# Supplementary material for: Proteomic data and structure analysis combined reveal interplay of structural rigidity and flexibility on selectivity of cysteine cathepsins
Source: Commun Biol. 2023 Apr 24;6:450. doi: 10.1038/s42003-023-04772-8 (PMC10124925; doi:10.1038/s42003-023-04772-8)
Supplement: Supplementary file 2 — Supplementary Data 1 [file 42003_2023_4772_MOESM2_ESM.xlsx]

## Sheet: human_cathepsin B SAS
UniProtNo	P1	ProcSiteLeft↓ProcSiteRight
P61604	8	MAGQAFRK↓FLPLFDRVLVERSAA
P31946	7	MTMDKSE↓LVQKAKLAEQAERYD
P31946	13	MTMDKSELVQKAK↓LAEQAERYDDMAAAM
P31946	28	LAEQAERYDDMAAAM↓KAVTEQGHELSNEER
P31946	29	AEQAERYDDMAAAMK↓AVTEQGHELSNEERN
P31946	30	EQAERYDDMAAAMKA↓VTEQGHELSNEERNL
P31946	31	QAERYDDMAAAMKAV↓TEQGHELSNEERNLL
P31946	32	AERYDDMAAAMKAVT↓EQGHELSNEERNLLS
P31946	47	EQGHELSNEERNLLS↓VAYKNVVGARRSSWR
P31946	49	GHELSNEERNLLSVA↓YKNVVGARRSSWRVI
P62258	12	MDDREDLVYQAK↓LAEQAERYDEMVESM
Q04917	12	MGDREQLLQRAR↓LAEQAERYDDMASAM
Q04917	46	ELNEPLSNEDRNLLS↓VAYKNVVGARRSSWR
Q04917	48	NEPLSNEDRNLLSVA↓YKNVVGARRSSWRVI
Q04917	71	RSSWRVISSIEQKTM↓ADGNEKKLEKVKAYR
P61981	12	MVDREQLVQKAR↓LAEQAERYDDMAAAM
P61981	46	ELNEPLSNEERNLLS↓VAYKNVVGARRSSWR
P61981	48	NEPLSNEERNLLSVA↓YKNVVGARRSSWRVI
P31947	5	MERAS↓LIQKAKLAEQAERYE
P31947	11	MERASLIQKAK↓LAEQAERYEDMAAFM
P27348	5	MEKTE↓LIQKAKLAEQAERYD
P27348	11	MEKTELIQKAK↓LAEQAERYDDMATCM
P27348	26	LAEQAERYDDMATCM↓KAVTEQGAELSNEER
P27348	27	AEQAERYDDMATCMK↓AVTEQGAELSNEERN
P27348	28	EQAERYDDMATCMKA↓VTEQGAELSNEERNL
P27348	29	QAERYDDMATCMKAV↓TEQGAELSNEERNLL
P27348	30	AERYDDMATCMKAVT↓EQGAELSNEERNLLS
P27348	45	EQGAELSNEERNLLS↓VAYKNVVGGRRSAWR
P63104	5	MDKNE↓LVQKAKLAEQAERYD
P63104	11	MDKNELVQKAK↓LAEQAERYDDMAACM
P63104	28	EQAERYDDMAACMKS↓VTEQGAELSNEERNL
P63104	29	QAERYDDMAACMKSV↓TEQGAELSNEERNLL
P63104	30	AERYDDMAACMKSVT↓EQGAELSNEERNLLS
P63104	45	EQGAELSNEERNLLS↓VAYKNVVGARRSSWR
P63104	47	GAELSNEERNLLSVA↓YKNVVGARRSSWRVV
P16885	957	TKDNLENPDFREIRS↓FVETKADSIIRQKPV
Q6L8Q7	54	VRCVPSEPKLSLSFA↓LADGSHKNMQRDQSE
Q6L8Q7	87	RVLSRIATNALKGHA↓KAAAAKKSRKSRPNA
P43686	28	EIPALSVSRPQTGLS↓FLGPEPEDLEDLYSR
O43242	41	PPPPAPQDVEMKEEA↓ATGGGSTGEADGKTA
O43242	42	PPPAPQDVEMKEEAA↓TGGGSTGEADGKTAA
O43242	56	ATGGGSTGEADGKTA↓AAAAEHSQRELDTVT
P55036	9	MVLESTMVC↓VDNSEYMRNGDFLPT
Q15008	3	MPL↓ENLEEEGLPKNPDLR
P51665	182	EEVGVEHLLRDIKDT↓TVGTLSQRITNQVHG
P51665	200	TLSQRITNQVHGLKG↓LNSKLLDIRSYLEKV
O00233	19	EARQSGGSSQAGVVT↓VSDVQELMRRKEEIE
O00233	125	DMAEAHKEAMSRKLG↓QSESQGPPRAFAKVN
Q13442	16	PKGGRKGGHKGRARQ↓YTSPEEIDAQLQAEK
Q13442	17	KGGRKGGHKGRARQY↓TSPEEIDAQLQAEKQ
Q13442	18	GGRKGGHKGRARQYT↓SPEEIDAQLQAEKQK
Q13442	76	ESEDEEDDYQQKRKG↓VEGLIDIENPNRVAQ
Q13442	93	GLIDIENPNRVAQTT↓KKVTQLDLDGPKELS
Q13442	95	IDIENPNRVAQTTKK↓VTQLDLDGPKELSRR
Q13442	97	IENPNRVAQTTKKVT↓QLDLDGPKELSRRER
Q13442	98	ENPNRVAQTTKKVTQ↓LDLDGPKELSRRERE
Q13442	128	EIEKQKAKERYMKMH↓LAGKTEQAKADLARL
Q92665	69	NIQRYFGTNSVICSK↓KDKQSVRTEETSKET
Q92665	228	ATARVRSRPELRIQF↓DEGYDNYPGQEKTDD
P82909	87	TAEIIKTLPQKYRRK↓LVSQEEMEFIQRGGP
P82909	88	AEIIKTLPQKYRRKL↓VSQEEMEFIQRGGPE
Q9Y2R9	114	IGGNKVLARSLMIQT↓LEAVKRKQFEKYHAA
P52815	106	IQDVGLVPMGGVMSG↓AVPAAAAQEAVEEDI
Q9BYC8	162	PFKAPTIETVVLYTG↓ETPSEQDQGKRIIER
P62280	10	MADIQTERAY↓QKQPTIFQNKKRVLL
P62280	11	MADIQTERAYQ↓KQPTIFQNKKRVLLG
P62280	12	MADIQTERAYQK↓QPTIFQNKKRVLLGE
P62280	22	RAYQKQPTIFQNKKR↓VLLGETGKEKLPRYY
P62280	24	YQKQPTIFQNKKRVL↓LGETGKEKLPRYYKN
P62280	26	KQPTIFQNKKRVLLG↓ETGKEKLPRYYKNIG
P62280	27	QPTIFQNKKRVLLGE↓TGKEKLPRYYKNIGL
P25398	25	VMDVNTALQEVLKTA↓LIHDGLARGIREAAK
P25398	33	QEVLKTALIHDGLAR↓GIREAAKALDKRQAH
P25398	36	LKTALIHDGLARGIR↓EAAKALDKRQAHLCV
P25398	90	LIKVDDNKKLGEWVG↓LCKIDREGKPRKVVG
P62263	75	KVKADRDESSPYAAM↓LAAQDVAQRCKELGI
P62263	127	QSALRALARSGMKIG↓RIEDVTPIPSDSTRR
P62263	128	SALRALARSGMKIGR↓IEDVTPIPSDSTRRK
P62244	12	MVRMNVLADALK↓SINNAEKRGKRQVLI
P62244	106	NLLPSRQFGFIVLTT↓SAGIMDHEEARRKHT
P08708	68	VTHLMKRIQRGPVRG↓ISIKLQEEERERRDN
P0CW22	68	VTHLMKRIQRGPVRG↓ISIKLQEEERERRDN
P62269	46	AIKGVGRRYAHVVLR↓KADIDLTKRAGELTE
P62269	48	KGVGRRYAHVVLRKA↓DIDLTKRAGELTEDE
P62269	54	YAHVVLRKADIDLTK↓RAGELTEDEVERVIT
P39019	7	MPGVTVK↓DVNQQEFVRALAAFL
P39019	86	VGSMTKIYGGRQRNG↓VMPSHFSRGSKSVAR
P39019	104	SHFSRGSKSVARRVL↓QALEGLKMVEKDQDG
P39019	106	FSRGSKSVARRVLQA↓LEGLKMVEKDQDGGR
P39019	109	GSKSVARRVLQALEG↓LKMVEKDQDGGRKLT
P39019	111	KSVARRVLQALEGLK↓MVEKDQDGGRKLTPQ
P39019	112	SVARRVLQALEGLKM↓VEKDQDGGRKLTPQG
P15880	97	LFSLPIKESEIIDFF↓LGASLKDEVLKIMPV
P60866	4	MAFK↓DTGKTPVEPEVAIHR
P60866	31	IHRIRITLTSRNVKS↓LEKVCADLIRGAKEK
P60866	34	IRITLTSRNVKSLEK↓VCADLIRGAKEKNLK
P60866	41	RNVKSLEKVCADLIR↓GAKEKNLKVKGPVRM
P63220	3	MQN↓DAGEFVDLYVPRKCS
P63220	33	ASNRIIGAKDHASIQ↓MNVAEVDKVTGRFNG
P63220	35	NRIIGAKDHASIQMN↓VAEVDKVTGRFNGQF
P63220	61	NGQFKTYAICGAIRR↓MGESDDSILRLAKAD
P63220	62	GQFKTYAICGAIRRM↓GESDDSILRLAKADG
P63220	63	QFKTYAICGAIRRMG↓ESDDSILRLAKADGI
P62851	110	LIKLVSKHRAQVIYT↓RNTKGGDAPAAGEDA
P62854	78	LPKLYVKLHYCVSCA↓IHSKVVRNRSREARK
P42677	5	MPLAK↓DLLHPSPEEEKRKHK
P42677	7	MPLAKDL↓LHPSPEEEKRKHKKK
Q71UM5	5	MPLAR↓DLLHPSLEEEKKKHK
P62857	13	MDTSRVQPIKLAR↓VTKVLGRTGSQGQCT
P62857	20	VQPIKLARVTKVLGR↓TGSQGQCTQVRVEFM
P62857	31	VLGRTGSQGQCTQVR↓VEFMDDTSRSIIRNV
P62857	33	GRTGSQGQCTQVRVE↓FMDDTSRSIIRNVKG
P62857	51	DTSRSIIRNVKGPVR↓EGDVLTLLESEREAR
P62857	52	TSRSIIRNVKGPVRE↓GDVLTLLESEREARR
P62857	53	SRSIIRNVKGPVREG↓DVLTLLESEREARRL
P62857	55	SIIRNVKGPVREGDV↓LTLLESEREARRLR
P23396	11	MAVQISKKRKF↓VADGIFKAELNEFLT
P23396	12	MAVQISKKRKFV↓ADGIFKAELNEFLTR
P61247	226	VRKVKMLKKPKFELG↓KLMELHGEGSSSGKA
P61247	230	KMLKKPKFELGKLME↓LHGEGSSSGKATGDE
P61247	233	KKPKFELGKLMELHG↓EGSSSGKATGDETGA
P61247	243	MELHGEGSSSGKATG↓DETGAKVERADGYEP
P62701	18	GPKKHLKRVAAPKHW↓MLDKLTGVFAPRPST
P62701	22	HLKRVAAPKHWMLDK↓LTGVFAPRPSTGPHK
P62701	54	ECLPLIIFLRNRLKY↓ALTGDEVKKICMQRF
P62701	69	ALTGDEVKKICMQRF↓IKIDGKVRTDITYPA
P62701	182	KITDFIKFDTGNLCM↓VTGGANLGRIGVITN
P62701	245	GNKPWISLPRGKGIR↓LTIAEERDKRLAAKQ
P22090	18	GPKKHLKRVAAPKHW↓MLDKLTGVFAPRPST
P22090	22	HLKRVAAPKHWMLDK↓LTGVFAPRPSTGPHK
P22090	54	ECLPLIVFLRNRLKY↓ALTGDEVKKICMQRF
P22090	69	ALTGDEVKKICMQRF↓IKIDGKVRVDVTYPA
Q8TD47	18	GPKKHLKRVAAPKHW↓MLDKLTGVFAPRPST
Q8TD47	22	HLKRVAAPKHWMLDK↓LTGVFAPRPSTGPHK
Q8TD47	245	GNKPWISLPRGKGIR↓LTIAEERDKRLAAKQ
P46782	62	YLPHSAGRYAAKRFR↓KAQCPIVERLTNSMM
P46782	114	IHLLTGENPLQVLVN↓AIINSGPREDSTRIG
P62753	6	MKLNIS↓FPATGCQKLIEVDDE
P62753	51	AADALGEEWKGYVVR↓ISGGNDKQGFPMKQG
P62753	60	KGYVVRISGGNDKQG↓FPMKQGVLTHGRVRL
P62753	111	VRGCIVDANLSVLNL↓VIVKKGEKDIPGLTD
P62753	143	VPRRLGPKRASRIRK↓LFNLSKEDDVRQYVV
P62753	158	LFNLSKEDDVRQYVV↓RKPLNKEGKKPRTKA
P62753	159	FNLSKEDDVRQYVVR↓KPLNKEGKKPRTKAP
P62753	191	QRLVTPRVLQHKRRR↓IALKKQRTKKNKEEA
P62081	44	LEMNSDLKAQLRELN↓ITAAKEIEVGGGRKA
P62241	29	GGKRKPYHKKRKYEL↓GRPAANTKIGPRRIH
P62241	30	GKRKPYHKKRKYELG↓RPAANTKIGPRRIHT
P62241	125	QWYESHYALPLGRKK↓GAKLTPEEEEILNKK
P62241	128	ESHYALPLGRKKGAK↓LTPEEEEILNKKRSK
P62241	144	TPEEEEILNKKRSKK↓IQKKYDERKKNAKIS
P46781	30	PRRPFEKSRLDQELK↓LIGEYGLRNKREVWR
P08865	67	RTWEKLLLAARAIVA↓IENPADVSVISSRNT
P08865	89	SVISSRNTGQRAVLK↓FAAATGATPIAGRFT
P08865	90	VISSRNTGQRAVLKF↓AAATGATPIAGRFTP
P08865	91	ISSRNTGQRAVLKFA↓AATGATPIAGRFTPG
P08865	92	SSRNTGQRAVLKFAA↓ATGATPIAGRFTPGT
P08865	121	TFTNQIQAAFREPRL↓LVVTDPRADHQPLTE
P08865	147	PLTEASYVNLPTIAL↓CNTDSPLRYVDIAIP
Q9H0D6	481	QNNSSPSISPNTSFT↓SDGSPSPLGGIKRKA
Q13639	164	TFISFLPIMQGWNNI↓GIIDLIEKRKFNQNS
Q13639	166	ISFLPIMQGWNNIGI↓IDLIEKRKFNQNSNS
P10809	46	FGADARALMLQGVDL↓LADAVAVTMGPKGRT
P10809	91	GVTVAKSIDLKDKYK↓NIGAKLVQDVANNTN
P10809	96	KSIDLKDKYKNIGAK↓LVQDVANNTNEEAGD
P10809	99	DLKDKYKNIGAKLVQ↓DVANNTNEEAGDGTT
P10809	103	KYKNIGAKLVQDVAN↓NTNEEAGDGTTTATV
P10809	173	SKPVTTPEEIAQVAT↓ISANGDKEIGNIISD
P10809	256	AYVLLSEKKISSIQS↓IVPALEIANAHRKPL
P10809	294	GEALSTLVLNRLKVG↓LQVVAVKAPGFGDNR
P10809	301	VLNRLKVGLQVVAVK↓APGFGDNRKNQLKDM
P10809	346	LNLEDVQPHDLGKVG↓EVIVTKDDAMLLKGK
P10809	405	NERLAKLSDGVAVLK↓VGGTSDVEVNEKKDR
P10809	420	VGGTSDVEVNEKKDR↓VTDALNATRAAVEEG
P10809	464	ALDSLTPANEDQKIG↓IEIIKRTLKIPAMTI
P05387	11	MRYVASYLLAA↓LGGNSSPSAKDIKKI
P05387	28	GNSSPSAKDIKKILD↓SVGIEADDDRLNKVI
Q96D46	462	EDEAIRKNVNIYRDS↓AIPVESDTDDEGAPR
P62906	15	MSSKVSRDTLYEAVR↓EVLHGNQRKRRKFLE
P62906	35	NQRKRRKFLETVELQ↓ISLKNYDPQKDKRFS
P62913	149	GRPGFSIADKKRRTG↓CIGAKHRISKEEAMR
P62913	156	ADKKRRTGCIGAKHR↓ISKEEAMRWFQQKYD
P30050	79	QNRQAQIEVVPSASA↓LIIKALKEPPRDRKK
P30050	137	RELSGTIKEILGTAQ↓SVGCNVDGRHPHDII
P26373	92	LEELRVAGIHKKVAR↓TIGISVDPRRRNKST
P26373	93	EELRVAGIHKKVART↓IGISVDPRRRNKSTE
P26373	107	TIGISVDPRRRNKST↓ESLQANVQRLKEYRS
P26373	109	GISVDPRRRNKSTES↓LQANVQRLKEYRSKL
P26373	158	LKLATQLTGPVMPVR↓NVYKKEKARVITEEE
P26373	197	RMARANARLFGIRAK↓RAKEAAEQDVEKKK
P40429	150	AYLGRLAHEVGWKYQ↓AVTATLEEKRKEKAK
P50914	26	VAYVSFGPHAGKLVA↓IVDVIDQNRALVDGP
P61313	87	RPVPKGATYGKPVHH↓GVNQLKFARSLQSVA
Q07020	79	RMIRKMKLPGRENKT↓AVVVGTITDDVRVQE
Q07020	80	MIRKMKLPGRENKTA↓VVVGTITDDVRVQEV
Q07020	81	IRKMKLPGRENKTAV↓VVGTITDDVRVQEVP
Q07020	82	RKMKLPGRENKTAVV↓VGTITDDVRVQEVPK
P84098	24	LASSVLRCGKKKVWL↓DPNETNEIANANSRQ
P84098	144	NVFKNKRILMEHIHK↓LKADKARKKLLADQA
P84098	153	MEHIHKLKADKARKK↓LLADQAEARRSKTKE
P84098	154	EHIHKLKADKARKKL↓LADQAEARRSKTKEA
P62829	75	VMATVKKGKPELRKK↓VHPAVVIRQRKSYRR
P83731	81	IQKKRTRRAVKFQRA↓ITGASLADIMAKRNQ
P83731	84	KRTRRAVKFQRAITG↓ASLADIMAKRNQKPE
P83731	86	TRRAVKFQRAITGAS↓LADIMAKRNQKPEVR
P61254	108	TVHVGIHPSKVVITR↓LKLDKDRKKILERKA
Q9UNX3	108	TVHVGIHPSKVVITR↓LKLDKDRKKILERKA
P61353	94	LMPTRYSVDIPLDKT↓VVNKDVFRDPALKRK
P46776	80	NQSFCPTVNLDKLWT↓LVSEQTRVNAAKNKT
P46776	96	VSEQTRVNAAKNKTG↓AAPIIDVVRSGYYKV
P46779	50	NSFRYNGLIHRKTVG↓VEPAADGKGVVVVIK
P46779	59	HRKTVGVEPAADGKG↓VVVVIKRRSGQRKPA
P47914	56	NMRFAKKHNKKGLKK↓MQANNAKAMSARAEA
P47914	57	MRFAKKHNKKGLKKM↓QANNAKAMSARAEAI
P47914	136	KAKAKAKAKDQTKAQ↓AAAPASVPAQAPKRT
P47914	138	KAKAKAKDQTKAQAA↓APASVPAQAPKRTQA
P39023	365	LLVQTKRRALEKIDL↓KFIDTTSKFGHGRFQ
P62888	3	MVA↓AKKTKKSLESINSRL
P62888	93	IELGTACGKYYRVCT↓LAIIDPGDSDIIRSM
P62899	90	GIRNVPYRIRVRLSR↓KRNEDEDSPNKLYTL
P62910	97	KELEVLLMCNKSYCA↓EIAHNVSSKNRKAIV
P49207	12	MVQRLTYRRRLS↓YNTASNKTRLSRTPG
P18077	8	MSGRLWSK↓AIFAGYKRGLRNQRE
Q92901	365	LLVHHSRQAVENIEL↓KFIDTTSKFGHGRFQ
P36578	23	SVYSEKGESSGKNVT↓LPAVFKAPIRPDIVN
P36578	239	PGITLLNVSKLNILK↓LAPGGHVGRFCIWTE
P46777	35	RRRREGKTDYYARKR↓LVIQDKNKYNTPKYR
P46777	165	ARTTTGNKVFGALKG↓AVDGGLSIPHSTKRF
P46777	167	TTTGNKVFGALKGAV↓DGGLSIPHSTKRFPG
P46777	179	GAVDGGLSIPHSTKR↓FPGYDSESKEFNAEV
P46777	189	HSTKRFPGYDSESKE↓FNAEVHRKHIMGQNV
P46777	198	DSESKEFNAEVHRKH↓IMGQNVADYMRYLME
P46777	201	SKEFNAEVHRKHIMG↓QNVADYMRYLMEEDE
P46777	240	YIKNSVTPDMMEEMY↓KKAHAAIRENPVYEK
P46777	247	PDMMEEMYKKAHAAI↓RENPVYEKKPKKEVK
P46777	248	DMMEEMYKKAHAAIR↓ENPVYEKKPKKEVKK
P46777	260	AIRENPVYEKKPKKE↓VKKKRWNRPKMSLAQ
Q02878	93	KVEKKKKEKVLATVT↓KPVGGDKNGGTRVVK
Q02878	105	TVTKPVGGDKNGGTR↓VVKLRKMPRYYPTED
Q02878	114	KNGGTRVVKLRKMPR↓YYPTEDVPRKLLSHG
Q02878	211	TSTKIDISNVKIPKH↓LTDAYFKKKKLRKPR
Q02878	216	DISNVKIPKHLTDAY↓FKKKKLRKPRHQEGE
Q02878	239	PRHQEGEIFDTEKEK↓YEITEQRKIDQKAVD
P18124	10	MEGVEEKKKE↓VPAVPETLKKKRRNF
P18124	24	EVPAVPETLKKKRRN↓FAELKIKRLRKKFAQ
P18124	229	SPRGGMKKKTTHFVE↓GGDAGNREDQINRLI
P62424	39	KKVVNPLFEKRPKNF↓GIGQDIQPKRDLTRF
P62917	43	LRAVDFAERHGYIKG↓IVKDIIHDPGRGAPL
P62917	128	CCLEEKPGDRGKLAR↓ASGNYATVISHNPET
P62917	164	LPSGSKKVISSANRA↓VVGVVAGGGRIDKPI
P32969	4	MKTI↓LSNQTVDIPENVDIT
P32969	23	TVDIPENVDITLKGR↓TVIVKGPRGTLRRDF
P32969	45	RGTLRRDFNHINVEL↓SLLGKKKKRLRVDKW
P32969	166	ELVSNSAALIQQATT↓VKNKDIRKFLDGIYV
Q01813	30	FLEHLSGAGKAIGVL↓TSGGDAQGMNAAVRA
Q01813	31	LEHLSGAGKAIGVLT↓SGGDAQGMNAAVRAV
Q01813	548	MVPATVSNNVPGSDF↓SIGADTALNTITDTC
P17858	21	EKLRASGAGKAIGVL↓TSGGDAQGMNAAVRA
P17858	22	KLRASGAGKAIGVLT↓SGGDAQGMNAAVRAV
P17858	718	PDSACVIGLKKKAVA↓FSPVTELKKDTDFEH
P08237	21	HAAKTLGIGKAIAVL↓TSGGDAQGMNAAVRA
P08237	22	AAKTLGIGKAIAVLT↓SGGDAQGMNAAVRAV
P52209	51	SKVDDFLANEAKGTK↓VVGAQSLKEMVSKLK
P52209	60	EAKGTKVVGAQSLKE↓MVSKLKKPRRIILLV
P52209	120	YRDTTRRCRDLKAKG↓ILFVGSGVSGGEEGA
P52209	122	DTTRRCRDLKAKGIL↓FVGSGVSGGEEGARY
P52209	124	TRRCRDLKAKGILFV↓GSGVSGGEEGARYGP
P52209	127	CRDLKAKGILFVGSG↓VSGGEEGARYGPSLM
P11021	51	TTYSCVGVFKNGRVE↓IIANDQGNRITPSYV
P11021	90	IGDAAKNQLTSNPEN↓TVFDAKRLIGRTWND
P11021	171	AEAYLGKKVTHAVVT↓VPAYFNDAQRQATKD
P11021	206	GLNVMRIINEPTAAA↓IAYGLDKREGEKNIL
P11021	378	GSTRIPKIQQLVKEF↓FNGKEPSRGINPDEA
Q9BWD1	253	LTDGTGTVTPANASG↓INDGAAAVVLMKKSE
P24752	241	EAGKFGNEVIPVTVT↓VKGQPDVVVKEDEEY
P39687	213	EEEDVSGEEEEDEEG↓YNDGEVDDEEDEEEL
Q92688	217	DEDDDEVSEEEEEFG↓LDEEDEDEDEDEEEE
P68032	20	ETTALVCDNGSGLVK↓AGFAGDDAPRAVFPS
P68032	22	TALVCDNGSGLVKAG↓FAGDDAPRAVFPSIV
P68032	30	SGLVKAGFAGDDAPR↓AVFPSIVGRPRHQGV
P68032	31	GLVKAGFAGDDAPRA↓VFPSIVGRPRHQGVM
P68032	32	LVKAGFAGDDAPRAV↓FPSIVGRPRHQGVMV
P68032	43	PRAVFPSIVGRPRHQ↓GVMVGMGQKDSYVGD
P68032	46	VFPSIVGRPRHQGVM↓VGMGQKDSYVGDEAQ
P68032	48	PSIVGRPRHQGVMVG↓MGQKDSYVGDEAQSK
P68032	49	SIVGRPRHQGVMVGM↓GQKDSYVGDEAQSKR
P68032	50	IVGRPRHQGVMVGMG↓QKDSYVGDEAQSKRG
P68032	52	GRPRHQGVMVGMGQK↓DSYVGDEAQSKRGIL
P68032	54	PRHQGVMVGMGQKDS↓YVGDEAQSKRGILTL
P68032	106	FYNELRVAPEEHPTL↓LTEAPLNPKANREKM
P68032	108	NELRVAPEEHPTLLT↓EAPLNPKANREKMTQ
P68032	230	EKLCYVALDFENEMA↓TAASSSSLEKSYELP
P68032	232	LCYVALDFENEMATA↓ASSSSLEKSYELPDG
P68032	239	FENEMATAASSSSLE↓KSYELPDGQVITIGN
P68032	241	NEMATAASSSSLEKS↓YELPDGQVITIGNER
P68032	243	MATAASSSSLEKSYE↓LPDGQVITIGNERFR
P68032	300	KCDIDIRKDLYANNV↓LSGGTTMYPGIADRM
P68032	306	RKDLYANNVLSGGTT↓MYPGIADRMQKEITA
P68032	321	MYPGIADRMQKEITA↓LAPSTMKIKIIAPPE
P68133	20	ETTALVCDNGSGLVK↓AGFAGDDAPRAVFPS
P68133	22	TALVCDNGSGLVKAG↓FAGDDAPRAVFPSIV
P68133	30	SGLVKAGFAGDDAPR↓AVFPSIVGRPRHQGV
P68133	31	GLVKAGFAGDDAPRA↓VFPSIVGRPRHQGVM
P68133	32	LVKAGFAGDDAPRAV↓FPSIVGRPRHQGVMV
P68133	43	PRAVFPSIVGRPRHQ↓GVMVGMGQKDSYVGD
P68133	46	VFPSIVGRPRHQGVM↓VGMGQKDSYVGDEAQ
P68133	48	PSIVGRPRHQGVMVG↓MGQKDSYVGDEAQSK
P68133	49	SIVGRPRHQGVMVGM↓GQKDSYVGDEAQSKR
P68133	50	IVGRPRHQGVMVGMG↓QKDSYVGDEAQSKRG
P68133	52	GRPRHQGVMVGMGQK↓DSYVGDEAQSKRGIL
P68133	54	PRHQGVMVGMGQKDS↓YVGDEAQSKRGILTL
P68133	106	FYNELRVAPEEHPTL↓LTEAPLNPKANREKM
P68133	108	NELRVAPEEHPTLLT↓EAPLNPKANREKMTQ
P68133	230	EKLCYVALDFENEMA↓TAASSSSLEKSYELP
P68133	232	LCYVALDFENEMATA↓ASSSSLEKSYELPDG
P68133	239	FENEMATAASSSSLE↓KSYELPDGQVITIGN
P68133	241	NEMATAASSSSLEKS↓YELPDGQVITIGNER
P68133	243	MATAASSSSLEKSYE↓LPDGQVITIGNERFR
P68133	306	RKDLYANNVMSGGTT↓MYPGIADRMQKEITA
P68133	321	MYPGIADRMQKEITA↓LAPSTMKIKIIAPPE
P62736	20	DSTALVCDNGSGLCK↓AGFAGDDAPRAVFPS
P62736	22	TALVCDNGSGLCKAG↓FAGDDAPRAVFPSIV
P62736	30	SGLCKAGFAGDDAPR↓AVFPSIVGRPRHQGV
P62736	31	GLCKAGFAGDDAPRA↓VFPSIVGRPRHQGVM
P62736	32	LCKAGFAGDDAPRAV↓FPSIVGRPRHQGVMV
P62736	43	PRAVFPSIVGRPRHQ↓GVMVGMGQKDSYVGD
P62736	46	VFPSIVGRPRHQGVM↓VGMGQKDSYVGDEAQ
P62736	48	PSIVGRPRHQGVMVG↓MGQKDSYVGDEAQSK
P62736	49	SIVGRPRHQGVMVGM↓GQKDSYVGDEAQSKR
P62736	50	IVGRPRHQGVMVGMG↓QKDSYVGDEAQSKRG
P62736	52	GRPRHQGVMVGMGQK↓DSYVGDEAQSKRGIL
P62736	54	PRHQGVMVGMGQKDS↓YVGDEAQSKRGILTL
P62736	106	FYNELRVAPEEHPTL↓LTEAPLNPKANREKM
P62736	108	NELRVAPEEHPTLLT↓EAPLNPKANREKMTQ
P62736	230	EKLCYVALDFENEMA↓TAASSSSLEKSYELP
P62736	232	LCYVALDFENEMATA↓ASSSSLEKSYELPDG
P62736	239	FENEMATAASSSSLE↓KSYELPDGQVITIGN
P62736	241	NEMATAASSSSLEKS↓YELPDGQVITIGNER
P62736	243	MATAASSSSLEKSYE↓LPDGQVITIGNERFR
P62736	300	KCDIDIRKDLYANNV↓LSGGTTMYPGIADRM
P62736	306	RKDLYANNVLSGGTT↓MYPGIADRMQKEITA
P62736	321	MYPGIADRMQKEITA↓LAPSTMKIKIIAPPE
P60709	18	DIAALVVDNGSGMCK↓AGFAGDDAPRAVFPS
P60709	20	AALVVDNGSGMCKAG↓FAGDDAPRAVFPSIV
P60709	28	SGMCKAGFAGDDAPR↓AVFPSIVGRPRHQGV
P60709	29	GMCKAGFAGDDAPRA↓VFPSIVGRPRHQGVM
P60709	30	MCKAGFAGDDAPRAV↓FPSIVGRPRHQGVMV
P60709	41	PRAVFPSIVGRPRHQ↓GVMVGMGQKDSYVGD
P60709	44	VFPSIVGRPRHQGVM↓VGMGQKDSYVGDEAQ
P60709	46	PSIVGRPRHQGVMVG↓MGQKDSYVGDEAQSK
P60709	47	SIVGRPRHQGVMVGM↓GQKDSYVGDEAQSKR
P60709	48	IVGRPRHQGVMVGMG↓QKDSYVGDEAQSKRG
P60709	50	GRPRHQGVMVGMGQK↓DSYVGDEAQSKRGIL
P60709	52	PRHQGVMVGMGQKDS↓YVGDEAQSKRGILTL
P60709	104	FYNELRVAPEEHPVL↓LTEAPLNPKANREKM
P60709	106	NELRVAPEEHPVLLT↓EAPLNPKANREKMTQ
P60709	153	VLSLYASGRTTGIVM↓DSGDGVTHTVPIYEG
P60709	155	SLYASGRTTGIVMDS↓GDGVTHTVPIYEGYA
P60709	197	RDLTDYLMKILTERG↓YSFTTTAEREIVRDI
P60709	199	LTDYLMKILTERGYS↓FTTTAEREIVRDIKE
P60709	228	EKLCYVALDFEQEMA↓TAASSSSLEKSYELP
P60709	230	LCYVALDFEQEMATA↓ASSSSLEKSYELPDG
P60709	237	FEQEMATAASSSSLE↓KSYELPDGQVITIGN
P60709	239	QEMATAASSSSLEKS↓YELPDGQVITIGNER
P60709	241	MATAASSSSLEKSYE↓LPDGQVITIGNERFR
P60709	278	PSFLGMESCGIHETT↓FNSIMKCDVDIRKDL
P60709	293	FNSIMKCDVDIRKDL↓YANTVLSGGTTMYPG
P60709	298	KCDVDIRKDLYANTV↓LSGGTTMYPGIADRM
P60709	304	RKDLYANTVLSGGTT↓MYPGIADRMQKEITA
P60709	319	MYPGIADRMQKEITA↓LAPSTMKIKIIAPPE
P63261	18	EIAALVIDNGSGMCK↓AGFAGDDAPRAVFPS
P63261	20	AALVIDNGSGMCKAG↓FAGDDAPRAVFPSIV
P63261	28	SGMCKAGFAGDDAPR↓AVFPSIVGRPRHQGV
P63261	29	GMCKAGFAGDDAPRA↓VFPSIVGRPRHQGVM
P63261	30	MCKAGFAGDDAPRAV↓FPSIVGRPRHQGVMV
P63261	41	PRAVFPSIVGRPRHQ↓GVMVGMGQKDSYVGD
P63261	44	VFPSIVGRPRHQGVM↓VGMGQKDSYVGDEAQ
P63261	46	PSIVGRPRHQGVMVG↓MGQKDSYVGDEAQSK
P63261	47	SIVGRPRHQGVMVGM↓GQKDSYVGDEAQSKR
P63261	48	IVGRPRHQGVMVGMG↓QKDSYVGDEAQSKRG
P63261	50	GRPRHQGVMVGMGQK↓DSYVGDEAQSKRGIL
P63261	52	PRHQGVMVGMGQKDS↓YVGDEAQSKRGILTL
P63261	104	FYNELRVAPEEHPVL↓LTEAPLNPKANREKM
P63261	106	NELRVAPEEHPVLLT↓EAPLNPKANREKMTQ
P63261	153	VLSLYASGRTTGIVM↓DSGDGVTHTVPIYEG
P63261	155	SLYASGRTTGIVMDS↓GDGVTHTVPIYEGYA
P63261	197	RDLTDYLMKILTERG↓YSFTTTAEREIVRDI
P63261	199	LTDYLMKILTERGYS↓FTTTAEREIVRDIKE
P63261	228	EKLCYVALDFEQEMA↓TAASSSSLEKSYELP
P63261	230	LCYVALDFEQEMATA↓ASSSSLEKSYELPDG
P63261	237	FEQEMATAASSSSLE↓KSYELPDGQVITIGN
P63261	239	QEMATAASSSSLEKS↓YELPDGQVITIGNER
P63261	241	MATAASSSSLEKSYE↓LPDGQVITIGNERFR
P63261	278	PSFLGMESCGIHETT↓FNSIMKCDVDIRKDL
P63261	293	FNSIMKCDVDIRKDL↓YANTVLSGGTTMYPG
P63261	298	KCDVDIRKDLYANTV↓LSGGTTMYPGIADRM
P63261	304	RKDLYANTVLSGGTT↓MYPGIADRMQKEITA
P63261	319	MYPGIADRMQKEITA↓LAPSTMKIKIIAPPE
P63267	19	ETTALVCDNGSGLCK↓AGFAGDDAPRAVFPS
P63267	21	TALVCDNGSGLCKAG↓FAGDDAPRAVFPSIV
P63267	29	SGLCKAGFAGDDAPR↓AVFPSIVGRPRHQGV
P63267	30	GLCKAGFAGDDAPRA↓VFPSIVGRPRHQGVM
P63267	31	LCKAGFAGDDAPRAV↓FPSIVGRPRHQGVMV
P63267	42	PRAVFPSIVGRPRHQ↓GVMVGMGQKDSYVGD
P63267	45	VFPSIVGRPRHQGVM↓VGMGQKDSYVGDEAQ
P63267	47	PSIVGRPRHQGVMVG↓MGQKDSYVGDEAQSK
P63267	48	SIVGRPRHQGVMVGM↓GQKDSYVGDEAQSKR
P63267	49	IVGRPRHQGVMVGMG↓QKDSYVGDEAQSKRG
P63267	51	GRPRHQGVMVGMGQK↓DSYVGDEAQSKRGIL
P63267	53	PRHQGVMVGMGQKDS↓YVGDEAQSKRGILTL
P63267	105	FYNELRVAPEEHPTL↓LTEAPLNPKANREKM
P63267	107	NELRVAPEEHPTLLT↓EAPLNPKANREKMTQ
P63267	229	EKLCYVALDFENEMA↓TAASSSSLEKSYELP
P63267	231	LCYVALDFENEMATA↓ASSSSLEKSYELPDG
P63267	238	FENEMATAASSSSLE↓KSYELPDGQVITIGN
P63267	240	NEMATAASSSSLEKS↓YELPDGQVITIGNER
P63267	242	MATAASSSSLEKSYE↓LPDGQVITIGNERFR
P63267	299	KCDIDIRKDLYANNV↓LSGGTTMYPGIADRM
P63267	305	RKDLYANNVLSGGTT↓MYPGIADRMQKEITA
P63267	320	MYPGIADRMQKEITA↓LAPSTMKIKIIAPPE
Q9H568	52	CKENPGPSYARRRVS↓LGIDICHPDTFSYPI
O15144	269	IKCSKAYIHTRMRAK↓TSDFLKVLNRARPDA
O15144	271	CSKAYIHTRMRAKTS↓DFLKVLNRARPDAEK
P59998	21	PYLSAVRATLQAALC↓LENFSSQVVERHNKP
P59998	22	YLSAVRATLQAALCL↓ENFSSQVVERHNKPE
P59998	24	SAVRATLQAALCLEN↓FSSQVVERHNKPEVE
O15511	54	GEVDSCLRQGNMTAA↓LQAALKNPPINTKSQ
O15511	132	SDNSSAMLLQWHEKA↓LAAGGVGSIVRVLTA
O15511	134	NSSAMLLQWHEKALA↓AGGVGSIVRVLTARK
Q9BPX5	135	ENSSAVLLQWHEKAL↓AVGGLGSIIRVLTAR
P53999	29	SDSDSEVDKKLKRKK↓QVAPEKPVKKQKTGE
P53999	30	DSDSEVDKKLKRKKQ↓VAPEKPVKKQKTGET
P53999	48	EKPVKKQKTGETSRA↓LSSSKQSSSSRDDNM
P53999	50	PVKKQKTGETSRALS↓SSKQSSSSRDDNMFQ
P53999	51	VKKQKTGETSRALSS↓SKQSSSSRDDNMFQI
P53999	52	KKQKTGETSRALSSS↓KQSSSSRDDNMFQIG
P53999	53	KQKTGETSRALSSSK↓QSSSSRDDNMFQIGK
P53999	54	QKTGETSRALSSSKQ↓SSSSRDDNMFQIGKM
Q6VMQ6	918	RGPIQMKIPISAFST↓SSAAEQNSNTTPRIE
O95433	177	MILPTMNGESVDPVG↓QPALKTEERKAKPAP
P55263	105	QWMIQQPHKAATFFG↓CIGIDKFGEILKRKA
P54819	20	PAAEPEYPKGIRAVL↓LGPPGAGKGTQAPRL
P54819	166	YHEEFNPPKEPMKDD↓ITGEPLIRRSDDNEK
P30520	165	RQEQAGKNLGTTKKG↓IGPVYSSKAARSGLR
Q8N6H7	412	PISERATNRREVESR↓SSGLESSEARQKFAG
Q9NP61	455	YETRARLERLSASSS↓ISSADLFEEPRKQPA
Q66PJ3	322	RKVVDPETGRTRLIK↓GDGEVLEEIVTKERH
Q02952	527	GSPLKKLFTSTGLKK↓LSGKKQKGKRGGGDE
Q9Y2D5	718	VMVGPFKLRSRKQRT↓LSMIEEEIRAAQERE
P49588	68	LNTIDPSHPMAKLSR↓AANTQKCIRAGGKHN
P49588	284	IQKGTGARPYTGKVG↓AEDADGIDMAYRVLA
P49588	433	GFPVDLTGLIAEEKG↓LVVDMDGFEEERKLA
P49588	754	VTEEAIAKGIRRIVA↓VTGAEAQKALRKAES
P11766	101	DTVIPLYIPQCGECK↓FCLNPKTNLCQKIRV
P11766	103	VIPLYIPQCGECKFC↓LNPKTNLCQKIRVTQ
P55008	14	MSQTRDLQGGKAFG↓LLKAQQEERLDEINK
O43768	91	MKNKQLPSAGPDKNL↓VTGDHIPTPQDLPQR
P06733	34	VEVDLFTSKGLFRAA↓VPSGASTGIYEALEL
P06733	40	TSKGLFRAAVPSGAS↓TGIYEALELRDNDKT
P06733	41	SKGLFRAAVPSGAST↓GIYEALELRDNDKTR
P06733	42	KGLFRAAVPSGASTG↓IYEALELRDNDKTRY
P06733	44	LFRAAVPSGASTGIY↓EALELRDNDKTRYMG
P06733	115	ENKSKFGANAILGVS↓LAVCKAGAVEKGVPL
P06733	116	NKSKFGANAILGVSL↓AVCKAGAVEKGVPLY
P06733	117	KSKFGANAILGVSLA↓VCKAGAVEKGVPLYR
P06733	120	FGANAILGVSLAVCK↓AGAVEKGVPLYRHIA
P06733	122	ANAILGVSLAVCKAG↓AVEKGVPLYRHIADL
P06733	170	GSHAGNKLAMQEFMI↓LPVGAANFREAMRIG
P06733	309	PFDQDDWGAWQKFTA↓SAGIQVVGDDLTVTN
P06733	312	QDDWGAWQKFTASAG↓IQVVGDDLTVTNPKR
P06733	314	DWGAWQKFTASAGIQ↓VVGDDLTVTNPKRIA
P06733	317	AWQKFTASAGIQVVG↓DDLTVTNPKRIAKAV
P06733	365	TESLQACKLAQANGW↓GVMVSHRSGETEDTF
P06733	372	KLAQANGWGVMVSHR↓SGETEDTFIADLVVG
P06733	387	SGETEDTFIADLVVG↓LCTGQIKTGAPCRSE
P06733	389	ETEDTFIADLVVGLC↓TGQIKTGAPCRSERL
Q12904	139	EKIEKKGEKKEKKQQ↓SIAGSADSKPIDVSR
Q12904	140	KIEKKGEKKEKKQQS↓IAGSADSKPIDVSRL
Q12904	143	KKGEKKEKKQQSIAG↓SADSKPIDVSRLDLR
Q13155	5	MPMYQ↓VKPYHGGGAPLRVEL
Q01433	124	HFPLDLRTSMDGKCK↓EIAEELFTRSLAESE
Q01433	172	ERRQRLERQISQDVK↓LEPDILLRAKQDFLK
Q02410	348	AGQRYSKEKRDAISL↓AIKDIKEAIEEVKTR
Q8TCF1	112	CEKLEIPKPRMAATQ↓KLVKDIIDSKTGETA
Q6FI81	120	NSKVKTASKLCSALT↓LSGLVEVKELQREPL
Q6FI81	123	VKTASKLCSALTLSG↓LVEVKELQREPLTPE
Q6FI81	235	PEDLKKPDPASLRAA↓SCGEGKKRKACKNCT
Q6FI81	236	EDLKKPDPASLRAAS↓CGEGKKRKACKNCTC
Q6FI81	252	GEGKKRKACKNCTCG↓LAEELEKEKSREQMS
Q8NHZ8	10	MLRRKPTRLE↓LKLDDIEEFENIRKD
Q8NHZ8	12	MLRRKPTRLELK↓LDDIEEFENIRKDLE
Q6UB99	453	TREPSNAKQQKEKNK↓VKKKRKKETKGREVR
P08758	30	DERADAETLRKAMKG↓LGTDEESILTLLTSR
P08133	35	DPNQDAEALYTAMKG↓FGSDKEAILDIITSR
P08133	378	NPDADAKALRKAMKG↓LGTDEDTIIDIITHR
P20073	200	DAIRDAEILRKAMKG↓FGTDEQAIVDVVANR
P46013	600	RKTPVASDQRRRSCK↓TAPASSSKSQTEVPK
P46013	835	SDKCSASPPLRRQCI↓RENGNVAKTPRNTYK
P46013	836	DKCSASPPLRRQCIR↓ENGNVAKTPRNTYKM
P46013	969	GQKCAPMSDLTDLKS↓LPDTELMKDTARGQN
P46013	1152	DTPTSTKQWPKRSLR↓KADVEEEFLALRKLT
P46013	1153	TPTSTKQWPKRSLRK↓ADVEEEFLALRKLTP
P46013	1155	TSTKQWPKRSLRKAD↓VEEEFLALRKLTPSA
P46013	1197	DEKDIKAFMGTPVQK↓LDLAGTLPGSKRQLQ
P46013	1374	EEAVAAGKTTKMPCE↓SSPPESADTPTSTRR
P46013	1412	RDVQKELSALKKLTQ↓TSGETTHTDKVPGGE
P46013	1441	EDKSINAFRETAKQK↓LDPAASVTGSKRHPK
P46013	1517	TPTSSKPQSKRSLRK↓VDVEEEFFALRKRTP
P46013	1616	EESMTNDKTAKVACK↓SSQPDPDKNPASSKR
P46013	1927	EEKDINTFVGTPVEK↓LDLLGNLPGSKRRPQ
P46013	1930	DINTFVGTPVEKLDL↓LGNLPGSKRRPQTPK
P46013	2020	VGVKEEVLPVGKLTQ↓TSGKTTQTHRETAGD
P46013	2049	DGKSIKAFKESAKQM↓LDPANYGTGMERWPR
P46013	2167	EDKGINVFRETAKQK↓LDPAASVTGSKRQPR
P46013	2245	TPTIFKPQSKRSLRK↓ADVEEESLALRKRTP
P46013	2283	PKPAGGDEKDMKAFM↓GTPVQKLDLPGNLPG
P46013	2365	DTPASTKQRPKRNLR↓KADVEEEFLALRKRT
P46013	2366	TPASTKQRPKRNLRK↓ADVEEEFLALRKRTP
P46013	2368	ASTKQRPKRNLRKAD↓VEEEFLALRKRTPSA
P46013	2410	DEKNINTFVETPVQK↓LDLLGNLPGSKRQPQ
P46013	2413	NINTFVETPVQKLDL↓LGNLPGSKRQPQTPK
P46013	2826	EESMTDDKTTKIPCK↓SSPELEDTATSSKRR
P46013	2892	EGKGTKAFKQPAKRK↓LDAEDVIGSRRQPRA
P46013	3126	AERIEINRNEKKPMK↓TSPEMDIQNPDDGAR
P46013	3184	AEESGGQKSAKVLMQ↓NQKGKGEAGNSDSMC
Q0VD83	801	EEAAAGEHAGGQEFG↓LEGSAEEEVTGRGSQ
Q9UKV3	140	QIGEEMSQNSFIKQY↓LEKQQELLRQRLERE
Q9UKV3	238	GERRSSRVRQARAAK↓LSEGSQPAEEEEDQE
Q9UKV3	363	KSHLARQQQEKEMKT↓TSPLEEEEREIKSSQ
Q9UKV3	508	KVPEESVLPLVQKST↓LADYSAQKDLEPESD
Q9UKV3	732	HVTQRLQPERGSPKK↓CEAEEAEPPAATQPQ
Q9UKV3	825	KKESSLPKSFKRKIS↓VVSATKGVPAGNSDT
Q9UKV3	830	LPKSFKRKISVVSAT↓KGVPAGNSDTEGGQP
Q9UKV3	832	KSFKRKISVVSATKG↓VPAGNSDTEGGQPGR
Q9UKV3	988	GDTLTRRSISQQKSG↓VSITIDDPVRTAQVP
Q9UKV3	1083	LHGVKWPQSNPKFLC↓ADYAEQDELDYHRGL
Q9UKV3	1084	HGVKWPQSNPKFLCA↓DYAEQDELDYHRGLL
Q9UKV3	1226	DDLFRKTKAAPCIYW↓LPLTDSQIVQKEAER
Q9UKV3	1229	FRKTKAAPCIYWLPL↓TDSQIVQKEAERAER
Q9NWB6	92	PPDRIDIFGRTVSKR↓SSLDEKQKREEEEKK
P04424	98	NDEDIHTANERRLKE↓LIGATAGKLHTGRSR
P04424	101	DIHTANERRLKELIG↓ATAGKLHTGRSRNDQ
Q9NVT9	132	GDSFNEMNSRRRKAQ↓FFLGTTNKRAKTVVL
O43776	33	DGTKEKPFKTGLKAL↓MTVGKEPFPTIYVDS
O43776	34	GTKEKPFKTGLKALM↓TVGKEPFPTIYVDSQ
O43776	37	EKPFKTGLKALMTVG↓KEPFPTIYVDSQKEN
O43776	114	KITIKNDPSLPEPKC↓VKIGALEGYRGQRVK
O43776	116	TIKNDPSLPEPKCVK↓IGALEGYRGQRVKVF
P00505	37	AAASARASSWWTHVE↓MGPPDPILGVTEAFK
P14868	30	EIMDAAEDYAKERYG↓ISSMIQSQEKPDRVL
P14868	155	KIYVISLAEPRLPLQ↓LDDAVRPEAEGEEEG
P14868	158	VISLAEPRLPLQLDD↓AVRPEAEGEEEGRAT
Q9UBB4	10	MAAPRPPPAR↓LSGVMVPAPIQDLEA
Q9UBB4	13	MAAPRPPPARLSG↓VMVPAPIQDLEALRA
Q9UBB4	15	MAAPRPPPARLSGVM↓VPAPIQDLEALRALT
Q99700	422	NYGVVSTYDSSLSSY↓TVPLERDNSEEFLKR
Q99700	459	AEEIESSAQYKARVA↓LENDDRSEEEKYTAV
Q99700	782	PNETSPSFSKAENKG↓ISPVVSEHRKQIDDL
Q8WWM7	157	TTYEGIFKTLSSKFE↓LAVDAVHRKASEPAG
Q8WWM7	278	YGVKTTYDSSLSSYT↓VPLEKDNSEEFRQRE
Q8WWM7	336	TEEEKHSAVQRQGSG↓RESPSLASREGKYIP
Q8WWM7	423	SPKAQRPLRGAKTLS↓SPSNRPSGETSVPPP
Q8WWM7	500	DPGVGSISPASPKIS↓LAPTDVKELSTKEPG
Q8WWM7	508	PASPKISLAPTDVKE↓LSTKEPGRTLEPQEL
Q8WWM7	525	TKEPGRTLEPQELAR↓IAGKVPGLQNEQKRF
Q8WWM7	553	RFQLEELRKFGAQFK↓LQPSSSPENSLDPFP
Q8WWM7	672	TLNPNAKEFNPTKPL↓LSVNKSTSTPTSPGP
Q8WWM7	673	LNPNAKEFNPTKPLL↓SVNKSTSTPTSPGPR
Q8WWM7	674	NPNAKEFNPTKPLLS↓VNKSTSTPTSPGPRT
Q8WWM7	676	NAKEFNPTKPLLSVN↓KSTSTPTSPGPRTHS
P25705	43	SFIAARNFHASNTHL↓QKTGTAEMSSILEER
P25705	173	DGKGPIGSKTRRRVG↓LKAPGIIPRISVREP
P25705	428	VSRVGSAAQTRAMKQ↓VAGTMKLELAQYREV
P06576	50	APTAVHPVRDYAAQT↓SPSPKAGAATGRIVA
P06576	146	IKIPVGPETLGRIMN↓VIGEPIDERGPIKTK
P06576	387	ATTFAHLDATTVLSR↓AIAELGIYPAVDPLD
Q9UII2	41	SDQSENVDRGAGSIR↓EAGGAFGKREQAEEE
Q9UII2	42	DQSENVDRGAGSIRE↓AGGAFGKREQAEEER
P61221	182	IKPQYVDQIPKAAKG↓TVGSILDRKDETKTQ
P61221	203	DRKDETKTQAIVCQQ↓LDLTHLKERNVEDLS
Q8NE71	276	KKQMEYERQVASLKA↓ANAAENDFSVSQAEM
Q8NE71	560	ELLKQYEKQEKKLKE↓LKAGGKSTKQAEKQT
Q8NE71	742	RFGLESHAHTIQICK↓LSGGQKARVVFAELA
Q9UG63	9	MPSDLAKKK↓AAKKKEAAKARQRPR
P53396	438	IPNQPPTAAHTANFL↓LNASGSTSTPAPSRT
P53396	440	NQPPTAAHTANFLLN↓ASGSTSTPAPSRTAS
P46063	528	KLIDSWMGKGAAKLR↓VAGVVAPTLPREDLE
P46063	632	KNSGNFQKKAANMLQ↓QSGSKNTGAKKRKID
Q08211	24	AWCGKRKMTPSYEIR↓AVGNKNRQKFMCEVQ
Q9NVP1	34	LRQRNLKFQGASNLT↓LSETQNGDVSEETMG
Q9NVP1	37	RNLKFQGASNLTLSE↓TQNGDVSEETMGSRK
Q9NVP1	39	LKFQGASNLTLSETQ↓NGDVSEETMGSRKVK
Q9NVP1	101	PQKSTVLTNGEAAMQ↓SSNSESKKKKKKKRK
O00571	18	VAVENALGLDQQFAG↓LDLNSSDNQSGGSTA
O00571	21	ENALGLDQQFAGLDL↓NSSDNQSGGSTASKG
Q86XP3	122	DSDSDDDPLEAFMAE↓VEDQAARDMKRLEEK
Q86XP3	651	WFRKSRFKGGKGKKL↓NIGGGGLGYRERPGL
Q86XP3	778	PGFGNTGNISGAPVT↓YPSAGAQGVNNTASG
Q8TDD1	576	LVDSIKNYRSRATIF↓EINASSRDLCSQVMR
O14497	337	GGAGKGPADMASQCW↓GAAAAAAAAAAASGG
O14497	1942	KSSEAIKESSKFPFG↓ISPAQSHRNIKILED
Q99856	442	AAVQAAAAQAAVAAQ↓AAALEQLREKLESAE
Q99856	464	REKLESAEPPEKKMA↓LVADEQQRLMQRALQ
O75143	340	ERLATCTPSDRTHCA↓ATPSSSEDTETVSNS
O43491	943	TSESVSTTTTTHITK↓TVKGGISETRIEKRI
Q9Y2J2	49	EPPKEEQQQALEQFA↓AAAAHSTPVRREVTD
Q9Y2J2	1024	TSETTSTTTTTHITK↓TVKGGISETRIEKRI
O75531	23	DFVAEPMGEKPVGSL↓AGIGEVLGKKLEERG
O75531	25	VAEPMGEKPVGSLAG↓IGEVLGKKLEERGFD
Q86UU0	673	YPGGQGEAERFMTPR↓VREELLRHQLLEKRS
Q9NYF8	303	NSPIHHIPSRRSPAK↓TIAPQNAPRDESRGR
Q9NYF8	462	RESDGFREEKNYKLK↓ETGYVVERPSTTKDK
Q9NYF8	465	DGFREEKNYKLKETG↓YVVERPSTTKDKHKE
Q9NYF8	575	RPASLTKDRLLASTL↓VHSVKKEQEFRSIFD
Q9NYF8	622	HIVSLVHHVKEQYFK↓SAAMTLNERFTSYQK
Q9NYF8	634	YFKSAAMTLNERFTS↓YQKATEEHSTRQKSP
Q9NYF8	635	FKSAAMTLNERFTSY↓QKATEEHSTRQKSPE
Q9NYF8	636	KSAAMTLNERFTSYQ↓KATEEHSTRQKSPEI
Q9NYF8	687	RVFKEENQKGDKKLR↓CDSADLRHDIDRRRK
Q9NYF8	735	RKQEKTPKDYKEYKS↓YKDDSKHKREQDHSR
Q9NYF8	736	KQEKTPKDYKEYKSY↓KDDSKHKREQDHSRS
Q9NYF8	893	KKSGSSPKWTHDKYQ↓GDGIVEDEEETMENN
O95395	90	GDQEAVLQAILNNLE↓VKKKREPFTDTHYLS
Q562R1	53	PRHQGVMVGMGQKDC↓YVGDEAQSKRGVLTL
Q562R1	200	LTDYLMKILTERGYN↓FTTTAEREIVRDVKE
Q562R1	240	QEMVRAAASSSPERS↓YELPDGQVITIGNER
Q562R1	242	MVRAAASSSPERSYE↓LPDGQVITIGNERFR
Q562R1	279	PSFLGIESSGIHETT↓FNSIMKCDVDIRKDL
Q562R1	305	RKDLYANTVLSGGST↓MYPGIADRMQKEIIT
Q562R1	320	MYPGIADRMQKEIIT↓LAPSTMKIKIIAPPE
P13929	34	VEVDLHTAKGRFRAA↓VPSGASTGIYEALEL
P13929	40	TAKGRFRAAVPSGAS↓TGIYEALELRDGDKG
P13929	41	AKGRFRAAVPSGAST↓GIYEALELRDGDKGR
P13929	42	KGRFRAAVPSGASTG↓IYEALELRDGDKGRY
P13929	317	TWTSFLSGVNIQIVG↓DDLTVTNPKRIAQAV
P13929	365	TESIQACKLAQSNGW↓GVMVSHRSGETEDTF
P13929	372	KLAQSNGWGVMVSHR↓SGETEDTFIADLVVG
P13929	387	SGETEDTFIADLVVG↓LCTGQIKTGAPCRSE
P13929	389	ETEDTFIADLVVGLC↓TGQIKTGAPCRSERL
P07814	189	RVAPEKKQDVGKFVE↓LPGAEMGKVTVRFPP
P07814	473	RGVLRRGMTVEGLKQ↓FIAAQGSSRSVVNME
P07814	828	SNSSASILESKSLYD↓EVAAQGEVVRKLKAE
P07814	831	SASILESKSLYDEVA↓AQGEVVRKLKAEKSP
P07814	998	GQRKDPSKNQGGGLS↓SSGAGEGQGPKKQTR
P07814	999	QRKDPSKNQGGGLSS↓SGAGEGQGPKKQTRL
O60502	3	MVQ↓KESQATLEERESELS
P31939	8	MAPGQLAL↓FSVSDKTGLVEFARN
P31939	33	EFARNLTALGLNLVA↓SGGTAKALRDAGLAV
P31939	49	GGTAKALRDAGLAVR↓DVSELTGFPEMLGGR
P31939	399	HLSQKRNNGVVDKSL↓FSNVVTKNKDLPESA
Q8NFC6	993	SSAHSTQKDSSHRAK↓LPLAKEKYKSDKDST
Q8NFC6	2230	CALISTSIAEECEAS↓VSGVVVESENERAGT
Q8NFC6	2954	IVTSVRRRGRKPKRS↓LTVSDDAESSEPERK
Q8NFC6	2956	TSVRRRGRKPKRSLT↓VSDDAESSEPERKRQ
P54132	91	LPNTTNQQRVKDFFK↓NAPAGQETQRGGSKS
Q96RL1	120	EEELLRKAIAESLNS↓CRPSDASATRSRPLA
Q9UBW5	33	KKFSRAQEKVLQKLG↓KAVETKDERFEQSAS
Q9UBW5	394	PSSSATEVVLRTRTA↓SEGSEQPKKRASIQR
Q9NWV8	37	PRPRTRSNPEGAEDR↓AVGAQASVGSRSEGE
P25440	716	YVLSCLRKKPRKPYT↓IKKPVGKTKEELALE
O60885	1244	AAREKEEREKALKAQ↓AEHAEKEKERLRQER
Q9BRD0	105	VKQMEAFRSSAKWKL↓LGGHNEDLPSNRHFR
Q9BRD0	429	PGKKAAHMYSGAKTG↓LVLTDIQREQQELKE
P11586	251	GINYVPDDKKPNGRK↓VVGDVAYDEAKERAS
P11586	499	GVRRFSDIQIRRLKR↓LGIEKTDPTTLTDEE
P11586	543	TWQRVLDTNDRFLRK↓ITIGQAPTEKGHTRT
P27708	1033	LPNNMAMALHRQQCR↓VLGTSPEAIDSAENR
P55290	687	TDLRVQVCSCRNSKV↓DCNAAGALRFSLPSV
Q96BS2	19	HSASEEVRELEGKTG↓FSSDQIEQLHRRFKQ
Q96BS2	34	FSSDQIEQLHRRFKQ↓LSGDQPTIRKENFNN
P63098	14	MGNEASYPLEMCSH↓FDADEIKRLGKRFKK
Q8IWX8	856	ENKGHQMLVKMGWSG↓SGGLGAKEQGIQDPI
Q13557	320	TTMLATRNFSAAKSL↓LKKPDGVKESTESSN
Q9Y2V2	16	SSEPPPPPQPPTHQA↓SVGLLDTPRSRERSP
Q9Y2V2	17	SEPPPPPQPPTHQAS↓VGLLDTPRSRERSPS
Q9HB71	16	ASEELQKDLEEVKVL↓LEKATRKRVRDALTA
Q9HB71	183	VEKECKEKEKPSYDT↓ETDPSEGLMNVLKKI
Q9HB71	197	TETDPSEGLMNVLKK↓IYEDGDDDMKRTINK
Q05682	120	RRQKRLQEALERQKE↓FDPTITDASLSLPSR
Q05682	523	TFSRPGGRASVDTKE↓AEGAPQVEAGKRLEE
Q05682	636	MPEDGLSDDKKPFKC↓FTPKGSSLKIEERAE
Q05682	670	SVQKSSGVKSTHQAA↓IVSKIDSRLEQYTSA
P62158	19	LTEEQIAEFKEAFSL↓FDKDGDGTITTKELG
P62158	91	MKDTDSEEEIREAFR↓VFDKDGNGYISAAEL
P62158	93	DTDSEEEIREAFRVF↓DKDGNGYISAAELRH
P62158	95	DSEEEIREAFRVFDK↓DGNGYISAAELRHVM
P62158	97	EEEIREAFRVFDKDG↓NGYISAAELRHVMTN
P62158	99	EIREAFRVFDKDGNG↓YISAAELRHVMTNLG
P62158	116	SAAELRHVMTNLGEK↓LTDEEVDEMIREADI
Q99439	13	MSSTQFNKGPSYG↓LSAEVKNRLLSKYDP
Q99439	15	MSSTQFNKGPSYGLS↓AEVKNRLLSKYDPQK
P27797	51	WIESKHKSDFGKFVL↓SSGKFYGDEEKDKGL
P27797	149	DICGPGTKKVHVIFN↓YKGKNVLINKDIRCK
P27797	151	CGPGTKKVHVIFNYK↓GKNVLINKDIRCKDD
P27797	348	NDEAYAEEFGNETWG↓VTKAAEKQMKDKQDE
P27797	350	EAYAEEFGNETWGVT↓KAAEKQMKDKQDEEQ
P27797	351	AYAEEFGNETWGVTK↓AAEKQMKDKQDEEQR
P27797	352	YAEEFGNETWGVTKA↓AEKQMKDKQDEEQRL
P27797	353	AEEFGNETWGVTKAA↓EKQMKDKQDEEQRLK
P27797	354	EEFGNETWGVTKAAE↓KQMKDKQDEEQRLKE
P27797	355	EFGNETWGVTKAAEK↓QMKDKQDEEQRLKEE
P27797	356	FGNETWGVTKAAEKQ↓MKDKQDEEQRLKEEE
O43852	17	LRQFLMCLSLCTAFA↓LSKPTEKKDRVHHEP
P13861	103	PVPSRFNRRVSVCAE↓TYNPDEEEEDTDPRV
P56211	86	MKNKQLPTAAPDKTE↓VTGDHIPTPQDLPQR
Q14444	56	PATGTGAVQTEAMKQ↓ILGVIDKKLRNLEKK
Q14444	406	AQPMNPTQNMDMPQL↓VCPPVHSESRLAQPN
Q14444	407	QPMNPTQNMDMPQLV↓CPPVHSESRLAQPNQ
Q6JBY9	219	EVLPSKSKAPGSPLS↓SEGAAGEGVRTLGPA
Q03701	820	QIPVDEVFFHRYYKK↓VAVKEKQKRDADEES
Q03701	822	PVDEVFFHRYYKKVA↓VKEKQKRDADEESIE
Q03701	865	FEDDNCFSSGKDDMD↓FAGNVKKRTKGAKDN
Q9NZN8	224	SNIFNGTDGSENVTG↓LDLSDFPALADRNRR
Q9Y5K6	458	KLKLDSEQLPLRPKS↓VDFDSLTVRTSKETD
Q9NXV6	129	YTTRDELVAKVKKRG↓ISSSNEGVEEPSKKR
Q9NXV6	248	EAPDKHGSASFVSLL↓KSSVNSHMTQSTDSR
Q9NQS1	256	FELKSVAAGCPVLLG↓KDNPSPGPSRDSQKP
Q92600	6	MHSLAT↓AAPVPTTLAQVDREK
P60953	57	TVMIGGEPYTLGLFD↓TAGQEDYDRLRPLSY
Q99459	195	RLAALQKRRELRAAG↓IEIQKKRKRKRGVDY
Q99459	391	TPLKGGLNTPLHESD↓FSGVTPQRQVVQTPN
Q99459	403	ESDFSGVTPQRQVVQ↓TPNTVLSTPFRTPSN
Q99459	482	MERESREHLRLGLLG↓LPAPKNDFEIVLPEN
Q9NX58	164	QDQRPLHPVANPHAE↓ISTKVPASKVKDAVE
Q9NX58	168	PLHPVANPHAEISTK↓VPASKVKDAVEQQGE
Q9NX58	177	AEISTKVPASKVKDA↓VEQQGEVKKNKRERK
Q9NX58	179	ISTKVPASKVKDAVE↓QQGEVKKNKRERKEE
Q9NX58	231	NQKPKKRKKGQEADL↓EAGGEEVPEANGSAG
Q9NX58	320	KGKFNWKGTIKAILK↓QAPDNEITIKKLRKK
P62633	65	PDICYRCGESGHLAK↓DCDLQEDACYNCGRG
P62633	98	AKDCKEPKREREQCC↓YNCGKPGHLARDCDH
P62633	99	KDCKEPKREREQCCY↓NCGKPGHLARDCDHA
P62633	100	DCKEPKREREQCCYN↓CGKPGHLARDCDHAD
P62633	101	CKEPKREREQCCYNC↓GKPGHLARDCDHADE
P62633	102	KEPKREREQCCYNCG↓KPGHLARDCDHADEQ
O43303	479	SGNHLENKVTHGLVT↓VEGQLTSDERGAHIM
Q5EE01	81	CRVINKEHVLAAAKV↓ILKKSRG
Q5SW79	550	VINEKHKDLIKDWAL↓SSAAAVMEERKPLTT
Q5VT06	1779	KAARKERQLILKQQE↓EIEKIRQTTIKLQEK
Q9UFW8	73	SDHLKSKTHTKRKAE↓FEEQNVRKKQRPLTA
Q7LBR1	10	MSNMEKHLFN↓LKFAAKELSRSAKKC
Q7LBR1	39	CDKEEKAEKAKIKKA↓IQKGNMEVARIHAEN
Q7LBR1	179	NMELPQGQTGSVGTS↓VASAEQDELSQRLAR
O43633	192	ELSNLPSTGGSLSVA↓AGGKKAEAAASALAD
O43633	198	STGGSLSVAAGGKKA↓EAAASALADADADLE
O43633	201	GSLSVAAGGKKAEAA↓ASALADADADLEERL
O43633	203	LSVAAGGKKAEAAAS↓ALADADADLEERLKN
O43633	204	SVAAGGKKAEAAASA↓LADADADLEERLKNL
O43633	205	VAAGGKKAEAAASAL↓ADADADLEERLKNLR
Q9H444	9	MSVFGKLFG↓AGGGKAGKGGPTPQE
Q9H444	11	MSVFGKLFGAG↓GGKAGKGGPTPQEAI
Q9H444	81	QALKRKKRYEKQLAQ↓IDGTLSTIEFQREAL
Q96CF2	81	QALKRKKRFEKQLTQ↓IDGTLSTIEFQREAL
Q9NZZ3	19	FGKAKPKAPPPSLTD↓CIGTVDSRAESIDKK
Q9NZZ3	37	TVDSRAESIDKKISR↓LDAELVKYKDQIKKM
O00299	153	VLDNYLTSPLPEEVD↓ETSAEDEGVSQRKFL
O00299	154	LDNYLTSPLPEEVDE↓TSAEDEGVSQRKFLD
Q9Y3Y2	42	KNKQPTPVNIRASMQ↓QQQQLASARNRRLAQ
Q13185	7	MASNKTT↓LQKMGKKQNGKSKKV
Q13185	93	SQKAGKEKDGTKRKS↓LSDSESDDSKSKKKR
Q13185	94	QKAGKEKDGTKRKSL↓SDSESDDSKSKKKRD
P45973	93	NKPREKSESNKRKSN↓FSNSADDIKSKKKRE
P45973	95	PREKSESNKRKSNFS↓NSADDIKSKKKREQS
Q14839	119	SEGSDYTPGKKKKKK↓LGPKKEKKSKSKRKE
Q14839	244	AAAAVAVVESMVTAT↓EVAPPPPPVEVPIRK
Q14839	1673	DKEEKKEEEEKKEVM↓LQNGETPKDLNDEKQ
Q14839	1674	KEEKKEEEEKKEVML↓QNGETPKDLNDEKQK
Q8TD26	91	TSHNGMEDSGGGGTG↓VKKKRKKKEPGDQEG
Q8TD26	343	HCKWATMEELEKDPR↓IAQKIKRFRNKQAQM
Q3L8U1	1828	VMQPIYEEATLNPKM↓AAKIERQQRWTRREE
P0CG12	242	VFPGPGLGPNPRPSG↓LGPGPNLDARAGGLL
O95239	312	QDSLGGNSHTLMIAC↓VSPADSNLEETLNTL
O75390	27	TKNASCLVLAARHAS↓ASSTNLKDILADLIP
O60271	181	IHNYMEHLERTKLHQ↓LSGSDQLESTAHSRI
Q00610	749	ACKTGQIKEVERICR↓ESNCYDPERVKNFLK
P09496	99	QESNGPTDSYAAISQ↓VDRLQSEPESIRKWR
P09496	120	EPESIRKWREEQMER↓LEALDANSRKQEAEW
P09497	89	DVFQEANGPADGYAA↓IAQADRLTQEPESIR
O43809	18	VPPNRSQTGWPRGVT↓QFGNKYIQQTKPLTL
O43809	20	PNRSQTGWPRGVTQF↓GNKYIQQTKPLTLER
O43809	23	SQTGWPRGVTQFGNK↓YIQQTKPLTLERTIN
Q16630	175	KQFLSQFEMQSRKTT↓QSGQMSGEGKAGPPG
Q16630	406	RGDYGPPGREMDTAR↓TPLSEAEFEEIMNRN
Q8N684	331	YNHHGSRDSGPPPST↓VSEAEFEDIMKRNRA
Q8N684	374	SAGDYSDAIETLLTA↓IAVIKQSRVANDERC
P33240	320	MQRGSLPANVPTPRG↓LLGDAPNDPRGGTLL
P33240	336	LGDAPNDPRGGTLLS↓VTGEVEPRGYLGPPH
Q9H0L4	103	VDNAASEKNKEELKS↓LGPAAPIIDSPYGDP
Q9H0L4	328	IPRGPVTPGGLPPRG↓LLGDAPNDPRGGTLL
Q9H0L4	344	LGDAPNDPRGGTLLS↓VTGEVEPRGYLGPPH
Q7Z460	696	AGSRSSSPGKLLGSG↓YGGLTGGSSRGPPVT
O75122	33	RPSSAASAFKVPAPK↓TSGNPANSARKPGSA
O75122	592	QSSRLSSSVSAMRVL↓NTGSDVEEAVADALK
O75153	703	GTDPRSREVIRNACK↓AVGSISSTAFDIRFN
P53621	1204	ACYSPEFKGQICRVT↓TVTEIGKDVIGLRIS
P48444	243	GAKGKEVDNFVDKLK↓SEGETIMSSSMGKRT
Q9UBF2	457	IEDCEHTVLATKILH↓LLGKEGPRTPVPSKY
P23528	4	MASG↓VAVSDGVIKVFNDMK
P23528	6	MASGVA↓VSDGVIKVFNDMKVR
P23528	7	MASGVAV↓SDGVIKVFNDMKVRK
P23528	8	MASGVAVS↓DGVIKVFNDMKVRKS
P23528	10	MASGVAVSDG↓VIKVFNDMKVRKSST
P23528	13	MASGVAVSDGVIK↓VFNDMKVRKSSTPEE
P23528	21	VSDGVIKVFNDMKVR↓KSSTPEEVKKRKKAV
P23528	22	SDGVIKVFNDMKVRK↓SSTPEEVKKRKKAVL
P23528	23	DGVIKVFNDMKVRKS↓STPEEVKKRKKAVLF
P23528	58	KKNIILEEGKEILVG↓DVGQTVDDPYATFVK
P23528	73	DVGQTVDDPYATFVK↓MLPDKDCRYALYDAT
P23528	127	SKMIYASSKDAIKKK↓LTGIKHELQANCYEE
P23528	130	IYASSKDAIKKKLTG↓IKHELQANCYEEVKD
P23528	136	DAIKKKLTGIKHELQ↓ANCYEEVKDRCTLAE
Q9Y281	10	MASGVTVNDE↓VIKVFNDMKVRKSST
Q9Y281	13	MASGVTVNDEVIK↓VFNDMKVRKSSTQEE
Q8WUD4	133	DVAKKLEKLKKRTQR↓AIAELIRERLKGQED
Q96CT7	6	MPKKFQ↓GENTKSAAARARRAE
Q96CT7	172	EEAADRHPERRMRAA↓FTAFEEAQLPRLKQE
Q0P6D6	804	KEQQRQKEQKKKIEK↓IKKKREQECYAAEQR
Q494V2	570	QEEHLQRARARAQAE↓IKKKRGRTLVCRSRP
Q96MW1	166	GATTMNIGSDKLLFR↓NTNVEDVLNARKLER
Q9H6F5	226	KKRKGSSSQAPASKK↓LNKEELPVIPKGKPK
Q9Y6H1	23	TSRMAPPASRAPQMR↓AAPRPAPVAQPPAAA
Q9Y6H1	24	SRMAPPASRAPQMRA↓APRPAPVAQPPAAAP
Q9Y6H1	41	RPAPVAQPPAAAPPS↓AVGSSAAAPRQPGLM
P38432	152	NNNNNEKVLDLEPKA↓VTDQTVSKKNKRKNK
O75534	177	DNNKHTGAVSARNIM↓LLKKKQARCQGVVCA
O75534	178	NNKHTGAVSARNIML↓LKKKQARCQGVVCAM
O75534	759	VAAPRPDRLVNRLKN↓ITLDDASAPRLMVLR
Q14011	34	QSLEQVFSKYGQISE↓VVVVKDRETQRSRGF
Q14011	53	KDRETQRSRGFGFVT↓FENIDDAKDAMMAMN
Q15021	1330	AKKPSTGSRYQPLAS↓TASDNDFVTPEPRRT
Q15003	658	MKKLKQSMWSLLTAL↓SGKEADAEANHREAG
Q15003	660	KLKQSMWSLLTALSG↓KEADAEANHREAGKE
Q7L5N1	67	DHWIRMRSQEGRPVQ↓VIGALIGKQEGRNIE
Q9H9Q2	225	AEVTNIKKTLKATAS↓SSAQEMEQQLAEREC
O75367	55	IGVGAPVYMAAVLEY↓LTAEILELAGNAARD
O75367	58	GAPVYMAAVLEYLTA↓EILELAGNAARDNKK
O75367	59	APVYMAAVLEYLTAE↓ILELAGNAARDNKKG
O75367	61	VYMAAVLEYLTAEIL↓ELAGNAARDNKKGRV
O75367	62	YMAAVLEYLTAEILE↓LAGNAARDNKKGRVT
Q9P0M6	58	GAPVYMAAVIEYLAA↓EILELAGNAARDNKK
Q9P0M6	59	APVYMAAVIEYLAAE↓ILELAGNAARDNKKA
Q9P0M6	61	VYMAAVIEYLAAEIL↓ELAGNAARDNKKARI
Q9P0M6	62	YMAAVIEYLAAEILE↓LAGNAARDNKKARIA
P31146	12	MSRQVVRSSKFR↓HVFGQPAKADQCYED
P31146	13	MSRQVVRSSKFRH↓VFGQPAKADQCYEDV
P31146	16	SRQVVRSSKFRHVFG↓QPAKADQCYEDVRVS
P31146	20	VRSSKFRHVFGQPAK↓ADQCYEDVRVSQTTW
P31146	59	KFVALICEASGGGAF↓LVLPLGKTGRVDKNA
P31146	61	VALICEASGGGAFLV↓LPLGKTGRVDKNAPT
P31146	228	KDRPHEGTRPVRAVF↓VSEGKILTTGFSRMS
P31146	309	FEITSEAPFLHYLSM↓FSSKESQRGMGYMPK
P31146	326	SKESQRGMGYMPKRG↓LEVNKCEIARFYKLH
P31146	417	ELRVNRGLDTGRRRA↓APEASGTPSSDAVSR
P31146	420	VNRGLDTGRRRAAPE↓ASGTPSSDAVSRLEE
P57737	466	SGIGTSPSLRSLQSL↓LGPSSKFRHAQGTVL
P57737	492	GTVLHRDSHITNLKG↓LNLTTPGESDGFCAN
Q9P0U4	222	CQLRARESYKYFPSS↓LSPVTPSESLPRPRR
Q9UEE9	164	KAEELEKPKETEKVK↓ITKVFDFAGEEVRVT
Q9UEE9	170	KPKETEKVKITKVFD↓FAGEEVRVTKEVDAT
P12277	33	EFPDLSAHNNHMAKV↓LTPELYAELRAKSTP
P12277	70	VIQTGVDNPGHPYIM↓TVGCVAGDEESYEVF
P12277	321	KFSEVLKRLRLQKRG↓TGGVDTAAVGGVFDV
P46109	97	ALLEFYKIHYLDTTT↓LIEPAPRYPSPPMGS
P46109	218	AHAYAQPQTTTPLPA↓VSGSPGAAITPLPST
P46109	258	QKRVPCAYDKTALAL↓EVGDIVKVTRMNING
Q13619	42	AAAPAKPGGAGGSKK↓LVIKNFRDRPRLPDN
P16220	270	TAPTSTIAPGVVMAS↓SPALPTQPAEEAARK
Q9UQ88	169	RLEQLERKRERERKM↓REQQKEQREQKERER
P21127	181	RLEQLERKRERERKM↓REQQKEQREQKERER
Q9NYV4	388	RSSSRSRHSSISPVR↓LPLNSSLGAELSRKK
O14519	103	ERLKRGIIHARGLVR↓ECLAETERNARS
O75956	114	ERLKRGIIHARALVR↓ECLAETERNART
P61024	70	HYMIHEPEPHILLFR↓RPLPKKPKK
O60563	342	MLPGKRWLSSQPSFK↓LEPTQGHRTSENLAL
P04080	4	MMCG↓APSATQPATAETQHI
Q13409	42	KEEERKKKETDQKKE↓AVAPVQEESDLEKKR
Q13409	43	EEERKKKETDQKKEA↓VAPVQEESDLEKKRR
Q13409	44	EERKKKETDQKKEAV↓APVQEESDLEKKRRE
Q13409	94	YWVPPPMSPSSKSVS↓TPSEAGSQDSGDGAV
P16333	73	KNSARKASIVKNLKD↓TLGIGKVKRKPSVPD
Q14008	506	ECSEKVELIHGKKAG↓LAADKKEFKPLPGRT
Q14008	1485	SGHPEAAQMVRREFQ↓LDLDEIENDNGTVRC
Q14008	1798	NKNESELEAHLCRMM↓KHSMDQTGSKSDKET
Q96KP4	335	GAFSGSGAKTVIPRK↓VVGKFSIRLVPNMTP
Q96KP4	403	FSHPHYLAGRRAMKT↓VFGVEPDLTREGGSI
Q96KP4	423	PDLTREGGSIPVTLT↓FQEATGKNVMLLPVG
Q96KP4	438	FQEATGKNVMLLPVG↓SADDGAHSQNEKLNR
O43175	10	MAFANLRKVL↓ISDSLDPCCRKILQD
Q8N163	8	MSQFKRQR↓INPLPGGRNFSGTAS
Q8N163	26	LPGGRNFSGTASTSL↓LGPPPGLLTPPVATE
Q8N163	804	TKPGAAPTEHKALVS↓HNGSLINVGSLLQRA
Q9BTE7	2	MP↓VKKKRKSPGVAAAVA
Q9H773	10	MSVAGGEIRG↓DTGGEDTAAPGRFSF
P30046	3	MPF↓LELDTNLPANRVPAG
P30046	66	GSTEPCAQLSISSIG↓VVGTAEDNRSHSAHF
P30046	84	TAEDNRSHSAHFFEF↓LTKELALGQDRILIR
A6NHG4	3	MPF↓LELDTNLPANRVPAG
A6NHG4	66	GSTEPCAQLSISSIG↓VVGTAEDNRSHSAHF
A6NHG4	84	TAEDNRSHSAHFFEF↓LTKELALGQDRFPTV
Q9BTC0	351	EAKWRPGDADGTDCT↓SIGTIEQKSSEDQGI
Q8NF50	878	DVPKSGAPTALLDPR↓SYHTYGRTSAAAVSS
Q13011	46	RLTGSSAQEEASGVA↓LGEAPDHSYESLRVT
P13716	133	CDVCLCPYTSHGHCG↓LLSENGAFRAEESRQ
O43583	7	MAADISE↓SSGADCKGDPRNSAK
O43583	79	FAKLTVENSPKQEAG↓ISEGQGTAGEEEEKK
O43583	85	ENSPKQEAGISEGQG↓TAGEEEEKKKQKRGG
P32321	21	KKRDDYLEWPEYFMA↓VAFLSAQRSKDPNSQ
P33316	107	PETPAISPSKRARPA↓EVGGMQLRFARLSEH
P33316	118	ARPAEVGGMQLRFAR↓LSEHATAPTRGSARA
P33316	224	EVKKGDRIAQLICER↓IFYPEIEEVQALDDT
Q9Y295	7	MSSTLAK↓IAEIEAEMARTQKNK
Q9Y295	47	ARLAKLRRELITPKG↓GGGGGPGEGFDVAKT
Q9Y295	94	LLSNLAGVYSEVAAY↓EFTTLTTVPGVIRYK
P09622	440	NSRAKTNADTDGMVK↓ILGQKSTDRVLGAHI
Q14194	540	HQPPPIRNLHQSNFS↓LSGAQIDDNNPRRTG
Q14194	543	PPIRNLHQSNFSLSG↓AQIDDNNPRRTGHRI
Q14194	545	IRNLHQSNFSLSGAQ↓IDDNNPRRTGHRIVA
Q16555	512	LYDGPVCEVSVTPKT↓VTPASSAKTSPAKQQ
Q16555	538	AKQQAPPVRNLHQSG↓FSLSGAQIDDNIPRR
Q16555	540	QQAPPVRNLHQSGFS↓LSGAQIDDNIPRRTT
Q14195	539	RPNPPVRNLHQSGFS↓LSGTQVDEGVRSASK
Q15398	679	NAGPQNTKSEHVKKT↓LFLSIPESRSSIEDA
P26358	12	MPARTAPARVPT↓LAVPAISLPDDVRRR
P26358	123	NGNQARSEARRVGMA↓DANSPPKPLSKPRTP
P26358	142	PPKPLSKPRTPRRSK↓SDGEAKPEPSPSPRI
P26358	166	SPSPRITRKSTRQTT↓ITSHFAKGPAKRKPQ
P26358	170	RITRKSTRQTTITSH↓FAKGPAKRKPQEESE
P26358	214	QDEKRRRVTSRERVA↓RPLPAEEPERAKSGT
P26358	716	DEEVDDNIPEMPSPK↓KMHQGKKKKQNKNRI
Q9NX09	101	PEDEHLCANLMQLLQ↓ESLAQARLGSRRPAR
O00273	215	KEGSLLSKQEESKAA↓FGEEVDAVDTGISRE
Q9ULG1	224	KKFKEEKKLKAKLKK↓VKKKRRRDEELSSEE
P18858	8	MQRSIMSF↓FHPKKEGKAKKPEKE
P18858	9	MQRSIMSFF↓HPKKEGKAKKPEKEA
P18858	227	EEEEQTKPPRRAPKT↓LSSFFTPRKPAVKKE
P52701	9	MSRQSTLYS↓FFPKSPALSDANKAS
P52701	17	RQSTLYSFFPKSPAL↓SDANKASARASREGG
P52701	177	GHFYSAKPEILRAMQ↓RADEALNKDKIKRLE
P06746	113	FLTRVSGIGPSAARK↓FVDEGIKTLEDLRKN
P49736	94	DYRAIPELDAYEAEG↓LALDDEDVEELTASQ
P49736	625	ISKAGIVTSLQARCT↓VIAAANPIGGRYDPS
P49736	677	VRDTVDPVQDEMLAR↓FVVGSHVRHHPSNKE
P49736	723	TYGVEPLPQEVLKKY↓IIYAKERVHPKLNQM
P49736	889	HNLSAFYDSELFRMN↓KFSHDLKRKMILQQF
P25205	377	PRAIPTTGRGSSGVG↓LTAAVTTDQETGERR
P25205	652	DLQDAEEAVELVQYA↓YFKKVLEKEKKRKKR
P25205	655	DAEEAVELVQYAYFK↓KVLEKEKKRKKRSED
P33991	754	LAEAHAKVRLSNKVE↓AIDVEEAKRLHREAL
P33992	13	MSGFDDPGIFYSD↓SFGGDAQADEGQARK
P33992	14	MSGFDDPGIFYSDS↓FGGDAQADEGQARKS
P33992	187	RSCRNTLTNIAMRPG↓LEGYALPRKCNTDQA
P33992	483	IAKAGITTTLNSRCS↓VLAAANSVFGRWDET
Q14566	3	MDL↓AAAAEPGAGSQHLEV
Q14566	5	MDLAA↓AAEPGAGSQHLEVRD
Q14566	199	CANRRRFLLDTNKSR↓FVDFQKVRIQETQAE
Q14566	424	EEFSPRAVYTSGKAS↓SAAGLTAAVVRDEES
Q14566	425	EFSPRAVYTSGKASS↓AAGLTAAVVRDEESH
P11388	1254	KNENTEGSPQEDGVE↓LEGLKQRLEKKQKRE
P11388	1281	KREPGTKTKKQTTLA↓FKPIKKGKKRNPWSD
P11388	1418	EITNPVPKKNVTVKK↓TAAKSQSSTSTTGAK
P11388	1426	KNVTVKKTAAKSQSS↓TSTTGAKKRAAPKGT
P11388	1447	KKRAAPKGTKRDPAL↓NSGVSQKPDPAKTKN
Q02880	1280	DTAAVKVEFDEEFSG↓APVEGAGEEALTPSV
Q02880	1548	TTTPKGKGRGAKKRK↓ASGSENEGDYNPGRK
P27695	8	MPKRGKKG↓AVAEDGDELRTEPEA
P27695	245	GFTPQERQGFGELLQ↓AVPLADSFRHLYPNT
O60870	232	TSSKSSTLGPSALKT↓IGSSASVKRKESSQS
P16989	119	GFINRNDTKEDVFVH↓QTAIKKNNPRKYLRS
P16989	121	INRNDTKEDVFVHQT↓AIKKNNPRKYLRSVG
Q13422	266	DLCKIGSERSLVLDR↓LASNVAKRKSSMPQK
Q13422	349	PGGSEVVPVISPMYQ↓LHKPLAEGTPRSNHS
Q13422	377	HSAQDSAVENLLLLS↓KAKLVPSEREASPSN
P78527	26	LLRLQETLSAADRCG↓AALAGHQLIRGLGQE
P78527	2694	FAHKRSERLQRAPLK↓SVGPDFGKKRLGLPG
P78527	2695	AHKRSERLQRAPLKS↓VGPDFGKKRLGLPGD
P78527	2745	RFMRDQEKLSLMYAR↓KGVAEQKREKEIKSE
O15446	245	GTEPTVETLEPLGVL↓FPSTTKKRKKPKGKE
P36954	67	IYVNKITHEVDELTQ↓IIADVSQDPTLPRTE
Q9BUI4	192	PTLVINEKDMYLVPK↓LSLIGKGKRRRSSDE
P05423	57	IRSRDLTLGGVKKKT↓FTPNIISRKIKEEPK
O60884	144	GKTTKLQLSKNVLCS↓ACSGQGGKSGAVQKC
O75190	297	QDRPRAPGPWDPLAS↓AAGLKEGGKRKKQKQ
O75190	298	DRPRAPGPWDPLASA↓AGLKEGGKRKKQKQR
Q9NVM6	60	NPRAAELFHQLSQAL↓EVLTDAAARAAYDKV
Q99543	306	EAEKKAKAEAKRKEQ↓EAKEKQRQAELEAAR
Q99543	336	LAKEKEEEEVRQQAL↓LAKKEKDIQKKAIKK
Q99543	403	LASLQCLNETLTSCT↓KEVGKAALEKQIEEI
Q99543	410	NETLTSCTKEVGKAA↓LEKQIEEINEQIRKE
Q99543	606	CMKRYKELVEMVKAK↓KAAQEQVLNASRAKK
Q99615	13	MAAAAECDVVMAA↓TEPELLDDQEAKREA
Q99615	371	TEKTKEHKQLLKNAQ↓LELKKSKRKDYYKIL
Q99615	429	GASAEVQKEEEKKFK↓EVGEAFTILSDPKKK
O75937	22	GTSGGGGSTEEAFMT↓FYSEVKQIEKRDSVL
O75937	26	GGGSTEEAFMTFYSE↓VKQIEKRDSVLTSKN
O75937	55	NQIERLTRPGSSYFN↓LNPFEVLQIDPEVTD
O75937	62	RPGSSYFNLNPFEVL↓QIDPEVTDEEIKKRF
O75937	107	ADRAQKAFEAVDKAY↓KLLLDQEQKKRALDV
O75937	108	DRAQKAFEAVDKAYK↓LLLDQEQKKRALDVI
O75937	169	PELFKQAVYKQTMKL↓FAELEIKRKEREAKE
P49959	619	SRNSKTAVSASRNMS↓IIDAFKSTRQQPSRN
O60216	323	IDITVKETKAKRKRK↓LIVDSVKELDSKTIR
P55265	393	AIPETKRNAEFLTCN↓IPTSNASNNMVTTEK
P55265	523	LEYAQFASQTCEFNM↓IEQSGPPHEPRFKFQ
Q16643	13	MAGVSFSGHRLEL↓LAAYEEVIREESAAD
Q9UJU6	32	RVVTEKSPTDWALFT↓YEGNSNDIRVAGTGE
Q9UJU6	161	GRFQDVGPQAPVGSV↓YQKTNAVSEIKRVGK
Q9UJU6	163	FQDVGPQAPVGSVYQ↓KTNAVSEIKRVGKDS
Q9UJU6	164	QDVGPQAPVGSVYQK↓TNAVSEIKRVGKDSF
Q9UJU6	272	REIFKQKERAMSTTS↓ISSPQPGKLRSPFLQ
Q8TEA8	159	LESPAPGTATSDPKQ↓LSKLEKQQQRKEKTR
Q8TEA8	176	KLEKQQQRKEKTRAK↓GPSESSKERNTPRKE
Q8TEA8	195	SSKERNTPRKEDRSA↓SSGAEGDVSSEREP
P45985	60	LNFANPPFKSTARFT↓LNPNPTGVQNPHIER
Q14203	59	AYVGATLFATGKWVG↓VILDEAKGKNDGTVQ
Q14203	1062	LRGPPPSGIATLVSG↓IAGEEQQRGAIPGQA
Q13561	63	NPNAAYDKFKDKRVG↓TKGLDFSDRIGKTKR
Q13561	156	LAALKQQLVASHLEK↓LLGPDAAINLTDPDG
Q13561	384	LLTQVQTTMRENLAT↓VEGNFASIDERMKKL
O75935	43	GSRKVADGLVKVQVA↓LGNISSKRERVKILY
O00429	240	AMDVLMGRVIPVKLG↓IIGVVNRSQLDINNK
O00429	624	IPIMPASPQKGHAVN↓LLDVPVPVARKLSAR
P49792	1080	LLGLLTSDKPLQGDG↓YSGAKPIPGGQTIGP
P49792	2468	SRSSTPRESPCGKIA↓VAVLEETTRERTDVI
Q14258	71	YQARPQLHKNTVLCN↓VVEQFLQADLAREPP
Q14258	73	ARPQLHKNTVLCNVV↓EQFLQADLAREPPAD
P22681	422	WQESEGQGCPFCRCE↓IKGTEPIVVDPFDPR
P22681	802	RTLSDISNASSSFGW↓LSLDGDPTTNVTEGS
Q7Z6Z7	2673	DAESMHDCVSVVKVS↓IVNHLEFLRDEELEE
Q7Z6Z7	2866	LEGSPMDTSSLASCT↓LEEAVGDTSAAGSSE
Q7Z6Z7	3023	VGNPGVTEVSPEFLA↓ALPPAIQEEVLAQQR
Q7Z6Z7	3024	GNPGVTEVSPEFLAA↓LPPAIQEEVLAQQRA
Q7Z6Z7	3391	SQSSSSGICTDFWDL↓LVKLDNMNVSRKGKN
Q7Z6E9	1548	SSPSRDRKPHDHKAT↓YDTKRPNEETKSVDK
Q149N8	945	RHFYHRQHEVCCQDV↓VVKLRKISDWALKLS
Q9HC35	3	MDG↓FAGSLDDSISAASTS
Q9HC35	65	RLAISEDHVASVKKS↓VSSKGQPSPRAVIPM
Q96C19	199	EGVKGAKSFFEAKVQ↓AINVSSRFEEEIKAE
Q96C19	206	SFFEAKVQAINVSSR↓FEEEIKAEQEERKKQ
Q15717	64	KLIRDKVAGHSLGYG↓FVNYVTAKDAERAIN
P38117	43	VVTDGVKHSMNPFCE↓IAVEEAVRLKEKKLV
P38117	176	VEREIDGGLETLRLK↓LPAVVTADLRLNEPR
P68104	58	KEAAEMGKGSFKYAW↓VLDKLKAERERGITI
P68104	59	EAAEMGKGSFKYAWV↓LDKLKAERERGITID
P68104	86	TIDISLWKFETSKYY↓VTIIDAPGHRDFIKN
P68104	118	TGTSQADCAVLIVAA↓GVGEFEAGISKNGQT
P68104	125	CAVLIVAAGVGEFEA↓GISKNGQTREHALLA
P68104	126	AVLIVAAGVGEFEAG↓ISKNGQTREHALLAY
P68104	228	WKVTRKDGNASGTTL↓LEALDCILPPTRPTD
P68104	229	KVTRKDGNASGTTLL↓EALDCILPPTRPTDK
P68104	234	DGNASGTTLLEALDC↓ILPPTRPTDKPLRLP
P68104	247	DCILPPTRPTDKPLR↓LPLQDVYKIGGIGTV
P68104	255	PTDKPLRLPLQDVYK↓IGGIGTVPVGRVETG
P68104	257	DKPLRLPLQDVYKIG↓GIGTVPVGRVETGVL
P68104	321	NVGFNVKNVSVKDVR↓RGNVAGDSKNDPPME
P68104	374	VLDCHTAHIACKFAE↓LKEKIDRRSGKKLED
P68104	381	HIACKFAELKEKIDR↓RSGKKLEDGPKFLKS
Q05639	58	KEAAEMGKGSFKYAW↓VLDKLKAERERGITI
Q05639	59	EAAEMGKGSFKYAWV↓LDKLKAERERGITID
Q05639	118	TGTSQADCAVLIVAA↓GVGEFEAGISKNGQT
Q05639	125	CAVLIVAAGVGEFEA↓GISKNGQTREHALLA
Q05639	126	AVLIVAAGVGEFEAG↓ISKNGQTREHALLAY
Q05639	234	EGNASGVSLLEALDT↓ILPPTRPTDKPLRLP
Q05639	247	DTILPPTRPTDKPLR↓LPLQDVYKIGGIGTV
Q05639	255	PTDKPLRLPLQDVYK↓IGGIGTVPVGRVETG
Q05639	257	DKPLRLPLQDVYKIG↓GIGTVPVGRVETGIL
Q05639	374	VIDCHTAHIACKFAE↓LKEKIDRRSGKKLED
P29692	26	WFDKFKYDDAERRFY↓EQMNGPVAGASRQEN
P29692	28	DKFKYDDAERRFYEQ↓MNGPVAGASRQENGA
P29692	60	ILRDIARARENIQKS↓LAGSSGPGASSGTSG
P29692	63	DIARARENIQKSLAG↓SSGPGASSGTSGDHG
P29692	65	ARARENIQKSLAGSS↓GPGASSGTSGDHGEL
P29692	72	QKSLAGSSGPGASSG↓TSGDHGELVVRIASL
P26641	19	TLYTYPENWRAFKAL↓IAAQYSGAQVRVLSA
P26641	215	RAVLGEVKLCEKMAQ↓FDAKKFAETQPKKDT
P26641	219	GEVKLCEKMAQFDAK↓KFAETQPKKDTPRKE
P26641	220	EVKLCEKMAQFDAKK↓FAETQPKKDTPRKEK
P26641	235	FAETQPKKDTPRKEK↓GSREEKQKPQAERKE
P26641	285	AAEPKAKDPFAHLPK↓STFVLDEFKRKYSNE
P26641	287	EPKAKDPFAHLPKST↓FVLDEFKRKYSNEDT
P13639	10	MVNFTVDQIR↓AIMDKKANIRNMSVI
P13639	41	HVDHGKSTLTDSLVC↓KAGIIASARAGETRF
P13639	42	VDHGKSTLTDSLVCK↓AGIIASARAGETRFT
P13639	498	TITTFEHAHNMRVMK↓FSVSPVVRVAVEAKN
P13639	558	HIIAGAGELHLEICL↓KDLEEDHACIPIKKS
P13639	560	IAGAGELHLEICLKD↓LEEDHACIPIKKSDP
P13639	567	HLEICLKDLEEDHAC↓IPIKKSDPVVSYRET
P13639	612	KHNRLYMKARPFPDG↓LAEDIDKGEVSARQE
P13639	690	KDSVVAGFQWATKEG↓ALCEENMRGVRFDVH
P13639	754	LMEPIYLVEIQCPEQ↓VVGGIYGVLNRKRGH
Q96RP9	84	TGRIAKMHEVKGKDG↓VGAVMDSMELERQRG
P49411	81	DHGKTTLTAAITKIL↓AEGGGAKFKKYEEID
P49411	91	ITKILAEGGGAKFKK↓YEEIDNAPEERARGI
P49411	151	MITGTAPLDGCILVV↓AANDGPMPQTREHLL
Q9UI08	225	QGSSHDESSMSGLAA↓AIAGAKLRRVQRPED
Q9UI08	226	GSSHDESSMSGLAAA↓IAGAKLRRVQRPEDA
Q9UI08	234	MSGLAAAIAGAKLRR↓VQRPEDASGGSSPSG
Q9UI08	241	IAGAKLRRVQRPEDA↓SGGSSPSGTSKSDAN
Q9UI08	243	GAKLRRVQRPEDASG↓GSSPSGTSKSDANRA
Q9NR46	7	MDFNMKK↓LASDAGIFFTRAVQF
Q9BS26	89	IKEEFPNENQVVFAR↓VDCDQHSDIAQRYRI
P14625	57	RTDDEVVQREEEAIQ↓LDGLNASQIRELREK
P14625	60	DEVVQREEEAIQLDG↓LNASQIRELREKSEK
P14625	103	IINSLYKNKEIFLRE↓LISNASDALDKIRLI
P14625	493	KYNDTFWKEFGTNIK↓LGVIEDHSNRTRLAK
P14625	594	LPEFDGKRFQNVAKE↓GVKFDESEKTKESRE
P14625	597	FDGKRFQNVAKEGVK↓FDESEKTKESREAVE
P14625	630	EPLLNWMKDKALKDK↓IEKAVVSQRLTESPC
P14625	699	FEINPRHPLIRDMLR↓RIKEDEDDKTVLDLA
O60869	15	MAESDWDTVTVLRKK↓GPTAAQAKSKQAILA
O60869	18	SDWDTVTVLRKKGPT↓AAQAKSKQAILAAQR
O60869	27	RKKGPTAAQAKSKQA↓ILAAQRRGEDVETSK
O60869	74	KLDRETEELHHDRVT↓LEVGKVIQQGRQSKG
Q6P2E9	708	PKGPGQVPTATSALS↓LELQEVEPLGLPQAS
Q6P2E9	890	AEQSDHDDEVASLAS↓ASGGFGTKVPAPRLP
Q6P2E9	985	LLQRLCTQLEGLQST↓VTGHVERALETRHEQ
Q9NPA8	15	MVVSKMNKDAQMRAA↓INQKLIETGERERLK
Q9NPA8	77	TVDDLVAEITPKGRA↓LVPDSVKKELLQRIR
Q14244	469	SAPSSTVNASASVKT↓SAGTTDPEEATRLLA
Q8N5V2	6	METRES↓EDLEKTRRKSASDQW
Q9P0I2	87	FLTRKYYFNNPEDGF↓FKKTKRKVVPPSPMT
P30042	145	AIFPGGFGAAKNLST↓FAVDGKDCKVNKEVE
P30042	177	LKEFHQAGKPIGLCC↓IAPVLAAKVLRGVEV
Q9H501	786	NLDPSDPNFKKTKAM↓EKILEEKARQRERKE
Q9H501	787	LDPSDPNFKKTKAME↓KILEEKARQRERKEQ
Q9H501	806	EKARQRERKEQELTQ↓AIKKKESEIEKESQR
P32519	420	MQDETLNSSVQSIRT↓IQAPTQVPVVVSPRN
P60842	298	KVDWLTEKMHARDFT↓VSAMHGDMDQKERDV
P60842	300	DWLTEKMHARDFTVS↓AMHGDMDQKERDVIM
P60842	370	YIHRIGRGGRFGRKG↓VAINMVTEEDKRTLR
P60842	372	HRIGRGGRFGRKGVA↓INMVTEEDKRTLRDI
P60842	374	IGRGGRFGRKGVAIN↓MVTEEDKRTLRDIET
Q14240	371	YIHRIGRGGRFGRKG↓VAINFVTEEDKRILR
P15170	96	HVDAGKSTIGGQIMY↓LTGMVDKRTLEKYER
P15170	287	SDFCPWYIGLPFIPY↓LDNLPNFNRSVDGPI
Q8IYD1	225	HVDAGKSTIGGQIMF↓LTGMVDKRTLEKYER
Q8IYD1	416	SDFCPWYTGLPFIPY↓LDNLPNFNRSIDGPI
P41567	15	MSAIQNLHSFDPFAD↓ASKGDDLLPAGTEDY
P41567	17	AIQNLHSFDPFADAS↓KGDDLLPAGTEDYIH
P41567	68	YDKKKLVKAFKKKFA↓CNGTVIEHPEYGEVI
P41567	72	KLVKAFKKKFACNGT↓VIEHPEYGEVIQLQG
O60739	17	TIQNLQSFDPFADAT↓KGDDLLPAGTEDYIH
O60739	68	YDKKKLVKAFKKKFA↓CNGTVIEHPEYGEVI
O60739	72	KLVKAFKKKFACNGT↓VIEHPEYGEVIQLQG
P20042	201	MREKNPDMVAGEKRK↓FVMKPPQVVRVGTKK
P41091	7	MAGGEAG↓VTLGQPHLSRQDLTT
Q14152	5	MPAYF↓QRPENALKRANEFLE
Q14152	571	YLKNSRKEHQRILAR↓RQTIEERKERLESLN
Q14152	581	RILARRQTIEERKER↓LESLNIQREKEELEQ
Q14152	711	YFERAKRLEEIPLIK↓SAYEEQRIKDMDLWE
P55884	8	MQDAENVA↓VPEAAEERAEPGQQQ
P55884	58	EAAGTEASSEEVGIA↓EAGPESEVRTEPAAE
P55884	122	PGEQARDERSDSRAQ↓AVSEDAGGNEGRAAE
P55884	123	GEQARDERSDSRAQA↓VSEDAGGNEGRAAEA
P55884	728	QEQIKQIKKDLKKYS↓KIFEQKDRLSQSKAS
O15371	116	QRNLRRDKDRRNMLQ↓FNLQILPKSAKQKER
P60228	420	EKTKSLSFRSQMLAM↓NIEKKLNQNSRSEAP
P60228	421	KTKSLSFRSQMLAMN↓IEKKLNQNSRSEAPN
O75821	206	EKEKLPGELEPVQAT↓QNKTGKYVPPSLRDG
O15372	269	QDIVKYNTYMRNTSK↓QQQQKHQYQQRRQQE
O75822	70	DDEKKEEAEVKPEVK↓ISEKKKIAEKIKEKE
O75822	76	EAEVKPEVKISEKKK↓IAEKIKEKERQQKKR
O75822	98	KERQQKKRQEEIKKR↓LEEPEEPKVLTPEEQ
O75822	108	EIKKRLEEPEEPKVL↓TPEEQLADKLRLKKL
O75822	133	RLKKLQEESDLELAK↓ETFGVNNAVYGIDAM
O75822	136	KLQEESDLELAKETF↓GVNNAVYGIDAMNPS
O75822	137	LQEESDLELAKETFG↓VNNAVYGIDAMNPSS
O75822	139	EESDLELAKETFGVN↓NAVYGIDAMNPSSRD
Q7L2H7	330	VRTKMVYCKIDQTQR↓KVVVSHSTHRTFGKQ
Q04637	181	QPPQIAPKRERKTIR↓IRDPNQGGKDITEEI
Q04637	296	VLSIPGDTMTTIQMS↓VEESTPISRETGEPY
Q04637	641	MQKPEGLPHISDVVL↓DKANKTPLRPLDPTR
Q04637	1023	AEMEEHREHIKVQQL↓MAKGSDKRRGGPPGP
Q04637	1185	GDRLDRARTPATKRS↓FSKEVEERSRERPSQ
P23588	358	EDDSSASTSQSTRAA↓SIFGGAKPVDTAARE
P23588	359	DDSSASTSQSTRAAS↓IFGGAKPVDTAARER
P23588	361	SSASTSQSTRAASIF↓GGAKPVDTAAREREV
P23588	362	SASTSQSTRAASIFG↓GAKPVDTAAREREVE
P23588	390	VEERLQKEQEKLQRQ↓LDEPKLERRPRERHP
P23588	419	PSWRSEETQERERSR↓TGSESSQTGTSTTSS
P23588	532	SEEGPGRKDENKVDG↓MNAPKGQTGNSSRGP
P23588	534	EGPGRKDENKVDGMN↓APKGQTGNSSRGPGD
P23588	558	SRGPGDGGNRDHWKE↓SDRKDGKKDQDSRSA
Q13541	63	GTRIIYDRKFLMECR↓NSPVTKTPPRDLPTI
Q15056	100	YVEFDEVDSLKEALT↓YDGALLGDRSLRVDI
Q15056	112	ALTYDGALLGDRSLR↓VDIAEGRKQDKGGFG
Q15056	121	GDRSLRVDIAEGRKQ↓DKGGFGFRKGGPDDR
Q15056	191	GPPMGSRFRDGPPLR↓GSNMDFREPTEEERA
Q15056	196	SRFRDGPPLRGSNMD↓FREPTEEERAQRPRL
Q15056	217	EERAQRPRLQLKPRT↓VATPLNQVANPNSAI
P55010	60	LNRPPTYPTKYFGCE↓LGAQTQFDVKNDRYI
P55010	139	CGYRGMLDTHHKLCT↓FILKNPPENSDSGTG
P63241	7	MADDLDF↓ETGDAGASATFPMQC
P63241	10	MADDLDFETG↓DAGASATFPMQCSAL
P63241	29	SATFPMQCSALRKNG↓FVVLKGRPCKIVEMS
P63241	69	KVHLVGIDIFTGKKY↓EDICPSTHNMDVPNI
P63241	90	THNMDVPNIKRNDFQ↓LIGIQDGYLSLLQDS
P63241	91	HNMDVPNIKRNDFQL↓IGIQDGYLSLLQDSG
P63241	93	MDVPNIKRNDFQLIG↓IQDGYLSLLQDSGEV
P63241	95	VPNIKRNDFQLIGIQ↓DGYLSLLQDSGEVRE
P63241	97	NIKRNDFQLIGIQDG↓YLSLLQDSGEVREDL
P63241	100	RNDFQLIGIQDGYLS↓LLQDSGEVREDLRLP
P63241	101	NDFQLIGIQDGYLSL↓LQDSGEVREDLRLPE
Q6IS14	7	MADDLDF↓ETGDAGASATFPMQC
Q6IS14	10	MADDLDFETG↓DAGASATFPMQCSAL
Q6IS14	69	KVHLVGIDIFTGKKY↓EDICPSTHNMDVPNI
Q9GZV4	29	SSTYPMQCSALRKNG↓FVVLKGRPCKIVEMS
Q9GZV4	69	KVHLVGIDIFTGKKY↓EDICPSTHNMDVPNI
O60841	64	KQDFDEDDILKELEE↓LSLEAQGIKADRETV
O60841	67	FDEDDILKELEELSL↓EAQGIKADRETVAVK
O60841	226	IESGNEDDDASFKIK↓TVAQKKAEKKERERK
O60841	227	ESGNEDDDASFKIKT↓VAQKKAEKKERERKK
O60841	229	GNEDDDASFKIKTVA↓QKKAEKKERERKKRD
O60841	344	KEKKKGPSKATVKAM↓QEALAKLKEEEERQK
O60841	345	EKKKGPSKATVKAMQ↓EALAKLKEEEERQKR
O60841	346	KKKGPSKATVKAMQE↓ALAKLKEEEERQKRE
O60841	348	KGPSKATVKAMQEAL↓AKLKEEEERQKREEE
O60841	429	ARARAEATLKLLQAQ↓GVEVPSKDSLPKKRP
Q06265	416	LEPDKNPKKIRTQTT↓SAKQEKAPSKKPVKR
Q9Y2L1	12	MLKSKTFLKKTR↓AGGVMKIVREHYLRD
Q01780	770	ACKAAAEQAISVRQQ↓VVLENAAKKRERATS
Q01780	773	AAAEQAISVRQQVVL↓ENAAKKRERATSDPR
P15311	255	PWSEIRNISFNDKKF↓VIKPIDKKAPDFVFY
P15311	282	VFYAPRLRINKRILQ↓LCMGNHELYMRRRKP
P15311	299	MGNHELYMRRRKPDT↓IEVQQMKAQAREEKH
P15311	310	KPDTIEVQQMKAQAR↓EEKHQKQLERQQLET
P15311	350	EKEQMMREKEELMLR↓LQDYEEKTKKAEREL
P15311	427	SQEQLAAELAEYTAK↓IALLEEARRRKEDEV
P15311	517	LSSEGIRDDRNEEKR↓ITEAEKNERVQRQLL
P15311	533	TEAEKNERVQRQLLT↓LSSELSQARDENKRT
Q96AE4	13	MADYSTVPPPSSG↓SAGGGGGGGGGGGVN
Q96AE4	149	QIAPDSGGLPERSCM↓LTGTPESVQSAKRLL
Q96AE4	198	GNAVQEIMIPASKAG↓LVIGKGGETIKQLQE
Q96AE4	221	TIKQLQERAGVKMVM↓IQDGPQNTGADKPLR
Q96AE4	222	IKQLQERAGVKMVMI↓QDGPQNTGADKPLRI
Q96AE4	271	DQGGFREVRNEYGSR↓IGGNEGIDVPIPRFA
Q96AE4	285	RIGGNEGIDVPIPRF↓AVGIVIGRNGEMIKK
Q96AE4	300	AVGIVIGRNGEMIKK↓IQNDAGVRIQFKPDD
Q92945	73	SQPPGGGGPGIRKDA↓FADAVQRARQIAAKI
Q92945	86	DAFADAVQRARQIAA↓KIGGDAATTVNNSTP
Q92945	87	AFADAVQRARQIAAK↓IGGDAATTVNNSTPD
Q92945	122	QKRQLEDGDQPESKK↓LASQGDSISSQLGPI
Q92945	124	RQLEDGDQPESKKLA↓SQGDSISSQLGPIHP
Q92945	129	GDQPESKKLASQGDS↓ISSQLGPIHPPPRTS
Q92945	133	ESKKLASQGDSISSQ↓LGPIHPPPRTSMTEE
Q92945	193	QISPDSGGLPERSVS↓LTGAPESVQKAKMML
Q92945	207	SLTGAPESVQKAKMM↓LDDIVSRGRGGPPGQ
Q92945	246	NGTVQEIMIPAGKAG↓LVIGKGGETIKQLQE
Q92945	332	GSRIGGGIDVPVPRH↓SVGVVIGRSGEMIKK
Q92945	347	SVGVVIGRSGEMIKK↓IQNDAGVRIQFKQDD
Q92945	355	SGEMIKKIQNDAGVR↓IQFKQDDGTGPEKIA
Q92945	357	EMIKKIQNDAGVRIQ↓FKQDDGTGPEKIAHI
Q92945	384	AHIMGPPDRCEHAAR↓IINDLLQSLRSGPPG
Q96I24	18	LVQGQSAPVGMKAEG↓FVDALHRVRQIAAKI
Q96I24	198	TIKQLQERTGVKMVM↓IQDGPLPTGADKPLR
Q96I24	213	IQDGPLPTGADKPLR↓ITGDAFKVQQAREMV
Q96I24	263	SRMGGGSIEVSVPRF↓AVGIVIGRNGEMIKK
Q96I24	278	AVGIVIGRNGEMIKK↓IQNDAGVRIQFKPDD
P49327	375	SPNPEIPALLDGRLQ↓VVDQPLPVRGGNVGI
P49327	1118	RRQQEQQVPILEKFC↓FTPHTEEGCLSERAA
P49327	1159	VQALQTKVTQQGLKM↓VVPGLDGAQIPRDPS
P49327	1995	ENQTPEFFQDVCKPK↓YSGTLNLDRVTREAC
P49327	2209	DEASELACPTPKEDG↓LAQQQTQLNLRSLLV
Q01469	68	IKTESTLKTTQFSCT↓LGEKFEETTADGRKT
Q2WGJ9	5	MFGLK↓VKKKRNKAEKGLILA
Q9Y2L6	529	EAAKKLANEPDLCKT↓VKKKRKQDYTDAMKK
Q9Y613	468	KQVALAQGRAETLAG↓AMPNEAGGHPDARQL
P39748	8	MGIQGLAK↓LIADVAPSAIRENDI
P39748	115	SERRAEAEKQLQQAQ↓AAGAEQEVEKFTKRL
P39748	345	SRQGSTQGRLDDFFK↓VTGSLSSAKRKEPEP
Q96CP2	80	MSLGVPGPATLAKAL↓LQTHPEAQRAIEAAP
P85037	415	GVSCFRTPFGPLSSR↓SAPASPTHPGLMSPR
Q96RU3	293	PGDIEFEDYTQPMKR↓TVSDNSLSNSRGEGK
Q8N3X1	325	LSNSEEEKKGVAASL↓LAPLLPEGIKEEEER
Q8N3X1	326	SNSEEEKKGVAASLL↓APLLPEGIKEEEERW
P04075	14	MPYQYPALTPEQKK↓ELSDIAHRIVAPGKG
P04075	15	MPYQYPALTPEQKKE↓LSDIAHRIVAPGKGI
P04075	29	ELSDIAHRIVAPGKG↓ILAADESTGSIAKRL
P04075	31	SDIAHRIVAPGKGIL↓AADESTGSIAKRLQS
P04075	33	IAHRIVAPGKGILAA↓DESTGSIAKRLQSIG
P04075	35	HRIVAPGKGILAADE↓STGSIAKRLQSIGTE
P04075	45	LAADESTGSIAKRLQ↓SIGTENTEENRRFYR
P04075	46	AADESTGSIAKRLQS↓IGTENTEENRRFYRQ
P04075	61	IGTENTEENRRFYRQ↓LLLTADDRVNPCIGG
P04075	106	RPFPQVIKSKGGVVG↓IKVDKGVVPLAGTNG
P04075	118	VVGIKVDKGVVPLAG↓TNGETTTQGLDGLSE
P04075	124	DKGVVPLAGTNGETT↓TQGLDGLSERCAQYK
P04075	179	MENANVLARYASICQ↓QNGIVPIVEPEILPD
P04075	314	FSYGRALQASALKAW↓GGKKENLKAAQEEYV
P09972	118	VVGIKVDKGVVPLAG↓TDGETTTQGLDGLSE
P09972	124	DKGVVPLAGTDGETT↓TQGLDGLSERCAQYK
P09972	179	LENANVLARYASICQ↓QNGIVPIVEPEILPD
P16930	165	NWLHLPVGYHGRASS↓VVVSGTPIRRPMGQM
Q92917	136	AGVDPTLAIPMIQKG↓CTPSGEGADSEPRAE
P09382	4	MACG↓LVASNLNLKPGECLR
Q8WW33	16	EETYTDSLDPEKLLQ↓CPYDKNHQIRACRFP
P31644	361	RGWAWDGKKALEAAK↓IKKKREVILNKSTNA
O95166	2	MK↓FVYKEEHPFEKRRSE
P09104	34	VEVDLYTAKGLFRAA↓VPSGASTGIYEALEL
P09104	40	TAKGLFRAAVPSGAS↓TGIYEALELRDGDKQ
P09104	41	AKGLFRAAVPSGAST↓GIYEALELRDGDKQR
P09104	42	KGLFRAAVPSGASTG↓IYEALELRDGDKQRY
P09104	317	AWSKFTANVGIQIVG↓DDLTVTNPKRIERAV
P09104	365	TEAIQACKLAQENGW↓GVMVSHRSGETEDTF
P09104	372	KLAQENGWGVMVSHR↓SGETEDTFIADLVVG
P09104	387	SGETEDTFIADLVVG↓LCTGQIKTGAPCRSE
P09104	389	ETEDTFIADLVVGLC↓TGQIKTGAPCRSERL
P06396	237	NIHQWCGSNSNRYER↓LKATQVSKGIRDNER
P06396	241	WCGSNSNRYERLKAT↓QVSKGIRDNERSGRA
P06396	274	VSEEGTEPEAMLQVL↓GPKPALPAGTEDTAK
P06396	283	AMLQVLGPKPALPAG↓TEDTAKEDAANRKLA
P06396	409	NWRDPDQTDGLGLSY↓LSSHIANVERVPFDA
P06396	512	STQDEVAASAILTAQ↓LDEELGGTPVQSRVV
P06396	538	SRVVQGKEPAHLMSL↓FGGKPMIIYKGGTSR
P06396	544	KEPAHLMSLFGGKPM↓IIYKGGTSREGGQTA
P06396	553	FGGKPMIIYKGGTSR↓EGGQTAPASTRLFQV
Q8TEQ6	733	RPPQGKKSIELEKKR↓LSQPKAKPKKKKKPT
Q8TEQ6	794	QEGEEQAREPELPCG↓LAPAVSREPVICTPV
Q8TEQ6	826	GFEKSKVTINNKVIL↓LKKEPPKEKPETLIK
Q8TEQ6	847	KEKPETLIKKRKARS↓LLPLSTSLDHRSKEE
O75496	28	ENIKNSSVPRRTLKM↓IQPSASGSLVGRENE
P35269	3	MAA↓LGPSSQNVTEYVVRV
P35269	364	ESDIDSEASSALFMA↓KKKTPPKRERKPSGG
P13984	129	ECRPAASENYMRLKR↓LQIEESSKPVRLSQQ
P13984	131	RPAASENYMRLKRLQ↓IEESSKPVRLSQQLD
P13984	152	PVRLSQQLDKVVTTN↓YKPVANHQYNIEYER
P78347	6	MAQVAM↓STLPVEDEESSESRM
P78347	7	MAQVAMS↓TLPVEDEESSESRMV
P78347	8	MAQVAMST↓LPVEDEESSESRMVV
P78347	687	RSPGSNSKVPEIEVT↓VEGPNNNNPQTSAVR
Q14687	408	REKELLAAKALEPSF↓LPVAELHGLRGHATE
Q9NZM5	257	AGASYNPSFEDHQTL↓LSAAHEVELQRQKEA
Q9NZM5	330	GPEAGDAEVCPTPAR↓LATTEKKTEQQRRRE
P46926	161	NEPGSSLVSRTRVKT↓LAMDTILANARFFDG
P06744	29	QWYREHRSELNLRRL↓FDANKDRFNHFSLTL
P06744	67	VDYSKNLVTEDVMRM↓LVDLAKSRGVEAARE
P06744	68	DYSKNLVTEDVMRML↓VDLAKSRGVEAARER
P06744	84	DLAKSRGVEAARERM↓FNGEKINYTEGRAVL
P06744	358	YLHRFAAYFQQGDME↓SNGKYITKSGTRVDH
P06744	401	GQHAFYQLIHQGTKM↓IPCDFLIPVQTQHPI
P06744	405	FYQLIHQGTKMIPCD↓FLIPVQTQHPIRKGL
P06744	407	QLIHQGTKMIPCDFL↓IPVQTQHPIRKGLHH
P06744	425	QTQHPIRKGLHHKIL↓LANFLAQTEALMRGK
P06744	438	ILLANFLAQTEALMR↓GKSTEEARKELQAAG
P06744	448	EALMRGKSTEEARKE↓LQAAGKSPEDLERLL
P06744	449	ALMRGKSTEEARKEL↓QAAGKSPEDLERLLP
P14314	78	EPGTAACPNGSFHCT↓NTGYKPLYIPSNRVN
P14314	97	KPLYIPSNRVNDGVC↓DCCDGTDEYNSGVIC
P14314	98	PLYIPSNRVNDGVCD↓CCDGTDEYNSGVICE
P14314	100	YIPSNRVNDGVCDCC↓DGTDEYNSGVICENT
P14314	113	CCDGTDEYNSGVICE↓NTCKEKGRKERESLQ
P14314	141	LQQMAEVTREGFRLK↓KILIEDWKKAREEKQ
P14314	142	QQMAEVTREGFRLKK↓ILIEDWKKAREEKQK
P14314	159	IEDWKKAREEKQKKL↓IELQAGKKSLEDQVE
P14314	161	DWKKAREEKQKKLIE↓LQAGKKSLEDQVEML
P14314	163	KKAREEKQKKLIELQ↓AGKKSLEDQVEMLRT
P14314	165	AREEKQKKLIELQAG↓KKSLEDQVEMLRTVK
P14314	168	EKQKKLIELQAGKKS↓LEDQVEMLRTVKEEA
P14314	178	AGKKSLEDQVEMLRT↓VKEEAEKPEREAKEQ
P14314	180	KKSLEDQVEMLRTVK↓EEAEKPEREAKEQHQ
P14314	486	WQGPNRSTTVRLLCG↓KETMVTSTTEPSRCE
P00367	399	EKQLTKSNAPRVKAK↓IIAEGANGPTTPEAD
P49448	399	EKQLTKSNAPRVKAK↓IIAEGANGPTTPEAD
P47897	11	MAALDSLSLFT↓SLGLSEQKARETLKN
O76003	91	SEKYEISSVPTFLFF↓KNSQKIDRLDGAHAP
O76003	147	LNLRLKKLTHAAPCM↓LFMKGTPQEPRCGFS
O76003	227	LDIIKELEASEELDT↓ICPKAPKLEERLKVL
Q86SX6	68	VVVFLKGTPEQPQCG↓FSNAVVQILRLHGVR
P04406	97	SKIKWGDAGAEYVVE↓STGVFTTMEKAGAHL
P04406	104	AGAEYVVESTGVFTT↓MEKAGAHLQGGAKRV
P04406	106	AEYVVESTGVFTTME↓KAGAHLQGGAKRVII
P04406	187	GLMTTVHAITATQKT↓VDGPSGKLWRDGRGA
P04406	209	LWRDGRGALQNIIPA↓STGAAKAVGKVIPEL
P04406	215	GALQNIIPASTGAAK↓AVGKVIPELNGKLTG
P04406	216	ALQNIIPASTGAAKA↓VGKVIPELNGKLTGM
P04406	223	ASTGAAKAVGKVIPE↓LNGKLTGMAFRVPTA
P04406	234	VIPELNGKLTGMAFR↓VPTANVSVVDLTCRL
P04406	239	NGKLTGMAFRVPTAN↓VSVVDLTCRLEKPAK
O14556	311	KGKLTGMAFRVPTPD↓VSVVDLTCRLAQPAP
P23434	42	PRPWQLGVGAVRTLR↓TGPALLSVRKFTEKH
P06737	18	PLTDQEKRRQISIRG↓IVGVENVAELKKSFN
P06737	430	VALFPKDVDRLRRMS↓LIEEEGSKRINMAHL
P46976	304	FCRKEDVSGAISHLS↓LGEIPAMAQPFVSSE
P46976	311	SGAISHLSLGEIPAM↓AQPFVSSEERKERWE
P30419	108	KAIELFSVGQGPAKT↓MEEASKRSYQFWDTQ
P49915	381	GTLRPDLIESASLVA↓SGKAELIKTHHNDTE
Q9H3P7	133	VLMGPYNPDTCPEVG↓FFDVLGNDRRREWAA
Q08378	5	MDGAS↓AEQDGLQEDRSHSGP
Q9HCN4	279	YEREYRPEYERLKKS↓LANAESQQQREQLER
Q8IWJ2	185	KFQNNSEDNVKKLQE↓EIEKIRPGFEEQILY
Q9HAV7	81	LEEQLKETVEKYKRA↓LADTENLRQRSQKLV
Q14C86	1027	TLTDDPSPRLSAQAQ↓VAEDILDKYRNAIKR
P62826	112	YKNVPNWHRDLVRVC↓ENIPIVLCGNKVDIK
P62826	121	DLVRVCENIPIVLCG↓NKVDIKDRKVKAKSI
P62826	132	VLCGNKVDIKDRKVK↓AKSIVFHRKKNLQYY
Q9BVP2	73	ALLREAELRKQRLEE↓LKQQQKLDRQKELEK
Q9BVP2	455	RAIKGPHLANSILFQ↓SSGLTNGIIEEKDIH
Q9NY12	59	GRGGFGRGGGRGGFN↓KGQDQGPPERVVLLG
O60832	426	WKQEYVDYSESAKKE↓VVAEVVKAPQVVAEA
O60832	430	YVDYSESAKKEVVAE↓VVKAPQVVAEAAKTA
O60832	432	DYSESAKKEVVAEVV↓KAPQVVAEAAKTAKR
O60832	436	SAKKEVVAEVVKAPQ↓VVAEAAKTAKRKRES
O60832	439	KEVVAEVVKAPQVVA↓EAAKTAKRKRESESE
Q9Y450	139	VQSLKDKNEATVSTG↓KIAKGKPVDSQTSRS
P08107	21	IGIDLGTTYSCVGVF↓QHGKVEIIANDQGNR
P08107	27	TTYSCVGVFQHGKVE↓IIANDQGNRTTPSYV
P08107	41	EIIANDQGNRTTPSY↓VAFTDTERLIGDAAK
P08107	65	IGDAAKNQVALNPQN↓TVFDAKRLIGRKFGD
P08107	221	VSILTIDDGIFEVKA↓TAGDTHLGGEDFDNR
P34931	23	IGIDLGTTYSCVGVF↓QHGKVEIIANDQGNR
P34931	29	TTYSCVGVFQHGKVE↓IIANDQGNRTTPSYV
P34931	43	EIIANDQGNRTTPSY↓VAFTDTERLIGDAAK
P34931	67	IGDAAKNQVAMNPQN↓TVFDAKRLIGRKFND
P34931	223	VSILTIDDGIFEVKA↓TAGDTHLGGEDFDNR
P34932	38	ETIANEYSDRCTPAC↓ISFGPKNRSIGAAAK
O95757	46	DRCTPACISLGSRTR↓AIGNAAKSQIVTNVR
O95757	560	PEEEIDHTGAKTKSA↓VSDKQDRLNQTLKKG
P17066	43	EILANDQGNRTTPSY↓VAFTDTERLVGDAAK
P17066	67	VGDAAKSQAALNPHN↓TVFDAKRLIGRKFAD
P17066	223	VSVLSIDAGVFEVKA↓TAGDTHLGGEDFDNR
P11142	21	VGIDLGTTYSCVGVF↓QHGKVEIIANDQGNR
P11142	27	TTYSCVGVFQHGKVE↓IIANDQGNRTTPSYV
P11142	41	EIIANDQGNRTTPSY↓VAFTDTERLIGDAAK
P11142	60	DTERLIGDAAKNQVA↓MNPTNTVFDAKRLIG
P11142	65	IGDAAKNQVAMNPTN↓TVFDAKRLIGRRFDD
P11142	159	TVPAYFNDSQRQATK↓DAGTIAGLNVLRIIN
P11142	180	GLNVLRIINEPTAAA↓IAYGLDKKVGAERNV
P11142	220	DVSILTIEDGIFEVK↓STAGDTHLGGEDFDN
P11142	221	VSILTIEDGIFEVKS↓TAGDTHLGGEDFDNR
P11142	313	RARFEELNADLFRGT↓LDPVEKALRDAKLDK
Q92598	25	QSCYIAVARAGGIET↓IANEFSDRCTPSVIS
P04792	80	PAVAAPAYSRALSRQ↓LSSGVSEIRHTADRW
P04792	81	AVAAPAYSRALSRQL↓SSGVSEIRHTADRWR
P07900	163	TVITKHNDDEQYAWE↓SSAGGSFTVRTDTGE
P07900	164	VITKHNDDEQYAWES↓SAGGSFTVRTDTGEP
P07900	165	ITKHNDDEQYAWESS↓AGGSFTVRTDTGEPM
P07900	215	RRIKEIVKKHSQFIG↓YPITLFVEKERDKEV
P07900	219	EIVKKHSQFIGYPIT↓LFVEKERDKEVSDDE
P07900	283	KKDGDKKKKKKIKEK↓YIDQEELNKTKPIWT
P07900	493	DYCTRMKENQKHIYY↓ITGETKDQVANSAFV
P07900	501	NQKHIYYITGETKDQ↓VANSAFVERLRKHGL
P07900	575	QEEKKTKFENLCKIM↓KDILEKKVEKVVVSN
P07900	582	FENLCKIMKDILEKK↓VEKVVVSNRLVTSPC
P07900	626	RIMKAQALRDNSTMG↓YMAAKKHLEINPDHS
P07900	627	IMKAQALRDNSTMGY↓MAAKKHLEINPDHSI
P07900	628	MKAQALRDNSTMGYM↓AAKKHLEINPDHSII
P07900	630	AQALRDNSTMGYMAA↓KKHLEINPDHSIIET
P07900	631	QALRDNSTMGYMAAK↓KHLEINPDHSIIETL
P07900	633	LRDNSTMGYMAAKKH↓LEINPDHSIIETLRQ
P07900	635	DNSTMGYMAAKKHLE↓INPDHSIIETLRQKA
P07900	671	KSVKDLVILLYETAL↓LSSGFSLEDPQTHAN
P07900	672	SVKDLVILLYETALL↓SSGFSLEDPQTHANR
P07900	677	VILLYETALLSSGFS↓LEDPQTHANRIYRMI
P07900	694	DPQTHANRIYRMIKL↓GLGIDEDDPTADDTS
P07900	695	PQTHANRIYRMIKLG↓LGIDEDDPTADDTSA
P08238	42	IINTFYSNKEIFLRE↓LISNASDALDKIRYE
P08238	70	YESLTDPSKLDSGKE↓LKIDIIPNPQERTLT
P08238	158	VVITKHNDDEQYAWE↓SSAGGSFTVRADHGE
P08238	159	VITKHNDDEQYAWES↓SAGGSFTVRADHGEP
P08238	160	ITKHNDDEQYAWESS↓AGGSFTVRADHGEPI
P08238	168	QYAWESSAGGSFTVR↓ADHGEPIGRGTKVIL
P08238	210	RRVKEVVKKHSQFIG↓YPITLYLEKEREKEI
P08238	214	EVVKKHSQFIGYPIT↓LYLEKEREKEISDDE
P08238	275	SGKDKKKKTKKIKEK↓YIDQEELNKTKPIWT
P08238	439	NYKKFYEAFSKNLKL↓GIHEDSTNRRRLSEL
P08238	468	LLRYHTSQSGDEMTS↓LSEYVSRMKETQKSI
P08238	485	EYVSRMKETQKSIYY↓ITGESKEQVANSAFV
P08238	493	TQKSIYYITGESKEQ↓VANSAFVERVRKRGF
P08238	620	MKAQALRDNSTMGYM↓MAKKHLEINPDHPIV
P08238	621	KAQALRDNSTMGYMM↓AKKHLEINPDHPIVE
P08238	622	AQALRDNSTMGYMMA↓KKHLEINPDHPIVET
P08238	623	QALRDNSTMGYMMAK↓KHLEINPDHPIVETL
P08238	625	LRDNSTMGYMMAKKH↓LEINPDHPIVETLRQ
P08238	626	RDNSTMGYMMAKKHL↓EINPDHPIVETLRQK
P08238	627	DNSTMGYMMAKKHLE↓INPDHPIVETLRQKA
P08238	664	AVKDLVVLLFETALL↓SSGFSLEDPQTHSNR
P08238	666	KDLVVLLFETALLSS↓GFSLEDPQTHSNRIY
P08238	667	DLVVLLFETALLSSG↓FSLEDPQTHSNRIYR
P08238	669	VVLLFETALLSSGFS↓LEDPQTHSNRIYRMI
P08238	687	PQTHSNRIYRMIKLG↓LGIDEDEVAAEEPNA
P08238	689	THSNRIYRMIKLGLG↓IDEDEVAAEEPNAAV
P08238	696	RMIKLGLGIDEDEVA↓AEEPNAAVPDEIPPL
P54652	22	IGIDLGTTYSCVGVF↓QHGKVEIIANDQGNR
P54652	28	TTYSCVGVFQHGKVE↓IIANDQGNRTTPSYV
P54652	42	EIIANDQGNRTTPSY↓VAFTDTERLIGDAAK
P54652	223	DVSILTIEDGIFEVK↓STAGDTHLGGEDFDN
P54652	224	VSILTIEDGIFEVKS↓TAGDTHLGGEDFDNR
Q9UK76	21	FKGVDPNSRNSSRVL↓RPPGGGSNFSLGFDE
Q9UK76	31	SSRVLRPPGGGSNFS↓LGFDEPTEQPVRKNK
Q9UK76	33	RVLRPPGGGSNFSLG↓FDEPTEQPVRKNKMA
Q9UK76	64	NIFGTPEENQASWAK↓SAGAKSSGGREDLES
Q9UK76	66	FGTPEENQASWAKSA↓GAKSSGGREDLESSG
Q9UK76	69	PEENQASWAKSAGAK↓SSGGREDLESSGLQR
Q9UK76	70	EENQASWAKSAGAKS↓SGGREDLESSGLQRR
Q9UK76	71	ENQASWAKSAGAKSS↓GGREDLESSGLQRRN
Q9UK76	77	AKSAGAKSSGGREDL↓ESSGLQRRNSSEASS
Q9H910	16	FQVPDSEGGRAGSRA↓MKPPGGESSNLFGSP
Q9H910	131	LCEGEEPKSDLKAAR↓SIPAGAEPGEKGSAR
Q9H910	136	EPKSDLKAARSIPAG↓AEPGEKGSARKAGPA
Q9H910	159	ARKAGPAKEQEPMPT↓VDSHEPRLGPRPRSH
P14317	60	SGRTEHINIHQLRNK↓VSEEHDVLRKKEMES
P14317	174	RYGVEKDKWDKAALG↓YDYKGETEKHESQRD
P14317	176	GVEKDKWDKAALGYD↓YKGETEKHESQRDYA
P14317	241	PIEAASSGTRGLKAK↓FESMAEEKRKREEEE
P14317	307	PLPKKISSEAWPPVG↓TPPSSESEPVRTSRE
O14964	269	TALQEEEELQLALAL↓SQSEAEEKERLRQKS
P51858	63	FFGTHETAFLGPKDL↓FPYEESKEKFGKPNK
P51858	139	KKGNAEGSSDEEGKL↓VIDEPAKEKNEKGAL
Q7Z4V5	129	DADEDDEDRGVMAVT↓AVTATAASDRMESDS
Q7Z4V5	453	KQQAKPVKVERTRKR↓SEGFSMDRKVEKKKE
Q9Y3E1	149	GKRKNEKAGSKRKKS↓YTSKKSSKQSRKSPG
Q5SSJ5	23	ELVHPKALPLIVGAQ↓LIHADKLGEKVEDST
Q5SSJ5	464	EPPPKRRLQKKTPAK↓SPGKAASVKQRGSKP
Q99729	90	LSWDTSKKDLKDYFT↓KFGEVVDCTIKMDPN
Q99729	93	DTSKKDLKDYFTKFG↓EVVDCTIKMDPNTGR
Q99729	115	KMDPNTGRSRGFGFI↓LFKDAASVEKVLDQK
Q99729	117	DPNTGRSRGFGFILF↓KDAASVEKVLDQKEH
Q99729	118	PNTGRSRGFGFILFK↓DAASVEKVLDQKEHR
Q99729	120	TGRSRGFGFILFKDA↓ASVEKVLDQKEHRLD
Q99729	175	NPESPTEEKIREYFG↓EFGEIEAIELPMDPK
Q99729	182	EKIREYFGEFGEIEA↓IELPMDPKLNKRRGF
Q99729	309	YSPYGYYGYGPGYDY↓SQGSTNYGKSQRRGG
Q13151	9	MENSQLCKL↓FIGGLNVQTSESGLR
Q13151	10	MENSQLCKLF↓IGGLNVQTSESGLRG
Q13151	54	VNPQTKRSRCFGFVT↓YSNVEEADAAMAASP
Q13151	122	DVAEGDLIEHFSQFG↓TVEKAEIIADKQSGK
Q13151	172	VKFHPIQGHRVEVKK↓AVPKEDIYSGGGGGG
P09651	4	MSKS↓ESPKEPEQLRKLFIG
P09651	15	MSKSESPKEPEQLRK↓LFIGGLSFETTDESL
P09651	16	SKSESPKEPEQLRKL↓FIGGLSFETTDESLR
P09651	17	KSESPKEPEQLRKLF↓IGGLSFETTDESLRS
P09651	20	SPKEPEQLRKLFIGG↓LSFETTDESLRSHFE
P09651	22	KEPEQLRKLFIGGLS↓FETTDESLRSHFEQW
P09651	61	RDPNTKRSRGFGFVT↓YATVEEVDAAMNARP
P09651	130	TEEHHLRDYFEQYGK↓IEVIEIMTDRGSGKK
P09651	132	EHHLRDYFEQYGKIE↓VIEIMTDRGSGKKRG
P09651	133	HHLRDYFEQYGKIEV↓IEIMTDRGSGKKRGF
P09651	168	DDHDSVDKIVIQKYH↓TVNGHNCEVRKALSK
P09651	169	DHDSVDKIVIQKYHT↓VNGHNCEVRKALSKQ
P09651	338	NFGPMKGGNFGGRSS↓GPYGGGGQYFAKPRN
P09651	342	MKGGNFGGRSSGPYG↓GGGQYFAKPRNQGGY
P09651	346	NFGGRSSGPYGGGGQ↓YFAKPRNQGGYGGSS
Q32P51	15	MSKSASPKEPEQLRK↓LFIGGLSFETTDESL
Q32P51	16	SKSASPKEPEQLRKL↓FIGGLSFETTDESLR
Q32P51	17	KSASPKEPEQLRKLF↓IGGLSFETTDESLRS
Q32P51	20	SPKEPEQLRKLFIGG↓LSFETTDESLRSHFE
Q32P51	22	KEPEQLRKLFIGGLS↓FETTDESLRSHFEQW
Q32P51	130	TEEHHLRDYFEQYGK↓IEVIEIMTDRGSGKK
Q32P51	132	EHHLRDYFEQYGKIE↓VIEIMTDRGSGKKRG
Q32P51	133	HHLRDYFEQYGKIEV↓IEIMTDRGSGKKRGF
P51991	22	GRPQPDSGRRRRRRG↓EEGHDPKEPEQLRKL
P51991	37	EEGHDPKEPEQLRKL↓FIGGLSFETTDDSLR
P51991	38	EGHDPKEPEQLRKLF↓IGGLSFETTDDSLRE
P51991	82	RDPQTKRSRGFGFVT↓YSCVEEVDAAMCARP
P51991	127	REDSVKPGAHLTVKK↓IFVGGIKEDTEEYNL
P51991	128	EDSVKPGAHLTVKKI↓FVGGIKEDTEEYNLR
P51991	129	DSVKPGAHLTVKKIF↓VGGIKEDTEEYNLRD
P51991	131	VKPGAHLTVKKIFVG↓GIKEDTEEYNLRDYF
P51991	147	IKEDTEEYNLRDYFE↓KYGKIETIEVMEDRQ
P51991	153	EYNLRDYFEKYGKIE↓TIEVMEDRQSGKKRG
Q14103	118	LSWDTTKKDLKDYFS↓KFGEVVDCTLKLDPI
Q14103	119	SWDTTKKDLKDYFSK↓FGEVVDCTLKLDPIT
Q14103	121	DTTKKDLKDYFSKFG↓EVVDCTLKLDPITGR
Q14103	127	LKDYFSKFGEVVDCT↓LKLDPITGRSRGFGF
Q14103	129	DYFSKFGEVVDCTLK↓LDPITGRSRGFGFVL
Q14103	146	PITGRSRGFGFVLFK↓ESESVDKVMDQKEHK
Q14103	161	ESESVDKVMDQKEHK↓LNGKVIDPKRAKAMK
Q14103	175	KLNGKVIDPKRAKAM↓KTKEPVKKIFVGGLS
Q14103	177	NGKVIDPKRAKAMKT↓KEPVKKIFVGGLSPD
Q14103	183	PKRAKAMKTKEPVKK↓IFVGGLSPDTPEEKI
Q14103	184	KRAKAMKTKEPVKKI↓FVGGLSPDTPEEKIR
Q14103	200	VGGLSPDTPEEKIRE↓YFGGFGEVESIELPM
Q14103	201	GGLSPDTPEEKIREY↓FGGFGEVESIELPMD
Q14103	203	LSPDTPEEKIREYFG↓GFGEVESIELPMDNK
Q14103	210	EKIREYFGGFGEVES↓IELPMDNKTNKRRGF
Q14103	328	GYGGYDYTGYNNYYG↓YGDYSNQQSGYGKVS
Q14103	333	DYTGYNNYYGYGDYS↓NQQSGYGKVSRRGGH
Q14103	337	YNNYYGYGDYSNQQS↓GYGKVSRRGGHQNSY
O14979	161	DGKMFIGGLSWDTSK↓KDLTEYLSRFGEVVD
O14979	170	SWDTSKKDLTEYLSR↓FGEVVDCTIKTDPVT
O14979	172	DTSKKDLTEYLSRFG↓EVVDCTIKTDPVTGR
O14979	212	DAASVDKVLELKEHK↓LDGKLIDPKRAKALK
O14979	261	EQIKEYFGAFGEIEN↓IELPMDTKTNERRGF
O14979	277	ELPMDTKTNERRGFC↓FITYTDEEPVKKLLE
O14979	306	ESRYHQIGSGKCEIK↓VAQPKEVYRQQQQQQ
P52597	158	PVDPEGKITGEAFVQ↓FASQELAEKALGKHK
P52597	160	DPEGKITGEAFVQFA↓SQELAEKALGKHKER
P31943	2	MM↓LGTEGGEGFVVKVRG
P31943	4	MMLG↓TEGGEGFVVKVRGLP
P31943	158	PVDFQGRSTGEAFVQ↓FASQEIAEKALKKHK
P55795	158	PVDFQGRSTGEAFVQ↓FASQEIAEKALKKHK
P31942	8	MDWVMKHN↓GPNDASDGTVRLRGL
P31942	63	TMDYQGRSTGEAFVQ↓FASKEIAENALGKHK
P31942	158	DGGYGGFDDYGGYNN↓YGYGNDGFDDRMRDG
P31942	160	GYGGFDDYGGYNNYG↓YGNDGFDDRMRDGRG
P61978	14	METEQPEETFPNTE↓TNGEFGKRPAEDMEE
P61978	49	RSRNTDEMVELRILL↓QSKNAGAVIGKGGKN
P61978	52	NTDEMVELRILLQSK↓NAGAVIGKGGKNIKA
P61978	55	EMVELRILLQSKNAG↓AVIGKGGKNIKALRT
P61978	69	GAVIGKGGKNIKALR↓TDYNASVSVPDSSGP
P61978	71	VIGKGGKNIKALRTD↓YNASVSVPDSSGPER
P61978	135	SQLPLESDAVECLNY↓QHYKGSDFDCELRLL
P61978	137	LPLESDAVECLNYQH↓YKGSDFDCELRLLIH
P61978	161	LRLLIHQSLAGGIIG↓VKGAKIKELRENTQT
P61978	182	KELRENTQTTIKLFQ↓ECCPHSTDRVVLIGG
P61978	212	KPDRVVECIKIILDL↓ISESPIKGRAQPYDP
P61978	277	RMPPGRGGRPMPPSR↓RDYDDMSPRRGPPPP
P61978	279	PPGRGGRPMPPSRRD↓YDDMSPRRGPPPPPP
P61978	306	PPPGRGGRGGSRARN↓LPLPPPPPPRGGDLM
P61978	360	DSAIDTWSPSEWQMA↓YEPQGGSGYDYSYAG
P61978	390	GRGSYGDLGGPIITT↓QVTIPKDLAGSIIGK
P61978	391	RGSYGDLGGPIITTQ↓VTIPKDLAGSIIGKG
P61978	392	GSYGDLGGPIITTQV↓TIPKDLAGSIIGKGG
P61978	393	SYGDLGGPIITTQVT↓IPKDLAGSIIGKGGQ
P61978	397	LGGPIITTQVTIPKD↓LAGSIIGKGGQRIKQ
P61978	399	GPIITTQVTIPKDLA↓GSIIGKGGQRIKQIR
P61978	400	PIITTQVTIPKDLAG↓SIIGKGGQRIKQIRH
P61978	415	SIIGKGGQRIKQIRH↓ESGASIKIDEPLEGS
P61978	420	GGQRIKQIRHESGAS↓IKIDEPLEGSEDRII
P61978	422	QRIKQIRHESGASIK↓IDEPLEGSEDRIITI
P14866	47	VKMAAAGGGGGGGRY↓YGGGSEGGRAPKRLK
P14866	292	NDQDTWDYTNPNLSG↓QGDPGSNPNKRQRQP
P14866	332	GGPHGGYHSHYHDEG↓YGPPPPHYEGRRMGP
P14866	344	DEGYGPPPPHYEGRR↓MGPPVGGHRRGPSRY
P14866	388	EYGPHADSPVLMVYG↓LDQSKMNCDRVFNVF
P14866	425	KVKFMKSKPGAAMVE↓MADGYAVDRAITHLN
P14866	466	CVSKQPAIMPGQSYG↓LEDGSCSYKDFSESR
P52272	20	EAAAEVAATEIKMEE↓ESGAPGVPSGNGAPG
P52272	143	AEVLNKHSLSGRPLK↓VKEDPDGEHARRAMQ
P52272	342	NIGPAGMGMEGIGFG↓INKMGGMEGPFGGGM
P52272	373	NMGRFGSGMNMGRIN↓EILSNALKRGEIIAK
P52272	388	EILSNALKRGEIIAK↓QGGGGGGGSVPGIER
P52272	389	ILSNALKRGEIIAKQ↓GGGGGGGSVPGIERM
P52272	390	LSNALKRGEIIAKQG↓GGGGGGSVPGIERMG
P52272	410	GSVPGIERMGPGIDR↓LGGAGMERMGAGLGH
P52272	418	MGPGIDRLGGAGMER↓MGAGLGHGMDRVGSE
P52272	419	GPGIDRLGGAGMERM↓GAGLGHGMDRVGSEI
P52272	461	VERMGSGIERMGPLG↓LDHMASSIERMGQTM
P52272	610	MGPALGAGIERMGLA↓MGGGGGASFDRAIEM
P52272	612	PALGAGIERMGLAMG↓GGGGASFDRAIEMER
P52272	635	RAIEMERGNFGGSFA↓GSFGGAGGHAPGVAR
P52272	636	AIEMERGNFGGSFAG↓SFGGAGGHAPGVARK
P52272	637	IEMERGNFGGSFAGS↓FGGAGGHAPGVARKA
P52272	638	EMERGNFGGSFAGSF↓GGAGGHAPGVARKAC
P52272	639	MERGNFGGSFAGSFG↓GAGGHAPGVARKACQ
O60506	111	GVMKTYRQREKQGTK↓VADSSKGPDEAKIKA
O60506	113	MKTYRQREKQGTKVA↓DSSKGPDEAKIKALL
O60506	132	GPDEAKIKALLERTG↓YTLDVTTGQRKYGGP
O60506	134	DEAKIKALLERTGYT↓LDVTTGQRKYGGPPP
O60506	290	YHQPDDKKKNRGFCF↓LEYEDHKTAAQARRR
O60506	291	HQPDDKKKNRGFCFL↓EYEDHKTAAQARRRL
O60506	374	QFGKLERVKKLKDYA↓FIHFDERDGAVKAME
O43390	114	GVMKTYRQREKQGSK↓VQESTKGPDEAKIKA
O43390	116	MKTYRQREKQGSKVQ↓ESTKGPDEAKIKALL
O43390	135	GPDEAKIKALLERTG↓YTLDVTTGQRKYGGP
O43390	137	DEAKIKALLERTGYT↓LDVTTGQRKYGGPPP
O43390	362	LATTVTEEILEKSFS↓EFGKLERVKKLKDYA
Q00839	9	MSSSPVNVK↓KLKVSELKEELKKRR
Q00839	10	MSSSPVNVKK↓LKVSELKEELKKRRL
Q00839	12	MSSSPVNVKKLK↓VSELKEELKKRRLSD
Q00839	14	MSSSPVNVKKLKVS↓ELKEELKKRRLSDKG
Q00839	24	KLKVSELKEELKKRR↓LSDKGLKAELMERLQ
Q00839	26	KVSELKEELKKRRLS↓DKGLKAELMERLQAA
Q00839	41	DKGLKAELMERLQAA↓LDDEEAGGRPAMEPG
Q00839	52	LQAALDDEEAGGRPA↓MEPGNGSLDLGGDSA
Q00839	53	QAALDDEEAGGRPAM↓EPGNGSLDLGGDSAG
Q00839	60	EAGGRPAMEPGNGSL↓DLGGDSAGRSGAGLE
Q00839	215	PGARQGQQQAGGKKK↓AEGGGGGGRPGAPAA
Q00839	217	ARQGQQQAGGKKKAE↓GGGGGGRPGAPAAGD
Q00839	230	AEGGGGGGRPGAPAA↓GDGKTEQKGGDKKRG
Q00839	256	KKRGVKRPREDHGRG↓YFEYIEENKYSRAKS
Q00839	259	GVKRPREDHGRGYFE↓YIEENKYSRAKSPQP
Q00839	475	QKEKPYFPIPEEYTF↓IQNVPLEDRVRGPKG
Q00839	538	KYNILGTNTIMDKMM↓VAGFKKQMADTGKLN
Q00839	544	TNTIMDKMMVAGFKK↓QMADTGKLNTLLQRA
Q00839	545	NTIMDKMMVAGFKKQ↓MADTGKLNTLLQRAP
Q00839	547	IMDKMMVAGFKKQMA↓DTGKLNTLLQRAPQC
Q00839	562	DTGKLNTLLQRAPQC↓LGKFIEIAARKKRNF
Q00839	563	TGKLNTLLQRAPQCL↓GKFIEIAARKKRNFI
Q00839	564	GKLNTLLQRAPQCLG↓KFIEIAARKKRNFIL
Q00839	576	CLGKFIEIAARKKRN↓FILDQTNVSAAAQRR
Q00839	578	GKFIEIAARKKRNFI↓LDQTNVSAAAQRRKM
Q00839	580	FIEIAARKKRNFILD↓QTNVSAAAQRRKMCL
Q00839	581	IEIAARKKRNFILDQ↓TNVSAAAQRRKMCLF
Q00839	603	QRRKMCLFAGFQRKA↓VVVCPKDEDYKQRTQ
Q00839	605	RKMCLFAGFQRKAVV↓VCPKDEDYKQRTQKK
Q00839	606	KMCLFAGFQRKAVVV↓CPKDEDYKQRTQKKA
Q00839	683	YKEESKKALPPEKKQ↓NTGSKKSNKNKSGKN
Q00839	739	GNRGGYNRRGNMPQR↓GGGGGGSGGIGYPYP
Q1KMD3	137	AEPDASEKPAEATAG↓SGGVNGGEEQGLGKR
Q1KMD3	218	RDEKDEHGRAYYEFR↓EEAYHSRSKSPLPPE
Q1KMD3	482	WALKYAKENPEKRYN↓VLGAETVLNQMRMKG
Q1KMD3	497	VLGAETVLNQMRMKG↓LEEPEMDPKSRDLLV
P22626	6	MEKTLE↓TVPLERKKREKEQFR
P22626	23	PLERKKREKEQFRKL↓FIGGLSFETTEESLR
P22626	24	LERKKREKEQFRKLF↓IGGLSFETTEESLRN
P22626	27	KKREKEQFRKLFIGG↓LSFETTEESLRNYYE
P22626	29	REKEQFRKLFIGGLS↓FETTEESLRNYYEQW
P22626	68	RDPASKRSRGFGFVT↓FSSMAEVDAAMAARP
P22626	74	RSRGFGFVTFSSMAE↓VDAAMAARPHSIDGR
P22626	131	GGIKEDTEEHHLRDY↓FEEYGKIDTIEIITD
P22626	132	GIKEDTEEHHLRDYF↓EEYGKIDTIEIITDR
P22626	133	IKEDTEEHHLRDYFE↓EYGKIDTIEIITDRQ
P22626	134	KEDTEEHHLRDYFEE↓YGKIDTIEIITDRQS
P22626	136	DTEEHHLRDYFEEYG↓KIDTIEIITDRQSGK
P22626	137	TEEHHLRDYFEEYGK↓IDTIEIITDRQSGKK
P22626	139	EHHLRDYFEEYGKID↓TIEIITDRQSGKKRG
P22626	140	HHLRDYFEEYGKIDT↓IEIITDRQSGKKRGF
P22626	168	GFGFVTFDDHDPVDK↓IVLQKYHTINGHNAE
P22626	175	DDHDPVDKIVLQKYH↓TINGHNAEVRKALSR
P22626	176	DHDPVDKIVLQKYHT↓INGHNAEVRKALSRQ
P22626	189	HTINGHNAEVRKALS↓RQEMQEVQSSRSGRG
P22626	190	TINGHNAEVRKALSR↓QEMQEVQSSRSGRGG
P22626	213	SRSGRGGNFGFGDSR↓GGGGNFGPGPGSNFR
P22626	214	RSGRGGNFGFGDSRG↓GGGNFGPGPGSNFRG
P22626	248	YGSGRGFGDGYNGYG↓GGPGGGNFGGSPGYG
P22626	318	GNYNQQPSNYGPMKS↓GNFGGSRNMGGPYGG
P22626	332	SGNFGGSRNMGGPYG↓GGNYGPGGSGGSGGY
P22626	334	NFGGSRNMGGPYGGG↓NYGPGGSGGSGGYGG
P22626	336	GGSRNMGGPYGGGNY↓GPGGSGGSGGYGGRS
P07910	4	MASN↓VTNKTDPRSMNSRVF
P07910	53	KYGKIVGCSVHKGFA↓FVQYVNERNARAAVA
P07910	169	PSKRQRVSGNTSRRG↓KSGFNSKSGQRGSSK
P07910	172	RQRVSGNTSRRGKSG↓FNSKSGQRGSSKSGK
Q15651	3	MPK↓RKSPENTEGKDGSKV
Q15651	29	GSKVTKQEPTRRSAR↓LSAKPAPPKPEPKPR
Q15651	31	KVTKQEPTRRSARLS↓AKPAPPKPEPKPRKT
Q15651	32	VTKQEPTRRSARLSA↓KPAPPKPEPKPRKTS
Q15651	45	SAKPAPPKPEPKPRK↓TSAKKEPGAKISRGA
Q15651	49	APPKPEPKPRKTSAK↓KEPGAKISRGAKGKK
O00479	8	MPKRKAKG↓DAKGDKAKVKDEPQR
O00479	11	MPKRKAKGDAK↓GDKAKVKDEPQRRSA
O00479	12	MPKRKAKGDAKG↓DKAKVKDEPQRRSAR
O00479	29	AKVKDEPQRRSARLS↓AKPAPPKPEPRPKKA
O00479	45	KPAPPKPEPRPKKAS↓AKKGEKLPKGRKGKA
O00479	47	APPKPEPRPKKASAK↓KGEKLPKGRKGKADA
P09429	14	MGKGDPKKPRGKMS↓SYAFFVQTCREEHKK
P09429	37	CREEHKKKHPDASVN↓FSEFSKKCSERWKTM
P09429	51	NFSEFSKKCSERWKT↓MSAKEKGKFEDMAKA
P09429	53	SEFSKKCSERWKTMS↓AKEKGKFEDMAKADK
P09429	54	EFSKKCSERWKTMSA↓KEKGKFEDMAKADKA
P09429	55	FSKKCSERWKTMSAK↓EKGKFEDMAKADKAR
P09429	147	WNNTAADDKQPYEKK↓AAKLKEKYEKDIAAY
P09429	148	NNTAADDKQPYEKKA↓AKLKEKYEKDIAAYR
P09429	149	NTAADDKQPYEKKAA↓KLKEKYEKDIAAYRA
P09429	150	TAADDKQPYEKKAAK↓LKEKYEKDIAAYRAK
P09429	152	ADDKQPYEKKAAKLK↓EKYEKDIAAYRAKGK
P09429	154	DKQPYEKKAAKLKEK↓YEKDIAAYRAKGKPD
P09429	155	KQPYEKKAAKLKEKY↓EKDIAAYRAKGKPDA
P09429	156	QPYEKKAAKLKEKYE↓KDIAAYRAKGKPDAA
P26583	14	MGKGDPNKPRGKMS↓SYAFFVQTCREEHKK
P26583	51	NFAEFSKKCSERWKT↓MSAKEKSKFEDMAKS
P26583	53	AEFSKKCSERWKTMS↓AKEKSKFEDMAKSDK
P26583	54	EFSKKCSERWKTMSA↓KEKSKFEDMAKSDKA
P26583	55	FSKKCSERWKTMSAK↓EKSKFEDMAKSDKAR
P26583	59	CSERWKTMSAKEKSK↓FEDMAKSDKARYDRE
P26583	61	ERWKTMSAKEKSKFE↓DMAKSDKARYDREMK
P26583	147	WSEQSAKDKQPYEQK↓AAKLKEKYEKDIAAY
P26583	148	SEQSAKDKQPYEQKA↓AKLKEKYEKDIAAYR
P26583	149	EQSAKDKQPYEQKAA↓KLKEKYEKDIAAYRA
P26583	150	QSAKDKQPYEQKAAK↓LKEKYEKDIAAYRAK
P26583	152	AKDKQPYEQKAAKLK↓EKYEKDIAAYRAKGK
P26583	154	DKQPYEQKAAKLKEK↓YEKDIAAYRAKGKSE
P26583	155	KQPYEQKAAKLKEKY↓EKDIAAYRAKGKSEA
P26583	156	QPYEQKAAKLKEKYE↓KDIAAYRAKGKSEAG
O15347	51	NFAEFSKKCSERWKT↓MSGKEKSKFDEMAKA
O15347	165	EKYEKDVADYKSKGK↓FDGAKGPAKVARKKV
O15347	170	DVADYKSKGKFDGAK↓GPAKVARKKVEEEDE
P17096	14	MSESSSKSSQPLAS↓KQEKDGTEKRGRGRP
P17096	17	ESSSKSSQPLASKQE↓KDGTEKRGRGRPRKQ
P17096	63	SEVPTPKRPRGRPKG↓SKNKGAAKTRKTTTT
P17096	65	VPTPKRPRGRPKGSK↓NKGAAKTRKTTTTPG
P49773	9	MADEIAKAQ↓VARPGGDTIFGKIIR
P49773	11	MADEIAKAQVA↓RPGGDTIFGKIIRKE
P49773	17	DEIAKAQVARPGGDT↓IFGKIIRKEIPAKII
P49773	25	ARPGGDTIFGKIIRK↓EIPAKIIFEDDRCLA
P49773	26	RPGGDTIFGKIIRKE↓IPAKIIFEDDRCLAF
P49773	30	DTIFGKIIRKEIPAK↓IIFEDDRCLAFHDIS
P12081	53	LKLKAQLGPDESKQK↓FVLKTPKGTRDYSPR
Q02539	67	SSKERGGVSLAALKK↓ALAAAGYDVEKNNSR
Q02539	68	SKERGGVSLAALKKA↓LAAAGYDVEKNNSRI
Q02539	70	ERGGVSLAALKKALA↓AAGYDVEKNNSRIKL
Q02539	71	RGGVSLAALKKALAA↓AGYDVEKNNSRIKLG
Q02539	72	GGVSLAALKKALAAA↓GYDVEKNNSRIKLGI
P16403	23	PAAAPPAEKAPVKKK↓AAKKAGGTPRKASGP
P16403	25	AAPPAEKAPVKKKAA↓KKAGGTPRKASGPPV
P16403	34	VKKKAAKKAGGTPRK↓ASGPPVSELITKAVA
P16403	46	PRKASGPPVSELITK↓AVAASKERSGVSLAA
P16403	47	RKASGPPVSELITKA↓VAASKERSGVSLAAL
P16403	64	ASKERSGVSLAALKK↓ALAAAGYDVEKNNSR
P16403	65	SKERSGVSLAALKKA↓LAAAGYDVEKNNSRI
P16403	67	ERSGVSLAALKKALA↓AAGYDVEKNNSRIKL
P16403	68	RSGVSLAALKKALAA↓AGYDVEKNNSRIKLG
P16403	69	SGVSLAALKKALAAA↓GYDVEKNNSRIKLGL
P16402	10	MSETAPLAPT↓IPAPAEKTPVKKKAK
P16402	35	KKKAKKAGATAGKRK↓ASGPPVSELITKAVA
P16402	47	KRKASGPPVSELITK↓AVAASKERSGVSLAA
P16402	48	RKASGPPVSELITKA↓VAASKERSGVSLAAL
P16402	65	ASKERSGVSLAALKK↓ALAAAGYDVEKNNSR
P16402	66	SKERSGVSLAALKKA↓LAAAGYDVEKNNSRI
P16402	68	ERSGVSLAALKKALA↓AAGYDVEKNNSRIKL
P16402	69	RSGVSLAALKKALAA↓AGYDVEKNNSRIKLG
P16402	70	SGVSLAALKKALAAA↓GYDVEKNNSRIKLGL
P16402	112	KGTGASGSFKLNKKA↓ASGEGKPKAKKAGAA
P16402	114	TGASGSFKLNKKAAS↓GEGKPKAKKAGAAKP
P10412	25	APAPAEKTPVKKKAR↓KSAGAAKRKASGPPV
P10412	34	VKKKARKSAGAAKRK↓ASGPPVSELITKAVA
P10412	46	KRKASGPPVSELITK↓AVAASKERSGVSLAA
P10412	47	RKASGPPVSELITKA↓VAASKERSGVSLAAL
P10412	64	ASKERSGVSLAALKK↓ALAAAGYDVEKNNSR
P10412	65	SKERSGVSLAALKKA↓LAAAGYDVEKNNSRI
P10412	67	ERSGVSLAALKKALA↓AAGYDVEKNNSRIKL
P10412	68	RSGVSLAALKKALAA↓AGYDVEKNNSRIKLG
P10412	69	SGVSLAALKKALAAA↓GYDVEKNNSRIKLGL
P16401	23	TATPAPVEKSPAKKK↓ATKKAAGAGAAKRKA
P16401	27	APVEKSPAKKKATKK↓AAGAGAAKRKATGPP
P16401	28	PVEKSPAKKKATKKA↓AGAGAAKRKATGPPV
P16401	49	KRKATGPPVSELITK↓AVAASKERNGLSLAA
P16401	50	RKATGPPVSELITKA↓VAASKERNGLSLAAL
P16401	68	SKERNGLSLAALKKA↓LAAGGYDVEKNNSRI
P16401	69	KERNGLSLAALKKAL↓AAGGYDVEKNNSRIK
P16401	72	NGLSLAALKKALAAG↓GYDVEKNNSRIKLGL
P22492	68	VSQERVGMSLVALKK↓ALAAAGYDVEKNNSR
P22492	69	SQERVGMSLVALKKA↓LAAAGYDVEKNNSRI
P22492	71	ERVGMSLVALKKALA↓AAGYDVEKNNSRIKL
P22492	72	RVGMSLVALKKALAA↓AGYDVEKNNSRIKLS
P22492	73	VGMSLVALKKALAAA↓GYDVEKNNSRIKLSL
Q92522	23	LPVTTAEGMAKKVTK↓AGGSAALSPSKKRKN
Q92522	25	VTTAEGMAKKVTKAG↓GSAALSPSKKRKNSK
Q92522	50	RKNSKKKNQPGKYSQ↓LVVETIRRLGERNGS
P0C0S8	21	QGGKARAKAKTRSSR↓AGLQFPVGRVHRLLR
P0C0S8	58	VGAGAPVYLAAVLEY↓LTAEILELAGNAARD
P0C0S8	61	GAPVYLAAVLEYLTA↓EILELAGNAARDNKK
P0C0S8	62	APVYLAAVLEYLTAE↓ILELAGNAARDNKKT
P0C0S8	64	VYLAAVLEYLTAEIL↓ELAGNAARDNKKTRI
P0C0S8	65	YLAAVLEYLTAEILE↓LAGNAARDNKKTRII
Q96QV6	21	QGGKARAKSKSRSSR↓AGLQFPVGRIHRLLR
P04908	21	QGGKARAKAKTRSSR↓AGLQFPVGRVHRLLR
P04908	58	VGAGAPVYLAAVLEY↓LTAEILELAGNAARD
P04908	61	GAPVYLAAVLEYLTA↓EILELAGNAARDNKK
P04908	62	APVYLAAVLEYLTAE↓ILELAGNAARDNKKT
P04908	64	VYLAAVLEYLTAEIL↓ELAGNAARDNKKTRI
P04908	65	YLAAVLEYLTAEILE↓LAGNAARDNKKTRII
Q93077	21	QGGKARAKAKSRSSR↓AGLQFPVGRVHRLLR
Q93077	58	VGAGAPVYLAAVLEY↓LTAEILELAGNAARD
Q93077	61	GAPVYLAAVLEYLTA↓EILELAGNAARDNKK
Q93077	62	APVYLAAVLEYLTAE↓ILELAGNAARDNKKT
Q93077	64	VYLAAVLEYLTAEIL↓ELAGNAARDNKKTRI
Q93077	65	YLAAVLEYLTAEILE↓LAGNAARDNKKTRII
P20671	21	QGGKARAKAKTRSSR↓AGLQFPVGRVHRLLR
P20671	58	VGAGAPVYLAAVLEY↓LTAEILELAGNAARD
P20671	61	GAPVYLAAVLEYLTA↓EILELAGNAARDNKK
P20671	62	APVYLAAVLEYLTAE↓ILELAGNAARDNKKT
P20671	64	VYLAAVLEYLTAEIL↓ELAGNAARDNKKTRI
P20671	65	YLAAVLEYLTAEILE↓LAGNAARDNKKTRII
Q96KK5	21	QGGKARAKAKTRSSR↓AGLQFPVGRVHRLLR
Q96KK5	58	VGAGAPVYLAAVLEY↓LTAEILELAGNAARD
Q96KK5	61	GAPVYLAAVLEYLTA↓EILELAGNAARDNKK
Q96KK5	62	APVYLAAVLEYLTAE↓ILELAGNAARDNKKT
Q96KK5	64	VYLAAVLEYLTAEIL↓ELAGNAARDNKKTRI
Q96KK5	65	YLAAVLEYLTAEILE↓LAGNAARDNKKTRII
Q99878	21	QGGKARAKAKTRSSR↓AGLQFPVGRVHRLLR
Q99878	58	VGAGAPVYLAAVLEY↓LTAEILELAGNAARD
Q99878	61	GAPVYLAAVLEYLTA↓EILELAGNAARDNKK
Q99878	62	APVYLAAVLEYLTAE↓ILELAGNAARDNKKT
Q99878	64	VYLAAVLEYLTAEIL↓ELAGNAARDNKKTRI
Q99878	65	YLAAVLEYLTAEILE↓LAGNAARDNKKTRII
Q6FI13	21	QGGKARAKAKSRSSR↓AGLQFPVGRVHRLLR
Q6FI13	58	VGAGAPVYMAAVLEY↓LTAEILELAGNAARD
Q6FI13	61	GAPVYMAAVLEYLTA↓EILELAGNAARDNKK
Q6FI13	62	APVYMAAVLEYLTAE↓ILELAGNAARDNKKT
Q6FI13	64	VYMAAVLEYLTAEIL↓ELAGNAARDNKKTRI
Q6FI13	65	YMAAVLEYLTAEILE↓LAGNAARDNKKTRII
Q8IUE6	21	QGGKARAKAKSRSSR↓AGLQFPVGRVHRLLR
Q8IUE6	58	VGAGAPVYLAAVLEY↓LTAEILELAGNAARD
Q8IUE6	61	GAPVYLAAVLEYLTA↓EILELAGNAARDNKK
Q8IUE6	62	APVYLAAVLEYLTAE↓ILELAGNAARDNKKT
Q8IUE6	64	VYLAAVLEYLTAEIL↓ELAGNAARDNKKTRI
Q8IUE6	65	YLAAVLEYLTAEILE↓LAGNAARDNKKTRII
Q16777	21	QGGKARAKAKSRSSR↓AGLQFPVGRVHRLLR
Q16777	58	VGAGAPVYMAAVLEY↓LTAEILELAGNAARD
Q16777	61	GAPVYMAAVLEYLTA↓EILELAGNAARDNKK
Q16777	62	APVYMAAVLEYLTAE↓ILELAGNAARDNKKT
Q16777	64	VYMAAVLEYLTAEIL↓ELAGNAARDNKKTRI
Q16777	65	YMAAVLEYLTAEILE↓LAGNAARDNKKTRII
Q7L7L0	21	QGGKARAKAKSRSSR↓AGLQFPVGRVHRLLR
Q7L7L0	58	VGAGAPVYLAAVLEY↓LTAEILELAGNAARD
Q7L7L0	61	GAPVYLAAVLEYLTA↓EILELAGNAARDNKK
Q7L7L0	62	APVYLAAVLEYLTAE↓ILELAGNAARDNKKT
Q7L7L0	64	VYLAAVLEYLTAEIL↓ELAGNAARDNKKTRI
Q7L7L0	65	YLAAVLEYLTAEILE↓LAGNAARDNKKTRII
Q9BTM1	21	QGGKVRAKAKSRSSR↓AGLQFPVGRVHRLLR
Q9BTM1	58	VGAGAPVYLAAVLEY↓LTAEILELAGNAARD
Q9BTM1	61	GAPVYLAAVLEYLTA↓EILELAGNAARDNKK
Q9BTM1	62	APVYLAAVLEYLTAE↓ILELAGNAARDNKKT
Q9BTM1	64	VYLAAVLEYLTAEIL↓ELAGNAARDNKKTRI
Q9BTM1	65	YLAAVLEYLTAEILE↓LAGNAARDNKKTRII
Q71UI9	23	DSGKAKAKAVSRSQR↓AGLQFPVGRIHRHLK
Q71UI9	68	YSAAILEYLTAEVLE↓LAGNASKDLKVKRIT
P16104	21	TGGKARAKAKSRSSR↓AGLQFPVGRVHRLLR
P16104	58	VGAGAPVYLAAVLEY↓LTAEILELAGNAARD
P16104	61	GAPVYLAAVLEYLTA↓EILELAGNAARDNKK
P16104	62	APVYLAAVLEYLTAE↓ILELAGNAARDNKKT
P16104	64	VYLAAVLEYLTAEIL↓ELAGNAARDNKKTRI
P16104	65	YLAAVLEYLTAEILE↓LAGNAARDNKKTRII
P0C0S5	23	DSGKAKTKAVSRSQR↓AGLQFPVGRIHRHLK
P0C0S5	68	YSAAILEYLTAEVLE↓LAGNASKDLKVKRIT
P33778	20	KSAPAPKKGSKKAIT↓KAQKKDGKKRKRSRK
P33778	23	PAPKKGSKKAITKAQ↓KKDGKKRKRSRKESY
P33778	63	VHPDTGISSKAMGIM↓NSFVNDIFERIAGEA
P33778	65	PDTGISSKAMGIMNS↓FVNDIFERIAGEASR
P62807	18	PAKSAPAPKKGSKKA↓VTKAQKKDGKKRKRS
P62807	20	KSAPAPKKGSKKAVT↓KAQKKDGKKRKRSRK
P62807	23	PAPKKGSKKAVTKAQ↓KKDGKKRKRSRKESY
P62807	63	VHPDTGISSKAMGIM↓NSFVNDIFERIAGEA
P62807	65	PDTGISSKAMGIMNS↓FVNDIFERIAGEASR
P58876	18	PTKSAPAPKKGSKKA↓VTKAQKKDGKKRKRS
P58876	20	KSAPAPKKGSKKAVT↓KAQKKDGKKRKRSRK
P58876	23	PAPKKGSKKAVTKAQ↓KKDGKKRKRSRKESY
P58876	63	VHPDTGISSKAMGIM↓NSFVNDIFERIAGEA
P58876	65	PDTGISSKAMGIMNS↓FVNDIFERIAGEASR
Q93079	18	PAKSAPAPKKGSKKA↓VTKAQKKDGKKRKRS
Q93079	20	KSAPAPKKGSKKAVT↓KAQKKDGKKRKRSRK
Q93079	23	PAPKKGSKKAVTKAQ↓KKDGKKRKRSRKESY
Q93079	63	VHPDTGISSKAMGIM↓NSFVNDIFERIAGEA
Q93079	65	PDTGISSKAMGIMNS↓FVNDIFERIAGEASR
P06899	18	PAKSAPAPKKGSKKA↓VTKAQKKDGKKRKRS
P06899	20	KSAPAPKKGSKKAVT↓KAQKKDGKKRKRSRK
P06899	23	PAPKKGSKKAVTKAQ↓KKDGKKRKRSRKESY
P06899	63	VHPDTGISSKAMGIM↓NSFVNDIFERIAGEA
P06899	65	PDTGISSKAMGIMNS↓FVNDIFERIAGEASR
O60814	18	PAKSAPAPKKGSKKA↓VTKAQKKDGKKRKRS
O60814	20	KSAPAPKKGSKKAVT↓KAQKKDGKKRKRSRK
O60814	23	PAPKKGSKKAVTKAQ↓KKDGKKRKRSRKESY
O60814	63	VHPDTGISSKAMGIM↓NSFVNDIFERIAGEA
O60814	65	PDTGISSKAMGIMNS↓FVNDIFERIAGEASR
Q99880	18	LAKSAPAPKKGSKKA↓VTKAQKKDGKKRKRS
Q99880	20	KSAPAPKKGSKKAVT↓KAQKKDGKKRKRSRK
Q99880	23	PAPKKGSKKAVTKAQ↓KKDGKKRKRSRKESY
Q99880	63	VHPDTGISSKAMGIM↓NSFVNDIFERIASEA
Q99880	65	PDTGISSKAMGIMNS↓FVNDIFERIASEASR
Q99879	20	KSAPVPKKGSKKAIN↓KAQKKDGKKRKRSRK
Q99879	23	PVPKKGSKKAINKAQ↓KKDGKKRKRSRKESY
Q99879	63	VHPDTGISSKAMGIM↓NSFVNDIFERIAGEA
Q99879	65	PDTGISSKAMGIMNS↓FVNDIFERIAGEASR
Q99877	18	PSKSAPAPKKGSKKA↓VTKAQKKDGKKRKRS
Q99877	20	KSAPAPKKGSKKAVT↓KAQKKDGKKRKRSRK
Q99877	23	PAPKKGSKKAVTKAQ↓KKDGKKRKRSRKESY
Q99877	63	VHPDTGISSKAMGIM↓NSFVNDIFERIAGEA
Q99877	65	PDTGISSKAMGIMNS↓FVNDIFERIAGEASR
P23527	18	PAKSAPAPKKGSKKA↓VTKAQKKDGKKRKRS
P23527	20	KSAPAPKKGSKKAVT↓KAQKKDGKKRKRSRK
P23527	23	PAPKKGSKKAVTKAQ↓KKDGKKRKRSRKESY
P23527	63	VHPDTGISSKAMGIM↓NSFVNDIFERIAGEA
P23527	65	PDTGISSKAMGIMNS↓FVNDIFERIAGEASR
Q16778	18	PAKSAPAPKKGSKKA↓VTKAQKKDGKKRKRS
Q16778	20	KSAPAPKKGSKKAVT↓KAQKKDGKKRKRSRK
Q16778	23	PAPKKGSKKAVTKAQ↓KKDGKKRKRSRKESY
Q16778	63	VHPDTGISSKAMGIM↓NSFVNDIFERIAGEA
Q16778	65	PDTGISSKAMGIMNS↓FVNDIFERIAGEASR
Q5QNW6	18	PAKSAPAPKKGSKKA↓VTKVQKKDGKKRKRS
Q5QNW6	20	KSAPAPKKGSKKAVT↓KVQKKDGKKRKRSRK
Q5QNW6	23	PAPKKGSKKAVTKVQ↓KKDGKKRKRSRKESY
Q5QNW6	63	VHPDTGISSKAMGIM↓NSFVNDIFERIAGEA
Q5QNW6	65	PDTGISSKAMGIMNS↓FVNDIFERIAGEASR
Q8N257	18	PSKSAPAPKKGSKKA↓VTKAQKKDGKKRKRG
Q8N257	20	KSAPAPKKGSKKAVT↓KAQKKDGKKRKRGRK
Q8N257	23	PAPKKGSKKAVTKAQ↓KKDGKKRKRGRKESY
Q8N257	63	VHPDTGISSKAMGIM↓NSFVNDIFERIASEA
Q8N257	65	PDTGISSKAMGIMNS↓FVNDIFERIASEASR
P57053	63	VHPDTGISSKAMGIM↓NSFVNDIFERIAGEA
P57053	65	PDTGISSKAMGIMNS↓FVNDIFERIAGEASR
P68431	9	MARTKQTAR↓KSTGGKAPRKQLATK
P68431	20	QTARKSTGGKAPRKQ↓LATKAARKSAPATGG
P68431	29	KAPRKQLATKAARKS↓APATGGVKKPHRYRP
P68431	32	RKQLATKAARKSAPA↓TGGVKKPHRYRPGTV
P68431	54	HRYRPGTVALREIRR↓YQKSTELLIRKLPFQ
P68431	119	FEDTNLCAIHAKRVT↓IMPKDIQLARRIRGE
Q16695	9	MARTKQTAR↓KSTGGKAPRKQLATK
Q16695	29	KAPRKQLATKVARKS↓APATGGVKKPHRYRP
Q16695	32	RKQLATKVARKSAPA↓TGGVKKPHRYRPGTV
Q16695	54	HRYRPGTVALREIRR↓YQKSTELLIRKLPFQ
Q16695	119	FEDTNLCVIHAKRVT↓IMPKDIQLARRIRGE
Q71DI3	9	MARTKQTAR↓KSTGGKAPRKQLATK
Q71DI3	20	QTARKSTGGKAPRKQ↓LATKAARKSAPATGG
Q71DI3	29	KAPRKQLATKAARKS↓APATGGVKKPHRYRP
Q71DI3	32	RKQLATKAARKSAPA↓TGGVKKPHRYRPGTV
Q71DI3	54	HRYRPGTVALREIRR↓YQKSTELLIRKLPFQ
Q71DI3	119	FEDTNLCAIHAKRVT↓IMPKDIQLARRIRGE
P84243	9	MARTKQTAR↓KSTGGKAPRKQLATK
P84243	20	QTARKSTGGKAPRKQ↓LATKAARKSAPSTGG
P84243	32	RKQLATKAARKSAPS↓TGGVKKPHRYRPGTV
P84243	54	HRYRPGTVALREIRR↓YQKSTELLIRKLPFQ
P84243	119	FEDTNLCAIHAKRVT↓IMPKDIQLARRIRGE
Q6NXT2	9	MARTKQTAR↓KSTGGKAPRKQLATK
Q6NXT2	20	QTARKSTGGKAPRKQ↓LATKAARKSTPSTCG
Q6NXT2	53	HRYRPGTVALREIRR↓YQKSTELLIRKLPFQ
Q6NXT2	118	LEDTNLCAIHAKRVT↓IMPKDIQLARRIRGE
P62805	26	GKGGAKRHRKVLRDN↓IQGITKPAIRRLARR
P62805	59	KRISGLIYEETRGVL↓KVFLENVIRDAVTYT
[truncated: 2,255 more rows]

## Sheet: human_cathepsin L SAS
UniProtNo	P1 position	ProcSiteLeft↓ProcSiteRight
Q15029	345	FGDINYQEFAKRLWG↓DIYFNPKTRKFTKKA
Q15029	357	LWGDIYFNPKTRKFT↓KKAPTSSSQRSFVEF
Q9NRX4	32	GVFKYVLIRVHSAPR↓SGAPAAESKEIVRGY
Q9NRX4	34	FKYVLIRVHSAPRSG↓APAAESKEIVRGYKW
P31946	10	MTMDKSELVQ↓KAKLAEQAERYDDMA
P31946	11	MTMDKSELVQK↓AKLAEQAERYDDMAA
P31946	32	AERYDDMAAAMKAVT↓EQGHELSNEERNLLS
P31946	46	TEQGHELSNEERNLL↓SVAYKNVVGARRSSW
P31946	47	EQGHELSNEERNLLS↓VAYKNVVGARRSSWR
P31946	64	YKNVVGARRSSWRVI↓SSIEQKTERNEKKQQ
P31946	65	KNVVGARRSSWRVIS↓SIEQKTERNEKKQQM
P31946	66	NVVGARRSSWRVISS↓IEQKTERNEKKQQMG
P31946	214	EAIAELDTLNEESYK↓DSTLIMQLLRDNLTL
P62258	9	MDDREDLVY↓QAKLAEQAERYDEMV
P62258	10	MDDREDLVYQ↓AKLAEQAERYDEMVE
P62258	45	AGMDVELTVEERNLL↓SVAYKNVIGARRASW
P62258	46	GMDVELTVEERNLLS↓VAYKNVIGARRASWR
P62258	182	PIRLGLALNFSVFYY↓EILNSPDRACRLAKA
P62258	215	DAIAELDTLSEESYK↓DSTLIMQLLRDNLTL
Q04917	45	TELNEPLSNEDRNLL↓SVAYKNVVGARRSSW
Q04917	46	ELNEPLSNEDRNLLS↓VAYKNVVGARRSSWR
Q04917	217	DAIAELDTLNEDSYK↓DSTLIMQLLRDNLTL
P61981	31	AERYDDMAAAMKNVT↓ELNEPLSNEERNLLS
P61981	45	TELNEPLSNEERNLL↓SVAYKNVVGARRSSW
P61981	46	ELNEPLSNEERNLLS↓VAYKNVVGARRSSWR
P61981	132	ESKVFYLKMKGDYYR↓YLAEVATGEKRATVV
P61981	135	VFYLKMKGDYYRYLA↓EVATGEKRATVVESS
P61981	217	DAIAELDTLNEDSYK↓DSTLIMQLLRDNLTL
P31947	8	MERASLIQ↓KAKLAEQAERYEDMA
P31947	9	MERASLIQK↓AKLAEQAERYEDMAA
P31947	26	LAEQAERYEDMAAFM↓KGAVEKGEELSCEER
P31947	31	ERYEDMAAFMKGAVE↓KGEELSCEERNLLSV
P31947	44	VEKGEELSCEERNLL↓SVAYKNVVGGQRAAW
P31947	45	EKGEELSCEERNLLS↓VAYKNVVGGQRAAWR
P31947	63	KNVVGGQRAAWRVLS↓SIEQKSNEEGSEEKG
P31947	66	VGGQRAAWRVLSSIE↓QKSNEEGSEEKGPEV
P31947	152	DDKKRIIDSARSAYQ↓EAMDISKKEMPPTNP
P31947	214	EAMADLHTLSEDSYK↓DSTLIMQLLRDNLTL
P27348	8	MEKTELIQ↓KAKLAEQAERYDDMA
P27348	9	MEKTELIQK↓AKLAEQAERYDDMAT
P27348	24	AKLAEQAERYDDMAT↓CMKAVTEQGAELSNE
P27348	26	LAEQAERYDDMATCM↓KAVTEQGAELSNEER
P27348	27	AEQAERYDDMATCMK↓AVTEQGAELSNEERN
P27348	30	AERYDDMATCMKAVT↓EQGAELSNEERNLLS
P27348	44	TEQGAELSNEERNLL↓SVAYKNVVGGRRSAW
P27348	45	EQGAELSNEERNLLS↓VAYKNVVGGRRSAWR
P27348	129	KVFYLKMKGDYFRYL↓AEVACGDDRKQTIDN
P27348	212	EAIAELDTLNEDSYK↓DSTLIMQLLRDNLTL
P63104	8	MDKNELVQ↓KAKLAEQAERYDDMA
P63104	9	MDKNELVQK↓AKLAEQAERYDDMAA
P63104	23	KAKLAEQAERYDDMA↓ACMKSVTEQGAELSN
P63104	26	LAEQAERYDDMAACM↓KSVTEQGAELSNEER
P63104	30	AERYDDMAACMKSVT↓EQGAELSNEERNLLS
P63104	44	TEQGAELSNEERNLL↓SVAYKNVVGARRSSW
P63104	45	EQGAELSNEERNLLS↓VAYKNVVGARRSSWR
P63104	62	YKNVVGARRSSWRVV↓SSIEQKTEGAEKKQQ
P63104	63	KNVVGARRSSWRVVS↓SIEQKTEGAEKKQQM
P63104	66	VGARRSSWRVVSSIE↓QKTEGAEKKQQMARE
P63104	67	GARRSSWRVVSSIEQ↓KTEGAEKKQQMAREY
P63104	212	EAIAELDTLSEESYK↓DSTLIMQLLRDNLTL
Q9C0C2	233	GWSQEGPVKSPAECR↓EEHSKTPEERSLPSD
Q9C0C2	898	GDWEFGKRDSLGAYA↓SQDANEQGQDLGKRD
Q01970	1046	QEFQNRQVQSLLELR↓EAQVDAEAQRRLEHL
Q6L8Q7	286	AGPGTCTFDHRHLYT↓KKVTEDALIRTVSYN
P62191	236	VILYGPPGTGKTLLA↓KAVANQTSATFLRVV
P62191	237	ILYGPPGTGKTLLAK↓AVANQTSATFLRVVG
P62191	257	TSATFLRVVGSELIQ↓KYLGDGPKLVRELFR
P62191	352	DPALIRPGRIDRKIE↓FPLPDEKTKKRIFQI
P17980	35	WDEAEQDGIGEEVLK↓MSTEEIIQRTRLLDS
P17980	49	KMSTEEIIQRTRLLD↓SEIKIMKSEVLRVTH
P17980	250	LARACAAQTKATFLK↓LAGPQLVQMFIGDGA
P43686	30	PALSVSRPQTGLSFL↓GPEPEDLEDLYSRYK
P43686	94	KRIQSIPLVIGQFLE↓AVDQNTAIVGSTTGS
P43686	165	IMMLTSDQKPDVMYA↓DIGGMDIQKQEVREA
P35998	79	IKESDTGLAPPALWD↓LAADKQTLQSEQPLQ
P35998	274	LFEMARTKKACLIFF↓DEIDAIGGARFDDGA
P62195	12	MALDGPEQMELE↓EGKAGSGLRQYYLSK
P62195	25	LEEGKAGSGLRQYYL↓SKIEELQLIVNDKSQ
P62195	67	NAKVRLLREELQLLQ↓EQGSYVGEVVRAMDK
P62195	176	KEVIELPVKHPELFE↓ALGIAQPKGVLLYGP
P62195	284	QRTMLELLNQLDGFE↓ATKNIKVIMATNRID
Q99460	463	IHANHGGDIIDYLLN↓QLKNASNDIVRHGGS
Q99460	466	NHGGDIIDYLLNQLK↓NASNDIVRHGGSLGL
Q99460	695	NYVRQGALIASALIM↓IQQTEITCPKVNQFR
O00231	77	AAELGGLLKYVRPFL↓NSISKAKAARLVRSL
O00231	288	KLALRYAGRQTEALK↓CVAQASKNRSLADFE
O00232	15	MADGGSERADGRIVK↓MEVDYSATVDQRLPE
O00232	112	KQAVAKMVQQCCTYV↓EEITDLPIKLRLIDT
Q9UNM6	256	SGNVERFQTLKTAWG↓QQPDLAANEAQLLRK
Q9UNM6	262	FQTLKTAWGQQPDLA↓ANEAQLLRKIQLLCL
Q9UNM6	316	ITVNEVELLVMKALS↓VGLVKGSIDEVDKRV
Q13200	14	MEEGGRDKAPVQPQ↓QSPAAAPGGTDEKPS
Q13200	107	PKPLKFLRPHYGKLK↓EIYENMAPGENKRFA
Q13200	111	KFLRPHYGKLKEIYE↓NMAPGENKRFAADII
Q13200	359	PDDIYKTHLENNRFG↓GSGSQVDSARMNLAS
O43242	115	LPSTSRRLNHYVLYK↓AVQGFFTSNNATRDF
P55036	114	RQGKNHKMRIIAFVG↓SPVEDNEKDLVKLAK
P55036	340	YDVMQDPEFLQSVLE↓NLPGVDPNNEAIRNA
P55036	344	QDPEFLQSVLENLPG↓VDPNNEAIRNAMGSL
O00233	125	DMAEAHKEAMSRKLG↓QSESQGPPRAFAKVN
Q13442	18	GGRKGGHKGRARQYT↓SPEEIDAQLQAEKQK
Q13442	28	ARQYTSPEEIDAQLQ↓AEKQKAREEEEQKEG
Q13442	131	KQKAKERYMKMHLAG↓KTEQAKADLARLAII
O60783	68	INSLRKNTILPKILQ↓DVADEEIAALPRDSC
Q9Y3D5	104	CIYGRHITGLCGKKQ↓KEITKAIKRAQIMGF
P82675	117	LAETGAGAKKGRGKR↓TKKKKRKDLNRGQII
P82675	118	AETGAGAKKGRGKRT↓KKKKRKDLNRGQIIG
P52815	106	IQDVGLVPMGGVMSG↓AVPAAAAQEAVEEDI
P52815	118	MSGAVPAAAAQEAVE↓EDIPIAKERTHFTVR
Q9NYK5	241	LEIFQHSKYKVDFIE↓EKASQNPERIVKLHR
Q96EL3	97	ALEMLTAFASHIRAR↓DAAGSGDKPGADTGR
Q99714	133	DVNLMGTFNVIRLVA↓GEMGQNEPDQGGQRG
P42765	5	MALLR↓GVFVVAAKRTPFGAY
P46783	70	GYVKEQFAWRHFYWY↓LTNEGIQYLRDYLHL
P62280	26	KQPTIFQNKKRVLLG↓ETGKEKLPRYYKNIG
P25398	36	LKTALIHDGLARGIR↓EAAKALDKRQAHLCV
P62277	39	WLKLTSDDVKEQIYK↓LAKKGLTPSQIGVIL
P62277	41	KLTSDDVKEQIYKLA↓KKGLTPSQIGVILRD
P62263	43	GVCHIFASFNDTFVH↓VTDLSGKETICRVTG
P62263	73	GMKVKADRDESSPYA↓AMLAAQDVAQRCKEL
P62263	77	KADRDESSPYAAMLA↓AQDVAQRCKELGITA
P62263	106	ALHIKLRATGGNRTK↓TPGPGAQSALRALAR
P62244	3	MVR↓MNVLADALKSINNAE
P62244	8	MVRMNVLA↓DALKSINNAEKRGKR
P62249	50	GRPLEMIEPRTLQYK↓LLEPVLLLGKERFAG
P08708	5	MGRVR↓TKTVKKAARVIIEKY
P08708	35	YTRLGNDFHTNKRVC↓EEIAIIPSKKLRNKI
P08708	39	GNDFHTNKRVCEEIA↓IIPSKKLRNKIAGYV
P0CW22	5	MGRVR↓TKTVKKAARVIIEKY
P0CW22	35	YTRLGNDFHTNKRVC↓EEIAIIPSKKLRNKI
P0CW22	39	GNDFHTNKRVCEEIA↓IIPSKKLRNKIAGYV
P62269	14	MSLVIPEKFQHILR↓VLNTNIDGRRKIAFA
P39019	7	MPGVTVK↓DVNQQEFVRALAAFL
P15880	99	SLPIKESEIIDFFLG↓ASLKDEVLKIMPVQK
P15880	157	CSKEVATAIRGAIIL↓AKLSIVPVRRGYWGN
P15880	158	SKEVATAIRGAIILA↓KLSIVPVRRGYWGNK
P15880	214	RGTGIVSAPVPKKLL↓MMAGIDDCYTSARGC
P15880	215	GTGIVSAPVPKKLLM↓MAGIDDCYTSARGCT
P60866	4	MAFK↓DTGKTPVEPEVAIHR
P63220	61	NGQFKTYAICGAIRR↓MGESDDSILRLAKAD
P62847	81	GKTTGFGMIYDSLDY↓AKKNEPKHRLARHGL
P62851	110	LIKLVSKHRAQVIYT↓RNTKGGDAPAAGEDA
P62857	31	VLGRTGSQGQCTQVR↓VEFMDDTSRSIIRNV
P23396	12	MAVQISKKRKFV↓ADGIFKAELNEFLTR
P23396	13	MAVQISKKRKFVA↓DGIFKAELNEFLTRE
P23396	18	QISKKRKFVADGIFK↓AELNEFLTRELAEDG
P23396	30	IFKAELNEFLTRELA↓EDGYSGVEVRVTPTR
P23396	88	QKRFGFPEGSVELYA↓EKVATRGLCAIAQAE
P23396	97	SVELYAEKVATRGLC↓AIAQAESLRYKLLGG
P23396	98	VELYAEKVATRGLCA↓IAQAESLRYKLLGGL
P62861	13	KVHGSLARAGKVR↓GQTPKVAKQEKKKKK
P62861	20	LARAGKVRGQTPKVA↓KQEKKKKKTGRAKRR
P61247	51	AMFNIRNIGKTLVTR↓TQGTKIASDGLKGRV
P61247	53	FNIRNIGKTLVTRTQ↓GTKIASDGLKGRVFE
P61247	67	QGTKIASDGLKGRVF↓EVSLADLQNDEVAFR
P61247	72	ASDGLKGRVFEVSLA↓DLQNDEVAFRKFKLI
P61247	75	GLKGRVFEVSLADLQ↓NDEVAFRKFKLITED
P61247	138	HVDVKTTDGYLLRLF↓CVGFTKKRNNQIRKT
P61247	139	VDVKTTDGYLLRLFC↓VGFTKKRNNQIRKTS
P61247	232	LKKPKFELGKLMELH↓GEGSSSGKATGDETG
P61247	235	PKFELGKLMELHGEG↓SSSGKATGDETGAKV
P62701	21	KHLKRVAAPKHWMLD↓KLTGVFAPRPSTGPH
P62701	39	GVFAPRPSTGPHKLR↓ECLPLIIFLRNRLKY
P62701	53	RECLPLIIFLRNRLK↓YALTGDEVKKICMQR
P62701	55	CLPLIIFLRNRLKYA↓LTGDEVKKICMQRFI
P62701	70	LTGDEVKKICMQRFI↓KIDGKVRTDITYPAG
P62701	71	TGDEVKKICMQRFIK↓IDGKVRTDITYPAGF
P62701	87	DGKVRTDITYPAGFM↓DVISIDKTGENFRLI
P62701	91	RTDITYPAGFMDVIS↓IDKTGENFRLIYDTK
P22090	21	KHLKRVAAPKHWMLD↓KLTGVFAPRPSTGPH
P22090	53	RECLPLIVFLRNRLK↓YALTGDEVKKICMQR
P22090	55	CLPLIVFLRNRLKYA↓LTGDEVKKICMQRFI
P22090	70	LTGDEVKKICMQRFI↓KIDGKVRVDVTYPAG
P22090	71	TGDEVKKICMQRFIK↓IDGKVRVDVTYPAGF
Q8TD47	21	KHLKRVAAPKHWMLD↓KLTGVFAPRPSTGPH
Q8TD47	70	LTGDEVKKICMQHFL↓KIDGKVRVDITYPAG
Q8TD47	71	TGDEVKKICMQHFLK↓IDGKVRVDITYPAGF
P46782	114	IHLLTGENPLQVLVN↓AIINSGPREDSTRIG
P62753	4	MKLN↓ISFPATGCQKLIEVD
P62753	115	IVDANLSVLNLVIVK↓KGEKDIPGLTDTTVP
P62753	163	KEDDVRQYVVRKPLN↓KEGKKPRTKAPKIQR
P62081	46	MNSDLKAQLRELNIT↓AAKEIEVGGGRKAII
P62081	131	PRSRTLTAVHDAILE↓DLVFPSEIVGKRIRV
P62241	84	ECCTRKTRIIDVVYN↓ASNNELVRTKTLVKN
P62241	126	WYESHYALPLGRKKG↓AKLTPEEEEILNKKR
P62241	128	ESHYALPLGRKKGAK↓LTPEEEEILNKKRSK
P62241	163	YDERKKNAKISSLLE↓EQFQQGKLLACIASR
P46781	26	TYVTPRRPFEKSRLD↓QELKLIGEYGLRNKR
P46781	47	GEYGLRNKREVWRVK↓FTLAKIRKAARELLT
P46781	62	FTLAKIRKAARELLT↓LDEKDPRRLFEGNAL
P46781	99	GVLDEGKMKLDYILG↓LKIEDFLERRLQTQV
P46781	138	HHARVLIRQRHIRVR↓KQVVNIPSFIVRLDS
P08865	89	SVISSRNTGQRAVLK↓FAAATGATPIAGRFT
P08865	135	LLVVTDPRADHQPLT↓EASYVNLPTIALCNT
Q96IR7	83	LDPRHAVPSATNLCF↓DVADAGAATRELAAL
P49189	418	TEAEVLERANDTTFG↓LAAGVFTRDIQRAHR
Q9H0D6	120	APRAKMNQQRSRRFR↓ASKEGMEAAVEKQRV
P10809	40	YAKDVKFGADARALM↓LQGVDLLADAVAVTM
P10809	42	KDVKFGADARALMLQ↓GVDLLADAVAVTMGP
P10809	47	GADARALMLQGVDLL↓ADAVAVTMGPKGRTV
P10809	48	ADARALMLQGVDLLA↓DAVAVTMGPKGRTVI
P10809	99	DLKDKYKNIGAKLVQ↓DVANNTNEEAGDGTT
P10809	132	VLARSIAKEGFEKIS↓KGANPVEIRRGVMLA
P10809	294	GEALSTLVLNRLKVG↓LQVVAVKAPGFGDNR
P10809	296	ALSTLVLNRLKVGLQ↓VVAVKAPGFGDNRKN
P10809	359	VGEVIVTKDDAMLLK↓GKGDKAQIEKRIQEI
P10809	407	RLAKLSDGVAVLKVG↓GTSDVEVNEKKDRVT
P10809	515	VGYDAMAGDFVNMVE↓KGIIDPTKVVRTALL
P10155	521	TIADPDDRGMLDMCG↓FDTGALDVIRNFTLD
P10155	523	ADPDDRGMLDMCGFD↓TGALDVIRNFTLDMI
P05388	28	FLKIIQLLDDYPKCF↓IVGADNVGSKQMQQI
P05388	31	IIQLLDDYPKCFIVG↓ADNVGSKQMQQIRMS
P05388	48	NVGSKQMQQIRMSLR↓GKAVVLMGKNTMMRK
P05388	139	AQNTGLGPEKTSFFQ↓ALGITTKISRGTIEI
P05388	142	TGLGPEKTSFFQALG↓ITTKISRGTIEILSD
Q8NHW5	28	FLKIIQLLDDYPKCF↓IVGADNVGSKQMQQI
Q8NHW5	31	IIQLLDDYPKCFIVG↓ADNVGSKQMQQIRMS
Q8NHW5	139	AQNTGLGPEKTSFFQ↓ALGITTKISRGTIEI
Q8NHW5	142	TGLGPEKTSFFQALG↓ITTKISRGTIEILSD
P62906	6	MSSKVS↓RDTLYEAVREVLHGN
P62906	35	NQRKRRKFLETVELQ↓ISLKNYDPQKDKRFS
P62906	101	IEALKKLNKNKKLVK↓KLAKKYDAFLASESL
P62906	108	NKNKKLVKKLAKKYD↓AFLASESLIKQIPRI
P62906	192	ELVYNIHLAVNFLVS↓LLKKNWQNVRALYIK
P62913	22	KENPMRELRIRKLCL↓NICVGESGDRLTRAA
P62913	23	ENPMRELRIRKLCLN↓ICVGESGDRLTRAAK
P62913	35	CLNICVGESGDRLTR↓AAKVLEQLTGQTPVF
P30050	43	APKIGPLGLSPKKVG↓DDIAKATGDWKGLRI
P30050	134	SLARELSGTIKEILG↓TAQSVGCNVDGRHPH
P40429	148	KFAYLGRLAHEVGWK↓YQAVTATLEEKRKEK
P50914	25	RVAYVSFGPHAGKLV↓AIVDVIDQNRALVDG
P50914	26	VAYVSFGPHAGKLVA↓IVDVIDQNRALVDGP
Q07020	84	MKLPGRENKTAVVVG↓TITDDVRVQEVPKLK
Q07020	115	CALRVTSRARSRILR↓AGGKILTFDQLALDS
Q02543	33	TPKCHTPPLYRMRIF↓APNHVVAKSRFWYFV
Q02543	65	LKKMKKSSGEIVYCG↓QVFEKSPLRVKNFGI
Q02543	127	MGARHRARAHSIQIM↓KVEEIAASKCRRPAV
P84098	23	RLASSVLRCGKKKVW↓LDPNETNEIANANSR
P84098	24	LASSVLRCGKKKVWL↓DPNETNEIANANSRQ
P84098	124	RESKKIDRHMYHSLY↓LKVKGNVFKNKRILM
P84098	125	ESKKIDRHMYHSLYL↓KVKGNVFKNKRILME
P35268	83	KITVTSEVPFSKRYL↓KYLTKKYLKKNNLRD
P35268	86	VTSEVPFSKRYLKYL↓TKKYLKKNNLRDWLR
P35268	87	TSEVPFSKRYLKYLT↓KKYLKKNNLRDWLRV
Q6P5R6	77	KITVVSEKQFSKRYL↓KYLTKKYLKKNNLRD
Q6P5R6	80	VVSEKQFSKRYLKYL↓TKKYLKKNNLRDWLR
Q6P5R6	81	VSEKQFSKRYLKYLT↓KKYLKKNNLRDWLRV
P62750	35	ALKAKKAVLKGVHSH↓KKKKIRTSPTFRRPK
P83731	33	RRYARTDGKVFQFLN↓AKCESAFLSKRNPRQ
P61254	30	KRHFNAPSHIRRKIM↓SSPLSKELRQKYNVR
P61254	50	KELRQKYNVRSMPIR↓KDDEVQVVRGHYKGQ
P61254	63	IRKDDEVQVVRGHYK↓GQQIGKVVQVYRKKY
Q9UNX3	30	KRHFNAPSHVRRKIM↓SSPLSKELRQKYNVR
Q9UNX3	50	KELRQKYNVRSMPIR↓KDDEVQVVRGHYKGQ
Q9UNX3	63	IRKDDEVQVVRGHYK↓GQQIGKVVQVYRKKY
P61353	86	VKVYNYNHLMPTRYS↓VDIPLDKTVVNKDVF
P46776	80	NQSFCPTVNLDKLWT↓LVSEQTRVNAAKNKT
P46776	89	LDKLWTLVSEQTRVN↓AAKNKTGAAPIIDVV
P46776	96	VSEQTRVNAAKNKTG↓AAPIIDVVRSGYYKV
P46776	97	SEQTRVNAAKNKTGA↓APIIDVVRSGYYKVL
P46779	50	NSFRYNGLIHRKTVG↓VEPAADGKGVVVVIK
P47914	55	RNMRFAKKHNKKGLK↓KMQANNAKAMSARAE
P47914	136	KAKAKAKAKDQTKAQ↓AAAPASVPAQAPKRT
P47914	137	AKAKAKAKDQTKAQA↓AAPASVPAQAPKRTQ
P47914	138	KAKAKAKDQTKAQAA↓APASVPAQAPKRTQA
P47914	141	AKAKDQTKAQAAAPA↓SVPAQAPKRTQAPTK
P39023	58	TAFLGYKAGMTHIVR↓EVDRPGSKVNKKEVV
P39023	88	EAVTIVETPPMVVVG↓IVGYVETPRGLRTFK
P39023	348	KGCVVGTKKRVLTLR↓KSLLVQTKRRALEKI
P62888	3	MVA↓AKKTKKSLESINSRL
P62888	8	MVAAKKTK↓KSLESINSRLQLVMK
P62888	92	NIELGTACGKYYRVC↓TLAIIDPGDSDIIRS
P62888	94	ELGTACGKYYRVCTL↓AIIDPGDSDIIRSMP
P62888	95	LGTACGKYYRVCTLA↓IIDPGDSDIIRSMPE
P62899	4	MAPA↓KKGGEKKKGRSAINE
P62899	5	MAPAK↓KGGEKKKGRSAINEV
P62899	55	RAPRALKEIRKFAMK↓EMGTPDVRIDTRLNK
P62910	8	MAALRPLV↓KPKIVKKRTKKFIRH
P49207	35	RLSRTPGNRIVYLYT↓KKVGKAPKSACGVCP
P49207	57	KSACGVCPGRLRGVR↓AVRPKVLMRLSKTKK
P42766	19	KARDLRGKKKEELLK↓QLDDLKVELSQLRVA
P42766	32	LKQLDDLKVELSQLR↓VAKVTGGAASKLSKI
P42766	58	LSKIRVVRKSIARVL↓TVINQTQKENLRKFY
P42766	62	RVVRKSIARVLTVIN↓QTQKENLRKFYKGKK
P18077	7	MSGRLWS↓KAIFAGYKRGLRNQR
P18077	51	DETEFYLGKRCAYVY↓KAKNNTVTPGGKPNK
P18077	52	ETEFYLGKRCAYVYK↓AKNNTVTPGGKPNKT
P18077	54	EFYLGKRCAYVYKAK↓NNTVTPGGKPNKTRV
P18077	57	LGKRCAYVYKAKNNT↓VTPGGKPNKTRVIWG
Q9Y3U8	18	RYPMAVGLNKGHKVT↓KNVSKPRHSRRRGRL
P83881	57	RKQSGYGGQTKPIFR↓KKAKTTKKIVLRLEC
Q969Q0	57	RKQSGYGGQTKPIFR↓KKAKTTKKIVLRLEC
P61513	38	KMVKKIEISQHAKYT↓CSFCGKTKMKRRAVG
P63173	24	DFLLTARRKDAKSVK↓IKKNKDNVKFKVRCS
P36578	175	YKKTKEAVLLLKKLK↓AWNDIKKVYASQRMR
P46777	5	MGFVK↓VVKNKAYFKRYQVKF
P46777	37	RREGKTDYYARKRLV↓IQDKNKYNTPKYRMI
P46777	38	REGKTDYYARKRLVI↓QDKNKYNTPKYRMIV
P46777	39	EGKTDYYARKRLVIQ↓DKNKYNTPKYRMIVR
P46777	100	YGVKVGLTNYAAAYC↓TGLLLARRLLNRFGM
P46777	143	EYNVESIDGQPGAFT↓CYLDAGLARTTTGNK
P46777	145	NVESIDGQPGAFTCY↓LDAGLARTTTGNKVF
P46777	254	YKKAHAAIRENPVYE↓KKPKKEVKKKRWNRP
Q02878	174	KRVVFLKQLASGLLL↓VTGPLVLNRVPLRRT
Q02878	213	TKIDISNVKIPKHLT↓DAYFKKKKLRKPRHQ
P18124	5	MEGVE↓EKKKEVPAVPETLKK
P18124	34	KKRRNFAELKIKRLR↓KKFAQKMLRKARRKL
P18124	126	LRLRQIFNGTFVKLN↓KASINMLRIVEPYIA
P18124	160	NLKSVNELIYKRGYG↓KINKKRIALTDNALI
P62424	117	RPETKQEKKQRLLAR↓AEKKAAGKGDVPTKR
P62424	168	LVVIAHDVDPIELVV↓FLPALCRKMGVPYCI
P62424	205	GRLVHRKTCTTVAFT↓QVNSEDKGALAKLVE
P62917	46	VDFAERHGYIKGIVK↓DIIHDPGRGAPLAKV
P32969	6	MKTILS↓NQTVDIPENVDITLK
P32969	49	RRDFNHINVELSLLG↓KKKKRLRVDKWWGNR
P32969	155	KDELILEGNDIELVS↓NSAALIQQATTVKNK
P32969	162	GNDIELVSNSAALIQ↓QATTVKNKDIRKFLD
Q9Y221	144	GVVVYSMADIPLGFG↓VAAKSTQDCRKVDPM
Q01813	31	LEHLSGAGKAIGVLT↓SGGDAQGMNAAVRAV
Q01813	83	DGGSNIAEADWESVS↓SILQVGGTIIGSARC
Q01813	359	VSLNGNHAVRLPLME↓CVQMTQDVQKAMDER
Q01813	362	NGNHAVRLPLMECVQ↓MTQDVQKAMDERRFQ
Q01813	414	KLPDDQIPKTNCNVA↓VINVGAPAAGMNAAV
Q01813	419	QIPKTNCNVAVINVG↓APAAGMNAAVRSAVR
Q01813	514	INALLIIGGFEAYLG↓LLELSAAREKHEEFC
Q01813	549	VPATVSNNVPGSDFS↓IGADTALNTITDTCD
Q01813	698	NFGTKISARAMEWIT↓AKLKEARGRGKKFTT
P17858	22	KLRASGAGKAIGVLT↓SGGDAQGMNAAVRAV
P17858	114	AAAYNLVQHGITNLC↓VIGGDGSLTGANIFR
P17858	408	PKEKSNFSLAILNVG↓APAAGMNAAVRSAVR
P17858	726	LKKKAVAFSPVTELK↓KDTDFEHRMPREQWW
P08237	22	AAKTLGIGKAIAVLT↓SGGDAQGMNAAVRAV
P08237	409	VSKSGSHTVAVMNVG↓APAAGMNAAVRSTVR
P52209	54	DDFLANEAKGTKVVG↓AQSLKEMVSKLKKPR
P52209	63	GTKVVGAQSLKEMVS↓KLKKPRRIILLVKAG
P52209	92	GQAVDDFIEKLVPLL↓DTGDIIIDGGNSEYR
P52209	93	QAVDDFIEKLVPLLD↓TGDIIIDGGNSEYRD
P52209	117	NSEYRDTTRRCRDLK↓AKGILFVGSGVSGGE
P52209	124	TRRCRDLKAKGILFV↓GSGVSGGEEGARYGP
P52209	125	RRCRDLKAKGILFVG↓SGVSGGEEGARYGPS
P52209	127	CRDLKAKGILFVGSG↓VSGGEEGARYGPSLM
P52209	279	KWTAISALEYGVPVT↓LIGEAVFARCLSSLK
P52209	305	SSLKDERIQASKKLK↓GPQKFQFDGDKKSFL
P52209	311	RIQASKKLKGPQKFQ↓FDGDKKSFLEDIRKA
P52209	369	YGGIALMWRGGCIIR↓SVFLGKIKDAFDRNP
P52209	374	LMWRGGCIIRSVFLG↓KIKDAFDRNPELQNL
P52209	424	VSTGVQAGIPMPCFT↓TALSFYDGYRHEMLP
P36639	49	SGKNPGTMGASRLYT↓LVLVLQPQRVLLGMK
P11021	40	DVGTVVGIDLGTTYS↓CVGVFKNGRVEIIAN
P11021	51	TTYSCVGVFKNGRVE↓IIANDQGNRITPSYV
P11021	182	AVVTVPAYFNDAQRQ↓ATKDAGTIAGLNVMR
P11021	270	EDFDQRVMEHFIKLY↓KKKTGKDVRKDNRAV
P11021	271	DFDQRVMEHFIKLYK↓KKTGKDVRKDNRAVQ
P11021	289	GKDVRKDNRAVQKLR↓REVEKAKRALSSQHQ
P11021	379	STRIPKIQQLVKEFF↓NGKEPSRGINPDEAV
Q8IZT6	143	VLKHQAILLGNAEEQ↓KKKKRSLWDTIKKKK
Q86V21	149	RQEVALFAAAMRKMG↓VKKGDRVVGYLPNSE
Q9BWD1	26	SAARTIIGSFNGALA↓AVPVQDLGSTVIKEV
Q9BWD1	264	NASGINDGAAAVVLM↓KKSEADKRGLTPLAR
Q9BWD1	265	ASGINDGAAAVVLMK↓KSEADKRGLTPLARI
P24752	297	ASTLNDGAAALVLMT↓ADAAKRLNVTPLARI
P39687	12	MEMGRRIHLELR↓NRTPSDVKELVLDNS
P39687	53	DEFEELEFLSTINVG↓LTSIANLPKLNKLKK
P39687	55	FEELEFLSTINVGLT↓SIANLPKLNKLKKLE
P39687	64	INVGLTSIANLPKLN↓KLKKLELSDNRVSGG
P39687	116	DLSTIEPLKKLENLK↓SLDLFNCEVTNLNDY
P39687	122	PLKKLENLKSLDLFN↓CEVTNLNDYRENVFK
Q92688	56	VNLEFLSLINVGLIS↓VSNLPKLPKLKKLEL
Q92688	116	DISTLEPLKKLECLK↓SLDLFNCEVTNLNDY
Q92688	122	PLKKLECLKSLDLFN↓CEVTNLNDYRESVFK
Q92688	231	GLDEEDEDEDEDEEE↓EEGGKGEKRKRETDD
Q9BTT0	12	MEMKKKINLELR↓NRSPEEVTELVLDNC
Q9BTT0	122	ALQNLKNLKSLDLFN↓CEITNLEDYRESIFE
Q99798	623	HLDNISNNLLIGAIN↓IENGKANSVRNAVTQ
P68032	20	ETTALVCDNGSGLVK↓AGFAGDDAPRAVFPS
P68032	22	TALVCDNGSGLVKAG↓FAGDDAPRAVFPSIV
P68032	46	VFPSIVGRPRHQGVM↓VGMGQKDSYVGDEAQ
P68032	48	PSIVGRPRHQGVMVG↓MGQKDSYVGDEAQSK
P68032	49	SIVGRPRHQGVMVGM↓GQKDSYVGDEAQSKR
P68032	50	IVGRPRHQGVMVGMG↓QKDSYVGDEAQSKRG
P68032	52	GRPRHQGVMVGMGQK↓DSYVGDEAQSKRGIL
P68032	107	YNELRVAPEEHPTLL↓TEAPLNPKANREKMT
P68032	108	NELRVAPEEHPTLLT↓EAPLNPKANREKMTQ
P68032	139	MFETFNVPAMYVAIQ↓AVLSLYASGRTTGIV
P68032	231	KLCYVALDFENEMAT↓AASSSSLEKSYELPD
P68032	239	FENEMATAASSSSLE↓KSYELPDGQVITIGN
P68032	240	ENEMATAASSSSLEK↓SYELPDGQVITIGNE
P68032	243	MATAASSSSLEKSYE↓LPDGQVITIGNERFR
P68032	306	RKDLYANNVLSGGTT↓MYPGIADRMQKEITA
P68032	320	TMYPGIADRMQKEIT↓ALAPSTMKIKIIAPP
P68133	20	ETTALVCDNGSGLVK↓AGFAGDDAPRAVFPS
P68133	22	TALVCDNGSGLVKAG↓FAGDDAPRAVFPSIV
P68133	46	VFPSIVGRPRHQGVM↓VGMGQKDSYVGDEAQ
P68133	48	PSIVGRPRHQGVMVG↓MGQKDSYVGDEAQSK
P68133	49	SIVGRPRHQGVMVGM↓GQKDSYVGDEAQSKR
P68133	50	IVGRPRHQGVMVGMG↓QKDSYVGDEAQSKRG
P68133	52	GRPRHQGVMVGMGQK↓DSYVGDEAQSKRGIL
P68133	107	YNELRVAPEEHPTLL↓TEAPLNPKANREKMT
P68133	108	NELRVAPEEHPTLLT↓EAPLNPKANREKMTQ
P68133	139	MFETFNVPAMYVAIQ↓AVLSLYASGRTTGIV
P68133	231	KLCYVALDFENEMAT↓AASSSSLEKSYELPD
P68133	239	FENEMATAASSSSLE↓KSYELPDGQVITIGN
P68133	240	ENEMATAASSSSLEK↓SYELPDGQVITIGNE
P68133	243	MATAASSSSLEKSYE↓LPDGQVITIGNERFR
P68133	306	RKDLYANNVMSGGTT↓MYPGIADRMQKEITA
P68133	320	TMYPGIADRMQKEIT↓ALAPSTMKIKIIAPP
P62736	20	DSTALVCDNGSGLCK↓AGFAGDDAPRAVFPS
P62736	22	TALVCDNGSGLCKAG↓FAGDDAPRAVFPSIV
P62736	46	VFPSIVGRPRHQGVM↓VGMGQKDSYVGDEAQ
P62736	48	PSIVGRPRHQGVMVG↓MGQKDSYVGDEAQSK
P62736	49	SIVGRPRHQGVMVGM↓GQKDSYVGDEAQSKR
P62736	50	IVGRPRHQGVMVGMG↓QKDSYVGDEAQSKRG
P62736	52	GRPRHQGVMVGMGQK↓DSYVGDEAQSKRGIL
P62736	107	YNELRVAPEEHPTLL↓TEAPLNPKANREKMT
P62736	108	NELRVAPEEHPTLLT↓EAPLNPKANREKMTQ
P62736	139	MFETFNVPAMYVAIQ↓AVLSLYASGRTTGIV
P62736	231	KLCYVALDFENEMAT↓AASSSSLEKSYELPD
P62736	239	FENEMATAASSSSLE↓KSYELPDGQVITIGN
P62736	240	ENEMATAASSSSLEK↓SYELPDGQVITIGNE
P62736	243	MATAASSSSLEKSYE↓LPDGQVITIGNERFR
P62736	306	RKDLYANNVLSGGTT↓MYPGIADRMQKEITA
P62736	320	TMYPGIADRMQKEIT↓ALAPSTMKIKIIAPP
P60709	10	MDDDIAALVV↓DNGSGMCKAGFAGDD
P60709	18	DIAALVVDNGSGMCK↓AGFAGDDAPRAVFPS
P60709	20	AALVVDNGSGMCKAG↓FAGDDAPRAVFPSIV
P60709	44	VFPSIVGRPRHQGVM↓VGMGQKDSYVGDEAQ
P60709	46	PSIVGRPRHQGVMVG↓MGQKDSYVGDEAQSK
P60709	47	SIVGRPRHQGVMVGM↓GQKDSYVGDEAQSKR
P60709	48	IVGRPRHQGVMVGMG↓QKDSYVGDEAQSKRG
P60709	50	GRPRHQGVMVGMGQK↓DSYVGDEAQSKRGIL
P60709	95	DMEKIWHHTFYNELR↓VAPEEHPVLLTEAPL
P60709	105	YNELRVAPEEHPVLL↓TEAPLNPKANREKMT
P60709	106	NELRVAPEEHPVLLT↓EAPLNPKANREKMTQ
P60709	137	MFETFNTPAMYVAIQ↓AVLSLYASGRTTGIV
P60709	229	KLCYVALDFEQEMAT↓AASSSSLEKSYELPD
P60709	237	FEQEMATAASSSSLE↓KSYELPDGQVITIGN
P60709	238	EQEMATAASSSSLEK↓SYELPDGQVITIGNE
P60709	241	MATAASSSSLEKSYE↓LPDGQVITIGNERFR
P60709	280	FLGMESCGIHETTFN↓SIMKCDVDIRKDLYA
P60709	294	NSIMKCDVDIRKDLY↓ANTVLSGGTTMYPGI
P60709	295	SIMKCDVDIRKDLYA↓NTVLSGGTTMYPGIA
P60709	296	IMKCDVDIRKDLYAN↓TVLSGGTTMYPGIAD
P60709	304	RKDLYANTVLSGGTT↓MYPGIADRMQKEITA
P60709	318	TMYPGIADRMQKEIT↓ALAPSTMKIKIIAPP
P63261	10	MEEEIAALVI↓DNGSGMCKAGFAGDD
P63261	18	EIAALVIDNGSGMCK↓AGFAGDDAPRAVFPS
P63261	20	AALVIDNGSGMCKAG↓FAGDDAPRAVFPSIV
P63261	44	VFPSIVGRPRHQGVM↓VGMGQKDSYVGDEAQ
P63261	46	PSIVGRPRHQGVMVG↓MGQKDSYVGDEAQSK
P63261	47	SIVGRPRHQGVMVGM↓GQKDSYVGDEAQSKR
P63261	48	IVGRPRHQGVMVGMG↓QKDSYVGDEAQSKRG
P63261	50	GRPRHQGVMVGMGQK↓DSYVGDEAQSKRGIL
P63261	95	DMEKIWHHTFYNELR↓VAPEEHPVLLTEAPL
P63261	105	YNELRVAPEEHPVLL↓TEAPLNPKANREKMT
P63261	106	NELRVAPEEHPVLLT↓EAPLNPKANREKMTQ
P63261	137	MFETFNTPAMYVAIQ↓AVLSLYASGRTTGIV
P63261	229	KLCYVALDFEQEMAT↓AASSSSLEKSYELPD
P63261	237	FEQEMATAASSSSLE↓KSYELPDGQVITIGN
P63261	238	EQEMATAASSSSLEK↓SYELPDGQVITIGNE
P63261	241	MATAASSSSLEKSYE↓LPDGQVITIGNERFR
P63261	280	FLGMESCGIHETTFN↓SIMKCDVDIRKDLYA
P63261	294	NSIMKCDVDIRKDLY↓ANTVLSGGTTMYPGI
P63261	295	SIMKCDVDIRKDLYA↓NTVLSGGTTMYPGIA
P63261	296	IMKCDVDIRKDLYAN↓TVLSGGTTMYPGIAD
P63261	304	RKDLYANTVLSGGTT↓MYPGIADRMQKEITA
P63261	318	TMYPGIADRMQKEIT↓ALAPSTMKIKIIAPP
P63267	19	ETTALVCDNGSGLCK↓AGFAGDDAPRAVFPS
P63267	21	TALVCDNGSGLCKAG↓FAGDDAPRAVFPSIV
P63267	45	VFPSIVGRPRHQGVM↓VGMGQKDSYVGDEAQ
P63267	47	PSIVGRPRHQGVMVG↓MGQKDSYVGDEAQSK
P63267	48	SIVGRPRHQGVMVGM↓GQKDSYVGDEAQSKR
P63267	49	IVGRPRHQGVMVGMG↓QKDSYVGDEAQSKRG
P63267	51	GRPRHQGVMVGMGQK↓DSYVGDEAQSKRGIL
P63267	106	YNELRVAPEEHPTLL↓TEAPLNPKANREKMT
P63267	107	NELRVAPEEHPTLLT↓EAPLNPKANREKMTQ
P63267	138	MFETFNVPAMYVAIQ↓AVLSLYASGRTTGIV
P63267	230	KLCYVALDFENEMAT↓AASSSSLEKSYELPD
P63267	238	FENEMATAASSSSLE↓KSYELPDGQVITIGN
P63267	239	ENEMATAASSSSLEK↓SYELPDGQVITIGNE
P63267	242	MATAASSSSLEKSYE↓LPDGQVITIGNERFR
P63267	305	RKDLYANNVLSGGTT↓MYPGIADRMQKEITA
P63267	319	TMYPGIADRMQKEIT↓ALAPSTMKIKIIAPP
O96019	152	ELMFEHYNIPAFFLC↓KTAVLTAFANGRSTG
O96019	346	SVGMCDIDIRPGLYG↓SVIVAGGNTLIQSFT
O94805	149	ELMFEQYNIPAFFLC↓KTAVLTAFANGRSTG
Q9NZ32	362	AKANCVAWLGGAIFG↓ALQDILGSRSVSKEY
P61160	48	ALVGRPIIRSTTKVG↓NIEIKDLMVGDEASE
P61160	58	TTKVGNIEIKDLMVG↓DEASELRSMLEVNYP
P61160	92	IVRNWDDMKHLWDYT↓FGPEKLNIDTRNCKI
P61160	283	HLINVEGVGVAELLF↓NTIQAADIDTRSEFY
P61160	287	VEGVGVAELLFNTIQ↓AADIDTRSEFYKHIV
Q92747	158	TVLSLDWHPNNVLLA↓AGSCDFKCRVFSAYI
O15143	158	TVLSLDWHPNNVLLA↓AGSCDFKCRIFSAYI
O15143	271	SLVAAGHDCFPVLFT↓YDAAAGMLSFGGRLD
O15144	122	SIVHQAGMLKRNCFA↓SVFEKYFQFQEEGKE
O15144	178	VFSTVFKDDDDVVIG↓KVFMQEFKEGRRASH
O15144	279	RMRAKTSDFLKVLNR↓ARPDAEKKEMKTITG
O15145	117	FPIPGEPGFPLNAIY↓AKPANKQEDEVMRAY
O15145	118	PIPGEPGFPLNAIYA↓KPANKQEDEVMRAYL
O15145	121	GEPGFPLNAIYAKPA↓NKQEDEVMRAYLQQL
P59998	17	ATLRPYLSAVRATLQ↓AALCLENFSSQVVER
Q9BPX5	62	LRQGDMLRAFHAALR↓NSPVNTKNQAVKERA
Q9BPX5	89	ERAQGVVLKVLTNFK↓SSEIEQAVQSLDRNG
P53999	38	KLKRKKQVAPEKPVK↓KQKTGETSRALSSSK
P53999	89	RDFKGKVLIDIREYW↓MDPEGEMKPGRKGIS
P53999	114	RKGISLNPEQWSQLK↓EQISDIDDAVRKL
O95433	288	WRFKSWPEGHFATIT↓LTFIDKNGETELCME
O14561	68	LAQVPGRVTQLCRQY↓SDMPPLTLEGIQDRV
O14561	70	QVPGRVTQLCRQYSD↓MPPLTLEGIQDRVLY
P13798	3	MER↓QVLLSEPEEAAALYR
P13798	8	MERQVLLS↓EPEEAAALYRGLSRQ
P13798	178	YVAEKKRPKAESFFQ↓TKALDVSASDDEIAR
P07741	152	AACELLGRLQAEVLE↓CVSLVELTSLKGREK
P55263	105	QWMIQQPHKAATFFG↓CIGIDKFGEILKRKA
P23526	40	ENEMPGLMRMRERYS↓ASKPLKGARIAGCLH
P54819	17	PSVPAAEPEYPKGIR↓AVLLGPPGAGKGTQA
P54819	20	PAAEPEYPKGIRAVL↓LGPPGAGKGTQAPRL
P54819	21	AAEPEYPKGIRAVLL↓GPPGAGKGTQAPRLA
P54819	129	MEKRKEKLDSVIEFS↓IPDSLLIRRITGRLI
P54819	153	ITGRLIHPKSGRSYH↓EEFNPPKEPMKDDIT
P54819	164	RSYHEEFNPPKEPMK↓DDITGEPLIRRSDDN
P54819	174	KEPMKDDITGEPLIR↓RSDDNEKALKIRLQA
Q9Y3D8	30	KTTLGKELASKSGLK↓YINVGDLAREEQLYD
P30566	75	QIQEMKSNLENIDFK↓MAAEEEKRLRHDVMA
P30566	116	AAGIIHLGATSCYVG↓DNTDLIILRNALDLL
P30520	140	RLIISDRAHIVFDFH↓QAADGIQEQQRQEQA
P30520	224	EIDIEGELQKLKGYM↓EKIKPMVRDGVYFLY
Q01518	315	SAPKPQTSPSPKRAT↓KKEPAVLELEGKKWR
P62330	6	MGKVLS↓KIFGNKEMRILMLGL
P36404	123	LLVEERLAGATLLIF↓ANKQDLPGALSSNAI
P36405	11	MGLLSILRKLK↓SAPDQEVRILLLGLD
Q66PJ3	235	SDGRKKRGKYKDKRR↓KKKKKRKKLKKKGKE
Q66PJ3	236	DGRKKRGKYKDKRRK↓KKKKRKKLKKKGKEK
O43488	52	VASVLGTMEMGRRMD↓APASAAAVRAFLERG
O00170	314	PVVSRELQALEARIR↓QKDEEDKARFRGIFS
Q12802	33	LLAEEDKAEDDVVFY↓LVFLGSTLRHCTSTR
Q9ULX6	272	QMRRTWKTWTTADFR↓TKKKKRKQGGSPDEP
Q9ULX6	273	MRRTWKTWTTADFRT↓KKKKRKQGGSPDEPD
Q9ULX6	353	GREEGKEDPEKGALT↓TQDENGQTKRKLQAG
Q9ULX6	366	LTTQDENGQTKRKLQ↓AGKKSQDKQKKRQRD
P49588	123	YFKELACKMALELLT↓QEFGIPIERLYVTYF
P49588	284	IQKGTGARPYTGKVG↓AEDADGIDMAYRVLA
P49588	429	YDTYGFPVDLTGLIA↓EEKGLVVDMDGFEEE
P49588	668	EIANEMIEAAKAVYT↓QDCPLAAAKAIQGLR
P49588	784	LKKCLSVMEAKVKAQ↓TAPNKDVQREIADLG
Q9BTE6	83	VLRVTRRGEQADHFT↓QTPLDPGSQVLVRVD
Q9BTE6	227	HVSNLSDLQVIKILG↓TEKGKKNRTNLIFLS
Q9BTE6	286	VEAVKKLQNSTKILQ↓KNNLNLLRDLAVHIA
Q9BTE6	374	ASVETLGPRVAEVLE↓GKGAGKKGRFQGKAT
P14550	61	AAIYGNEPEIGEALK↓EDVGPGKAVPREELF
P07327	28	VLWELKKPFSIEEVE↓VAPPKAHEVRIKMVA
P00326	28	VLWELKKPFSIEEVE↓VAPPKAHEVRIKMVA
P08319	28	IAWEAGKPLCIEEVE↓VAPPKAHEVRIQIIA
P11766	26	VAWEAGKPLSIEEIE↓VAPPKAHEVRIKIIA
P11766	117	CLNPKTNLCQKIRVT↓QGKGLMPDGTSRFTC
P11766	119	NPKTNLCQKIRVTQG↓KGLMPDGTSRFTCKG
P11766	201	AKLEPGSVCAVFGLG↓GVGLAVIMGCKVAGA
Q8IZ83	593	GWAGQSPGARAALLW↓ALAAALERRKSTLAS
P30838	299	IISARHFQRVMGLIE↓GQKVAYGGTGDAATR
P30838	349	IFGPVLPIVCVRSLE↓EAIQFINQREKPLAL
P05091	107	WRRMDASHRGRLLNR↓LADLIERDRTYLAAL
O60218	26	KMPIVGLGTWKSPLG↓KVKEAVKVAIDAGYR
O60218	29	IVGLGTWKSPLGKVK↓EAVKVAIDAGYRHID
O60218	33	GTWKSPLGKVKEAVK↓VAIDAGYRHIDCAYV
O60218	56	HIDCAYVYQNEHEVG↓EAIQEKIQEKAVKRE
O60218	57	IDCAYVYQNEHEVGE↓AIQEKIQEKAVKRED
O60218	60	AYVYQNEHEVGEAIQ↓EKIQEKAVKREDLFI
O60218	229	SPDRPWAKPEDPSLL↓EDPKIKEIAAKHKKT
Q04828	36	GTYAPAEVPKSKALE↓ATKLAIEAGFRHIDS
Q04828	67	HLYNNEEQVGLAIRS↓KIADGSVKREDIFYT
Q04828	160	ATWEAVEKCKDAGLA↓KSIGVSNFNRRQLEM
Q04828	174	AKSIGVSNFNRRQLE↓MILNKPGLKYKPVCN
Q04828	284	KSYNEQRIRQNVQVF↓EFQLTSEEMKAIDGL
Q04828	285	SYNEQRIRQNVQVFE↓FQLTSEEMKAIDGLN
Q04828	287	NEQRIRQNVQVFEFQ↓LTSEEMKAIDGLNRN
Q04828	289	QRIRQNVQVFEFQLT↓SEEMKAIDGLNRNVR
P52895	67	HVYNNEEQVGLAIRS↓KIADGSVKREDIFYT
P52895	174	AKSIGVSNFNHRLLE↓MILNKPGLKYKPVCN
P52895	284	KSYNEQRIRQNVQVF↓EFQLTSEEMKAIDGL
P52895	285	SYNEQRIRQNVQVFE↓FQLTSEEMKAIDGLN
P52895	287	NEQRIRQNVQVFEFQ↓LTSEEMKAIDGLNRN
P52895	289	QRIRQNVQVFEFQLT↓SEEMKAIDGLNRNVR
P42330	31	PVLGFGTYAPPEVPR↓SKALEVTKLAIEAGF
P42330	36	GTYAPPEVPRSKALE↓VTKLAIEAGFRHIDS
P42330	67	HLYNNEEQVGLAIRS↓KIADGSVKREDIFYT
P42330	160	TTWEAMEKCKDAGLA↓KSIGVSNFNRRQLEM
P42330	213	RSKLLDFCKSKDIVL↓VAYSALGSQRDKRWV
P42330	214	SKLLDFCKSKDIVLV↓AYSALGSQRDKRWVD
P42330	215	KLLDFCKSKDIVLVA↓YSALGSQRDKRWVDP
P42330	285	SYNEQRIRQNVQVFE↓FQLTAEDMKAIDGLD
P42330	287	NEQRIRQNVQVFEFQ↓LTAEDMKAIDGLDRN
P42330	289	QRIRQNVQVFEFQLT↓AEDMKAIDGLDRNLH
P17516	36	GTYAPPEVPRNRAVE↓VTKLAIEAGFRHIDS
P17516	67	YLYNNEEQVGLAIRS↓KIADGSVKREDIFYT
P15121	50	IDVGYRHIDCAHVYQ↓NENEVGVAIQEKLRE
P15121	56	HIDCAHVYQNENEVG↓VAIQEKLREQVVKRE
Q13686	162	KEFLRYKEATKRRPR↓SLLEKLRWVTVGYHY
P30533	123	ARLIRNLNVILAKYG↓LDGKKDARQVTSNSL
P12814	67	ENIEEDFRDGLKLML↓LLEVISGERLAKPER
P12814	68	NIEEDFRDGLKLMLL↓LEVISGERLAKPERG
P12814	250	KAIMTYVSSFYHAFS↓GAQKAETAANRICKV
P12814	505	QKRREALERTEKLLE↓TIDQLYLEYAKRAAP
P12814	718	KHTNYTMEHIRVGWE↓QLLTTIARTINEVEN
P35609	74	ENIEEDFRNGLKLML↓LLEVISGERLPKPDR
P35609	75	NIEEDFRNGLKLMLL↓LEVISGERLPKPDRG
Q08043	81	ENIEEDFRNGLKLML↓LLEVISGERLPRPDK
Q08043	82	NIEEDFRNGLKLMLL↓LEVISGERLPRPDKG
O43707	65	QQRKTFTAWCNSHLR↓KAGTQIENIDEDFRD
O43707	86	ENIDEDFRDGLKLML↓LLEVISGERLPKPER
O43707	87	NIDEDFRDGLKLMLL↓LEVISGERLPKPERG
O43707	269	KAIMTYVSSFYHAFS↓GAQKAETAANRICKV
O43707	737	KHTNYTMEHIRVGWE↓QLLTTIARTINEVEN
P61163	281	LIGEESEGIHEVLVF↓AIQKSDMDLRRTLFS
P61163	316	GGSTLFKGFGDRLLS↓EVKKLAPKDVKIRIS
P06733	50	PSGASTGIYEALELR↓DNDKTRYMGKGVSKA
P06733	113	GTENKSKFGANAILG↓VSLAVCKAGAVEKGV
P06733	117	KSKFGANAILGVSLA↓VCKAGAVEKGVPLYR
P06733	119	KFGANAILGVSLAVC↓KAGAVEKGVPLYRHI
P06733	164	FNVINGGSHAGNKLA↓MQEFMILPVGAANFR
P06733	165	NVINGGSHAGNKLAM↓QEFMILPVGAANFRE
P06733	166	VINGGSHAGNKLAMQ↓EFMILPVGAANFREA
P06733	169	GGSHAGNKLAMQEFM↓ILPVGAANFREAMRI
P06733	228	APNILENKEGLELLK↓TAIGKAGYTDKVVIG
P06733	243	TAIGKAGYTDKVVIG↓MDVAASEFFRSGKYD
P06733	308	DPFDQDDWGAWQKFT↓ASAGIQVVGDDLTVT
P06733	309	PFDQDDWGAWQKFTA↓SAGIQVVGDDLTVTN
P06733	312	QDDWGAWQKFTASAG↓IQVVGDDLTVTNPKR
P06733	314	DWGAWQKFTASAGIQ↓VVGDDLTVTNPKRIA
P06733	317	AWQKFTASAGIQVVG↓DDLTVTNPKRIAKAV
P06733	387	SGETEDTFIADLVVG↓LCTGQIKTGAPCRSE
P06733	412	PCRSERLAKYNQLLR↓IEEELGSKAKFAGRN
P06733	418	LAKYNQLLRIEEELG↓SKAKFAGRNFRNPLA
P54920	282	SISRLDQWLTTMLLR↓IKKTIQGDEEDLR
P40222	42	EGAQERPSQAAPAVE↓AEGPGSSQAPRKPEG
P40222	130	YVARNGEPEPTPVVN↓GEKEPSKGDPNTEEI
Q12904	33	DQIIEYLKQQVSLLK↓EKAILQATLREEKKL
Q13155	45	HGRSYGPAPGAGHVQ↓EESNLSLQALESRQD
Q13155	170	SSVKSVPENLLKCFG↓EQNKKQPRQDYQLGF
Q9H4A4	18	GEHSPGSGAARRPLH↓SAQAVDVASASNFRA
Q9H4A4	46	RAFELLHLHLDLRAE↓FGPPGPGAGSRGLSG
Q9H4A4	232	FFFQMCQPIPSYLIA↓LAIGDLVSAEVGPRS
Q01433	172	ERRQRLERQISQDVK↓LEPDILLRAKQDFLK
Q01433	491	VHADRNTFHRFDKFN↓AKYNPIGESVLREIF
Q8IWZ3	136	SEIFLSSTAEGADLR↓TVDPETQARLEALLE
Q8IWZ3	210	ENSHNAGQVDTRSLA↓EACSDGDVNAVRKLL
Q8IWZ3	1346	ASNGGHFDVVQLLVQ↓AGADVDAADNRKITP
O75179	165	SKLLLSGTADGADLR↓TVDPETQARLEALLE
O75179	1374	AANGGHLDVVQLLVQ↓AGADVDAADNRKITP
A6NC57	846	LMKECTLLKERQCQY↓EKEKEEREVVRRQLQ
P04083	56	FNPSSDVAALHKAIM↓VKGVDEATIIDILTK
P04083	108	ETLKKALTGHLEEVV↓LALLKTPAQFDADEL
P04083	110	LKKALTGHLEEVVLA↓LLKTPAQFDADELRA
P04083	111	KKALTGHLEEVVLAL↓LKTPAQFDADELRAA
P04083	113	ALTGHLEEVVLALLK↓TPAQFDADELRAAMK
P04083	131	QFDADELRAAMKGLG↓TDEDTLIEILASRTN
P04083	177	DLAKDITSDTSGDFR↓NALLSLAKGDRSEDF
P04083	193	ALLSLAKGDRSEDFG↓VNEDLADSDARALYE
P50995	424	ICREMSGDLEEGMLA↓VVKCLKNTPAFFAER
P50995	483	IRSEYKRMYGKSLYH↓DISGDTSGDYRKILL
P07355	25	LSLEGDHSTPPSAYG↓SVKAYTNFDAERDAL
P07355	28	EGDHSTPPSAYGSVK↓AYTNFDAERDALNIE
P07355	43	AYTNFDAERDALNIE↓TAIKTKGVDEVTIVN
P07355	55	NIETAIKTKGVDEVT↓IVNILTNRSNAQRQD
P07355	122	QYDASELKASMKGLG↓TDEDSLIEIICSRTN
P07355	148	SRTNQELQEINRVYK↓EMYKTDLEKDIISDT
P07355	152	QELQEINRVYKEMYK↓TDLEKDIISDTSGDF
P07355	156	EINRVYKEMYKTDLE↓KDIISDTSGDFRKLM
P07355	171	KDIISDTSGDFRKLM↓VALAKGRRAEDGSVI
P07355	257	SIRKEVKGDLENAFL↓NLVQCIQNKPLYFAD
P09525	9	MATKGGTVK↓AASGFNAMEDAQTLR
P09525	82	LKSELSGNFEQVIVG↓MMTPTVLYDVQELRR
P09525	256	CMRNKSAYFAEKLYK↓SMKGLGTDDNTLIRV
P09525	292	IDMLDIRAHFKRLYG↓KSLYSFIKGDTSGDY
P08758	134	EELRAIKQVYEEEYG↓SSLEDDVVGDTSGYY
P08758	237	ETIDRETSGNLEQLL↓LAVVKSIRSIPAYLA
P08758	238	TIDRETSGNLEQLLL↓AVVKSIRSIPAYLAE
P08133	37	NQDAEALYTAMKGFG↓SDKEAILDIITSRSN
P08133	242	ASIRGELSGDFEKLM↓LAVVKCIRSTPEYFA
P08133	418	TFKSHFGRDLMTDLK↓SEISGDLARLILGLM
P08133	579	EFIKMTNYDVEHTIK↓KEMSGDVRDAFVAIV
P08133	610	SVKNKPLFFADKLYK↓SMKGAGTDEKTLTRI
P20073	202	IRDAEILRKAMKGFG↓TDEQAIVDVVANRSN
P20073	427	CALNRPAFFAERLYY↓AMKGAGTDDSTLVRI
P46013	1616	EESMTNDKTAKVACK↓SSQPDPDKNPASSKR
P63010	19	KYFTTNKKGEIFELK↓AELNNEKKEKRKEAV
O00203	798	SESEPESESESRRVT↓KEKEKKTKQDRTPLT
Q0VD83	121	SSHGSQAERQDSGAG↓ETAKAARCQEPSAHL
Q9BZZ5	29	ADATEQVGQHKDAYQ↓VILDGVKGGTKEKRL
Q9BZZ5	33	EQVGQHKDAYQVILD↓GVKGGTKEKRLAAQF
Q9BZZ5	72	ELADSAINAQLDLCE↓DEDVSIRRQAIKELP
Q9BZZ5	195	KVLEDVTGEEFVLFM↓KILSGLKSLQTVSGR
Q9UKV3	240	RRSSRVRQARAAKLS↓EGSQPAEEEEDQETP
Q9UKV3	830	LPKSFKRKISVVSAT↓KGVPAGNSDTEGGQP
Q15027	18	KLDFEECLKDSPRFR↓ASIELVEAEVSELET
Q5VTM2	90	GVLTHLDSFKHNKQL↓KKTKKRLKHRFWTEV
P54136	126	DYQCNSAMGISQMLK↓TKEQKVNPREIAENI
P54136	226	LRSTIIGESISRLFE↓FAGYDVLRLNHVGDW
P54136	383	CSIPLTIVKSDGGYT↓YDTSDLAAIKQRLFE
P54136	442	WYDPKVTRVFHAGFG↓VVLGEDKKKFKTRSG
P04424	82	DKVAEEWAQGTFKLN↓SNDEDIHTANERRLK
Q6UWY0	269	YYSSYTKNCTGRFTK↓KEIKNIRAFYYAMCA
P08243	378	GEGSDELTQGYIYFH↓KAPSPEKAEEESERL
O43776	116	TIKNDPSLPEPKCVK↓IGALEGYRGQRVKVF
O43776	221	LIGLAPAGGADNLIN↓EESDVDVQLNNRHMM
O43776	238	SDVDVQLNNRHMMIR↓GENMSKILKARSMVT
O43776	304	FGEEAFLTQSSQLYL↓ETCLPALGDVFCIAQ
O43776	305	GEEAFLTQSSQLYLE↓TCLPALGDVFCIAQS
O43776	339	QSRTRRHLAEYTHVE↓AECPFLTFDDLLNRL
O43776	416	EHDVKKEDGTFYEFG↓EDIPEAPERLMTDTI
P00505	170	FLPKPTWGNHTPIFR↓DAGMQLQGYRYYDPK
P14868	18	ASASRKSQEKPREIM↓DAAEDYAKERYGISS
P14868	109	DHASKQMVKFAANIN↓KESIVDVEGVVRKVN
P14868	155	KIYVISLAEPRLPLQ↓LDDAVRPEAEGEEEG
P14868	157	YVISLAEPRLPLQLD↓DAVRPEAEGEEEGRA
P14868	158	VISLAEPRLPLQLDD↓AVRPEAEGEEEGRAT
Q99700	893	EVTSQGVQTSSPACK↓QEKDDKEEKKDAAEQ
Q8WWM7	282	TTYDSSLSSYTVPLE↓KDNSEEFRQRELRAA
Q8WWM7	388	PGLSSLPPRGPHHLD↓NSSPGPGSEARGING
Q8WWM7	553	RFQLEELRKFGAQFK↓LQPSSSPENSLDPFP
P06576	270	INLKDATSKVALVYG↓QMNEPPGARARVALT
P06576	393	LDATTVLSRAIAELG↓IYPAVDPLDSTSRIM
P61221	201	ILDRKDETKTQAIVC↓QQLDLTHLKERNVED
P61221	450	YTHPQFVTDVMKPLQ↓IENIIDQEVQTLSGG
Q8NE71	420	DTAAERLEKVYEELR↓ATGAAAAEAKARRIL
Q8NE71	587	KQTKEALTRKQQKCR↓RKNQDEESQEAPELL
Q9UG63	6	MPSDLA↓KKKAAKKKEAAKARQ
Q9UG63	9	MPSDLAKKK↓AAKKKEAAKARQRPR
P53396	16	SAKAISEQTGKELLY↓KFICTTSAIQNRFKY
P53396	51	DTDWARLLQDHPWLL↓SQNLVVKPDQLIKRR
P53396	52	TDWARLLQDHPWLLS↓QNLVVKPDQLIKRRG
P53396	265	AYIADLDAKSGASLK↓LTLLNPKGRIWTMVA
P53396	348	DGKILIIGGSIANFT↓NVAATFKGIVRAIRD
P53396	576	KHPEVDVLINFASLR↓SAYDSTMETMNYAQI
P53396	644	KPGCFKIGNTGGMLD↓NILASKLYRPGSVAY
P53396	780	NQASETAVAKNQALK↓EAGVFVPRSFDELGE
P53396	925	IICARAGKDLVSSLT↓SGLLTIGDRFGGALD
P46063	632	KNSGNFQKKAANMLQ↓QSGSKNTGAKKRKID
Q08211	46	QKFMCEVQVEGYNYT↓GMGNSTNKKDAQSNA
Q08211	48	FMCEVQVEGYNYTGM↓GNSTNKKDAQSNAAR
Q08211	49	MCEVQVEGYNYTGMG↓NSTNKKDAQSNAARD
Q08211	51	EVQVEGYNYTGMGNS↓TNKKDAQSNAARDFV
Q08211	52	VQVEGYNYTGMGNST↓NKKDAQSNAARDFVN
Q08211	402	LPVKKFESEILEAIS↓QNSVVIIRGATGCGK
Q08211	419	SVVIIRGATGCGKTT↓QVPQFILDDFIQNDR
Q08211	877	RFGKMMIMGCIFYVG↓DAICTIAAATCFPEP
Q92499	310	RELAEQTLNNIKQFK↓KYIDNPKLRELLIIG
Q9NVP1	36	QRNLKFQGASNLTLS↓ETQNGDVSEETMGSR
Q9NVP1	101	PQKSTVLTNGEAAMQ↓SSNSESKKKKKKKRK
Q9NVP1	109	NGEAAMQSSNSESKK↓KKKKKRKMVNDAEPD
Q9NVP1	110	GEAAMQSSNSESKKK↓KKKKRKMVNDAEPDT
Q9NVP1	626	SFGFKVPPFVDLNVN↓SNEGKQKKRGGGGGF
Q9NUU7	39	IKEEKVKADTNGIIK↓TSTTAEKTDEEEKED
Q9NUU7	41	EEKVKADTNGIIKTS↓TTAEKTDEEEKEDRA
Q9NUU7	43	KVKADTNGIIKTSTT↓AEKTDEEEKEDRAAQ
Q9NUU7	45	KADTNGIIKTSTTAE↓KTDEEEKEDRAAQSL
Q9NUU7	463	NILNRIQEHFNKKIE↓RLDTDDLDEIEKIAN
Q9UMR2	40	KEEKIKPDTNGAVVK↓TNANAEKTDEEEKED
Q9UMR2	44	IKPDTNGAVVKTNAN↓AEKTDEEEKEDRAAQ
Q9UMR2	46	PDTNGAVVKTNANAE↓KTDEEEKEDRAAQSL
Q9UMR2	464	NILNRIQEHFNKKIE↓RLDTDDLDEIEKIAN
Q9GZR7	769	AAAALEIELEEDMYK↓GGKADQQEERRRQKQ
O00148	47	DIKGSYVSIHSSGFR↓DFLLKPELLRAIVDC
O00148	386	HRVARAGRFGTKGLA↓ITFVSDENDAKILND
O00571	20	VENALGLDQQFAGLD↓LNSSDNQSGGSTASK
O00571	22	NALGLDQQFAGLDLN↓SSDNQSGGSTASKGR
O00571	235	MACAQTGSGKTAAFL↓LPILSQIYSDGPGEA
Q86XP3	120	PVDSDSDDDPLEAFM↓AEVEDQAARDMKRLE
Q86XP3	602	RTGRAGEKGVAYTLL↓TPKDSNFAGDLVRNL
Q9BQ39	18	KLLWGDIMELEAPLE↓ESESQKKERQKSDRR
Q8TDD1	21	PAAGPRSRAAMAQWR↓KKKGLRKRRGAASQA
Q7Z478	284	KLLDAKEQAATFKLE↓KNKQGQKEAQEKIRK
Q14562	155	VAVDVLKELEALMPS↓AAGQEKQRDAEHRDR
Q14562	170	AAGQEKQRDAEHRDR↓TKKKKRSRSRDRNRD
Q14562	171	AGQEKQRDAEHRDRT↓KKKKRSRSRDRNRDR
O14497	338	GAGKGPADMASQCWG↓AAAAAAAAAAASGGA
Q8NFD5	1904	FPFGIQQAKSHRNIK↓LLEDEPRSRDETPLC
Q676U5	489	DIRSESIVREMELLG↓KITALDLNPERTELL
Q9Y2J2	915	AKEEGGEEVAKAVLE↓QEETAAASRERQEEQ
O75531	21	HRDFVAEPMGEKPVG↓SLAGIGEVLGKKLEE
O75531	64	LVLKKDEDLFREWLK↓DTCGANAKQSRDCFG
P98160	1079	QRPDGQPATREHLLM↓ALAGIDTLLIRASYA
Q7L1Q6	48	DCIIQGLTETGTDLE↓AVAKFLDASGAKLDY
Q7L1Q6	111	VFAAQEDLETMQAFA↓QVFNKLIRRYKYLEK
Q9Y6E2	100	DDGDKTKMTNHCVFS↓ANEDHETIRNYAQVF
Q9Y6E2	112	VFSANEDHETIRNYA↓QVFNKLIRRYKYLEK
Q9NYF8	676	LRKHTRLAGEERVFK↓EENQKGDKKLRCDSA
Q9NYF8	899	PKWTHDKYQGDGIVE↓DEEETMENNEEKKDR
Q562R1	138	MFEAFNTPAMYVAIQ↓AVLSLYASGRTTGIV
Q562R1	239	EQEMVRAAASSSPER↓SYELPDGQVITIGNE
Q562R1	242	MVRAAASSSPERSYE↓LPDGQVITIGNERFR
Q562R1	281	FLGIESSGIHETTFN↓SIMKCDVDIRKDLYA
Q562R1	305	RKDLYANTVLSGGST↓MYPGIADRMQKEIIT
Q8WYA6	194	GAEVLIDALVDGQVV↓ALLVQNLERLDESVK
Q8WYA6	431	NLRGQQRTRLLNKFT↓ENDSEKVDRLMELHF
P13929	317	TWTSFLSGVNIQIVG↓DDLTVTNPKRIAQAV
P13929	387	SGETEDTFIADLVVG↓LCTGQIKTGAPCRSE
P55957	73	TDGNRSSHSRLGRIE↓ADSESQEDIIRNIAR
O43252	566	LITLEIVPFRVAAYN↓KKKKRMDYYDSEHHE
Q6NYC1	384	TVHRRKKRRTCSMVG↓NGDTTSQDDCVSKER
Q3LXA3	82	GKGMLTGVIAGAVFT↓SPAVGSILAAIRAVA
Q13057	314	RFRLENDLEELALYQ↓IQLLKDLRHTENEED
P07814	339	EMKKGSQFGQSCCLR↓AKIDMSSNNGCMRDP
P07814	408	LRTTEYHDRDEQFYW↓IIEALGIRKPYIWEY
P07814	496	RSVVNMEWDKIWAFN↓KKVIDPVAPRYVALL
P07814	831	SASILESKSLYDEVA↓AQGEVVRKLKAEKSP
P07814	906	EPAGLETPEAKVLFD↓KVASQGEVVRKLKTE
P07814	974	DKDKKKKEKENKSEK↓QNKPQKQNDGQRKDP
P07814	998	GQRKDPSKNQGGGLS↓SSGAGEGQGPKKQTR
P31939	9	MAPGQLALF↓SVSDKTGLVEFARNL
P31939	10	MAPGQLALFS↓VSDKTGLVEFARNLT
P31939	28	KTGLVEFARNLTALG↓LNLVASGGTAKALRD
P31939	30	GLVEFARNLTALGLN↓LVASGGTAKALRDAG
P31939	33	EFARNLTALGLNLVA↓SGGTAKALRDAGLAV
P31939	42	GLNLVASGGTAKALR↓DAGLAVRDVSELTGF
P31939	79	VKTLHPAVHAGILAR↓NIPEDNADMARLDFN
P31939	155	RVTVVCEPEDYVVVS↓TEMQSSESKDTSLET
P31939	401	SQKRNNGVVDKSLFS↓NVVTKNKDLPESALR
Q9Y223	629	SVPKDEAVGALHLIQ↓AAKLGNAKAQSILRT
P53004	181	FSGISRLTWLVSLFG↓ELSLVSATLEERKED
P53004	264	IFLKDQNIFVQKLLG↓QFSEKELAAEKKRIL
Q8NFC6	2614	EQDLTIKNDYSGKWT↓DQASAEKTGDDNSTR
P50583	4	MALR↓ACGLIIFRRCLIPKV
Q9H3K6	22	LREKLQRDLEAEHVE↓VEDTTLNRCSCSFRV
Q9UBW5	33	KKFSRAQEKVLQKLG↓KAVETKDERFEQSAS
P25440	553	QGPISKPKRKREKKE↓KKKKRKAEKHRGRAG
P11586	28	AQIRARLKNQVTQLK↓EQVPGFTPRLAILQV
P11586	237	KGEWIKPGAIVIDCG↓INYVPDDKKPNGRKV
P11586	254	YVPDDKKPNGRKVVG↓DVAYDEAKERASFIT
P11586	313	KPGKWMIQYNNLNLK↓TPVPSDIDISRSCKP
P11586	349	AREIGLLSEEVELYG↓ETKAKVLLSALERLK
P11586	501	RRFSDIQIRRLKRLG↓IEKTDPTTLTDEEIN
P27708	258	NPRPVFGICLGHQLL↓ALAIGAKTYKMRYGN
P27708	259	PRPVFGICLGHQLLA↓LAIGAKTYKMRYGNR
P27708	350	HPEHQAGPSDMELLF↓DIFLETVKEATAGNP
P27708	351	PEHQAGPSDMELLFD↓IFLETVKEATAGNPG
P27708	355	AGPSDMELLFDIFLE↓TVKEATAGNPGGQTV
P27708	358	SDMELLFDIFLETVK↓EATAGNPGGQTVRER
P27708	360	MELLFDIFLETVKEA↓TAGNPGGQTVRERLT
P27708	555	AQAAAERLGYPVLVR↓AAFALGGLGSGFASN
P27708	756	RWDLSKFLRVSTKIG↓SCMKSVGEVMGIGRS
P27708	1036	NMAMALHRQQCRVLG↓TSPEAIDSAENRFKF
Q9BPX6	98	NHEKKTADLAPHPEE↓KKKKRSGFRDRKVME
Q9HB71	196	DTETDPSEGLMNVLK↓KIYEDGDDDMKRTIN
Q05682	520	TENTFSRPGGRASVD↓TKEAEGAPQVEAGKR
Q05682	555	RRRGETESEEFEKLK↓QKQQEAALELEELKK
Q05682	559	ETESEEFEKLKQKQQ↓EAALELEELKKKREE
Q05682	690	DSRLEQYTSAIEGTK↓SAKPTKPAASDLPVP
P62158	75	NGTIDFPEFLTMMAR↓KMKDTDSEEEIREAF
P62158	116	SAAELRHVMTNLGEK↓LTDEEVDEMIREADI
P62158	118	AELRHVMTNLGEKLT↓DEEVDEMIREADIDG
P27482	118	AELRHVMTRLGEKLS↓DEEVDEMIRAADTDG
P04632	67	GGGGTAMRILGGVIS↓AISEAAAQYNPEPPP
P04632	70	GTAMRILGGVISAIS↓EAAAQYNPEPPPPRT
P04632	88	AQYNPEPPPPRTHYS↓NIEANESEEVRQFRR
P07384	236	TEWYELRKAPSDLYQ↓IILKALERGSLLGCS
P17655	47	EALRNECLEAGTLFQ↓DPSFPAIPSALGFKE
Q99439	24	PSYGLSAEVKNRLLS↓KYDPQKEAELRTWIE
P27797	58	SDFGKFVLSSGKFYG↓DEEKDKGLQTSQDAR
P27797	151	CGPGTKKVHVIFNYK↓GKNVLINKDIRCKDD
P27797	156	KKVHVIFNYKGKNVL↓INKDIRCKDDEFTHL
P27797	209	SLEDDWDFLPPKKIK↓DPDASKPEDWDERAK
P27797	348	NDEAYAEEFGNETWG↓VTKAAEKQMKDKQDE
P27797	350	EAYAEEFGNETWGVT↓KAAEKQMKDKQDEEQ
P27797	351	AYAEEFGNETWGVTK↓AAEKQMKDKQDEEQR
P27797	353	AEEFGNETWGVTKAA↓EKQMKDKQDEEQRLK
P27797	354	EEFGNETWGVTKAAE↓KQMKDKQDEEQRLKE
P27797	355	EFGNETWGVTKAAEK↓QMKDKQDEEQRLKEE
P27797	356	FGNETWGVTKAAEKQ↓MKDKQDEEQRLKEEE
P27797	358	NETWGVTKAAEKQMK↓DKQDEEQRLKEEEED
P27797	368	EKQMKDKQDEEQRLK↓EEEEDKKRKEEEEAE
O43852	241	PEWVKTEREQFVEFR↓DKNRDGKMDKEETKD
O43852	299	LTKEEIVDKYDLFVG↓SQATDFGEALVRHDE
P13861	102	VPVPSRFNRRVSVCA↓ETYNPDEEEEDTDPR
P56211	40	KAEEAKLKARYPHLG↓QKPGGSDFLRKRLQK
Q9BSD7	122	RVCVIDEIGKMELFS↓QLFIQAVRQTLSTPG
Q14444	59	GTGAVQTEAMKQILG↓VIDKKLRNLEKKKGK
Q14444	117	TNNLEFAKELQRSFM↓ALSQDIQKTIKKTAR
Q14444	137	IQKTIKKTARREQLM↓REEAEQKRLKTVLEL
Q14444	151	MREEAEQKRLKTVLE↓LQYVLDKLGDDEVRT
Q14444	587	YHGSPDQSHQVTGNH↓QQPPQQNTGFPRSNQ
Q6JBY9	219	EVLPSKSKAPGSPLS↓SEGAAGEGVRTLGPA
P68400	67	VFEAINITNNEKVVV↓KILKPVKKKKIKREI
P19784	68	VFEAINITNNERVVV↓KILKPVKKKKIKREV
P42574	64	INNKNFHKSTGMTSR↓SGTDVDAANLRETFR
P04040	36	QKADVLTTGAGNPVG↓DKLNVITVGPRGPLL
P04040	104	DITKYSKAKVFEHIG↓KKTPIAVRFSTVAGE
P04040	114	FEHIGKKTPIAVRFS↓TVAGESGSADTVRDP
P04040	433	LEHSIQYSGEVRRFN↓TANDDNVTQVRAFYV
O75175	278	TTSSSPIPPSPANCT↓TENSEDDKKRGRSTD
Q9Y5K6	105	PAGGIQPHPQTKNIK↓KKTKKRQCKVLFEYI
Q9Y5K6	570	SKANTTAFLTPLEIK↓AKVETDDVKKNSLDE
Q96HQ2	18	GEAAAAVEELVSGVR↓QAADFAEQFRSYSES
P60953	57	TVMIGGEPYTLGLFD↓TAGQEDYDRLRPLSY
Q99459	491	RLGLLGLPAPKNDFE↓IVLPENAEKELEERE
Q8IX12	792	LQRDFGVRIYKSLLS↓LPEKEDKKEKDKKSK
Q8IX12	1031	DVEENVGLIVYNGAM↓VDVGSLLQKLEKSEK
Q9NX58	86	IKQQAWIQKISELIK↓RPNVSPKVRELLEQI
Q9NX58	232	QKPKKRKKGQEADLE↓AGGEEVPEANGSAGK
Q9BYV8	39	HIKSRLDTGNSMTKY↓TEKLEEIKKNYRYKK
O43633	48	QKLETQEKKIIADIK↓KMAKQGQMDAVRIMA
O43633	199	TGGSLSVAAGGKKAE↓AAASALADADADLEE
Q8WUX9	198	STLCANSCPDERTFY↓LVLLQLQKEKRVTVL
O00299	12	MAEEQPQVELFV↓KAGSDGAKIGNCPFS
O00299	13	MAEEQPQVELFVK↓AGSDGAKIGNCPFSQ
O00299	35	IGNCPFSQRLFMVLW↓LKGVTFNVTTVDTKR
O00299	36	GNCPFSQRLFMVLWL↓KGVTFNVTTVDTKRR
O00299	135	SNPALNDNLEKGLLK↓ALKVLDNYLTSPLPE
O00299	144	EKGLLKALKVLDNYL↓TSPLPEEVDETSAED
O00299	145	KGLLKALKVLDNYLT↓SPLPEEVDETSAEDE
O00299	153	VLDNYLTSPLPEEVD↓ETSAEDEGVSQRKFL
Q9NRG0	7	MADVVVG↓KDKGGEQRLISLPLS
Q13185	23	QKMGKKQNGKSKKVE↓EAEPEEFVVEKVLDR
Q13185	78	EENLDCPELIEAFLN↓SQKAGKEKDGTKRKS
Q13185	83	CPELIEAFLNSQKAG↓KEKDGTKRKSLSDSE
Q13185	95	KAGKEKDGTKRKSLS↓DSESDDSKSKKKRDA
Q13185	108	LSDSESDDSKSKKKR↓DAADKPRGFARGLDP
P45973	95	PREKSESNKRKSNFS↓NSADDIKSKKKREQS
Q12873	1801	EMKNKFLARRFKLLE↓QALVIEEQLRRAAYL
Q14839	52	DPEEDLSETETPKLK↓KKKKPKKPRDPKIPK
Q14839	258	TEVAPPPPPVEVPIR↓KAKTKEGKGPNARRK
Q14839	1393	ERSEAPRRPSRKGLR↓NDKDKPLPPLLARVG
Q14839	1790	EIKNKFLARRFKLLE↓QALVIEEQLRRAAYL
Q8TDI0	1797	EMKNKFLARRFKLLE↓QALVIEEQLRRAAYL
Q9P2D1	640	NQELNRNSLDGSQEE↓KKKKKRSKAKKDPKE
Q9P2D1	641	QELNRNSLDGSQEEK↓KKKKRSKAKKDPKEP
O95239	705	RNFQKQSNVLRRKTE↓EAAAANKRLKDALQK
O95239	1207	LKHVATEYQENKAPG↓KKKKRALASNTSFFS
Q2VIQ3	705	RNFQKQSSVLRRKTE↓EAAAANKRLKDALQK
Q2VIQ3	1209	SKHGATEYQQNKPPG↓KKKKRALASNTSFFS
O75390	34	VLAARHASASSTNLK↓DILADLIPKEQARIK
O75390	320	QEVLVWLTQLQKEVG↓KDVSDEKLRDYIWNT
O60271	714	TRDGGSVVGASVFYK↓DVAGLDTEGSKQRSA
Q00610	369	NNLAGAEELFARKFN↓ALFAQGNYSEAAKVA
Q00610	384	ALFAQGNYSEAAKVA↓ANAPKGILRTPDTIR
Q00610	769	DPERVKNFLKEAKLT↓DQLPLIIVCDRFDFV
Q00610	883	GCEEPATHNALAKIY↓IDSNNNPERFLRENP
Q00610	1212	IQQVGDRCYDEKMYD↓AAKLLYNNVSNFGRL
Q00610	1440	LSPRLDHTRAVNYFS↓KVKQLPLVKPYLRSV
P53675	769	NPERVKNFLKEAKLT↓DQLPLIIVCDRFGFV
Q14677	18	MWKVRELVDKATNVV↓MNYSEIESKVREATN
P09496	218	ESSPGTEWERVARLC↓DFNPKSSKQAKDVSR
O43809	26	GWPRGVTQFGNKYIQ↓QTKPLTLERTINLYP
O43809	68	YEKDSSVAARFQRMR↓EEFDKIGMRRTVEGV
Q16630	175	KQFLSQFEMQSRKTT↓QSGQMSGEGKAGPPG
Q16630	406	RGDYGPPGREMDTAR↓TPLSEAEFEEIMNRN
Q16630	410	GPPGREMDTARTPLS↓EAEFEEIMNRNRAIS
Q16630	450	ASAGDYGSAIETLVT↓AISLIKQSKVSADDR
Q8N684	373	ASAGDYSDAIETLLT↓AIAVIKQSRVANDER
O75153	287	ASPRFLSHSLVELLN↓QISPTFKKNFAVLQK
O75153	681	EGSSASGLAKVKELA↓ETIAADDGTDPRSRE
O75153	706	PRSREVIRNACKAVG↓SISSTAFDIRFNPDI
O75153	923	DLECETVDQAVETYG↓LQKITLLREISLKTG
Q14019	102	GLQRAKTGTDKTLVK↓EVVQNFAKEFVISDR
P53621	152	VMCAQFHPTEDLVVS↓ASLDQTVRVWDISGL
P53621	395	TRASNLENSTYDLYT↓IPKDADSQNPDAPEG
P53621	707	CYQRTKNFDKLSFLY↓LITGNLEKLRKMMKI
P53621	1017	LNDLIQRLQLCYQLT↓TVGKFEEAVEKFRSI
P53621	1113	VHMILVLRTALNLFF↓KLKNFKTAATFARRL
P53621	1207	SPEFKGQICRVTTVT↓EIGKDVIGLRISPLQ
P53618	653	LSHMLSAKLEEEKLS↓QKKESEKRNVTVQPD
P35606	701	QECLHHAQDYGGLLL↓LATASGNANMVNKLA
P48444	4	MVLL↓AAAVCTKAGKAIVSR
P48444	5	MVLLA↓AAVCTKAGKAIVSRQ
O14579	67	DVFLYRAYLAQRKFG↓VVLDEIKPSSAPELQ
P23528	21	VSDGVIKVFNDMKVR↓KSSTPEEVKKRKKAV
P23528	58	KKNIILEEGKEILVG↓DVGQTVDDPYATFVK
P23528	69	ILVGDVGQTVDDPYA↓TFVKMLPDKDCRYAL
P23528	72	GDVGQTVDDPYATFV↓KMLPDKDCRYALYDA
P23528	73	DVGQTVDDPYATFVK↓MLPDKDCRYALYDAT
P23528	136	DAIKKKLTGIKHELQ↓ANCYEEVKDRCTLAE
Q9Y281	21	VNDEVIKVFNDMKVR↓KSSTQEEIKKRKKAV
Q9Y281	58	KRQIIVEEAKQILVG↓DIGDTVEDPYTSFVK
Q8N3U4	549	CHPPVGRGTGKRVLT↓AKEKKTQLDDRTKIT
Q9P2K1	590	TSLQQWKAWRKVQRA↓KKKKRKQAAEEHPGD
Q96G28	162	DLEHEEMKILREVLR↓KSKEEYDQEEERKRK
Q96NT0	20	LRAELDSLVLQLLGD↓LEELEGKRTVLNARV
Q9BUN5	3	MDD↓KKKKRSPKPCLAQPA
Q8IVM0	105	IQEKLAIEAERRRIQ↓EKKDEDIARLLQEKE
Q567U6	576	QMEQIVEGIKQSRMK↓MEKKKQENKMRRDQL
O75534	179	NKHTGAVSARNIMLL↓KKKQARCQGVVCAMK
Q14011	78	MMAMNGKSVDGRQIR↓VDQAGKSSDNRSRGY
Q9Y5P4	183	DILCRQVDTLQKYFD↓ACADAVSKDELQRDK
Q15021	567	DPEESEETRLLNILG↓LIFKGPAASTQEKNP
Q15021	596	PRESTGNMVTGQTVC↓KNKPNMSDPEESRGN
Q15003	660	KLKQSMWSLLTALSG↓KEADAEANHREAGKE
Q9BPX3	477	TEIISEIRAPIVTVG↓VNNDPADVRKKELKM
Q13098	141	DTAWVEATRKKALLK↓LEKLDTDLKNYKGNS
Q13098	250	GERDSQTQAILTKLK↓CAAGLAELAARKYKQ
P61201	133	ISTSKQMDLLQEFYE↓TTLEALKDAKNDRLW
Q9UNS2	236	ESYKKYILVSLILLG↓KVQQLPKYTSQIVGR
Q7L5N1	183	ESVIDIINGEATMLF↓AELTYTLATEEAERI
Q9UBW8	180	DLSAIARTLQEWCVG↓CEVVLSGIEEQVSRA
Q99829	420	AHQGTASQYFMLLLL↓TDGAVTDVEATREAV
O75367	53	YRIGVGAPVYMAAVL↓EYLTAEILELAGNAA
O75367	55	IGVGAPVYMAAVLEY↓LTAEILELAGNAARD
O75367	57	VGAPVYMAAVLEYLT↓AEILELAGNAARDNK
O75367	58	GAPVYMAAVLEYLTA↓EILELAGNAARDNKK
Q9P0M6	57	VGAPVYMAAVIEYLA↓AEILELAGNAARDNK
Q9P0M6	58	GAPVYMAAVIEYLAA↓EILELAGNAARDNKK
P31146	15	MSRQVVRSSKFRHVF↓GQPAKADQCYEDVRV
P31146	16	SRQVVRSSKFRHVFG↓QPAKADQCYEDVRVS
P31146	121	MVWEIPDGGLMLPLR↓EPVVTLEGHTKRVGI
P31146	228	KDRPHEGTRPVRAVF↓VSEGKILTTGFSRMS
P31146	284	VLLPFFDPDTNIVYL↓CGKGDSSIRYFEITS
P31146	416	RELRVNRGLDTGRRR↓AAPEASGTPSSDAVS
P31146	417	ELRVNRGLDTGRRRA↓APEASGTPSSDAVSR
P31146	420	VNRGLDTGRRRAAPE↓ASGTPSSDAVSRLEE
Q9BR76	284	ALLPFYDPDTSVVYV↓CGKGDSSIRYFEITE
Q9BR76	427	SDSRPAMAPGSSHLG↓APASTTTAADATPSG
Q9ULV4	15	MRRVVRQSKFRHVFG↓QAVKNDQCYDDIRVS
Q9ULV4	19	VRQSKFRHVFGQAVK↓NDQCYDDIRVSRVTW
Q9ULV4	190	MIYNVSWNRNGSLIC↓TASKDKKVRVIDPRK
Q9ULV4	282	VLLPFYDPDTSIIYL↓CGKGDSSIRYFEITD
Q6QEF8	283	VLLPFYDPDSSIVYL↓CGKGDSSIRYFEITD
P57737	674	RVRVYRPRSGPEPLQ↓EGPGPKGGRGARIVW
Q9P1F3	43	KFGVLFRDDKCANLF↓EALVGTLKAAKRRKI
Q9P1F3	44	FGVLFRDDKCANLFE↓ALVGTLKAAKRRKIV
P46109	120	PSPPMGSVSAPNLPT↓AEDNLEYVRTLYDFP
P56545	334	PHTAWYSEQASLEMR↓EAAATEIRRAITGRI
P17812	333	KALEHSALAINHKLE↓IKYIDSADLEPITSQ
P17812	493	RHRFEVNPVWKKCLE↓EQGLKFVGQDVEGER
Q9NRF8	187	ENFCNIHVSLVPQLS↓ATGEQKTKPTQNSVR
Q92879	93	LHNMKVLPGMHHPIQ↓MKPADSEKNNAVEDR
Q92879	186	QTMEGCSSPMVVKFA↓DTQKDKEQKRMAQQL
O95319	117	LHNIKTLPGMHHPIQ↓MKPADSEKSNAVEDR
Q13616	732	IMKMRKVLKHQQLLG↓EVLTQLSSRFKPRVP
Q86VP6	32	SDKDFRFMATNDLMT↓ELQKDSIKLDDDSER
Q86VP6	35	DFRFMATNDLMTELQ↓KDSIKLDDDSERKVV
Q86VP6	577	PYIKDLFTCTIKRLK↓AADIDQEVKERAISC
Q86VP6	819	ALTRACPKEGPAVVG↓QFIQDVKNSRSTDSI
Q86VP6	959	EGTRNVVAECLGKLT↓LIDPETLLPRLKGYL
Q86VP6	1005	FTISDHPQPIDPLLK↓NCIGDFLKTLEDPDL
Q86VP6	1072	VRKELIREVEMGPFK↓HTVDDGLDIRKAAFE
P17544	83	ELASSFEHEFKKAAD↓EDEKKARSRTVAKKL
P06493	265	SHVKNLDENGLDLLS↓KMLIYDPAKRISGKM
Q92772	70	KQLRHENLVNLLEVC↓KKKKRWYLVFEFVDH
O14976	5	MSLLQ↓SALDFLAGPGSLGGA
Q9UHD1	219	FLAQEGCTKGKHMWT↓KKDAGKKVVPCRHDW
P49589	116	IIKRARQNHLFEQYR↓EKRPEAAQLLEDVQA
Q14061	23	PAPPESQEKKPLKPC↓CACPETKKARDACII
P21399	791	GSSRDWAAKGPFLLG↓IKAVLAESYERIHRS
Q14204	337	KQALETVNDYNPLMK↓DFPLNDLLSATELDK
Q14204	2091	DEQLSSQSHYDFGLR↓ALKSVLVSAGNVKRE
Q14204	2094	LSSQSHYDFGLRALK↓SVLVSAGNVKRERIQ
Q14204	2563	QAKVPQIEVETHKVA↓APDVVVPTLDTVRHE
Q14204	3355	IIMRENFIPTIVNFS↓AEEISDAIREKMKKN
Q14204	3456	ASIARYKEEYAVLIS↓EAQAIKADLAAVEAK
Q14204	3759	LEKSLLQALNEVKGR↓ILDDDTIITTLENLK
Q14204	4576	GLKLQGATCNNNKLS↓LSNAISTALPLTQLR
Q13409	42	KEEERKKKETDQKKE↓AVAPVQEESDLEKKR
Q9Y6G9	85	LLLGEDGAGKTSLIR↓KIQGIEEYKKGRGLE
Q2VPK5	483	NMKDLPSLDPLPPYI↓LAEAQLRTQRAWGLQ
P28838	203	GVLFASGQNLARQLM↓ETPANEMTPTRFAEI
P28838	335	KLNLPINIIGLAPLC↓ENMPSGKANKPGDVV
P28838	359	KPGDVVRAKNGKTIQ↓VDNTDAEGRLILADA
Q9BXI3	72	SRALFRMDEEQQIYT↓EQGVEEYVRYQLEHE
O00154	81	VAGNVHGGTILKMIE↓EAGAIISTRHCNSQN
O00154	254	TLHGFVHGGVTMKLM↓DEVAGIVAARHCKTN
Q6ZUV0	3	MIK↓EAGAIISTRHCNPQN
Q96KP4	5	MAALT↓TLFKYIDENQDRYIK
Q96KP4	148	KGPVAGWINALEAYQ↓KTGQEIPVNVRFCLE
P49902	166	ILNTLFNLPETYLLA↓CLVDFFTNCPRYTSC
O43175	46	EKQNLSKEELIAELQ↓DCEGLIVRSATKVTA
Q96EP5	42	SYFSQYGEVVDCVIM↓KDKTTNQSRGFGFVK
Q8N163	626	EAPLKEDGLLPKPLS↓SGGEEEEKPRGEASE
Q8N163	656	DLCEMALDPELLLLR↓DDGEEEFAGAKLEDS
Q8N163	848	HTLELKLEESHNRFS↓ATEVTNKTLAAEMQE
Q96GG9	5	MNKLK↓SSQKDKVRQFMIFTQ
Q6PH85	5	MHKLK↓SSQKDKVRQFMACTQ
P30046	61	AMALSGSTEPCAQLS↓ISSIGVVGTAEDNRS
A6NHG4	61	AMALSGSTEPCAQLS↓ISSIGVVGTAEDNRS
O43583	105	EEKKKQKRGGRGQIK↓QKKKTVPQKVTIAKI
O43583	106	EKKKQKRGGRGQIKQ↓KKKTVPQKVTIAKIP
O43583	107	KKKQKRGGRGQIKQK↓KKTVPQKVTIAKIPR
O43583	108	KKQKRGGRGQIKQKK↓KTVPQKVTIAKIPRA
P33316	205	EDYRGNVGVVLFNFG↓KEKFEVKKGDRIAQL
P33316	210	NVGVVLFNFGKEKFE↓VKKGDRIAQLICERI
P33316	231	IAQLICERIFYPEIE↓EVQALDDTERGSGGF
P15924	2126	KKNLIDRETGMRLLE↓AQIASGGVVDPVNSV
Q9BW61	64	EKTNILLRYLHQQWD↓KKNAAKKRDQEQVEL
Q9Y295	222	ILAEYKIHNADVTLR↓SDATADDLIDVVEGN
Q13574	447	WILRARRPQNTLKAS↓KKKKRASFKRKSSKK
Q8IYB7	29	TPRGVSAVAGPHDIG↓ASPGDKKSKNRSTRG
O00273	217	GSLLSKQEESKAAFG↓EEVDAVDTGISRETS
P43246	433	QALEKHEGKHQKLLL↓AVFVTPLTDLRSDFS
P43246	434	ALEKHEGKHQKLLLA↓VFVTPLTDLRSDFSK
P20585	214	LSQFGSSNTSHENLQ↓KTASKSANKRSKSIY
Q9NRF9	47	ARSAISRAASVFVLY↓ATSCANNFAMKGKRK
Q92889	485	DPQNKERASTKERTL↓KKKKRKLTLTQMVGK
Q92878	542	LNHHTTTRTQMEMLT↓KDKADKDEQIRKIKS
P49736	58	RDLPPFEDESEGLLG↓TEGPLEEEEDGEELI
P49736	834	RYLSFRRDNNELLLF↓ILKQLVAEQVTYQRN
P25205	67	DLRRKNEKRANRLLN↓NAFEELVAFQRALKD
P25205	202	YGLSVYKDHQTITIQ↓EMPEKAPAGQLPRSV
P25205	206	VYKDHQTITIQEMPE↓KAPAGQLPRSVDVIL
P25205	343	LENGSHIRGDINILL↓IGDPSVAKSQLLRYV
P25205	377	PRAIPTTGRGSSGVG↓LTAAVTTDQETGERR
P25205	379	AIPTTGRGSSGVGLT↓AAVTTDQETGERRLE
P25205	381	PTTGRGSSGVGLTAA↓VTTDQETGERRLEAG
P25205	394	AAVTTDQETGERRLE↓AGAMVLADRGVVCID
P25205	655	DAEEAVELVQYAYFK↓KVLEKEKKRKKRSED
P25205	732	PQVHTPKTADSQETK↓ESQKVELSESRLKAF
P33991	284	NMRNLNPEDIDQLIT↓ISGMVIRTSQLIPEM
P33991	754	LAEAHAKVRLSNKVE↓AIDVEEAKRLHREAL
P33992	11	MSGFDDPGIFY↓SDSFGGDAQADEGQA
P33992	12	MSGFDDPGIFYS↓DSFGGDAQADEGQAR
P33992	129	PSGEEVLQDIQVMLK↓SDASPSSIRSLKSDM
P33992	230	PDKCKCVDFQTLKLQ↓ELPDAVPHGEMPRHM
P33992	298	RVGVGIRSSYIRVLG↓IQVDTDGSGRSFAGA
P33992	313	IQVDTDGSGRSFAGA↓VSPQEEEEFRRLAAL
P33992	404	LLKFVEKCSPIGVYT↓SGKGSSAAGLTASVM
Q14566	4	MDLA↓AAAEPGAGSQHLEVR
Q14566	209	TNKSRFVDFQKVRIQ↓ETQAELPRGSIPRSL
Q14566	352	FEMSQDKNLYHNLCT↓SLFPTIHGNDEVKRG
Q14566	419	FLKHVEEFSPRAVYT↓SGKASSAAGLTAAVV
Q14566	457	VIEAGALMLADNGVC↓CIDEFDKMDVRDQVA
Q14566	700	HADSPAPVNGINGYN↓EDINQESAPKASLRL
Q14566	735	CRISNLIVLHLRKVE↓EEEDESALKRSELVN
P33993	138	NQYPAELMRRFELYF↓QGPSSNKPRVIREVR
P33993	305	GLLSETYLEAHRIVK↓MNKSEDDESGAGELT
P33993	356	PEIYGHEDVKKALLL↓LLVGGVDQSPRGMKI
P33993	442	TLEGGALVLADQGVC↓CIDEFDKMAEADRTA
P11387	153	PRDEDDADYKPKKIK↓TEDTKKEKKRKLEEE
P11387	648	RAPPKTFEKSMMNLQ↓TKIDAKKEQLADARR
P11388	19	PLQPVNENMQVNKIK↓KNEDAKKRLSVERIY
P11388	82	VGINYREVTFVPGLY↓KIFDEILVNAADNKQ
P11388	83	GINYREVTFVPGLYK↓IFDEILVNAADNKQR
P11388	1039	LRLKYYGLRKEWLLG↓MLGAESAKLNNQARF
P11388	1042	KYYGLRKEWLLGMLG↓AESAKLNNQARFILE
P11388	1418	EITNPVPKKNVTVKK↓TAAKSQSSTSTTGAK
Q02880	103	VGMNCREVTFVPGLY↓KIFDEILVNAADNKQ
Q02880	104	GMNCREVTFVPGLYK↓IFDEILVNAADNKQR
Q02880	1153	SGPDFNYILNMSLWS↓LTKEKVEELIKQRDA
P27695	5	MPKRG↓KKGAVAEDGDELRTE
P27695	8	MPKRGKKG↓AVAEDGDELRTEPEA
P27695	145	VGLLSRQCPLKVSYG↓IGDEEHDQEGRVIVA
P27695	212	GLASRKPLVLCGDLN↓VAHEEIDLRNPKGNK
P27695	221	LCGDLNVAHEEIDLR↓NPKGNKKNAGFTPQE
P27695	224	DLNVAHEEIDLRNPK↓GNKKNAGFTPQERQG
P27695	245	GFTPQERQGFGELLQ↓AVPLADSFRHLYPNT
P29372	128	GTELRGRIVETEAYL↓GPEDEAAHSRGGRQT
P16989	306	RSRGPPRPRPAPAVG↓EAEDKENQQATSGPN
Q13422	439	GLSLKEEHRAYDLLR↓AASENSQDALRVVST
P41134	25	AAAGPSCALKAGKTA↓SGAGEVVRCLSEQSV
P78527	235	AGCLKGLSSLLCNFT↓KSMEEDPQTSREIFN
P78527	1192	RPQTECRHKSIELFY↓KFVPLLPGNRSPNLW
P78527	1978	GFLFSEKPEKNLLIF↓ENLIDLKRRYNFPVE
P78527	2870	SCIQDISCQHAALLS↓LDPAAVSAGCLASLQ
P78527	3087	LQKAILELHYSQELS↓LLYLLQDDVDRAKYY
P78527	3232	MEVQEQEEDISSLIR↓SCKFSMKMKMIDSAR
P78527	3237	QEEDISSLIRSCKFS↓MKMKMIDSARKQNNF
P78527	3349	RIIANALSSEPACLA↓EIEEDKARRILELSG
P78527	3769	GEDLRQDQRVEQLFQ↓VMNGILAQDSACSQR
O95602	1402	GEQEGDEEEEGHIVD↓AEAEEGDADASDAKR
O15446	487	PETVPQEEMPGPPLN↓SESGEEAPTGRDKKR
Q3B726	307	VFQGSDSSGYQSDHK↓KKKKKRKHSEEAEFT
Q3B726	308	FQGSDSSGYQSDHKK↓KKKKRKHSEEAEFTP
P62875	26	KIVGNKWEAYLGLLQ↓AEYTEGDALDALGLK
P31689	112	MQRERRGKNVVHQLS↓VTLEDLYNGATRKLA
P31689	268	RGEDLFMCMDIQLVE↓ALCGFQKPISTLDNR
O60884	143	NGKTTKLQLSKNVLC↓SACSGQGGKSGAVQK
O60884	186	RQLAPGMVQQMQSVC↓SDCNGEGEVINEKDR
Q7Z6W7	292	DPPIFSAGVKEGGKR↓KKKKRKEVQKKSTKR
Q99543	323	KEKQRQAELEAARLA↓KEKEEEEVRQQALLA
Q13217	364	YLIEEMYDEAIQDYE↓TAQEHNENDQQIREG
Q99615	11	MAAAAECDVVM↓AATEPELLDDQEAKR
O75937	62	RPGSSYFNLNPFEVL↓QIDPEVTDEEIKKRF
O75937	63	PGSSYFNLNPFEVLQ↓IDPEVTDEEIKKRFR
O75937	84	DEEIKKRFRQLSILV↓HPDKNQDDADRAQKA
O75937	227	EESRDGRVDSWRNFQ↓ANTKGKKEKKNRTFL
O75937	231	DGRVDSWRNFQANTK↓GKKEKKNRTFLRPPK
Q7L591	212	GLVPMEENSIYSSWQ↓EVGEFPVVVQRTEAA
P55265	1183	CSFRYRRDLLRLSYG↓EAKKAARDYETAKNY
Q9UJU6	32	RVVTEKSPTDWALFT↓YEGNSNDIRVAGTGE
Q8TEA8	176	KLEKQQQRKEKTRAK↓GPSESSKERNTPRKE
Q13561	265	GLQGACLMETVELLQ↓AKVSALDLAVLDQVE
Q05193	331	FRPDDPARKTKALLQ↓MVQQFAVDFEKRIEG
O00429	108	LHTKNKLYTDFDEIR↓QEIENETERISGNNK
P50570	98	LHCKSKKFTDFDEVR↓QEIEAETDRVTGTNK
Q9UQ16	331	FKPEDPTRKTKALLQ↓MVQQFAVDFEKRIEG
O60313	237	LHTQLKYQRILERLE↓KENKELRKLVLQKDD
P63172	85	QKNGAGLHTASSCFW↓DSSTDGSCTVRWENK
Q9UNE7	2	MK↓GKEEKEGGARLGAGG
Q9ULT8	1249	ELYGTVNGVCEDQLG↓KAAKEAEANLRRQRR
O95714	2309	EKHKIKKSTKQAFAG↓QVDLDLLRCQQLKLY
Q7Z6Z7	2868	GSPMDTSSLASCTLE↓EAVGDTSAAGSSEQP
Q7Z6Z7	2872	DTSSLASCTLEEAVG↓DTSAAGSSEQPRAGS
Q7Z6Z7	3833	AQDTQSIASDGTPQG↓EKEKEERPPELPLLS
Q7Z6E9	1280	VDYTSTSSTGGSPVR↓KSEEKTDTKRTVIKT
Q63HN8	88	PEEPCSKASWTVQES↓KKKKRKKKKKGNKSA
Q63HN8	2961	DKEFFGLRDYYSLIK↓MVFAAAKASNRKPSP
Q9UPN9	39	GAAGPAAQEAEPPLT↓AVLVEEEEEEGGRAG
Q5T4S7	4516	RHLLTVLLKLFSYCV↓KVKVNRQQLVKLEMN
O00423	21	SYSSLYDTSSLLQFC↓NDDSASAASSMEVTD
Q9HC35	42	ESRVQQQEDEITVLK↓AALADVLRRLAISED
Q9GZT9	215	CMNKHGICVVDDFLG↓KETGQQIGDEVRALH
P38117	176	VEREIDGGLETLRLK↓LPAVVTADLRLNEPR
P68104	60	AAEMGKGSFKYAWVL↓DKLKAERERGITIDI
P68104	86	TIDISLWKFETSKYY↓VTIIDAPGHRDFIKN
P68104	114	KNMITGTSQADCAVL↓IVAAGVGEFEAGISK
P68104	116	MITGTSQADCAVLIV↓AAGVGEFEAGISKNG
P68104	117	ITGTSQADCAVLIVA↓AGVGEFEAGISKNGQ
P68104	121	SQADCAVLIVAAGVG↓EFEAGISKNGQTREH
P68104	124	DCAVLIVAAGVGEFE↓AGISKNGQTREHALL
P68104	126	AVLIVAAGVGEFEAG↓ISKNGQTREHALLAY
P68104	232	RKDGNASGTTLLEAL↓DCILPPTRPTDKPLR
P68104	239	GTTLLEALDCILPPT↓RPTDKPLRLPLQDVY
P68104	251	PPTRPTDKPLRLPLQ↓DVYKIGGIGTVPVGR
P68104	321	NVGFNVKNVSVKDVR↓RGNVAGDSKNDPPME
Q05639	60	AAEMGKGSFKYAWVL↓DKLKAERERGITIDI
Q05639	114	KNMITGTSQADCAVL↓IVAAGVGEFEAGISK
Q05639	116	MITGTSQADCAVLIV↓AAGVGEFEAGISKNG
Q05639	117	ITGTSQADCAVLIVA↓AGVGEFEAGISKNGQ
Q05639	121	SQADCAVLIVAAGVG↓EFEAGISKNGQTREH
Q05639	124	DCAVLIVAAGVGEFE↓AGISKNGQTREHALL
Q05639	126	AVLIVAAGVGEFEAG↓ISKNGQTREHALLAY
Q05639	239	GVSLLEALDTILPPT↓RPTDKPLRLPLQDVY
Q05639	251	PPTRPTDKPLRLPLQ↓DVYKIGGIGTVPVGR
P29692	38	RFYEQMNGPVAGASR↓QENGASVILRDIARA
P29692	63	DIARARENIQKSLAG↓SSGPGASSGTSGDHG
P29692	83	ASSGTSGDHGELVVR↓IASLEVENQSLRGVV
P29692	96	VRIASLEVENQSLRG↓VVQELQQAISKLEAR
P29692	161	TPAEDDEDDDIDLFG↓SDNEEEDKEAAQLRE
P26641	70	GKVPAFEGDDGFCVF↓ESNAIAYYVSNEELR
P26641	71	KVPAFEGDDGFCVFE↓SNAIAYYVSNEELRG
P26641	126	TWVFPTLGIMHHNKQ↓ATENAKEEVRRILGL
P26641	128	VFPTLGIMHHNKQAT↓ENAKEEVRRILGLLD
P26641	140	QATENAKEEVRRILG↓LLDAYLKTRTFLVGE
P26641	223	LCEKMAQFDAKKFAE↓TQPKKDTPRKEKGSR
P26641	285	AAEPKAKDPFAHLPK↓STFVLDEFKRKYSNE
P26641	400	LSPDWQVDYESYTWR↓KLDPGSEETQTLVRE
P13639	10	MVNFTVDQIR↓AIMDKKANIRNMSVI
P13639	13	MVNFTVDQIRAIM↓DKKANIRNMSVIAHV
P13639	41	HVDHGKSTLTDSLVC↓KAGIIASARAGETRF
P13639	112	FLINLIDSPGHVDFS↓SEVTAALRVTDGALV
P13639	165	IKPVLMMNKMDRALL↓ELQLEPEELYQTFQR
P13639	166	KPVLMMNKMDRALLE↓LQLEPEELYQTFQRI
P13639	168	VLMMNKMDRALLELQ↓LEPEELYQTFQRIVE
P13639	233	HGWAFTLKQFAEMYV↓AKFAAKGEGQLGPAE
P13639	234	GWAFTLKQFAEMYVA↓KFAAKGEGQLGPAER
P13639	237	FTLKQFAEMYVAKFA↓AKGEGQLGPAERAKK
P13639	239	LKQFAEMYVAKFAAK↓GEGQLGPAERAKKVE
P13639	274	LWGDRYFDPANGKFS↓KSATSPEGKKLPRTF
P13639	277	DRYFDPANGKFSKSA↓TSPEGKKLPRTFCQL
P13639	398	GIKSCDPKGPLMMYI↓SKMVPTSDKGRFYAF
P13639	399	IKSCDPKGPLMMYIS↓KMVPTSDKGRFYAFG
P13639	400	KSCDPKGPLMMYISK↓MVPTSDKGRFYAFGR
P13639	428	GRVFSGLVSTGLKVR↓IMGPNYTPGKKEDLY
P13639	571	CLKDLEEDHACIPIK↓KSDPVVSYRETVSEE
P13639	572	LKDLEEDHACIPIKK↓SDPVVSYRETVSEES
P13639	605	CLSKSPNKHNRLYMK↓ARPFPDGLAEDIDKG
P13639	636	VSARQELKQRARYLA↓EKYEWDVAEARKIWC
P13639	730	RGGGQIIPTARRCLY↓ASVLTAQPRLMEPIY
P13639	746	SVLTAQPRLMEPIYL↓VEIQCPEQVVGGIYG
P13639	748	LTAQPRLMEPIYLVE↓IQCPEQVVGGIYGVL
Q7Z2Z2	1078	PFWVPTTEEEYLHFG↓EKADSENQARKYMNA
P49411	90	AITKILAEGGGAKFK↓KYEEIDNAPEERARG
P49411	93	KILAEGGGAKFKKYE↓EIDNAPEERARGITI
P49411	151	MITGTAPLDGCILVV↓AANDGPMPQTREHLL
P30040	67	SKFVLVKFDTQYPYG↓EKQDEFKRLAENSAS
P30040	211	KWAEQYLKIMGKILD↓QGEDFPASEMTRIAR
Q9BS26	137	YRGQRSVKALADYIR↓QQKSDPIQEIRDLAE
P14625	102	LIINSLYKNKEIFLR↓ELISNASDALDKIRL
P14625	106	SLYKNKEIFLRELIS↓NASDALDKIRLISLT
P14625	384	MAYIHFTAEGEVTFK↓SILFVPTSAPRGLFD
P14625	592	QALPEFDGKRFQNVA↓KEGVKFDESEKTKES
P14625	599	GKRFQNVAKEGVKFD↓ESEKTKESREAVEKE
P14625	699	FEINPRHPLIRDMLR↓RIKEDEDDKTVLDLA
Q92556	311	LQVLTFNLLEDRMMT↓KMDPQDQAQRDIIFE
Q92556	312	QVLTFNLLEDRMMTK↓MDPQDQAQRDIIFEL
Q6P2E9	54	YNGDLNGLLVPDPLC↓SGDSTSANKTGLRTM
Q6P2E9	1320	FGQPPCPLSQPVLLS↓LIQQLASDLGTRTDL
P30084	168	AGEKAQFAQPEILIG↓TIPGAGGTQRLTRAV
P11678	511	VPLSSAFFASWRIVY↓EGGIDPILRGLMATP
Q8N5V2	6	METRES↓EDLEKTRRKSASDQW
Q9UBC2	534	QAGRVQLETIIKSLK↓STQDEINQARSKLSQ
Q8TAM6	272	YNTISYRKIRKGNTK↓QRIDEFESMMHL
Q8TAM6	273	NTISYRKIRKGNTKQ↓RIDEFESMMHL
P30042	93	IFAPDVPQMHVIDHT↓KGQPSEGESRNVLTE
Q9NTX5	97	MLQLLEKVIELENWT↓EGKGLIVRGAKNTFS
P60842	148	CIGGTNVRAEVQKLQ↓MEAPHIIVGTPGRVF
P60842	213	IFQKLNSNTQVVLLS↓ATMPSDVLEVTKKFM
P60842	235	LEVTKKFMRDPIRIL↓VKKEELTLEGIRQFY
P60842	236	EVTKKFMRDPIRILV↓KKEELTLEGIRQFYI
P60842	237	VTKKFMRDPIRILVK↓KEELTLEGIRQFYIN
P60842	271	EWKLDTLCDLYETLT↓ITQAVIFINTRRKVD
P60842	372	HRIGRGGRFGRKGVA↓INMVTEEDKRTLRDI
P15170	126	EAKEKNRETWYLSWA↓LDTNQEERDKGKTVE
P15170	433	CIEEVEITALICLVD↓KKSGEKSKTRPRFVK
P15170	447	DKKSGEKSKTRPRFV↓KQDQVCIARLRTAGT
Q8IYD1	255	EAKEKNRETWYLSWA↓LDTNQEERDKGKTVE
Q8IYD1	562	CIEEVEITALISLVD↓KKSGEKSKTRPRFVK
Q8IYD1	576	DKKSGEKSKTRPRFV↓KQDQVCIARLRTAGT
P47813	14	MPKNKGKGGKNRRR↓GKNENESEKRELVFK
P47813	15	MPKNKGKGGKNRRRG↓KNENESEKRELVFKE
O14602	14	MPKNKGKGGKNRRR↓GKNENESEKRELVFK
O14602	15	MPKNKGKGGKNRRRG↓KNENESEKRELVFKE
P05198	252	TTTTLERTEGLSVLS↓QAMAVIKEKIEEKRG
P05198	272	IKEKIEEKRGVFNVQ↓MEPKVVTDTDETELA
Q9BY44	305	VYGFMPAKATIFNLK↓CDPVFDFGTGPRNAA
Q9BY44	492	KPLSKTALKNQRKHE↓AKKAAKQEARSDKSP
Q14152	1179	RPGPWRPLVKPGGWR↓EKEKAREESWGPPRE
P55884	2	MQ↓DAENVAVPEAAEERA
P55884	58	EAAGTEASSEEVGIA↓EAGPESEVRTEPAAE
P55884	122	PGEQARDERSDSRAQ↓AVSEDAGGNEGRAAE
P55884	738	LKKYSKIFEQKDRLS↓QSKASKELVERRRTM
Q99613	87	IRDVTKCLEEFELLG↓KAYGKAKSIVDKEGV
Q99613	198	EDEDEDGVSAATFLK↓KKSEAPSGESRKFLK
Q99613	860	RTEPTAQQNLALQLA↓EKLGSLVENNERVFD
O15371	40	RDMPYQPFSKGDRLG↓KVADWTGATYQDKRY
O15371	116	QRNLRRDKDRRNMLQ↓FNLQILPKSAKQKER
O15371	120	RRDKDRRNMLQFNLQ↓ILPKSAKQKERERIR
O15371	151	QKKFQKQFGVRQKWD↓QKSQKPRDSSVEVRS
O15371	290	LFFDKRDNSDFDLLT↓VSETANEPPQDEGNS
P60228	124	GRMLFDYLADKHGFR↓QEYLDTLYRYAKFQY
O00303	284	QQVGGASARIQDALS↓TVLQYAEDVLSGKVS
Q13347	247	NSAALSPNYDHVVLG↓GGQEAMDVTTTSTRI
O75822	72	EKKEEAEVKPEVKIS↓EKKKIAEKIKEKERQ
O75822	108	EIKKRLEEPEEPKVL↓TPEEQLADKLRLKKL
O75822	137	LQEESDLELAKETFG↓VNNAVYGIDAMNPSS
O75822	139	EESDLELAKETFGVN↓NAVYGIDAMNPSSRD
Q9Y262	203	EFIYQFQSFSQYRCK↓TAKKSEEEIDFLRSN
Q7L2H7	302	ENKEISFDTMQQELQ↓IGADDVEAFVIDAVR
Q04637	862	QKEFEKDKDDDEVFE↓KKQKEMDEAATAEER
Q04637	940	NHDEESLECLCRLLT↓TIGKDLDFEKAKPRM
Q04637	1006	PRRGDQGPKTIDQIH↓KEAEMEEHREHIKVQ
Q04637	1094	SNNQLFAPGGRLSWG↓KGSSGGSGAKPSDAA
O43432	934	NHDEESLECLCRLLT↓TIGKDLDFEKAKPRM
P23588	55	ADETDDLEGDVSTTW↓HSNDDDVYRAPPIDR
P23588	56	DETDDLEGDVSTTWH↓SNDDDVYRAPPIDRS
P23588	152	GFGYAEFEDLDSLLS↓ALSLNEESLGNRRIR
P23588	339	DRGPPQRPKLNLKPR↓STPKEDDSSASTSQS
P23588	533	EEGPGRKDENKVDGM↓NAPKGQTGNSSRGPG
P23588	534	EGPGRKDENKVDGMN↓APKGQTGNSSRGPGD
P23588	557	SSRGPGDGGNRDHWK↓ESDRKDGKKDQDSRS
Q13541	82	TKTPPRDLPTIPGVT↓SPSSDEPPMEASQSH
Q13541	99	SSDEPPMEASQSHLR↓NSPEDKRAGGEESQF
Q15056	112	ALTYDGALLGDRSLR↓VDIAEGRKQDKGGFG
Q15056	129	IAEGRKQDKGGFGFR↓KGGPDDRGMGSSRES
P55010	58	KALNRPPTYPTKYFG↓CELGAQTQFDVKNDR
P55010	364	VIISWSEKASKKYVS↓KELAKEIRVKAEPFI
P55010	365	IISWSEKASKKYVSK↓ELAKEIRVKAEPFIK
P63241	26	AGASATFPMQCSALR↓KNGFVVLKGRPCKIV
P63241	70	VHLVGIDIFTGKKYE↓DICPSTHNMDVPNIK
P63241	90	THNMDVPNIKRNDFQ↓LIGIQDGYLSLLQDS
P63241	93	MDVPNIKRNDFQLIG↓IQDGYLSLLQDSGEV
P63241	100	RNDFQLIGIQDGYLS↓LLQDSGEVREDLRLP
P63241	109	QDGYLSLLQDSGEVR↓EDLRLPEGDLGKEIE
Q6IS14	70	VHLVGIDIFTGKKYE↓DICPSTHNMDVPNIK
Q6IS14	109	QDGYLSLLQDSGEVP↓EDLRLPEGDLGKEIE
Q9GZV4	26	AGASSTYPMQCSALR↓KNGFVVLKGRPCKIV
Q9GZV4	70	VHLVGIDIFTGKKYE↓DICPSTHNMDVPNIK
O60841	229	GNEDDDASFKIKTVA↓QKKAEKKERERKKRD
O60841	254	RKKRDEEKAKLRKLK↓EKEELETGKKDQSKQ
O60841	260	EKAKLRKLKEKEELE↓TGKKDQSKQKESQRK
O60841	777	DWKKSPDSDVAATLK↓KQKKNTKDEFEERAK
P56537	178	KTSIEDQDELSSLLQ↓VPLVAGTVNRGSEVI
Q8IYI6	108	QKSSLESIPLTLLPA↓AAAAGAAAASGGEEG
Q9Y2L1	545	YLCEKRIDMVPELLS↓SNLCSLKCDVDRLAF
Q01780	740	LAQVQVQKDSKEAVK↓KKAAEQTAAREQAKE
O14980	519	SGAMHEEDEKRFLVT↓VIKDLLGLCEQKRGK
O14980	782	DPQMVAENFVPPLLD↓AVLIDYQRNVPAARE
P55060	101	ADRVAIKANIVHLML↓SSPEQIQKQLSDAIS
P55060	102	DRVAIKANIVHLMLS↓SPEQIQKQLSDAISI
P55060	355	TSICEKVIVPNMEFR↓AADEEAFEDNSEEYI
Q9HAV4	15	MAMDQVNALCEQLVK↓AVTVMMDPNSTQRYR
Q99504	266	QRLSSGDPSTSPSLS↓QTTPSKDTDDQSRKN
P15311	30	LEFAIQPNTTGKQLF↓DQVVKTIGLREVWYF
P15311	31	EFAIQPNTTGKQLFD↓QVVKTIGLREVWYFG
P15311	60	GLHYVDNKGFPTWLK↓LDKKVSAQEVRKENP
P15311	294	ILQLCMGNHELYMRR↓RKPDTIEVQQMKAQA
P15311	350	EKEQMMREKEELMLR↓LQDYEEKTKKAEREL
P15311	352	EQMMREKEELMLRLQ↓DYEEKTKKAERELSE
P15311	355	MREKEELMLRLQDYE↓EKTKKAERELSEQIQ
P15311	398	EEAERLEADRMAALR↓AKEELERQAVDQIKS
P15311	533	TEAEKNERVQRQLLT↓LSSELSQARDENKRT
P15311	572	MRQGRDKYKTLRQIR↓QGNTKQRIDEFEAL
Q08945	193	EAFAQNVLSKADVIQ↓ATGDAICIFRELQCL
P47756	40	SDLIDLVPSLCEDLL↓SSVDQPLKIARDKVV
P47756	41	DLIDLVPSLCEDLLS↓SVDQPLKIARDKVVG
P47756	94	DPPLEDGAMPSARLR↓KLEVEANNAFDQYRD
P47756	97	LEDGAMPSARLRKLE↓VEANNAFDQYRDLYF
P47756	99	DGAMPSARLRKLEVE↓ANNAFDQYRDLYFEG
P47756	178	TAHYKLTSTVMLWLQ↓TNKSGSGTMNLGGSL
P47756	234	MENKIRSTLNEIYFG↓KTKDIVNGLRSIDAI
Q9NVI1	9	MDQKILSLA↓AEKTADKLQEFLQTL
Q96AE4	135	EQISRIQQESGCKIQ↓IAPDSGGLPERSCML
Q96AE4	221	TIKQLQERAGVKMVM↓IQDGPQNTGADKPLR
Q96AE4	223	KQLQERAGVKMVMIQ↓DGPQNTGADKPLRIT
Q96AE4	273	GGFREVRNEYGSRIG↓GNEGIDVPIPRFAVG
Q96AE4	299	FAVGIVIGRNGEMIK↓KIQNDAGVRIQFKPD
Q96AE4	308	NGEMIKKIQNDAGVR↓IQFKPDDGTTPERIA
Q96AE4	334	ERIAQITGPPDRCQH↓AAEIITDLLRSVQAG
Q96AE4	335	RIAQITGPPDRCQHA↓AEIITDLLRSVQAGN
Q96AE4	344	DRCQHAAEIITDLLR↓SVQAGNPGGPGPGGR
Q92945	5	MSDYS↓TGGPPPGPPPPAGGG
Q92945	7	MSDYSTG↓GPPPGPPPPAGGGGG
Q92945	133	ESKKLASQGDSISSQ↓LGPIHPPPRTSMTEE
Q92945	179	EQINKIQQDSGCKVQ↓ISPDSGGLPERSVSL
Q92945	269	TIKQLQERAGVKMIL↓IQDGSQNTNVDKPLR
Q92945	271	KQLQERAGVKMILIQ↓DGSQNTNVDKPLRII
Q92945	346	HSVGVVIGRSGEMIK↓KIQNDAGVRIQFKQD
Q96I24	200	KQLQERTGVKMVMIQ↓DGPLPTGADKPLRIT
Q96I24	233	FKVQQAREMVLEIIR↓EKDQADFRGVRGDFN
Q96I24	277	FAVGIVIGRNGEMIK↓KIQNDAGVRIQFKPD
Q9UNN5	508	DIKDEDEREARENVK↓REQDEAYRLSLEADR
Q16658	255	KAGKATKVGKDELFA↓LEQSCAQVVLQAANE
Q16658	257	GKATKVGKDELFALE↓QSCAQVVLQAANERN
P49327	83	PKQAHTMDPQLRLLL↓EVTYEAIVDGGINPD
P49327	84	KQAHTMDPQLRLLLE↓VTYEAIVDGGINPDS
P49327	110	NPDSLRGTHTGVWVG↓VSGSETSEALSRDPE
P49327	229	FDTAGNGYCRSEGVV↓AVLLTKKSLARRVYA
P49327	262	NAGTNTDGFKEQGVT↓FPSGDIQEQLIRSLY
P49327	688	EVRTGGMAFHSYFME↓AIAPPLLQELKKVIR
P49327	696	FHSYFMEAIAPPLLQ↓ELKKVIREPKPRSAR
P49327	985	HPESPTPNPTEPLFL↓AQAEVYKELRLRGYD
P49327	1444	GILADEDSSRPVWLK↓AINCATSGVVGLVNC
P49327	1745	HVLWHTGGKGVDLVL↓NSLAEEKLQASVRCL
P49327	2106	LEVLDLFLNQPHMVL↓SSFVLAEKAAAYRDR
P49327	2211	ASELACPTPKEDGLA↓QQQTQLNLRSLLVNP
P49327	2336	QAQQSPAPTHNSLFL↓FDGSPTYVLAYTQSY
P49327	2385	FVQQFTDMEHNRVLE↓ALLPLKGLEERVAAA
Q01469	66	LTIKTESTLKTTQFS↓CTLGEKFEETTADGR
Q01469	118	ESTITRKLKDGKLVV↓ECVMNNVTCTRIYEK
Q01469	119	STITRKLKDGKLVVE↓CVMNNVTCTRIYEKV
A9Z1Z3	373	PQAQQGSTLSRLTRK↓KKKKARRDQTPKAVP
Q86UX7	535	TPRILEAHQNVAQLS↓LAEAQLRFIQAWQSL
P21333	42	MPATEKDLAEDAPWK↓KIQQNTFTRWCNEHL
P21333	68	NEHLKCVSKRIANLQ↓TDLSDGLRLIALLEV
P21333	108	NQRPTFRQMQLENVS↓VALEFLDRESIKLVS
P21333	278	FPKAKLKPGAPLRPK↓LNPKKARAYGPGIEP
P21333	612	VVEAIGDDVGTLGFS↓VEGPSQAKIECDDKG
P21333	1060	TYDGVPVPGSPFPLE↓AVAPTKPSKVKAFGP
P21333	1071	FPLEAVAPTKPSKVK↓AFGPGLQGGSAGSPA
P21333	1605	PKKTHIQDNHDGTYT↓VAYVPDVTGRYTILI
P21333	1737	CVRFGGEHVPNSPFQ↓VTALAGDQPSVQPPL
P21333	1798	DVTSLRPFDLVIPFT↓IKKGEITGEVRMPSG
P21333	1800	TSLRPFDLVIPFTIK↓KGEITGEVRMPSGKV
P21333	2083	IIDTRDAGYGGLSLS↓IEGPSKVDINTEDLE
P21333	2274	SIWTREAGAGGLAIA↓VEGPSKAEISFEDRK
P21333	2312	VVQEPGDYEVSVKFN↓EEHIPDSPFVVPVAS
O75369	15	MPVTEKDLAEDAPWK↓KIQQNTFTRWCNEHL
O75369	41	NEHLKCVNKRIGNLQ↓TDLSDGLRLIALLEV
O75369	81	HQRPTFRQMQLENVS↓VALEFLDRESIKLVS
O75369	251	FPKAKLKPGAPLKPK↓LNPKKARAYGRGIEP
O75369	445	FFAGDTIPKSPFVVQ↓VGEACNPNACRASGR
O75369	937	TYGGDPIPKSPFTVG↓VAAPLDLSKIKLNGL
O75369	945	KSPFTVGVAAPLDLS↓KIKLNGLENRVEVGK
O75369	1332	FKVAVTEGCQPSRVQ↓AQGPGLKEAFTNKPN
O75369	1366	VTRGAGIGGLGITVE↓GPSESKINCRDNKDG
O75369	1929	CSQVKLGSAADFLLD↓ISETDLSSLTASIKA
O75369	2267	IAQEPGNYEVSIKFN↓DEHIPESPYLVPVIA
O75369	2293	PVIAPSDDARRLTVM↓SLQESGLKVNQPASF
O75369	2296	APSDDARRLTVMSLQ↓ESGLKVNQPASFAIR
O75369	2301	ARRLTVMSLQESGLK↓VNQPASFAIRLNGAK
Q14315	35	MPSTEKDLAEDAPWK↓KIQQNTFTRWCNEHL
P04075	4	MPYQ↓YPALTPEQKKELSDI
P04075	7	MPYQYPA↓LTPEQKKELSDIAHR
P04075	24	PEQKKELSDIAHRIV↓APGKGILAADESTGS
P04075	31	SDIAHRIVAPGKGIL↓AADESTGSIAKRLQS
P04075	32	DIAHRIVAPGKGILA↓ADESTGSIAKRLQSI
P04075	45	LAADESTGSIAKRLQ↓SIGTENTEENRRFYR
P04075	110	QVIKSKGGVVGIKVD↓KGVVPLAGTNGETTT
P04075	117	GVVGIKVDKGVVPLA↓GTNGETTTQGLDGLS
P04075	139	TQGLDGLSERCAQYK↓KDGADFAKWRCVLKI
P04075	179	MENANVLARYASICQ↓QNGIVPIVEPEILPD
P04075	180	ENANVLARYASICQQ↓NGIVPIVEPEILPDG
P04075	182	ANVLARYASICQQNG↓IVPIVEPEILPDGDH
P04075	185	LARYASICQQNGIVP↓IVEPEILPDGDHDLK
P04075	187	RYASICQQNGIVPIV↓EPEILPDGDHDLKRC
P09972	110	RTIQDKGIVVGIKVD↓KGVVPLAGTDGETTT
P09972	117	IVVGIKVDKGVVPLA↓GTDGETTTQGLDGLS
P09972	139	TQGLDGLSERCAQYK↓KDGADFAKWRCVLKI
P09972	179	LENANVLARYASICQ↓QNGIVPIVEPEILPD
P09972	180	ENANVLARYASICQQ↓NGIVPIVEPEILPDG
P09972	182	ANVLARYASICQQNG↓IVPIVEPEILPDGDH
P09972	185	LARYASICQQNGIVP↓IVEPEILPDGDHDLK
P09972	187	RYASICQQNGIVPIV↓EPEILPDGDHDLKRC
O15117	276	VVLKPAASRGGPGLS↓KNGEEKKEDRKIDAA
Q5T3I0	203	DPGAPQLQSESKPPK↓KKKKKRRQKEEEEAT
Q5T3I0	204	PGAPQLQSESKPPKK↓KKKKRRQKEEEEATA
Q5T3I0	240	DEKHPEHAEQNIRKS↓KKKKRRHQEGKVSDE
Q5T3I0	290	ELNSREQTNQSLRKG↓KKKKRWHHEEEKMGV
Q5T3I0	307	KKRWHHEEEKMGVLE↓EGGKGKEAAGSVRTE
P09382	4	MACG↓LVASNLNLKPGECLR
O95166	22	EHPFEKRRSEGEKIR↓KKYPDRVPVIVEKAP
Q9H0R8	22	DHPFEYRKKEGEKIR↓KKYPDRVPVIVEKAP
P09104	113	GTENKSKFGANAILG↓VSLAVCKAGAAEREL
P09104	317	AWSKFTANVGIQIVG↓DDLTVTNPKRIERAV
P09104	387	SGETEDTFIADLVVG↓LCTGQIKTGAPCRSE
Q96CW5	822	EKKKQREIEGQWGVT↓AAEEEEENKRIGEFK
P06396	274	VSEEGTEPEAMLQVL↓GPKPALPAGTEDTAK
P06396	279	TEPEAMLQVLGPKPA↓LPAGTEDTAKEDAAN
P06396	282	EAMLQVLGPKPALPA↓GTEDTAKEDAANRKL
P06396	345	CFILDHGKDGKIFVW↓KGKQANTEERKAALK
P06396	346	FILDHGKDGKIFVWK↓GKQANTEERKAALKT
P06396	607	AFVLKTPSAAYLWVG↓TGASEAEKTGAQELL
P06396	609	VLKTPSAAYLWVGTG↓ASEAEKTGAQELLRV
Q8TEQ6	1014	SNHFYREAIAIAKAR↓LRPEDPVLKDLYLSW
P35269	183	KVLNHFSIMQQRRLK↓DQDQDEDEEEKEKRG
P35269	190	IMQQRRLKDQDQDED↓EEEKEKRGRRKASEL
P13984	131	RPAASENYMRLKRLQ↓IEESSKPVRLSQQLD
P13984	167	YKPVANHQYNIEYER↓KKKEDGKRARADKQH
P78347	7	MAQVAMS↓TLPVEDEESSESRMV
P78347	105	HKMKSTTQANRMSVD↓AVEIETLRKTVEDYF
P78347	687	RSPGSNSKVPEIEVT↓VEGPNNNNPQTSAVR
P78347	689	PGSNSKVPEIEVTVE↓GPNNNNPQTSAVRTP
Q92696	8	MHGRLKVK↓TSEEQAEAKRLEREQ
P60983	8	MSESLVVC↓DVAEDLVEKLRKFRF
P11413	88	RLTVADIRKQSEPFF↓KATPEEKLKLEDFFA
P11413	89	LTVADIRKQSEPFFK↓ATPEEKLKLEDFFAR
P11413	204	LFREDQIYRIDHYLG↓KEMVQNLMVLRFANR
P11413	269	IIRDVMQNHLLQMLC↓LVAMEKPASTNSDDV
P11413	338	DDPTVPRGSTTATFA↓AVVLYVENERWDGVP
P11413	357	YVENERWDGVPFILR↓CGKALNERKAEVRLQ
P11413	413	AVYTKMMTKKPGMFF↓NPEESELDLTYGNRY
P11413	429	PEESELDLTYGNRYK↓NVKLPDAYERLILDV
P06744	67	VDYSKNLVTEDVMRM↓LVDLAKSRGVEAARE
P06744	123	TPILVDGKDVMPEVN↓KVLDKMKSFCQRVRS
P06744	426	TQHPIRKGLHHKILL↓ANFLAQTEALMRGKS
P06744	430	IRKGLHHKILLANFL↓AQTEALMRGKSTEEA
P14314	180	KKSLEDQVEMLRTVK↓EEAEKPEREAKEQHQ
P14314	366	EEDKMPPYDEQTQAF↓IDAAQEARNKFEEAE
P48506	69	LVSFDHENKKVRLVL↓SGEKVLETLQEKGER
Q2TAL8	237	PSQQGSPREGERRVG↓TASVLQPVKKRKVDM
P47897	116	IDTVDFERECGVGVI↓VTPEQIEEAVEAAIN
P47897	396	ESLLLFEAMRKGKFS↓EGEATLRMKLVMEDG
P47897	729	LNLASLHVVDAALVD↓CSVALAKPFDKFQFE
O76003	11	MAAGAAEAAVA↓AVEEVGSAGQFEELL
O76003	150	RLKKLTHAAPCMLFM↓KGTPQEPRCGFSKQM
O76003	322	KGELVGGLDIVKELK↓ENGELLPILRGEN
P00390	374	DEFQNTNVKGIYAVG↓DVCGKALLTPVAIAA
P78417	10	MSGESARSLG↓KGSAPPGPVPEGSIR
P78417	121	PYEKACQKMILELFS↓KVPSLVGSFIRSQNK
P09211	5	MPPYT↓VVYFPVRGRCAALRM
P09211	51	ETWQEGSLKASCLYG↓QLPKFQDGDLTLYQS
P09211	81	NTILRHLGRTLGLYG↓KDQQEAALVDMVNDG
P09211	91	LGLYGKDQQEAALVD↓MVNDGVEDLRCKYIS
P09211	94	YGKDQQEAALVDMVN↓DGVEDLRCKYISLIY
P09211	172	DLLLIHEVLAPGCLD↓AFPLLSAYVGRLSAR
P48637	376	VLKPQREGGGNNLYG↓EEMVQALKQLKDSEE
P04406	103	DAGAEYVVESTGVFT↓TMEKAGAHLQGGAKR
P04406	215	GALQNIIPASTGAAK↓AVGKVIPELNGKLTG
P04406	218	QNIIPASTGAAKAVG↓KVIPELNGKLTGMAF
P04406	234	VIPELNGKLTGMAFR↓VPTANVSVVDLTCRL
P04406	241	KLTGMAFRVPTANVS↓VVDLTCRLEKPAKYD
O14556	313	KLTGMAFRVPTPDVS↓VVDLTCRLAQPAPYS
P41250	106	DKAVAELKARKRVLE↓AKELALQPKDDIVDR
P41250	111	ELKARKRVLEAKELA↓LQPKDDIVDRAKMED
P41250	376	HPKFQNVADLHLYLY↓SAKAQVSGQSARKMR
P41250	377	PKFQNVADLHLYLYS↓AKAQVSGQSARKMRL
P41250	416	NNTVLGYFIGRIYLY↓LTKVGISPDKLRFRQ
P11216	256	MRLWSAKAPNDFKLQ↓DFNVGDYIEAVLDRN
P11216	302	EGKELRLKQEYFVVA↓ATLQDIIRRFKSSKF
P11216	642	GDVVNHDPVVGDRLK↓VIFLENYRVSLAEKV
P06737	21	DQEKRRQISIRGIVG↓VENVAELKKSFNRHL
P06737	302	EGKELRLKQEYFVVA↓ATLQDIIRRFKASKF
P06737	642	ADVVNNDPMVGSKLK↓VIFLENYRVSLAEKV
P11217	302	EGKELRLKQEYFVVA↓ATLQDIIRRFKSSKF
P11217	642	GDVVNHDPAVGDRLR↓VIFLENYRVSLAEKV
P30419	133	FWDTQPVPKLGEVVN↓THGPVEPDKDNIRQE
P30419	278	IREITRRVHLEGIFQ↓AVYTAGVVLPKPVGT
Q9HC38	8	MAARRALH↓FVFKVGNRFQTARFY
Q9UBQ7	150	GGWTSWKPLWLCGYG↓LTQSTVGIIGLGRIG
Q9UBQ7	309	GSATHRTRNTMSLLA↓ANNLLAGLRGEPMPS
P49915	51	YGKVIDRRVRELFVQ↓SEIFPLETPAFAIKE
Q92538	1094	VSWLTLSGPEQSSVR↓GPSTENQEAKRVALE
Q14C86	1118	ASQAAHPQDSAFSYR↓DAKKKLRLALCSADS
P62826	12	MAAQGEPQVQFK↓LVLVGDGGTGKTTFV
P62826	64	LVFHTNRGPIKFNVW↓DTAGQEKFGGLRDGY
P62826	82	GQEKFGGLRDGYYIQ↓AQCAIIMFDVTSRVT
P62826	119	HRDLVRVCENIPIVL↓CGNKVDIKDRKVKAK
P62826	120	RDLVRVCENIPIVLC↓GNKVDIKDRKVKAKS
P62826	121	DLVRVCENIPIVLCG↓NKVDIKDRKVKAKSI
P63244	229	QAMLWDLNEGKHLYT↓LDGGDIINALCFSPN
Q9BVP2	465	SILFQSSGLTNGIIE↓EKDIHEELPKRKERK
Q9NY12	59	GRGGFGRGGGRGGFN↓KGQDQGPPERVVLLG
Q9NX24	5	MTKIK↓ADPDGPEAQAEACSG
Q9NX24	49	AQPLASRRLTRKLYK↓CIKKAVKQKQIRRGV
O60832	439	KEVVAEVVKAPQVVA↓EAAKTAKRKRESESE
Q7Z4Q2	146	KECSAGLDSNEMSLQ↓EKKDQNRNSIENIAN
P08107	27	TTYSCVGVFQHGKVE↓IIANDQGNRTTPSYV
P08107	52	TPSYVAFTDTERLIG↓DAAKNQVALNPQNTV
P08107	171	ATKDAGVIAGLNVLR↓IINEPTAAAIAYGLD
P08107	222	SILTIDDGIFEVKAT↓AGDTHLGGEDFDNRL
P08107	400	ENVQDLLLLDVAPLS↓LGLETAGGVMTALIK
P08107	402	VQDLLLLDVAPLSLG↓LETAGGVMTALIKRN
P08107	429	KRNSTIPTKQTQIFT↓TYSDNQPGVLIQVYE
P08107	432	STIPTKQTQIFTTYS↓DNQPGVLIQVYEGER
P08107	489	EVTFDIDANGILNVT↓ATDKSTGKANKITIT
P34931	29	TTYSCVGVFQHGKVE↓IIANDQGNRTTPSYV
P34931	224	SILTIDDGIFEVKAT↓AGDTHLGGEDFDNRL
P34931	402	EKVQDLLLLDVAPLS↓LGLETAGGVMTALIK
P34931	404	VQDLLLLDVAPLSLG↓LETAGGVMTALIKRN
P34931	431	KRNSTIPTKQTQIFT↓TYSDNQPGVLIQVYE
P34931	434	STIPTKQTQIFTTYS↓DNQPGVLIQVYEGER
P34932	157	SVPCFYTDAERRSVM↓DATQIAGLNCLRLMN
P34932	292	SANASDLPLSIECFM↓NDVDVSGTMNRGKFL
P34932	336	RSVLEQTKLKKEDIY↓AVEIVGGATRIPAVK
P34932	337	SVLEQTKLKKEDIYA↓VEIVGGATRIPAVKE
P34932	359	TRIPAVKEKISKFFG↓KELSTTLNADEAVTR
P34932	365	KEKISKFFGKELSTT↓LNADEAVTRGCALQC
P34932	367	KISKFFGKELSTTLN↓ADEAVTRGCALQCAI
P34932	393	QCAILSPAFKVREFS↓ITDVVPYPISLRWNS
P34932	465	DLPYPDPAIAQFSVQ↓KVTPQSDGSSSKVKV
P34932	606	EMLNLYIENEGKMIM↓QDKLEKERNDAKNAV
O95757	609	DLLNSYIENEGKMIM↓QDKLEKERNDAKNAV
P17066	173	ATKDAGAIAGLNVLR↓IINEPTAAAIAYGLD
P17066	224	SVLSIDAGVFEVKAT↓AGDTHLGGEDFDNRL
P11142	27	TTYSCVGVFQHGKVE↓IIANDQGNRTTPSYV
P11142	52	TPSYVAFTDTERLIG↓DAAKNQVAMNPTNTV
P11142	60	DTERLIGDAAKNQVA↓MNPTNTVFDAKRLIG
P11142	156	AVVTVPAYFNDSQRQ↓ATKDAGTIAGLNVLR
P11142	158	VTVPAYFNDSQRQAT↓KDAGTIAGLNVLRII
P11142	159	TVPAYFNDSQRQATK↓DAGTIAGLNVLRIIN
P11142	171	ATKDAGTIAGLNVLR↓IINEPTAAAIAYGLD
P11142	174	DAGTIAGLNVLRIIN↓EPTAAAIAYGLDKKV
P11142	179	AGLNVLRIINEPTAA↓AIAYGLDKKVGAERN
P11142	184	LRIINEPTAAAIAYG↓LDKKVGAERNVLIFD
P11142	186	IINEPTAAAIAYGLD↓KKVGAERNVLIFDLG
P11142	211	IFDLGGGTFDVSILT↓IEDGIFEVKSTAGDT
P11142	220	DVSILTIEDGIFEVK↓STAGDTHLGGEDFDN
P11142	222	SILTIEDGIFEVKST↓AGDTHLGGEDFDNRM
P11142	250	RMVNHFIAEFKRKHK↓KDISENKRAVRRLRT
P11142	303	EGIDFYTSITRARFE↓ELNADLFRGTLDPVE
P11142	311	ITRARFEELNADLFR↓GTLDPVEKALRDAKL
P11142	429	KRNTTIPTKQTQTFT↓TYSDNQPGVLIQVYE
P11142	432	TTIPTKQTQTFTTYS↓DNQPGVLIQVYEGER
P11142	489	EVTFDIDANGILNVS↓AVDKSTGKENKITIT
P11142	520	DKGRLSKEDIERMVQ↓EAEKYKAEDEKQRDK
Q92598	292	SSNSTDLPLNIECFM↓NDKDVSGKMNRSQFE
Q92598	336	YSLLEQTHLKVEDVS↓AVEIVGGATRIPAVK
Q92598	337	SLLEQTHLKVEDVSA↓VEIVGGATRIPAVKE
Q92598	465	GVPYPEAKIGRFVVQ↓NVSAQKDGEKSRVKV
Q92598	468	YPEAKIGRFVVQNVS↓AQKDGEKSRVKVKVR
Q92598	623	DLLNMYIETEGKMIM↓QDKLEKERNDAKNAV
Q92598	769	VNEVMEWMNNVMNAQ↓AKKSLDQDPVVRAQE
Q92598	771	EVMEWMNNVMNAQAK↓KSLDQDPVVRAQEIK
Q12931	332	VAQAHDKPRYTLHYK↓TDAPLNIRSIFYVPD
P04792	119	APDELTVKTKDGVVE↓ITGKHEERQDEHGYI
P07900	46	LIINTFYSNKEIFLR↓ELISNSSDALDKIRY
P07900	50	TFYSNKEIFLRELIS↓NSSDALDKIRYESLT
P07900	163	TVITKHNDDEQYAWE↓SSAGGSFTVRTDTGE
P07900	164	VITKHNDDEQYAWES↓SAGGSFTVRTDTGEP
P07900	165	ITKHNDDEQYAWESS↓AGGSFTVRTDTGEPM
P07900	173	QYAWESSAGGSFTVR↓TDTGEPMGRGTKVIL
P07900	189	DTGEPMGRGTKVILH↓LKEDQTEYLEERRIK
P07900	191	GEPMGRGTKVILHLK↓EDQTEYLEERRIKEI
P07900	219	EIVKKHSQFIGYPIT↓LFVEKERDKEVSDDE
P07900	285	DGDKKKKKKIKEKYI↓DQEELNKTKPIWTRN
P07900	330	LTNDWEDHLAVKHFS↓VEGQLEFRALLFVPR
P07900	345	VEGQLEFRALLFVPR↓RAPFDLFENRKKKNN
P07900	404	DSEDLPLNISREMLQ↓QSKILKVIRKNLVKK
P07900	467	SQNRKKLSELLRYYT↓SASGDEMVSLKDYCT
P07900	493	DYCTRMKENQKHIYY↓ITGETKDQVANSAFV
P07900	496	TRMKENQKHIYYITG↓ETKDQVANSAFVERL
P07900	572	KKKQEEKKTKFENLC↓KIMKDILEKKVEKVV
P07900	573	KKQEEKKTKFENLCK↓IMKDILEKKVEKVVV
P07900	576	EEKKTKFENLCKIMK↓DILEKKVEKVVVSNR
P07900	580	TKFENLCKIMKDILE↓KKVEKVVVSNRLVTS
P07900	635	DNSTMGYMAAKKHLE↓INPDHSIIETLRQKA
P07900	677	VILLYETALLSSGFS↓LEDPQTHANRIYRMI
P07900	695	PQTHANRIYRMIKLG↓LGIDEDDPTADDTSA
P07900	713	DEDDPTADDTSAAVT↓EEMPPLEGDDDTSRM
P07900	714	EDDPTADDTSAAVTE↓EMPPLEGDDDTSRME
P08238	41	LIINTFYSNKEIFLR↓ELISNASDALDKIRY
P08238	45	TFYSNKEIFLRELIS↓NASDALDKIRYESLT
P08238	71	ESLTDPSKLDSGKEL↓KIDIIPNPQERTLTL
P08238	72	SLTDPSKLDSGKELK↓IDIIPNPQERTLTLV
P08238	158	VVITKHNDDEQYAWE↓SSAGGSFTVRADHGE
P08238	159	VITKHNDDEQYAWES↓SAGGSFTVRADHGEP
P08238	160	ITKHNDDEQYAWESS↓AGGSFTVRADHGEPI
P08238	184	DHGEPIGRGTKVILH↓LKEDQTEYLEERRVK
P08238	186	GEPIGRGTKVILHLK↓EDQTEYLEERRVKEV
P08238	277	KDKKKKTKKIKEKYI↓DQEELNKTKPIWTRN
P08238	322	LTNDWEDHLAVKHFS↓VEGQLEFRALLFIPR
P08238	337	VEGQLEFRALLFIPR↓RAPFDLFENKKKKNN
P08238	345	ALLFIPRRAPFDLFE↓NKKKKNNIKLYVRRV
P08238	363	KKNNIKLYVRRVFIM↓DSCDELIPEYLNFIR
P08238	396	DSEDLPLNISREMLQ↓QSKILKVIRKNIVKK
P08238	458	DSTNRRRLSELLRYH↓TSQSGDEMTSLSEYV
P08238	485	EYVSRMKETQKSIYY↓ITGESKEQVANSAFV
P08238	572	AKFENLCKLMKEILD↓KKVEKVTISNRLVSS
P08238	627	DNSTMGYMMAKKHLE↓INPDHPIVETLRQKA
P08238	669	VVLLFETALLSSGFS↓LEDPQTHSNRIYRMI
P08238	687	PQTHSNRIYRMIKLG↓LGIDEDEVAAEEPNA
P08238	689	THSNRIYRMIKLGLG↓IDEDEVAAEEPNAAV
P08238	696	RMIKLGLGIDEDEVA↓AEEPNAAVPDEIPPL
P54652	28	TTYSCVGVFQHGKVE↓IIANDQGNRTTPSYV
P54652	214	IFDLGGGTFDVSILT↓IEDGIFEVKSTAGDT
P54652	223	DVSILTIEDGIFEVK↓STAGDTHLGGEDFDN
P54652	225	SILTIEDGIFEVKST↓AGDTHLGGEDFDNRM
P54652	306	EGVDFYTSITRARFE↓ELNADLFRGTLEPVE
Q9Y4B4	421	YRLLTLKKSFATGRP↓KKTKKRSHPVIIDLD
Q9UK76	33	RVLRPPGGGSNFSLG↓FDEPTEQPVRKNKMA
Q9UK76	117	DIHENVDTDLPGSLG↓QSEEKPVPAAPVPSP
Q9UK76	141	APVPSPVAPAPVPSR↓RNPPGGKSSLVLG
Q9H910	131	LCEGEEPKSDLKAAR↓SIPAGAEPGEKGSAR
Q9H910	136	EPKSDLKAARSIPAG↓AEPGEKGSARKAGPA
P14317	15	MWKSVVGHDVSVSVE↓TQGDDWDTDPDFVND
P14317	307	PLPKKISSEAWPPVG↓TPPSSESEPVRTSRE
O14964	270	ALQEEEELQLALALS↓QSEAEEKERLRQKST
Q7Z4V5	343	ARRRREQEEELRRLR↓EQEKEEKERRRERAD
Q7Z4V5	345	RRREQEEELRRLREQ↓EKEEKERRRERADRG
Q13151	7	MENSQLC↓KLFIGGLNVQTSESG
Q13151	122	DVAEGDLIEHFSQFG↓TVEKAEIIADKQSGK
P09651	3	MSK↓SESPKEPEQLRKLFI
P09651	4	MSKS↓ESPKEPEQLRKLFIG
P09651	14	MSKSESPKEPEQLR↓KLFIGGLSFETTDES
P09651	15	MSKSESPKEPEQLRK↓LFIGGLSFETTDESL
P09651	17	KSESPKEPEQLRKLF↓IGGLSFETTDESLRS
P09651	24	PEQLRKLFIGGLSFE↓TTDESLRSHFEQWGT
P09651	60	MRDPNTKRSRGFGFV↓TYATVEEVDAAMNAR
P09651	61	RDPNTKRSRGFGFVT↓YATVEEVDAAMNARP
P09651	62	DPNTKRSRGFGFVTY↓ATVEEVDAAMNARPH
P09651	63	PNTKRSRGFGFVTYA↓TVEEVDAAMNARPHK
P09651	66	KRSRGFGFVTYATVE↓EVDAAMNARPHKVDG
Q32P51	14	MSKSASPKEPEQLR↓KLFIGGLSFETTDES
Q32P51	15	MSKSASPKEPEQLRK↓LFIGGLSFETTDESL
Q32P51	17	KSASPKEPEQLRKLF↓IGGLSFETTDESLRS
Q32P51	24	PEQLRKLFIGGLSFE↓TTDESLRSHFEQWGT
P51991	38	EGHDPKEPEQLRKLF↓IGGLSFETTDDSLRE
P51991	131	VKPGAHLTVKKIFVG↓GIKEDTEEYNLRDYF
P51991	134	GAHLTVKKIFVGGIK↓EDTEEYNLRDYFEKY
O60812	64	KGFAFVQYDKEKNAR↓AAVAGEDGRMIASQV
Q14103	69	GTEGGSAESEGAKID↓ASKNEEDEGHSNSSP
Q14103	70	TEGGSAESEGAKIDA↓SKNEEDEGHSNSSPR
Q14103	71	EGGSAESEGAKIDAS↓KNEEDEGHSNSSPRH
Q14103	163	ESVDKVMDQKEHKLN↓GKVIDPKRAKAMKTK
Q14103	176	LNGKVIDPKRAKAMK↓TKEPVKKIFVGGLSP
Q14103	187	KAMKTKEPVKKIFVG↓GLSPDTPEEKIREYF
Q14103	206	DTPEEKIREYFGGFG↓EVESIELPMDNKTNK
Q14103	212	IREYFGGFGEVESIE↓LPMDNKTNKRRGFCF
P52597	2	MM↓LGPEGGEGFVVKLRG
P52597	3	MML↓GPEGGEGFVVKLRGL
P52597	184	GKHKERIGHRYIEVF↓KSSQEEVRSYSDPPL
P31943	4	MMLG↓TEGGEGFVVKVRGLP
P31943	100	FKSNNVEMDWVLKHT↓GPNSPDTANDGFVRL
P55795	100	FKSNSVEMDWVLKHT↓GPNSPDTANDGFVRL
P61978	49	RSRNTDEMVELRILL↓QSKNAGAVIGKGGKN
P61978	50	SRNTDEMVELRILLQ↓SKNAGAVIGKGGKNI
P61978	69	GAVIGKGGKNIKALR↓TDYNASVSVPDSSGP
P61978	75	GGKNIKALRTDYNAS↓VSVPDSSGPERILSI
P61978	77	KNIKALRTDYNASVS↓VPDSSGPERILSISA
P61978	139	LESDAVECLNYQHYK↓GSDFDCELRLLIHQS
P61978	140	ESDAVECLNYQHYKG↓SDFDCELRLLIHQSL
P61978	152	YKGSDFDCELRLLIH↓QSLAGGIIGVKGAKI
P61978	161	LRLLIHQSLAGGIIG↓VKGAKIKELRENTQT
P61978	163	LLIHQSLAGGIIGVK↓GAKIKELRENTQTTI
P61978	389	GGRGSYGDLGGPIIT↓TQVTIPKDLAGSIIG
P61978	391	RGSYGDLGGPIITTQ↓VTIPKDLAGSIIGKG
P61978	393	SYGDLGGPIITTQVT↓IPKDLAGSIIGKGGQ
P61978	422	QRIKQIRHESGASIK↓IDEPLEGSEDRIITI
P14866	286	RLNVFKNDQDTWDYT↓NPNLSGQGDPGSNPN
P14866	291	KNDQDTWDYTNPNLS↓GQGDPGSNPNKRQRQ
P14866	385	PPPEYGPHADSPVLM↓VYGLDQSKMNCDRVF
P14866	486	CSYKDFSESRNNRFS↓TPEQAAKNRIQHPSN
P52272	104	LVKEKVGEVTYVELL↓MDAEGKSRGCAVVEF
P52272	232	KKLKEVFSMAGVVVR↓ADILEDKDGKSRGIG
O60506	111	GVMKTYRQREKQGTK↓VADSSKGPDEAKIKA
O60506	113	MKTYRQREKQGTKVA↓DSSKGPDEAKIKALL
O43390	116	MKTYRQREKQGSKVQ↓ESTKGPDEAKIKALL
Q00839	39	LSDKGLKAELMERLQ↓AALDDEEAGGRPAME
Q00839	41	DKGLKAELMERLQAA↓LDDEEAGGRPAMEPG
Q00839	215	PGARQGQQQAGGKKK↓AEGGGGGGRPGAPAA
Q00839	217	ARQGQQQAGGKKKAE↓GGGGGGRPGAPAAGD
Q00839	235	GGGRPGAPAAGDGKT↓EQKGGDKKRGVKRPR
Q00839	236	GGRPGAPAAGDGKTE↓QKGGDKKRGVKRPRE
Q00839	351	EMKVTEKIPVRHLYT↓KDIDIHEVRIGWSLT
Q00839	433	LSYAKNGQDLGVAFK↓ISKEVLAGRPLFPHV
Q00839	564	GKLNTLLQRAPQCLG↓KFIEIAARKKRNFIL
Q00839	580	FIEIAARKKRNFILD↓QTNVSAAAQRRKMCL
Q00839	606	KMCLFAGFQRKAVVV↓CPKDEDYKQRTQKKA
P22626	24	LERKKREKEQFRKLF↓IGGLSFETTEESLRN
P22626	70	PASKRSRGFGFVTFS↓SMAEVDAAMAARPHS
P22626	136	DTEEHHLRDYFEEYG↓KIDTIEIITDRQSGK
P22626	175	DDHDPVDKIVLQKYH↓TINGHNAEVRKALSR
P22626	336	GGSRNMGGPYGGGNY↓GPGGSGGSGGYGGRS
P07910	6	MASNVT↓NKTDPRSMNSRVFIG
P07910	64	KGFAFVQYVNERNAR↓AAVAGEDGRMIAGQV
P52789	335	GGKLSPELLNTGRFE↓TKDISDIEGEKDGIR
Q15651	31	KVTKQEPTRRSARLS↓AKPAPPKPEPKPRKT
O00479	29	AKVKDEPQRRSARLS↓AKPAPPKPEPRPKKA
P09429	61	ERWKTMSAKEKGKFE↓DMAKADKARYEREMK
P26583	61	ERWKTMSAKEKSKFE↓DMAKSDKARYDREMK
P26583	163	AKLKEKYEKDIAAYR↓AKGKSEAGKKGPGRP
P17096	13	MSESSSKSSQPLA↓SKQEKDGTEKRGRGR
P17096	14	MSESSSKSSQPLAS↓KQEKDGTEKRGRGRP
P17096	15	MSESSSKSSQPLASK↓QEKDGTEKRGRGRPR
P37235	136	LEIVQAIYKMVSSVM↓KMPEDESTPEKRTDK
Q96MC6	4	MTQG↓KKKKRAANRSIMLAK
P49773	24	VARPGGDTIFGKIIR↓KEIPAKIIFEDDRCL
P49773	81	EDDDESLLGHLMIVG↓KKCAADLGLNKGYRM
Q9BX68	116	QAEEEDQQLLGHLLL↓VAKQTAKAEGLGDGY
P12081	464	NQLQYCEEAGIPLVA↓IIGEQELKDGVIKLR
O14929	340	QHARRVYEILRLLVT↓DMSDAEQYRSYRLDI
Q13547	202	YTTDRVMTVSFHKYG↓EYFPGTGDLRDIGAG
Q13547	297	KCVEFVKSFNLPMLM↓LGGGGYTIRNVARCW
Q92769	203	YTTDRVMTVSFHKYG↓EYFPGTGDLRDIGAG
Q92769	298	KCVEVVKTFNLPLLM↓LGGGGYTIRNVARCW
O00422	13	MAVESRVTQEEIK↓KEPEKPIDREKTCPL
Q02539	66	SSSKERGGVSLAALK↓KALAAAGYDVEKNNS
Q02539	70	ERGGVSLAALKKALA↓AAGYDVEKNNSRIKL
P16403	21	AAPAAAPPAEKAPVK↓KKAAKKAGGTPRKAS
P16403	22	APAAAPPAEKAPVKK↓KAAKKAGGTPRKASG
P16403	25	AAPPAEKAPVKKKAA↓KKAGGTPRKASGPPV
P16403	63	AASKERSGVSLAALK↓KALAAAGYDVEKNNS
P16403	67	ERSGVSLAALKKALA↓AAGYDVEKNNSRIKL
P16402	64	AASKERSGVSLAALK↓KALAAAGYDVEKNNS
P16402	68	ERSGVSLAALKKALA↓AAGYDVEKNNSRIKL
P16402	122	LNKKAASGEGKPKAK↓KAGAAKPRKPAGAAK
P10412	25	APAPAEKTPVKKKAR↓KSAGAAKRKASGPPV
P10412	63	AASKERSGVSLAALK↓KALAAAGYDVEKNNS
P10412	67	ERSGVSLAALKKALA↓AAGYDVEKNNSRIKL
P16401	23	TATPAPVEKSPAKKK↓ATKKAAGAGAAKRKA
P16401	25	TPAPVEKSPAKKKAT↓KKAAGAGAAKRKATG
P16401	26	PAPVEKSPAKKKATK↓KAAGAGAAKRKATGP
P16401	69	KERNGLSLAALKKAL↓AAGGYDVEKNNSRIK
P16401	70	ERNGLSLAALKKALA↓AGGYDVEKNNSRIKL
P22492	67	SVSQERVGMSLVALK↓KALAAAGYDVEKNNS
P22492	71	ERVGMSLVALKKALA↓AAGYDVEKNNSRIKL
P0C0S8	5	MSGRG↓KQGGKARAKAKTRSS
P0C0S8	12	MSGRGKQGGKAR↓AKAKTRSSRAGLQFP
P0C0S8	36	AGLQFPVGRVHRLLR↓KGNYAERVGAGAPVY
P0C0S8	56	ERVGAGAPVYLAAVL↓EYLTAEILELAGNAA
P0C0S8	58	VGAGAPVYLAAVLEY↓LTAEILELAGNAARD
P0C0S8	60	AGAPVYLAAVLEYLT↓AEILELAGNAARDNK
P0C0S8	61	GAPVYLAAVLEYLTA↓EILELAGNAARDNKK
Q96QV6	5	MSGRG↓KQGGKARAKSKSRSS
Q96QV6	36	AGLQFPVGRIHRLLR↓KGNYAERIGAGAPVY
P04908	5	MSGRG↓KQGGKARAKAKTRSS
P04908	12	MSGRGKQGGKAR↓AKAKTRSSRAGLQFP
P04908	56	ERVGAGAPVYLAAVL↓EYLTAEILELAGNAA
P04908	58	VGAGAPVYLAAVLEY↓LTAEILELAGNAARD
P04908	60	AGAPVYLAAVLEYLT↓AEILELAGNAARDNK
P04908	61	GAPVYLAAVLEYLTA↓EILELAGNAARDNKK
Q93077	5	MSGRG↓KQGGKARAKAKSRSS
Q93077	36	AGLQFPVGRVHRLLR↓KGNYAERVGAGAPVY
Q93077	56	ERVGAGAPVYLAAVL↓EYLTAEILELAGNAA
Q93077	58	VGAGAPVYLAAVLEY↓LTAEILELAGNAARD
Q93077	60	AGAPVYLAAVLEYLT↓AEILELAGNAARDNK
Q93077	61	GAPVYLAAVLEYLTA↓EILELAGNAARDNKK
P20671	5	MSGRG↓KQGGKARAKAKTRSS
P20671	12	MSGRGKQGGKAR↓AKAKTRSSRAGLQFP
P20671	56	ERVGAGAPVYLAAVL↓EYLTAEILELAGNAA
P20671	58	VGAGAPVYLAAVLEY↓LTAEILELAGNAARD
P20671	60	AGAPVYLAAVLEYLT↓AEILELAGNAARDNK
P20671	61	GAPVYLAAVLEYLTA↓EILELAGNAARDNKK
Q96KK5	5	MSGRG↓KQGGKARAKAKTRSS
Q96KK5	12	MSGRGKQGGKAR↓AKAKTRSSRAGLQFP
Q96KK5	36	AGLQFPVGRVHRLLR↓KGNYAERVGAGAPVY
Q96KK5	56	ERVGAGAPVYLAAVL↓EYLTAEILELAGNAA
Q96KK5	58	VGAGAPVYLAAVLEY↓LTAEILELAGNAARD
Q96KK5	60	AGAPVYLAAVLEYLT↓AEILELAGNAARDNK
Q96KK5	61	GAPVYLAAVLEYLTA↓EILELAGNAARDNKK
Q99878	5	MSGRG↓KQGGKARAKAKTRSS
Q99878	12	MSGRGKQGGKAR↓AKAKTRSSRAGLQFP
Q99878	36	AGLQFPVGRVHRLLR↓KGNYAERVGAGAPVY
Q99878	56	ERVGAGAPVYLAAVL↓EYLTAEILELAGNAA
Q99878	58	VGAGAPVYLAAVLEY↓LTAEILELAGNAARD
Q99878	60	AGAPVYLAAVLEYLT↓AEILELAGNAARDNK
Q99878	61	GAPVYLAAVLEYLTA↓EILELAGNAARDNKK
Q6FI13	5	MSGRG↓KQGGKARAKAKSRSS
Q6FI13	36	AGLQFPVGRVHRLLR↓KGNYAERVGAGAPVY
Q6FI13	56	ERVGAGAPVYMAAVL↓EYLTAEILELAGNAA
Q6FI13	58	VGAGAPVYMAAVLEY↓LTAEILELAGNAARD
Q6FI13	60	AGAPVYMAAVLEYLT↓AEILELAGNAARDNK
Q6FI13	61	GAPVYMAAVLEYLTA↓EILELAGNAARDNKK
Q8IUE6	5	MSGRG↓KQGGKARAKAKSRSS
Q8IUE6	36	AGLQFPVGRVHRLLR↓KGNYAERVGAGAPVY
Q8IUE6	56	ERVGAGAPVYLAAVL↓EYLTAEILELAGNAA
Q8IUE6	58	VGAGAPVYLAAVLEY↓LTAEILELAGNAARD
Q8IUE6	60	AGAPVYLAAVLEYLT↓AEILELAGNAARDNK
Q8IUE6	61	GAPVYLAAVLEYLTA↓EILELAGNAARDNKK
Q16777	5	MSGRG↓KQGGKARAKAKSRSS
Q16777	36	AGLQFPVGRVHRLLR↓KGNYAERVGAGAPVY
Q16777	56	ERVGAGAPVYMAAVL↓EYLTAEILELAGNAA
Q16777	58	VGAGAPVYMAAVLEY↓LTAEILELAGNAARD
Q16777	60	AGAPVYMAAVLEYLT↓AEILELAGNAARDNK
Q16777	61	GAPVYMAAVLEYLTA↓EILELAGNAARDNKK
Q7L7L0	5	MSGRG↓KQGGKARAKAKSRSS
Q7L7L0	56	ERVGAGAPVYLAAVL↓EYLTAEILELAGNAA
Q7L7L0	58	VGAGAPVYLAAVLEY↓LTAEILELAGNAARD
Q7L7L0	60	AGAPVYLAAVLEYLT↓AEILELAGNAARDNK
Q7L7L0	61	GAPVYLAAVLEYLTA↓EILELAGNAARDNKK
Q9BTM1	36	AGLQFPVGRVHRLLR↓KGNYAERVGAGAPVY
Q9BTM1	56	ERVGAGAPVYLAAVL↓EYLTAEILELAGNAA
Q9BTM1	58	VGAGAPVYLAAVLEY↓LTAEILELAGNAARD
Q9BTM1	60	AGAPVYLAAVLEYLT↓AEILELAGNAARDNK
Q9BTM1	61	GAPVYLAAVLEYLTA↓EILELAGNAARDNKK
Q71UI9	63	ATAAVYSAAILEYLT↓AEVLELAGNASKDLK
P16104	56	ERVGAGAPVYLAAVL↓EYLTAEILELAGNAA
P16104	58	VGAGAPVYLAAVLEY↓LTAEILELAGNAARD
P16104	60	AGAPVYLAAVLEYLT↓AEILELAGNAARDNK
P16104	61	GAPVYLAAVLEYLTA↓EILELAGNAARDNKK
P0C0S5	63	ATAAVYSAAILEYLT↓AEVLELAGNASKDLK
P33778	20	KSAPAPKKGSKKAIT↓KAQKKDGKKRKRSRK
P33778	21	SAPAPKKGSKKAITK↓AQKKDGKKRKRSRKE
P33778	23	PAPKKGSKKAITKAQ↓KKDGKKRKRSRKESY
P33778	63	VHPDTGISSKAMGIM↓NSFVNDIFERIAGEA
P62807	6	MPEPAK↓SAPAPKKGSKKAVTK
P62807	14	MPEPAKSAPAPKKG↓SKKAVTKAQKKDGKK
P62807	18	PAKSAPAPKKGSKKA↓VTKAQKKDGKKRKRS
P62807	20	KSAPAPKKGSKKAVT↓KAQKKDGKKRKRSRK
P62807	21	SAPAPKKGSKKAVTK↓AQKKDGKKRKRSRKE
P62807	23	PAPKKGSKKAVTKAQ↓KKDGKKRKRSRKESY
P62807	63	VHPDTGISSKAMGIM↓NSFVNDIFERIAGEA
P58876	6	MPEPTK↓SAPAPKKGSKKAVTK
P58876	14	MPEPTKSAPAPKKG↓SKKAVTKAQKKDGKK
P58876	18	PTKSAPAPKKGSKKA↓VTKAQKKDGKKRKRS
P58876	20	KSAPAPKKGSKKAVT↓KAQKKDGKKRKRSRK
P58876	21	SAPAPKKGSKKAVTK↓AQKKDGKKRKRSRKE
P58876	23	PAPKKGSKKAVTKAQ↓KKDGKKRKRSRKESY
P58876	63	VHPDTGISSKAMGIM↓NSFVNDIFERIAGEA
Q93079	6	MPDPAK↓SAPAPKKGSKKAVTK
Q93079	14	MPDPAKSAPAPKKG↓SKKAVTKAQKKDGKK
Q93079	18	PAKSAPAPKKGSKKA↓VTKAQKKDGKKRKRS
Q93079	20	KSAPAPKKGSKKAVT↓KAQKKDGKKRKRSRK
Q93079	21	SAPAPKKGSKKAVTK↓AQKKDGKKRKRSRKE
Q93079	23	PAPKKGSKKAVTKAQ↓KKDGKKRKRSRKESY
Q93079	63	VHPDTGISSKAMGIM↓NSFVNDIFERIAGEA
P06899	6	MPEPAK↓SAPAPKKGSKKAVTK
P06899	14	MPEPAKSAPAPKKG↓SKKAVTKAQKKDGKK
P06899	18	PAKSAPAPKKGSKKA↓VTKAQKKDGKKRKRS
P06899	20	KSAPAPKKGSKKAVT↓KAQKKDGKKRKRSRK
P06899	21	SAPAPKKGSKKAVTK↓AQKKDGKKRKRSRKE
P06899	23	PAPKKGSKKAVTKAQ↓KKDGKKRKRSRKESY
P06899	63	VHPDTGISSKAMGIM↓NSFVNDIFERIAGEA
O60814	6	MPEPAK↓SAPAPKKGSKKAVTK
O60814	14	MPEPAKSAPAPKKG↓SKKAVTKAQKKDGKK
O60814	18	PAKSAPAPKKGSKKA↓VTKAQKKDGKKRKRS
O60814	20	KSAPAPKKGSKKAVT↓KAQKKDGKKRKRSRK
O60814	21	SAPAPKKGSKKAVTK↓AQKKDGKKRKRSRKE
O60814	23	PAPKKGSKKAVTKAQ↓KKDGKKRKRSRKESY
O60814	63	VHPDTGISSKAMGIM↓NSFVNDIFERIAGEA
Q99880	6	MPELAK↓SAPAPKKGSKKAVTK
Q99880	14	MPELAKSAPAPKKG↓SKKAVTKAQKKDGKK
Q99880	18	LAKSAPAPKKGSKKA↓VTKAQKKDGKKRKRS
Q99880	20	KSAPAPKKGSKKAVT↓KAQKKDGKKRKRSRK
Q99880	21	SAPAPKKGSKKAVTK↓AQKKDGKKRKRSRKE
Q99880	23	PAPKKGSKKAVTKAQ↓KKDGKKRKRSRKESY
Q99880	63	VHPDTGISSKAMGIM↓NSFVNDIFERIASEA
Q99879	6	MPEPVK↓SAPVPKKGSKKAINK
Q99879	20	KSAPVPKKGSKKAIN↓KAQKKDGKKRKRSRK
Q99879	21	SAPVPKKGSKKAINK↓AQKKDGKKRKRSRKE
Q99879	23	PVPKKGSKKAINKAQ↓KKDGKKRKRSRKESY
Q99879	63	VHPDTGISSKAMGIM↓NSFVNDIFERIAGEA
Q99877	6	MPEPSK↓SAPAPKKGSKKAVTK
Q99877	14	MPEPSKSAPAPKKG↓SKKAVTKAQKKDGKK
Q99877	18	PSKSAPAPKKGSKKA↓VTKAQKKDGKKRKRS
Q99877	20	KSAPAPKKGSKKAVT↓KAQKKDGKKRKRSRK
Q99877	21	SAPAPKKGSKKAVTK↓AQKKDGKKRKRSRKE
Q99877	23	PAPKKGSKKAVTKAQ↓KKDGKKRKRSRKESY
Q99877	63	VHPDTGISSKAMGIM↓NSFVNDIFERIAGEA
P23527	6	MPDPAK↓SAPAPKKGSKKAVTK
P23527	14	MPDPAKSAPAPKKG↓SKKAVTKAQKKDGKK
P23527	18	PAKSAPAPKKGSKKA↓VTKAQKKDGKKRKRS
P23527	20	KSAPAPKKGSKKAVT↓KAQKKDGKKRKRSRK
P23527	21	SAPAPKKGSKKAVTK↓AQKKDGKKRKRSRKE
P23527	23	PAPKKGSKKAVTKAQ↓KKDGKKRKRSRKESY
P23527	63	VHPDTGISSKAMGIM↓NSFVNDIFERIAGEA
Q16778	6	MPEPAK↓SAPAPKKGSKKAVTK
Q16778	14	MPEPAKSAPAPKKG↓SKKAVTKAQKKDGKK
Q16778	18	PAKSAPAPKKGSKKA↓VTKAQKKDGKKRKRS
Q16778	20	KSAPAPKKGSKKAVT↓KAQKKDGKKRKRSRK
Q16778	21	SAPAPKKGSKKAVTK↓AQKKDGKKRKRSRKE
Q16778	23	PAPKKGSKKAVTKAQ↓KKDGKKRKRSRKESY
Q16778	63	VHPDTGISSKAMGIM↓NSFVNDIFERIAGEA
Q5QNW6	20	KSAPAPKKGSKKAVT↓KVQKKDGKKRKRSRK
Q5QNW6	23	PAPKKGSKKAVTKVQ↓KKDGKKRKRSRKESY
Q5QNW6	63	VHPDTGISSKAMGIM↓NSFVNDIFERIAGEA
Q8N257	6	MPDPSK↓SAPAPKKGSKKAVTK
Q8N257	14	MPDPSKSAPAPKKG↓SKKAVTKAQKKDGKK
Q8N257	18	PSKSAPAPKKGSKKA↓VTKAQKKDGKKRKRG
Q8N257	20	KSAPAPKKGSKKAVT↓KAQKKDGKKRKRGRK
Q8N257	21	SAPAPKKGSKKAVTK↓AQKKDGKKRKRGRKE
Q8N257	23	PAPKKGSKKAVTKAQ↓KKDGKKRKRGRKESY
Q8N257	63	VHPDTGISSKAMGIM↓NSFVNDIFERIASEA
P57053	63	VHPDTGISSKAMGIM↓NSFVNDIFERIAGEA
P68431	56	YRPGTVALREIRRYQ↓KSTELLIRKLPFQRL
P68431	57	RPGTVALREIRRYQK↓STELLIRKLPFQRLV
P68431	73	TELLIRKLPFQRLVR↓EIAQDFKTDLRFQSS
Q16695	56	YRPGTVALREIRRYQ↓KSTELLIRKLPFQRL
Q16695	57	RPGTVALREIRRYQK↓STELLIRKLPFQRLM
Q16695	73	TELLIRKLPFQRLMR↓EIAQDFKTDLRFQSS
Q71DI3	56	YRPGTVALREIRRYQ↓KSTELLIRKLPFQRL
Q71DI3	57	RPGTVALREIRRYQK↓STELLIRKLPFQRLV
Q71DI3	73	TELLIRKLPFQRLVR↓EIAQDFKTDLRFQSS
P84243	56	YRPGTVALREIRRYQ↓KSTELLIRKLPFQRL
P84243	57	RPGTVALREIRRYQK↓STELLIRKLPFQRLV
P84243	73	TELLIRKLPFQRLVR↓EIAQDFKTDLRFQSA
Q6NXT2	55	YRPGTVALREIRRYQ↓KSTELLIRKLPFQRL
Q6NXT2	56	RPGTVALREIRRYQK↓STELLIRKLPFQRLV
P62805	24	GLGKGGAKRHRKVLR↓DNIQGITKPAIRRLA
P62805	59	KRISGLIYEETRGVL↓KVFLENVIRDAVTYT
P62805	60	RISGLIYEETRGVLK↓VFLENVIRDAVTYTE
P62805	83	DAVTYTEHAKRKTVT↓AMDVVYALKRQGRTL
Q09028	244	VEDVSWHLLHESLFG↓SVADDQKLMIWDTRS
Q16576	243	VEDVAWHLLHESLFG↓SVADDQKLMIWDTRS
[truncated: 2,118 more rows]

## Sheet: human_cathepsin V SAS
UniProtNo	P1 position	ProcSiteLeft↓ProcSiteRight
Q15120	50	GRDNACEKTSYMFLR↓KELPVRLANTMREVN
Q15029	357	LWGDIYFNPKTRKFT↓KKAPTSSSQRSFVEF
Q9NRX4	32	GVFKYVLIRVHSAPR↓SGAPAAESKEIVRGY
Q9NRX4	34	FKYVLIRVHSAPRSG↓APAAESKEIVRGYKW
P31946	10	MTMDKSELVQ↓KAKLAEQAERYDDMA
P31946	11	MTMDKSELVQK↓AKLAEQAERYDDMAA
P31946	29	AEQAERYDDMAAAMK↓AVTEQGHELSNEERN
P31946	32	AERYDDMAAAMKAVT↓EQGHELSNEERNLLS
P31946	46	TEQGHELSNEERNLL↓SVAYKNVVGARRSSW
P31946	47	EQGHELSNEERNLLS↓VAYKNVVGARRSSWR
P31946	214	EAIAELDTLNEESYK↓DSTLIMQLLRDNLTL
P62258	9	MDDREDLVY↓QAKLAEQAERYDEMV
P62258	10	MDDREDLVYQ↓AKLAEQAERYDEMVE
P62258	45	AGMDVELTVEERNLL↓SVAYKNVIGARRASW
P62258	182	PIRLGLALNFSVFYY↓EILNSPDRACRLAKA
P62258	215	DAIAELDTLSEESYK↓DSTLIMQLLRDNLTL
Q04917	45	TELNEPLSNEDRNLL↓SVAYKNVVGARRSSW
Q04917	46	ELNEPLSNEDRNLLS↓VAYKNVVGARRSSWR
Q04917	217	DAIAELDTLNEDSYK↓DSTLIMQLLRDNLTL
P61981	45	TELNEPLSNEERNLL↓SVAYKNVVGARRSSW
P61981	46	ELNEPLSNEERNLLS↓VAYKNVVGARRSSWR
P61981	132	ESKVFYLKMKGDYYR↓YLAEVATGEKRATVV
P61981	135	VFYLKMKGDYYRYLA↓EVATGEKRATVVESS
P61981	217	DAIAELDTLNEDSYK↓DSTLIMQLLRDNLTL
P31947	8	MERASLIQ↓KAKLAEQAERYEDMA
P31947	9	MERASLIQK↓AKLAEQAERYEDMAA
P31947	26	LAEQAERYEDMAAFM↓KGAVEKGEELSCEER
P31947	31	ERYEDMAAFMKGAVE↓KGEELSCEERNLLSV
P31947	44	VEKGEELSCEERNLL↓SVAYKNVVGGQRAAW
P31947	45	EKGEELSCEERNLLS↓VAYKNVVGGQRAAWR
P31947	63	KNVVGGQRAAWRVLS↓SIEQKSNEEGSEEKG
P31947	214	EAMADLHTLSEDSYK↓DSTLIMQLLRDNLTL
P27348	2	ME↓KTELIQKAKLAEQAE
P27348	8	MEKTELIQ↓KAKLAEQAERYDDMA
P27348	9	MEKTELIQK↓AKLAEQAERYDDMAT
P27348	24	AKLAEQAERYDDMAT↓CMKAVTEQGAELSNE
P27348	25	KLAEQAERYDDMATC↓MKAVTEQGAELSNEE
P27348	26	LAEQAERYDDMATCM↓KAVTEQGAELSNEER
P27348	27	AEQAERYDDMATCMK↓AVTEQGAELSNEERN
P27348	30	AERYDDMATCMKAVT↓EQGAELSNEERNLLS
P27348	44	TEQGAELSNEERNLL↓SVAYKNVVGGRRSAW
P27348	45	EQGAELSNEERNLLS↓VAYKNVVGGRRSAWR
P27348	83	TDTSDKKLQLIKDYR↓EKVESELRSICTTVL
P27348	212	EAIAELDTLNEDSYK↓DSTLIMQLLRDNLTL
P63104	8	MDKNELVQ↓KAKLAEQAERYDDMA
P63104	9	MDKNELVQK↓AKLAEQAERYDDMAA
P63104	23	KAKLAEQAERYDDMA↓ACMKSVTEQGAELSN
P63104	26	LAEQAERYDDMAACM↓KSVTEQGAELSNEER
P63104	27	AEQAERYDDMAACMK↓SVTEQGAELSNEERN
P63104	30	AERYDDMAACMKSVT↓EQGAELSNEERNLLS
P63104	44	TEQGAELSNEERNLL↓SVAYKNVVGARRSSW
P63104	45	EQGAELSNEERNLLS↓VAYKNVVGARRSSWR
P63104	63	KNVVGARRSSWRVVS↓SIEQKTEGAEKKQQM
P63104	66	VGARRSSWRVVSSIE↓QKTEGAEKKQQMARE
P63104	67	GARRSSWRVVSSIEQ↓KTEGAEKKQQMAREY
P63104	83	TEGAEKKQQMAREYR↓EKIETELRDICNDVL
P63104	212	EAIAELDTLSEESYK↓DSTLIMQLLRDNLTL
Q9C0C2	233	GWSQEGPVKSPAECR↓EEHSKTPEERSLPSD
Q9C0C2	898	GDWEFGKRDSLGAYA↓SQDANEQGQDLGKRD
Q01970	1046	QEFQNRQVQSLLELR↓EAQVDAEAQRRLEHL
Q6L8Q7	286	AGPGTCTFDHRHLYT↓KKVTEDALIRTVSYN
P62333	88	TNGPRYVVGCRRQLD↓KSKLKPGTRVALDMT
P62191	237	ILYGPPGTGKTLLAK↓AVANQTSATFLRVVG
P62191	352	DPALIRPGRIDRKIE↓FPLPDEKTKKRIFQI
P17980	35	WDEAEQDGIGEEVLK↓MSTEEIIQRTRLLDS
P43686	30	PALSVSRPQTGLSFL↓GPEPEDLEDLYSRYK
P43686	94	KRIQSIPLVIGQFLE↓AVDQNTAIVGSTTGS
P62195	12	MALDGPEQMELE↓EGKAGSGLRQYYLSK
P62195	284	QRTMLELLNQLDGFE↓ATKNIKVIMATNRID
Q99460	466	NHGGDIIDYLLNQLK↓NASNDIVRHGGSLGL
O00231	81	GGLLKYVRPFLNSIS↓KAKAARLVRSLLDLF
O00231	288	KLALRYAGRQTEALK↓CVAQASKNRSLADFE
O00232	15	MADGGSERADGRIVK↓MEVDYSATVDQRLPE
Q9UNM6	262	FQTLKTAWGQQPDLA↓ANEAQLLRKIQLLCL
Q9UNM6	316	ITVNEVELLVMKALS↓VGLVKGSIDEVDKRV
O00487	59	GRAGVPMEVMGLMLG↓EFVDDYTVRVIDVFA
Q13200	107	PKPLKFLRPHYGKLK↓EIYENMAPGENKRFA
Q13200	111	KFLRPHYGKLKEIYE↓NMAPGENKRFAADII
O43242	83	TVTLEDIKEHVKQLE↓KAVSGKEPRFVLRAL
O43242	221	AAKCYYYHARVYEFL↓DKLDVVRSFLHARLR
P55036	114	RQGKNHKMRIIAFVG↓SPVEDNEKDLVKLAK
P55036	221	GVDPSADPELALALR↓VSMEEQRQRQEEEAR
Q15008	7	MPLENLE↓EEGLPKNPDLRIAQL
O00233	125	DMAEAHKEAMSRKLG↓QSESQGPPRAFAKVN
Q13442	28	ARQYTSPEEIDAQLQ↓AEKQKAREEEEQKEG
Q13442	90	GVEGLIDIENPNRVA↓QTTKKVTQLDLDGPK
Q13442	128	EIEKQKAKERYMKMH↓LAGKTEQAKADLARL
Q13442	130	EKQKAKERYMKMHLA↓GKTEQAKADLARLAI
Q13442	131	KQKAKERYMKMHLAG↓KTEQAKADLARLAII
P82675	117	LAETGAGAKKGRGKR↓TKKKKRKDLNRGQII
P82675	118	AETGAGAKKGRGKRT↓KKKKRKDLNRGQIIG
Q9Y2R9	113	MIGGNKVLARSLMIQ↓TLEAVKRKQFEKYHA
O75394	58	LHYDPVVKQRVLFVE↓KKKIRSL
Q96EL3	97	ALEMLTAFASHIRAR↓DAAGSGDKPGADTGR
Q99714	132	LDVNLMGTFNVIRLV↓AGEMGQNEPDQGGQR
Q99714	133	DVNLMGTFNVIRLVA↓GEMGQNEPDQGGQRG
P62280	26	KQPTIFQNKKRVLLG↓ETGKEKLPRYYKNIG
P25398	36	LKTALIHDGLARGIR↓EAAKALDKRQAHLCV
P62277	39	WLKLTSDDVKEQIYK↓LAKKGLTPSQIGVIL
P62277	41	KLTSDDVKEQIYKLA↓KKGLTPSQIGVILRD
P62277	92	KGLAPDLPEDLYHLI↓KKAVAVRKHLERNRK
P62263	73	GMKVKADRDESSPYA↓AMLAAQDVAQRCKEL
P62263	75	KVKADRDESSPYAAM↓LAAQDVAQRCKELGI
P62263	105	TALHIKLRATGGNRT↓KTPGPGAQSALRALA
P62244	11	MVRMNVLADAL↓KSINNAEKRGKRQVL
P62244	12	MVRMNVLADALK↓SINNAEKRGKRQVLI
P62244	13	MVRMNVLADALKS↓INNAEKRGKRQVLIR
P62244	48	IVRFLTVMMKHGYIG↓EFEIIDDHRAGKIVV
P62244	105	NNLLPSRQFGFIVLT↓TSAGIMDHEEARRKH
P62249	50	GRPLEMIEPRTLQYK↓LLEPVLLLGKERFAG
P62249	52	PLEMIEPRTLQYKLL↓EPVLLLGKERFAGVD
P08708	6	MGRVRT↓KTVKKAARVIIEKYY
P08708	35	YTRLGNDFHTNKRVC↓EEIAIIPSKKLRNKI
P08708	36	TRLGNDFHTNKRVCE↓EIAIIPSKKLRNKIA
P08708	37	RLGNDFHTNKRVCEE↓IAIIPSKKLRNKIAG
P08708	39	GNDFHTNKRVCEEIA↓IIPSKKLRNKIAGYV
P0CW22	6	MGRVRT↓KTVKKAARVIIEKYY
P0CW22	35	YTRLGNDFHTNKRVC↓EEIAIIPSKKLRNKI
P0CW22	36	TRLGNDFHTNKRVCE↓EIAIIPSKKLRNKIA
P0CW22	37	RLGNDFHTNKRVCEE↓IAIIPSKKLRNKIAG
P0CW22	39	GNDFHTNKRVCEEIA↓IIPSKKLRNKIAGYV
P62269	14	MSLVIPEKFQHILR↓VLNTNIDGRRKIAFA
P39019	7	MPGVTVK↓DVNQQEFVRALAAFL
P39019	104	SHFSRGSKSVARRVL↓QALEGLKMVEKDQDG
P15880	99	SLPIKESEIIDFFLG↓ASLKDEVLKIMPVQK
P15880	103	KESEIIDFFLGASLK↓DEVLKIMPVQKQTRA
P15880	157	CSKEVATAIRGAIIL↓AKLSIVPVRRGYWGN
P15880	158	SKEVATAIRGAIILA↓KLSIVPVRRGYWGNK
P15880	214	RGTGIVSAPVPKKLL↓MMAGIDDCYTSARGC
P15880	283	FTDHLVKTHTRVSVQ↓RTQAPAVATT
P60866	4	MAFK↓DTGKTPVEPEVAIHR
P63220	61	NGQFKTYAICGAIRR↓MGESDDSILRLAKAD
P63220	63	QFKTYAICGAIRRMG↓ESDDSILRLAKADGI
P62847	28	TNRLLQRKQMVIDVL↓HPGKATVPKTEIREK
P62847	97	KKNEPKHRLARHGLY↓EKKKTSRKQRKERKN
P62851	35	DPVNKSGGKAKKKKW↓SKGKVRDKLNNLVLF
P62851	110	LIKLVSKHRAQVIYT↓RNTKGGDAPAAGEDA
P62854	28	GRGHVQPIRCTNCAR↓CVPKDKAIKKFVIRN
P62854	29	RGHVQPIRCTNCARC↓VPKDKAIKKFVIRNI
P62854	32	VQPIRCTNCARCVPK↓DKAIKKFVIRNIVEA
P42677	8	MPLAKDLL↓HPSPEEEKRKHKKKR
Q71UM5	13	MPLARDLLHPSLE↓EEKKKHKKKRLVQSP
P62857	31	VLGRTGSQGQCTQVR↓VEFMDDTSRSIIRNV
P62857	33	GRTGSQGQCTQVRVE↓FMDDTSRSIIRNVKG
P23396	13	MAVQISKKRKFVA↓DGIFKAELNEFLTRE
P23396	18	QISKKRKFVADGIFK↓AELNEFLTRELAEDG
P23396	97	SVELYAEKVATRGLC↓AIAQAESLRYKLLGG
P62861	18	GSLARAGKVRGQTPK↓VAKQEKKKKKTGRAK
P62861	19	SLARAGKVRGQTPKV↓AKQEKKKKKTGRAKR
P62861	20	LARAGKVRGQTPKVA↓KQEKKKKKTGRAKRR
P62861	21	ARAGKVRGQTPKVAK↓QEKKKKKTGRAKRRM
P62861	23	AGKVRGQTPKVAKQE↓KKKKKTGRAKRRMQY
P61247	51	AMFNIRNIGKTLVTR↓TQGTKIASDGLKGRV
P61247	53	FNIRNIGKTLVTRTQ↓GTKIASDGLKGRVFE
P61247	67	QGTKIASDGLKGRVF↓EVSLADLQNDEVAFR
P61247	75	GLKGRVFEVSLADLQ↓NDEVAFRKFKLITED
P61247	138	HVDVKTTDGYLLRLF↓CVGFTKKRNNQIRKT
P61247	139	VDVKTTDGYLLRLFC↓VGFTKKRNNQIRKTS
P61247	152	FCVGFTKKRNNQIRK↓TSYAQHQQVRQIRKK
P61247	232	LKKPKFELGKLMELH↓GEGSSSGKATGDETG
P61247	235	PKFELGKLMELHGEG↓SSSGKATGDETGAKV
P61247	251	SSGKATGDETGAKVE↓RADGYEPPVQESV
P62701	55	CLPLIIFLRNRLKYA↓LTGDEVKKICMQRFI
P62701	87	DGKVRTDITYPAGFM↓DVISIDKTGENFRLI
P62701	91	RTDITYPAGFMDVIS↓IDKTGENFRLIYDTK
P22090	55	CLPLIVFLRNRLKYA↓LTGDEVKKICMQRFI
P46782	114	IHLLTGENPLQVLVN↓AIINSGPREDSTRIG
P46782	136	REDSTRIGRAGTVRR↓QAVDVSPLRRVNQAI
P46782	137	EDSTRIGRAGTVRRQ↓AVDVSPLRRVNQAIW
P62753	11	MKLNISFPATG↓CQKLIEVDDERKLRT
P62753	13	MKLNISFPATGCQ↓KLIEVDDERKLRTFY
P62753	147	LGPKRASRIRKLFNL↓SKEDDVRQYVVRKPL
P62753	163	KEDDVRQYVVRKPLN↓KEGKKPRTKAPKIQR
P62753	217	KEEAAEYAKLLAKRM↓KEAKEKRQEQIAKRR
P62753	218	EEAAEYAKLLAKRMK↓EAKEKRQEQIAKRRR
P62081	46	MNSDLKAQLRELNIT↓AAKEIEVGGGRKAII
P62241	30	GKRKPYHKKRKYELG↓RPAANTKIGPRRIHT
P62241	83	SECCTRKTRIIDVVY↓NASNNELVRTKTLVK
P62241	84	ECCTRKTRIIDVVYN↓ASNNELVRTKTLVKN
P62241	126	WYESHYALPLGRKKG↓AKLTPEEEEILNKKR
P62241	128	ESHYALPLGRKKGAK↓LTPEEEEILNKKRSK
P46781	47	GEYGLRNKREVWRVK↓FTLAKIRKAARELLT
P46781	62	FTLAKIRKAARELLT↓LDEKDPRRLFEGNAL
P46781	72	RELLTLDEKDPRRLF↓EGNALLRRLVRIGVL
P46781	99	GVLDEGKMKLDYILG↓LKIEDFLERRLQTQV
P46781	138	HHARVLIRQRHIRVR↓KQVVNIPSFIVRLDS
P46781	139	HARVLIRQRHIRVRK↓QVVNIPSFIVRLDSQ
P08865	135	LLVVTDPRADHQPLT↓EASYVNLPTIALCNT
Q8TCD5	142	IILTRDKTVVLGDLL↓IDDKDTVRGQEETPS
Q9H0D6	120	APRAKMNQQRSRRFR↓ASKEGMEAAVEKQRV
P10809	25	MRPVSRVLAPHLTRA↓YAKDVKFGADARALM
P10809	40	YAKDVKFGADARALM↓LQGVDLLADAVAVTM
P10809	42	KDVKFGADARALMLQ↓GVDLLADAVAVTMGP
P10809	47	GADARALMLQGVDLL↓ADAVAVTMGPKGRTV
P10809	129	TATVLARSIAKEGFE↓KISKGANPVEIRRGV
P10809	132	VLARSIAKEGFEKIS↓KGANPVEIRRGVMLA
P10809	296	ALSTLVLNRLKVGLQ↓VVAVKAPGFGDNRKN
P10809	358	KVGEVIVTKDDAMLL↓KGKGDKAQIEKRIQE
P10809	359	VGEVIVTKDDAMLLK↓GKGDKAQIEKRIQEI
P10809	404	LNERLAKLSDGVAVL↓KVGGTSDVEVNEKKD
P10809	407	RLAKLSDGVAVLKVG↓GTSDVEVNEKKDRVT
P10809	512	SSEVGYDAMAGDFVN↓MVEKGIIDPTKVVRT
P10809	514	EVGYDAMAGDFVNMV↓EKGIIDPTKVVRTAL
P10809	515	VGYDAMAGDFVNMVE↓KGIIDPTKVVRTALL
P05388	28	FLKIIQLLDDYPKCF↓IVGADNVGSKQMQQI
P05388	31	IIQLLDDYPKCFIVG↓ADNVGSKQMQQIRMS
P05388	48	NVGSKQMQQIRMSLR↓GKAVVLMGKNTMMRK
P05388	76	RKAIRGHLENNPALE↓KLLPHIRGNVGFVFT
P05388	139	AQNTGLGPEKTSFFQ↓ALGITTKISRGTIEI
P05388	142	TGLGPEKTSFFQALG↓ITTKISRGTIEILSD
Q8NHW5	28	FLKIIQLLDDYPKCF↓IVGADNVGSKQMQQI
Q8NHW5	31	IIQLLDDYPKCFIVG↓ADNVGSKQMQQIRMS
Q8NHW5	139	AQNTGLGPEKTSFFQ↓ALGITTKISRGTIEI
Q8NHW5	142	TGLGPEKTSFFQALG↓ITTKISRGTIEILSD
P27635	12	MGRRPARCYRYC↓KNKPYPKSRFCRGVP
P62906	35	NQRKRRKFLETVELQ↓ISLKNYDPQKDKRFS
P62906	108	NKNKKLVKKLAKKYD↓AFLASESLIKQIPRI
Q96L21	12	MGRRPARCYRYC↓KNKPYPKSRFCRGVP
P62913	23	ENPMRELRIRKLCLN↓ICVGESGDRLTRAAK
P62913	140	YGLDFYVVLGRPGFS↓IADKKRRTGCIGAKH
P30050	134	SLARELSGTIKEILG↓TAQSVGCNVDGRHPH
P26373	158	LKLATQLTGPVMPVR↓NVYKKEKARVITEEE
P26373	161	ATQLTGPVMPVRNVY↓KKEKARVITEEEKNF
P50914	25	RVAYVSFGPHAGKLV↓AIVDVIDQNRALVDG
P50914	26	VAYVSFGPHAGKLVA↓IVDVIDQNRALVDGP
P50914	113	ERKAKMTDFDRFKVM↓KAKKMRNRIIKNEVK
Q07020	14	MGVDIRHNKDRKVR↓RKEPKSQDIYLRLLV
Q07020	68	SRTNRPPLSLSRMIR↓KMKLPGRENKTAVVV
Q02543	33	TPKCHTPPLYRMRIF↓APNHVVAKSRFWYFV
Q02543	65	LKKMKKSSGEIVYCG↓QVFEKSPLRVKNFGI
Q02543	127	MGARHRARAHSIQIM↓KVEEIAASKCRRPAV
P84098	23	RLASSVLRCGKKKVW↓LDPNETNEIANANSR
P84098	24	LASSVLRCGKKKVWL↓DPNETNEIANANSRQ
P84098	42	ETNEIANANSRQQIR↓KLIKDGLIIRKPVTV
P84098	164	ARKKLLADQAEARRS↓KTKEARKRREERLQA
P35268	86	VTSEVPFSKRYLKYL↓TKKYLKKNNLRDWLR
P35268	87	TSEVPFSKRYLKYLT↓KKYLKKNNLRDWLRV
Q6P5R6	80	VVSEKQFSKRYLKYL↓TKKYLKKNNLRDWLR
Q6P5R6	81	VSEKQFSKRYLKYLT↓KKYLKKNNLRDWLRV
P62829	66	LPAAGVGDMVMATVK↓KGKPELRKKVHPAVV
P62750	33	AKALKAKKAVLKGVH↓SHKKKKIRTSPTFRR
P62750	35	ALKAKKAVLKGVHSH↓KKKKIRTSPTFRRPK
P62750	36	LKAKKAVLKGVHSHK↓KKKIRTSPTFRRPKT
P61254	45	SSPLSKELRQKYNVR↓SMPIRKDDEVQVVRG
P61254	50	KELRQKYNVRSMPIR↓KDDEVQVVRGHYKGQ
Q9UNX3	45	SSPLSKELRQKYNVR↓SMPIRKDDEVQVVRG
Q9UNX3	50	KELRQKYNVRSMPIR↓KDDEVQVVRGHYKGQ
P61353	52	YSHALVAGIDRYPRK↓VTAAMGKKKIAKRSK
P61353	54	HALVAGIDRYPRKVT↓AAMGKKKIAKRSKIK
P61353	56	LVAGIDRYPRKVTAA↓MGKKKIAKRSKIKSF
P61353	57	VAGIDRYPRKVTAAM↓GKKKIAKRSKIKSFV
P61353	58	AGIDRYPRKVTAAMG↓KKKIAKRSKIKSFVK
P61353	92	NHLMPTRYSVDIPLD↓KTVVNKDVFRDPALK
P46776	80	NQSFCPTVNLDKLWT↓LVSEQTRVNAAKNKT
P46776	89	LDKLWTLVSEQTRVN↓AAKNKTGAAPIIDVV
P46776	91	KLWTLVSEQTRVNAA↓KNKTGAAPIIDVVRS
P46776	96	VSEQTRVNAAKNKTG↓AAPIIDVVRSGYYKV
P46776	97	SEQTRVNAAKNKTGA↓APIIDVVRSGYYKVL
P46779	50	NSFRYNGLIHRKTVG↓VEPAADGKGVVVVIK
P46779	79	KRRSGQRKPATSYVR↓TTINKNARATLSSIR
P47914	33	NGIKKPRSQRYESLK↓GVDPKFLRNMRFAKK
P47914	55	RNMRFAKKHNKKGLK↓KMQANNAKAMSARAE
P47914	136	KAKAKAKAKDQTKAQ↓AAAPASVPAQAPKRT
P47914	137	AKAKAKAKDQTKAQA↓AAPASVPAQAPKRTQ
P47914	138	KAKAKAKDQTKAQAA↓APASVPAQAPKRTQA
P47914	149	AQAAAPASVPAQAPK↓RTQAPTKASE
P39023	58	TAFLGYKAGMTHIVR↓EVDRPGSKVNKKEVV
P39023	88	EAVTIVETPPMVVVG↓IVGYVETPRGLRTFK
P39023	236	VTKGKGYKGVTSRWH↓TKKLPRKTHRGLRKV
P39023	348	KGCVVGTKKRVLTLR↓KSLLVQTKRRALEKI
P39023	393	FQTMEEKKAFMGPLK↓KDRIAKEEGA
P62888	3	MVA↓AKKTKKSLESINSRL
P62888	92	NIELGTACGKYYRVC↓TLAIIDPGDSDIIRS
P62888	93	IELGTACGKYYRVCT↓LAIIDPGDSDIIRSM
P62888	94	ELGTACGKYYRVCTL↓AIIDPGDSDIIRSMP
P62888	95	LGTACGKYYRVCTLA↓IIDPGDSDIIRSMPE
P62899	2	MA↓PAKKGGEKKKGRSAI
P62899	4	MAPA↓KKGGEKKKGRSAINE
P62899	5	MAPAK↓KGGEKKKGRSAINEV
P62899	15	MAPAKKGGEKKKGRS↓AINEVVTREYTINIH
P62899	54	KRAPRALKEIRKFAM↓KEMGTPDVRIDTRLN
P62899	55	RAPRALKEIRKFAMK↓EMGTPDVRIDTRLNK
P62910	8	MAALRPLV↓KPKIVKKRTKKFIRH
P49207	57	KSACGVCPGRLRGVR↓AVRPKVLMRLSKTKK
P49207	68	RGVRAVRPKVLMRLS↓KTKKHVSRAYGGSMC
P42766	32	LKQLDDLKVELSQLR↓VAKVTGGAASKLSKI
P42766	58	LSKIRVVRKSIARVL↓TVINQTQKENLRKFY
P42766	62	RVVRKSIARVLTVIN↓QTQKENLRKFYKGKK
P18077	51	DETEFYLGKRCAYVY↓KAKNNTVTPGGKPNK
P18077	52	ETEFYLGKRCAYVYK↓AKNNTVTPGGKPNKT
P18077	54	EFYLGKRCAYVYKAK↓NNTVTPGGKPNKTRV
P18077	57	LGKRCAYVYKAKNNT↓VTPGGKPNKTRVIWG
Q9Y3U8	18	RYPMAVGLNKGHKVT↓KNVSKPRHSRRRGRL
Q9Y3U8	61	VCGFAPYERRAMELL↓KVSKDKRALKFIKKR
P83881	57	RKQSGYGGQTKPIFR↓KKAKTTKKIVLRLEC
P83881	58	KQSGYGGQTKPIFRK↓KAKTTKKIVLRLECV
P83881	92	RSKRMLAIKRCKHFE↓LGGDKKRKGQVIQF
Q969Q0	57	RKQSGYGGQTKPIFR↓KKAKTTKKIVLRLEC
Q969Q0	58	KQSGYGGQTKPIFRK↓KAKTTKKIVLRLECV
Q969Q0	92	RSKRMLAIKRCKHFE↓LGGDKKRKGQVIQF
P61513	41	KKIEISQHAKYTCSF↓CGKTKMKRRAVGIWH
P63173	16	PRKIEEIKDFLLTAR↓RKDAKSVKIKKNKDN
P63173	24	DFLLTARRKDAKSVK↓IKKNKDNVKFKVRCS
P63173	26	LLTARRKDAKSVKIK↓KNKDNVKFKVRCSRY
Q92901	236	VTKGRGVKGVTSRWH↓TKKLPRKTHKGLRKV
P36578	190	AWNDIKKVYASQRMR↓AGKGKMRNRRRIQRR
P46777	37	RREGKTDYYARKRLV↓IQDKNKYNTPKYRMI
P46777	39	EGKTDYYARKRLVIQ↓DKNKYNTPKYRMIVR
P46777	100	YGVKVGLTNYAAAYC↓TGLLLARRLLNRFGM
P46777	143	EYNVESIDGQPGAFT↓CYLDAGLARTTTGNK
P46777	145	NVESIDGQPGAFTCY↓LDAGLARTTTGNKVF
P46777	240	YIKNSVTPDMMEEMY↓KKAHAAIRENPVYEK
P46777	241	IKNSVTPDMMEEMYK↓KAHAAIRENPVYEKK
P46777	254	YKKAHAAIRENPVYE↓KKPKKEVKKKRWNRP
P46777	281	NRPKMSLAQKKDRVA↓QKKASFLRAQERAAE
P46777	282	RPKMSLAQKKDRVAQ↓KKASFLRAQERAAES
Q02878	90	AKSKVEKKKKEKVLA↓TVTKPVGGDKNGGTR
Q02878	93	KVEKKKKEKVLATVT↓KPVGGDKNGGTRVVK
Q02878	114	KNGGTRVVKLRKMPR↓YYPTEDVPRKLLSHG
Q02878	213	TKIDISNVKIPKHLT↓DAYFKKKKLRKPRHQ
P18124	96	YVPAEPKLAFVIRIR↓GINGVSPKVRKVLQL
P18124	126	LRLRQIFNGTFVKLN↓KASINMLRIVEPYIA
P62424	101	LDRQTATQLLKLAHK↓YRPETKQEKKQRLLA
P62424	105	TATQLLKLAHKYRPE↓TKQEKKQRLLARAEK
P62424	205	GRLVHRKTCTTVAFT↓QVNSEDKGALAKLVE
P62917	134	PGDRGKLARASGNYA↓TVISHNPETKKTRVK
P62917	137	RGKLARASGNYATVI↓SHNPETKKTRVKLPS
P32969	48	LRRDFNHINVELSLL↓GKKKKRLRVDKWWGN
P32969	49	RRDFNHINVELSLLG↓KKKKRLRVDKWWGNR
P32969	106	MRSVYAHFPINVVIQ↓ENGSLVEIRNFLGEK
P32969	161	EGNDIELVSNSAALI↓QQATTVKNKDIRKFL
P32969	162	GNDIELVSNSAALIQ↓QATTVKNKDIRKFLD
Q9Y221	144	GVVVYSMADIPLGFG↓VAAKSTQDCRKVDPM
Q01813	30	FLEHLSGAGKAIGVL↓TSGGDAQGMNAAVRA
Q01813	31	LEHLSGAGKAIGVLT↓SGGDAQGMNAAVRAV
Q01813	83	DGGSNIAEADWESVS↓SILQVGGTIIGSARC
Q01813	362	NGNHAVRLPLMECVQ↓MTQDVQKAMDERRFQ
Q01813	414	KLPDDQIPKTNCNVA↓VINVGAPAAGMNAAV
Q01813	419	QIPKTNCNVAVINVG↓APAAGMNAAVRSAVR
Q01813	514	INALLIIGGFEAYLG↓LLELSAAREKHEEFC
Q01813	549	VPATVSNNVPGSDFS↓IGADTALNTITDTCD
Q01813	597	MGGYCGYLANMGGLA↓AGADAAYIFEEPFDI
Q01813	698	NFGTKISARAMEWIT↓AKLKEARGRGKKFTT
P17858	21	EKLRASGAGKAIGVL↓TSGGDAQGMNAAVRA
P17858	22	KLRASGAGKAIGVLT↓SGGDAQGMNAAVRAV
P17858	114	AAAYNLVQHGITNLC↓VIGGDGSLTGANIFR
P17858	408	PKEKSNFSLAILNVG↓APAAGMNAAVRSAVR
P08237	21	HAAKTLGIGKAIAVL↓TSGGDAQGMNAAVRA
P08237	22	AAKTLGIGKAIAVLT↓SGGDAQGMNAAVRAV
P08237	409	VSKSGSHTVAVMNVG↓APAAGMNAAVRSTVR
P52209	63	GTKVVGAQSLKEMVS↓KLKKPRRIILLVKAG
P52209	92	GQAVDDFIEKLVPLL↓DTGDIIIDGGNSEYR
P52209	117	NSEYRDTTRRCRDLK↓AKGILFVGSGVSGGE
P52209	125	RRCRDLKAKGILFVG↓SGVSGGEEGARYGPS
P52209	127	CRDLKAKGILFVGSG↓VSGGEEGARYGPSLM
P52209	279	KWTAISALEYGVPVT↓LIGEAVFARCLSSLK
P52209	311	RIQASKKLKGPQKFQ↓FDGDKKSFLEDIRKA
P52209	369	YGGIALMWRGGCIIR↓SVFLGKIKDAFDRNP
P52209	424	VSTGVQAGIPMPCFT↓TALSFYDGYRHEMLP
P36639	49	SGKNPGTMGASRLYT↓LVLVLQPQRVLLGMK
P11021	40	DVGTVVGIDLGTTYS↓CVGVFKNGRVEIIAN
P11021	51	TTYSCVGVFKNGRVE↓IIANDQGNRITPSYV
P11021	270	EDFDQRVMEHFIKLY↓KKKTGKDVRKDNRAV
P11021	271	DFDQRVMEHFIKLYK↓KKTGKDVRKDNRAVQ
Q8IZT6	143	VLKHQAILLGNAEEQ↓KKKKRSLWDTIKKKK
Q86V21	149	RQEVALFAAAMRKMG↓VKKGDRVVGYLPNSE
Q9BWD1	26	SAARTIIGSFNGALA↓AVPVQDLGSTVIKEV
Q9BWD1	264	NASGINDGAAAVVLM↓KKSEADKRGLTPLAR
Q9BWD1	265	ASGINDGAAAVVLMK↓KSEADKRGLTPLARI
P24752	296	NASTLNDGAAALVLM↓TADAAKRLNVTPLAR
P39687	12	MEMGRRIHLELR↓NRTPSDVKELVLDNS
P39687	53	DEFEELEFLSTINVG↓LTSIANLPKLNKLKK
P39687	55	FEELEFLSTINVGLT↓SIANLPKLNKLKKLE
P39687	64	INVGLTSIANLPKLN↓KLKKLELSDNRVSGG
P39687	116	DLSTIEPLKKLENLK↓SLDLFNCEVTNLNDY
Q92688	116	DISTLEPLKKLECLK↓SLDLFNCEVTNLNDY
Q92688	217	DEDDDEVSEEEEEFG↓LDEEDEDEDEDEEEE
O95626	12	MEMGKWIHLELR↓NRTPSDVKELFLDNS
Q9BTT0	12	MEMKKKINLELR↓NRSPEEVTELVLDNC
Q9BTT0	222	ELGEGEEEVGLSYLM↓KEEIQDEEDDDDYVE
Q9BTT0	237	KEEIQDEEDDDDYVE↓EGEEEEEEEEGGLRG
Q9BTT0	242	DEEDDDDYVEEGEEE↓EEEEEGGLRGEKRKR
Q99798	620	FRGHLDNISNNLLIG↓AINIENGKANSVRNA
P68032	19	EETTALVCDNGSGLV↓KAGFAGDDAPRAVFP
P68032	20	ETTALVCDNGSGLVK↓AGFAGDDAPRAVFPS
P68032	22	TALVCDNGSGLVKAG↓FAGDDAPRAVFPSIV
P68032	46	VFPSIVGRPRHQGVM↓VGMGQKDSYVGDEAQ
P68032	48	PSIVGRPRHQGVMVG↓MGQKDSYVGDEAQSK
P68032	49	SIVGRPRHQGVMVGM↓GQKDSYVGDEAQSKR
P68032	50	IVGRPRHQGVMVGMG↓QKDSYVGDEAQSKRG
P68032	52	GRPRHQGVMVGMGQK↓DSYVGDEAQSKRGIL
P68032	55	RHQGVMVGMGQKDSY↓VGDEAQSKRGILTLK
P68032	107	YNELRVAPEEHPTLL↓TEAPLNPKANREKMT
P68032	108	NELRVAPEEHPTLLT↓EAPLNPKANREKMTQ
P68032	139	MFETFNVPAMYVAIQ↓AVLSLYASGRTTGIV
P68032	208	ILTERGYSFVTTAER↓EIVRDIKEKLCYVAL
P68032	239	FENEMATAASSSSLE↓KSYELPDGQVITIGN
P68032	243	MATAASSSSLEKSYE↓LPDGQVITIGNERFR
P68032	301	CDIDIRKDLYANNVL↓SGGTTMYPGIADRMQ
P68032	302	DIDIRKDLYANNVLS↓GGTTMYPGIADRMQK
P68032	306	RKDLYANNVLSGGTT↓MYPGIADRMQKEITA
P68032	320	TMYPGIADRMQKEIT↓ALAPSTMKIKIIAPP
P68032	327	DRMQKEITALAPSTM↓KIKIIAPPERKYSVW
P68133	19	DETTALVCDNGSGLV↓KAGFAGDDAPRAVFP
P68133	20	ETTALVCDNGSGLVK↓AGFAGDDAPRAVFPS
P68133	22	TALVCDNGSGLVKAG↓FAGDDAPRAVFPSIV
P68133	46	VFPSIVGRPRHQGVM↓VGMGQKDSYVGDEAQ
P68133	48	PSIVGRPRHQGVMVG↓MGQKDSYVGDEAQSK
P68133	49	SIVGRPRHQGVMVGM↓GQKDSYVGDEAQSKR
P68133	50	IVGRPRHQGVMVGMG↓QKDSYVGDEAQSKRG
P68133	52	GRPRHQGVMVGMGQK↓DSYVGDEAQSKRGIL
P68133	55	RHQGVMVGMGQKDSY↓VGDEAQSKRGILTLK
P68133	107	YNELRVAPEEHPTLL↓TEAPLNPKANREKMT
P68133	108	NELRVAPEEHPTLLT↓EAPLNPKANREKMTQ
P68133	139	MFETFNVPAMYVAIQ↓AVLSLYASGRTTGIV
P68133	208	ILTERGYSFVTTAER↓EIVRDIKEKLCYVAL
P68133	239	FENEMATAASSSSLE↓KSYELPDGQVITIGN
P68133	243	MATAASSSSLEKSYE↓LPDGQVITIGNERFR
P68133	301	CDIDIRKDLYANNVM↓SGGTTMYPGIADRMQ
P68133	302	DIDIRKDLYANNVMS↓GGTTMYPGIADRMQK
P68133	306	RKDLYANNVMSGGTT↓MYPGIADRMQKEITA
P68133	320	TMYPGIADRMQKEIT↓ALAPSTMKIKIIAPP
P68133	327	DRMQKEITALAPSTM↓KIKIIAPPERKYSVW
P62736	19	EDSTALVCDNGSGLC↓KAGFAGDDAPRAVFP
P62736	20	DSTALVCDNGSGLCK↓AGFAGDDAPRAVFPS
P62736	22	TALVCDNGSGLCKAG↓FAGDDAPRAVFPSIV
P62736	46	VFPSIVGRPRHQGVM↓VGMGQKDSYVGDEAQ
P62736	48	PSIVGRPRHQGVMVG↓MGQKDSYVGDEAQSK
P62736	49	SIVGRPRHQGVMVGM↓GQKDSYVGDEAQSKR
P62736	50	IVGRPRHQGVMVGMG↓QKDSYVGDEAQSKRG
P62736	52	GRPRHQGVMVGMGQK↓DSYVGDEAQSKRGIL
P62736	55	RHQGVMVGMGQKDSY↓VGDEAQSKRGILTLK
P62736	107	YNELRVAPEEHPTLL↓TEAPLNPKANREKMT
P62736	108	NELRVAPEEHPTLLT↓EAPLNPKANREKMTQ
P62736	139	MFETFNVPAMYVAIQ↓AVLSLYASGRTTGIV
P62736	208	ILTERGYSFVTTAER↓EIVRDIKEKLCYVAL
P62736	239	FENEMATAASSSSLE↓KSYELPDGQVITIGN
P62736	243	MATAASSSSLEKSYE↓LPDGQVITIGNERFR
P62736	301	CDIDIRKDLYANNVL↓SGGTTMYPGIADRMQ
P62736	302	DIDIRKDLYANNVLS↓GGTTMYPGIADRMQK
P62736	306	RKDLYANNVLSGGTT↓MYPGIADRMQKEITA
P62736	320	TMYPGIADRMQKEIT↓ALAPSTMKIKIIAPP
P62736	327	DRMQKEITALAPSTM↓KIKIIAPPERKYSVW
P60709	10	MDDDIAALVV↓DNGSGMCKAGFAGDD
P60709	17	DDIAALVVDNGSGMC↓KAGFAGDDAPRAVFP
P60709	18	DIAALVVDNGSGMCK↓AGFAGDDAPRAVFPS
P60709	20	AALVVDNGSGMCKAG↓FAGDDAPRAVFPSIV
P60709	44	VFPSIVGRPRHQGVM↓VGMGQKDSYVGDEAQ
P60709	46	PSIVGRPRHQGVMVG↓MGQKDSYVGDEAQSK
P60709	47	SIVGRPRHQGVMVGM↓GQKDSYVGDEAQSKR
P60709	48	IVGRPRHQGVMVGMG↓QKDSYVGDEAQSKRG
P60709	50	GRPRHQGVMVGMGQK↓DSYVGDEAQSKRGIL
P60709	53	RHQGVMVGMGQKDSY↓VGDEAQSKRGILTLK
P60709	95	DMEKIWHHTFYNELR↓VAPEEHPVLLTEAPL
P60709	105	YNELRVAPEEHPVLL↓TEAPLNPKANREKMT
P60709	106	NELRVAPEEHPVLLT↓EAPLNPKANREKMTQ
P60709	137	MFETFNTPAMYVAIQ↓AVLSLYASGRTTGIV
P60709	206	ILTERGYSFTTTAER↓EIVRDIKEKLCYVAL
P60709	237	FEQEMATAASSSSLE↓KSYELPDGQVITIGN
P60709	241	MATAASSSSLEKSYE↓LPDGQVITIGNERFR
P60709	283	MESCGIHETTFNSIM↓KCDVDIRKDLYANTV
P60709	284	ESCGIHETTFNSIMK↓CDVDIRKDLYANTVL
P60709	294	NSIMKCDVDIRKDLY↓ANTVLSGGTTMYPGI
P60709	296	IMKCDVDIRKDLYAN↓TVLSGGTTMYPGIAD
P60709	299	CDVDIRKDLYANTVL↓SGGTTMYPGIADRMQ
P60709	300	DVDIRKDLYANTVLS↓GGTTMYPGIADRMQK
P60709	304	RKDLYANTVLSGGTT↓MYPGIADRMQKEITA
P60709	318	TMYPGIADRMQKEIT↓ALAPSTMKIKIIAPP
P60709	325	DRMQKEITALAPSTM↓KIKIIAPPERKYSVW
P60709	359	ILASLSTFQQMWISK↓QEYDESGPSIVHRKC
P63261	10	MEEEIAALVI↓DNGSGMCKAGFAGDD
P63261	17	EEIAALVIDNGSGMC↓KAGFAGDDAPRAVFP
P63261	18	EIAALVIDNGSGMCK↓AGFAGDDAPRAVFPS
P63261	20	AALVIDNGSGMCKAG↓FAGDDAPRAVFPSIV
P63261	44	VFPSIVGRPRHQGVM↓VGMGQKDSYVGDEAQ
P63261	46	PSIVGRPRHQGVMVG↓MGQKDSYVGDEAQSK
P63261	47	SIVGRPRHQGVMVGM↓GQKDSYVGDEAQSKR
P63261	48	IVGRPRHQGVMVGMG↓QKDSYVGDEAQSKRG
P63261	50	GRPRHQGVMVGMGQK↓DSYVGDEAQSKRGIL
P63261	53	RHQGVMVGMGQKDSY↓VGDEAQSKRGILTLK
P63261	95	DMEKIWHHTFYNELR↓VAPEEHPVLLTEAPL
P63261	105	YNELRVAPEEHPVLL↓TEAPLNPKANREKMT
P63261	106	NELRVAPEEHPVLLT↓EAPLNPKANREKMTQ
P63261	137	MFETFNTPAMYVAIQ↓AVLSLYASGRTTGIV
P63261	206	ILTERGYSFTTTAER↓EIVRDIKEKLCYVAL
P63261	237	FEQEMATAASSSSLE↓KSYELPDGQVITIGN
P63261	241	MATAASSSSLEKSYE↓LPDGQVITIGNERFR
P63261	283	MESCGIHETTFNSIM↓KCDVDIRKDLYANTV
P63261	284	ESCGIHETTFNSIMK↓CDVDIRKDLYANTVL
P63261	294	NSIMKCDVDIRKDLY↓ANTVLSGGTTMYPGI
P63261	296	IMKCDVDIRKDLYAN↓TVLSGGTTMYPGIAD
P63261	299	CDVDIRKDLYANTVL↓SGGTTMYPGIADRMQ
P63261	300	DVDIRKDLYANTVLS↓GGTTMYPGIADRMQK
P63261	304	RKDLYANTVLSGGTT↓MYPGIADRMQKEITA
P63261	318	TMYPGIADRMQKEIT↓ALAPSTMKIKIIAPP
P63261	325	DRMQKEITALAPSTM↓KIKIIAPPERKYSVW
P63261	359	ILASLSTFQQMWISK↓QEYDESGPSIVHRKC
P63267	18	EETTALVCDNGSGLC↓KAGFAGDDAPRAVFP
P63267	19	ETTALVCDNGSGLCK↓AGFAGDDAPRAVFPS
P63267	21	TALVCDNGSGLCKAG↓FAGDDAPRAVFPSIV
P63267	45	VFPSIVGRPRHQGVM↓VGMGQKDSYVGDEAQ
P63267	47	PSIVGRPRHQGVMVG↓MGQKDSYVGDEAQSK
P63267	48	SIVGRPRHQGVMVGM↓GQKDSYVGDEAQSKR
P63267	49	IVGRPRHQGVMVGMG↓QKDSYVGDEAQSKRG
P63267	51	GRPRHQGVMVGMGQK↓DSYVGDEAQSKRGIL
P63267	54	RHQGVMVGMGQKDSY↓VGDEAQSKRGILTLK
P63267	106	YNELRVAPEEHPTLL↓TEAPLNPKANREKMT
P63267	107	NELRVAPEEHPTLLT↓EAPLNPKANREKMTQ
P63267	138	MFETFNVPAMYVAIQ↓AVLSLYASGRTTGIV
P63267	207	ILTERGYSFVTTAER↓EIVRDIKEKLCYVAL
P63267	238	FENEMATAASSSSLE↓KSYELPDGQVITIGN
P63267	242	MATAASSSSLEKSYE↓LPDGQVITIGNERFR
P63267	300	CDIDIRKDLYANNVL↓SGGTTMYPGIADRMQ
P63267	301	DIDIRKDLYANNVLS↓GGTTMYPGIADRMQK
P63267	305	RKDLYANNVLSGGTT↓MYPGIADRMQKEITA
P63267	319	TMYPGIADRMQKEIT↓ALAPSTMKIKIIAPP
P63267	326	DRMQKEITALAPSTM↓KIKIIAPPERKYSVW
O96019	54	AIGMVVERDDGSTLM↓EIDGDKGKQGGPTYY
O96019	152	ELMFEHYNIPAFFLC↓KTAVLTAFANGRSTG
O96019	346	SVGMCDIDIRPGLYG↓SVIVAGGNTLIQSFT
O94805	149	ELMFEQYNIPAFFLC↓KTAVLTAFANGRSTG
Q9H568	265	MQRVAPEMFFSPQVF↓EQPGPSIPRAIVESV
P61160	58	TTKVGNIEIKDLMVG↓DEASELRSMLEVNYP
P61160	69	LMVGDEASELRSMLE↓VNYPMENGIVRNWDD
P61160	92	IVRNWDDMKHLWDYT↓FGPEKLNIDTRNCKI
P61160	181	CPVYEGFSLPHLTRR↓LDIAGRDITRYLIKL
P61160	283	HLINVEGVGVAELLF↓NTIQAADIDTRSEFY
P61160	284	LINVEGVGVAELLFN↓TIQAADIDTRSEFYK
P61160	285	INVEGVGVAELLFNT↓IQAADIDTRSEFYKH
P61160	287	VEGVGVAELLFNTIQ↓AADIDTRSEFYKHIV
P61160	303	ADIDTRSEFYKHIVL↓SGGSTMYPGLPSRLE
Q92747	158	TVLSLDWHPNNVLLA↓AGSCDFKCRVFSAYI
Q92747	334	ETLHQNSITQVSIYE↓VDKQDCRKFCTTGID
O15143	158	TVLSLDWHPNNVLLA↓AGSCDFKCRIFSAYI
O15143	271	SLVAAGHDCFPVLFT↓YDAAAGMLSFGGRLD
O15144	129	MLKRNCFASVFEKYF↓QFQEEGKEGENRAVI
O15144	130	LKRNCFASVFEKYFQ↓FQEEGKEGENRAVIH
O15144	178	VFSTVFKDDDDVVIG↓KVFMQEFKEGRRASH
O15144	279	RMRAKTSDFLKVLNR↓ARPDAEKKEMKTITG
O15145	9	MPAYHSSLM↓DPDTKLIGNMALLPI
O15145	117	FPIPGEPGFPLNAIY↓AKPANKQEDEVMRAY
O15145	118	PIPGEPGFPLNAIYA↓KPANKQEDEVMRAYL
P59998	97	EKILCHKFMRFMMMR↓AENFFILRRKPVEGY
P59998	105	MRFMMMRAENFFILR↓RKPVEGYDISFLITN
Q9BPX5	62	LRQGDMLRAFHAALR↓NSPVNTKNQAVKERA
P61158	38	NTEPQFIIPSCIAIK↓ESAKVGDQAQRRVMK
P53999	38	KLKRKKQVAPEKPVK↓KQKTGETSRALSSSK
P53999	114	RKGISLNPEQWSQLK↓EQISDIDDAVRKL
O14561	68	LAQVPGRVTQLCRQY↓SDMPPLTLEGIQDRV
P13798	3	MER↓QVLLSEPEEAAALYR
P13798	6	MERQVL↓LSEPEEAAALYRGLS
P13798	78	CRQYLVFHDGDSVVF↓AGPAGNSVETRGELL
P13798	185	PKAESFFQTKALDVS↓ASDDEIARLKKPDQA
P13798	341	QCSQLCLYDWYTKVT↓SVVVDVVPRQLGENF
P07741	113	ASYSLEYGKAELEIQ↓KDALEPGQRVVVVDD
P07741	152	AACELLGRLQAEVLE↓CVSLVELTSLKGREK
P23526	225	IAGKVAVVAGYGDVG↓KGCAQALRGFGARVI
P54819	20	PAAEPEYPKGIRAVL↓LGPPGAGKGTQAPRL
P54819	21	AAEPEYPKGIRAVLL↓GPPGAGKGTQAPRLA
P54819	127	DLMEKRKEKLDSVIE↓FSIPDSLLIRRITGR
P54819	160	PKSGRSYHEEFNPPK↓EPMKDDITGEPLIRR
P54819	174	KEPMKDDITGEPLIR↓RSDDNEKALKIRLQA
P30566	75	QIQEMKSNLENIDFK↓MAAEEEKRLRHDVMA
P30566	116	AAGIIHLGATSCYVG↓DNTDLIILRNALDLL
P30520	224	EIDIEGELQKLKGYM↓EKIKPMVRDGVYFLY
Q01518	313	PFSAPKPQTSPSPKR↓ATKKEPAVLELEGKK
P62330	6	MGKVLS↓KIFGNKEMRILMLGL
P36404	123	LLVEERLAGATLLIF↓ANKQDLPGALSSNAI
Q66PJ3	235	SDGRKKRGKYKDKRR↓KKKKKRKKLKKKGKE
Q66PJ3	236	DGRKKRGKYKDKRRK↓KKKKRKKLKKKGKEK
P55196	165	EGVIQNFKRTLSKKE↓KKEKKKREKEALRQA
Q02952	526	QGSPLKKLFTSTGLK↓KLSGKKQKGKRGGGD
Q12802	33	LLAEEDKAEDDVVFY↓LVFLGSTLRHCTSTR
Q9Y2D5	174	RCSSRDGEFTLTTLK↓KEAKFELRAFHEDKK
O43823	632	DPQAEQLLEEQVPCG↓TAHEKGVPKARSEAA
Q9ULX6	272	QMRRTWKTWTTADFR↓TKKKKRKQGGSPDEP
Q9ULX6	273	MRRTWKTWTTADFRT↓KKKKRKQGGSPDEPD
Q9ULX6	366	LTTQDENGQTKRKLQ↓AGKKSQDKQKKRQRD
P49588	284	IQKGTGARPYTGKVG↓AEDADGIDMAYRVLA
P49588	429	YDTYGFPVDLTGLIA↓EEKGLVVDMDGFEEE
P49588	754	VTEEAIAKGIRRIVA↓VTGAEAQKALRKAES
P49588	903	LFTVDNEAGKITCLC↓QVPQNAANRGLKASE
Q9BTE6	83	VLRVTRRGEQADHFT↓QTPLDPGSQVLVRVD
Q9BTE6	227	HVSNLSDLQVIKILG↓TEKGKKNRTNLIFLS
Q9BTE6	374	ASVETLGPRVAEVLE↓GKGAGKKGRFQGKAT
P07327	28	VLWELKKPFSIEEVE↓VAPPKAHEVRIKMVA
P00326	28	VLWELKKPFSIEEVE↓VAPPKAHEVRIKMVA
P08319	28	IAWEAGKPLCIEEVE↓VAPPKAHEVRIQIIA
P11766	26	VAWEAGKPLSIEEIE↓VAPPKAHEVRIKIIA
P11766	117	CLNPKTNLCQKIRVT↓QGKGLMPDGTSRFTC
P11766	201	AKLEPGSVCAVFGLG↓GVGLAVIMGCKVAGA
P11766	221	VIMGCKVAGASRIIG↓VDINKDKFARAKEFG
P30838	299	IISARHFQRVMGLIE↓GQKVAYGGTGDAATR
P30838	349	IFGPVLPIVCVRSLE↓EAIQFINQREKPLAL
P05091	107	WRRMDASHRGRLLNR↓LADLIERDRTYLAAL
O60218	26	KMPIVGLGTWKSPLG↓KVKEAVKVAIDAGYR
O60218	27	MPIVGLGTWKSPLGK↓VKEAVKVAIDAGYRH
O60218	29	IVGLGTWKSPLGKVK↓EAVKVAIDAGYRHID
O60218	30	VGLGTWKSPLGKVKE↓AVKVAIDAGYRHIDC
O60218	33	GTWKSPLGKVKEAVK↓VAIDAGYRHIDCAYV
O60218	56	HIDCAYVYQNEHEVG↓EAIQEKIQEKAVKRE
O60218	57	IDCAYVYQNEHEVGE↓AIQEKIQEKAVKRED
O60218	58	DCAYVYQNEHEVGEA↓IQEKIQEKAVKREDL
O60218	60	AYVYQNEHEVGEAIQ↓EKIQEKAVKREDLFI
O60218	61	YVYQNEHEVGEAIQE↓KIQEKAVKREDLFIV
O60218	229	SPDRPWAKPEDPSLL↓EDPKIKEIAAKHKKT
Q04828	36	GTYAPAEVPKSKALE↓ATKLAIEAGFRHIDS
Q04828	67	HLYNNEEQVGLAIRS↓KIADGSVKREDIFYT
Q04828	160	ATWEAVEKCKDAGLA↓KSIGVSNFNRRQLEM
Q04828	174	AKSIGVSNFNRRQLE↓MILNKPGLKYKPVCN
Q04828	284	KSYNEQRIRQNVQVF↓EFQLTSEEMKAIDGL
Q04828	287	NEQRIRQNVQVFEFQ↓LTSEEMKAIDGLNRN
Q04828	289	QRIRQNVQVFEFQLT↓SEEMKAIDGLNRNVR
P52895	67	HVYNNEEQVGLAIRS↓KIADGSVKREDIFYT
P52895	174	AKSIGVSNFNHRLLE↓MILNKPGLKYKPVCN
P52895	284	KSYNEQRIRQNVQVF↓EFQLTSEEMKAIDGL
P52895	287	NEQRIRQNVQVFEFQ↓LTSEEMKAIDGLNRN
P52895	289	QRIRQNVQVFEFQLT↓SEEMKAIDGLNRNVR
P42330	36	GTYAPPEVPRSKALE↓VTKLAIEAGFRHIDS
P42330	67	HLYNNEEQVGLAIRS↓KIADGSVKREDIFYT
P42330	160	TTWEAMEKCKDAGLA↓KSIGVSNFNRRQLEM
P42330	214	SKLLDFCKSKDIVLV↓AYSALGSQRDKRWVD
P42330	287	NEQRIRQNVQVFEFQ↓LTAEDMKAIDGLDRN
P42330	289	QRIRQNVQVFEFQLT↓AEDMKAIDGLDRNLH
P17516	36	GTYAPPEVPRNRAVE↓VTKLAIEAGFRHIDS
P17516	67	YLYNNEEQVGLAIRS↓KIADGSVKREDIFYT
P15121	50	IDVGYRHIDCAHVYQ↓NENEVGVAIQEKLRE
P15121	56	HIDCAHVYQNENEVG↓VAIQEKLREQVVKRE
P12814	67	ENIEEDFRDGLKLML↓LLEVISGERLAKPER
P12814	68	NIEEDFRDGLKLMLL↓LEVISGERLAKPERG
P12814	250	KAIMTYVSSFYHAFS↓GAQKAETAANRICKV
P12814	718	KHTNYTMEHIRVGWE↓QLLTTIARTINEVEN
P35609	74	ENIEEDFRNGLKLML↓LLEVISGERLPKPDR
P35609	75	NIEEDFRNGLKLMLL↓LEVISGERLPKPDRG
Q08043	81	ENIEEDFRNGLKLML↓LLEVISGERLPRPDK
Q08043	82	NIEEDFRNGLKLMLL↓LEVISGERLPRPDKG
O43707	65	QQRKTFTAWCNSHLR↓KAGTQIENIDEDFRD
O43707	86	ENIDEDFRDGLKLML↓LLEVISGERLPKPER
O43707	87	NIDEDFRDGLKLMLL↓LEVISGERLPKPERG
O43707	269	KAIMTYVSSFYHAFS↓GAQKAETAANRICKV
O43707	638	EKVQQLVPKRDHALL↓EEQSKQQSNEHLRRQ
O43707	639	KVQQLVPKRDHALLE↓EQSKQQSNEHLRRQF
O43707	737	KHTNYTMEHIRVGWE↓QLLTTIARTINEVEN
P61163	316	GGSTLFKGFGDRLLS↓EVKKLAPKDVKIRIS
P61163	319	TLFKGFGDRLLSEVK↓KLAPKDVKIRISAPQ
P61163	359	SILASLDTFKKMWVS↓KKEYEEDGARSIHRK
P06733	50	PSGASTGIYEALELR↓DNDKTRYMGKGVSKA
P06733	113	GTENKSKFGANAILG↓VSLAVCKAGAVEKGV
P06733	117	KSKFGANAILGVSLA↓VCKAGAVEKGVPLYR
P06733	119	KFGANAILGVSLAVC↓KAGAVEKGVPLYRHI
P06733	120	FGANAILGVSLAVCK↓AGAVEKGVPLYRHIA
P06733	122	ANAILGVSLAVCKAG↓AVEKGVPLYRHIADL
P06733	164	FNVINGGSHAGNKLA↓MQEFMILPVGAANFR
P06733	166	VINGGSHAGNKLAMQ↓EFMILPVGAANFREA
P06733	169	GGSHAGNKLAMQEFM↓ILPVGAANFREAMRI
P06733	258	MDVAASEFFRSGKYD↓LDFKSPDDPSRYISP
P06733	260	VAASEFFRSGKYDLD↓FKSPDDPSRYISPDQ
P06733	261	AASEFFRSGKYDLDF↓KSPDDPSRYISPDQL
P06733	308	DPFDQDDWGAWQKFT↓ASAGIQVVGDDLTVT
P06733	309	PFDQDDWGAWQKFTA↓SAGIQVVGDDLTVTN
P06733	387	SGETEDTFIADLVVG↓LCTGQIKTGAPCRSE
P06733	404	TGQIKTGAPCRSERL↓AKYNQLLRIEEELGS
P06733	418	LAKYNQLLRIEEELG↓SKAKFAGRNFRNPLA
P54920	282	SISRLDQWLTTMLLR↓IKKTIQGDEEDLR
P54920	284	SRLDQWLTTMLLRIK↓KTIQGDEEDLR
P40222	42	EGAQERPSQAAPAVE↓AEGPGSSQAPRKPEG
P40222	130	YVARNGEPEPTPVVN↓GEKEPSKGDPNTEEI
Q12904	139	EKIEKKGEKKEKKQQ↓SIAGSADSKPIDVSR
Q13155	45	HGRSYGPAPGAGHVQ↓EESNLSLQALESRQD
Q13155	170	SSVKSVPENLLKCFG↓EQNKKQPRQDYQLGF
Q13155	245	TLIDSWVDIAIFQLK↓EGSSKEKAAVFRSMN
Q9H4A4	46	RAFELLHLHLDLRAE↓FGPPGPGAGSRGLSG
Q01433	197	QDFLKTDSDSDLQLY↓KEQGEGQGDRSLRER
Q01433	821	FSHKVKSHWLGPNYT↓KEGPEGNDIRRTNVP
Q01432	720	LSHQEKQKFLGQNYY↓KEGPEGNDIRKTNVA
Q7Z5J8	304	QRLYLQKKIIQKHFE↓KKKDIRRGIGYLKLI
Q9P2R3	357	MSEMAQIAEALLQAG↓ANPNMQDSKGRTPLH
Q8IWZ3	194	SCALDEAAAALTRMK↓AENSHNAGQVDTRSL
Q8IWZ3	1344	WLASNGGHFDVVQLL↓VQAGADVDAADNRKI
O75179	1372	WLAANGGHLDVVQLL↓VQAGADVDAADNRKI
A6QL64	808	TSDEEGSVLSIAREN↓KDGEKSRTVSSRKKP
A6QL64	876	TSDEEDSVLGIAREN↓KDGEKSRTVSSEKPP
A6QL64	978	TSDEEDSVLGIAREN↓KDGEKSRTVSSEKPP
A6QL64	1046	TSDEEDSVLSIAREN↓KDGEKSRTVSSEKPS
A6QL64	1114	TSDEKDSVLYIAREK↓KDGEKSRTVSSPKQP
Q8N2N9	484	TSVKEDSVLNIAREK↓KDGEKSRTVSFEQPP
Q5JPF3	910	TSDEEDSVLNIAREK↓KDGEKSRTVSSEKPS
A6NC57	846	LMKECTLLKERQCQY↓EKEKEEREVVRRQLQ
P04083	56	FNPSSDVAALHKAIM↓VKGVDEATIIDILTK
P04083	108	ETLKKALTGHLEEVV↓LALLKTPAQFDADEL
P04083	110	LKKALTGHLEEVVLA↓LLKTPAQFDADELRA
P04083	177	DLAKDITSDTSGDFR↓NALLSLAKGDRSEDF
P04083	178	LAKDITSDTSGDFRN↓ALLSLAKGDRSEDFG
P04083	193	ALLSLAKGDRSEDFG↓VNEDLADSDARALYE
P50995	424	ICREMSGDLEEGMLA↓VVKCLKNTPAFFAER
P50995	483	IRSEYKRMYGKSLYH↓DISGDTSGDYRKILL
P07355	25	LSLEGDHSTPPSAYG↓SVKAYTNFDAERDAL
P07355	28	EGDHSTPPSAYGSVK↓AYTNFDAERDALNIE
P07355	43	AYTNFDAERDALNIE↓TAIKTKGVDEVTIVN
P07355	55	NIETAIKTKGVDEVT↓IVNILTNRSNAQRQD
P07355	122	QYDASELKASMKGLG↓TDEDSLIEIICSRTN
P07355	148	SRTNQELQEINRVYK↓EMYKTDLEKDIISDT
P07355	156	EINRVYKEMYKTDLE↓KDIISDTSGDFRKLM
P07355	171	KDIISDTSGDFRKLM↓VALAKGRRAEDGSVI
P07355	257	SIRKEVKGDLENAFL↓NLVQCIQNKPLYFAD
P09525	9	MATKGGTVK↓AASGFNAMEDAQTLR
P09525	82	LKSELSGNFEQVIVG↓MMTPTVLYDVQELRR
P09525	256	CMRNKSAYFAEKLYK↓SMKGLGTDDNTLIRV
P09525	292	IDMLDIRAHFKRLYG↓KSLYSFIKGDTSGDY
P08758	153	DDVVGDTSGYYQRML↓VVLLQANRDPDAGID
P08758	237	ETIDRETSGNLEQLL↓LAVVKSIRSIPAYLA
P08758	238	TIDRETSGNLEQLLL↓AVVKSIRSIPAYLAE
P08758	258	IRSIPAYLAETLYYA↓MKGAGTDDHTLIRVM
P08133	356	MWELSAVARVELKGT↓VRPANDFNPDADAKA
P08133	579	EFIKMTNYDVEHTIK↓KEMSGDVRDAFVAIV
P20073	202	IRDAEILRKAMKGFG↓TDEQAIVDVVANRSN
P20073	267	ALFMPPTYYDAWSLR↓KAMQGAGTQERVLIE
P46013	1616	EESMTNDKTAKVACK↓SSQPDPDKNPASSKR
Q10567	509	KPTETQELVQQVLSL↓ATQDSDNPDLRDRGY
Q10567	510	PTETQELVQQVLSLA↓TQDSDNPDLRDRGYI
P63010	19	KYFTTNKKGEIFELK↓AELNNEKKEKRKEAV
P63010	509	KPSETQELVQQVLSL↓ATQDSDNPDLRDRGY
P63010	510	PSETQELVQQVLSLA↓TQDSDNPDLRDRGYI
O00203	798	SESEPESESESRRVT↓KEKEKKTKQDRTPLT
P02654	29	SIVLEGPAPAQGTPD↓VSSALDKLKEFGNTL
Q9BZZ5	29	ADATEQVGQHKDAYQ↓VILDGVKGGTKEKRL
Q9BZZ5	33	EQVGQHKDAYQVILD↓GVKGGTKEKRLAAQF
Q5VTM2	90	GVLTHLDSFKHNKQL↓KKTKKRLKHRFWTEV
P54136	126	DYQCNSAMGISQMLK↓TKEQKVNPREIAENI
P54136	127	YQCNSAMGISQMLKT↓KEQKVNPREIAENIT
P54136	442	WYDPKVTRVFHAGFG↓VVLGEDKKKFKTRSG
Q6UWY0	269	YYSSYTKNCTGRFTK↓KEIKNIRAFYYAMCA
P08243	378	GEGSDELTQGYIYFH↓KAPSPEKAEEESERL
O43776	45	KALMTVGKEPFPTIY↓VDSQKENERWNVISK
O43776	80	IKKMWHREQMKSESR↓EKKEAEDSLRREKNL
O43776	116	TIKNDPSLPEPKCVK↓IGALEGYRGQRVKVF
O43776	339	QSRTRRHLAEYTHVE↓AECPFLTFDDLLNRL
O43776	416	EHDVKKEDGTFYEFG↓EDIPEAPERLMTDTI
P00505	130	ENSEVLKSGRFVTVQ↓TISGTGALRIGASFL
P14868	158	VISLAEPRLPLQLDD↓AVRPEAEGEEEGRAT
Q8WWM7	676	NAKEFNPTKPLLSVN↓KSTSTPTSPGPRTHS
P06576	109	LVLEVAQHLGESTVR↓TIAMDGTEGLVRGQK
P61221	379	VAGEFTDSEIMVMLG↓ENGTGKTTFIRMLAG
P61221	415	GGEVPVLNVSYKPQK↓ISPKSTGSVRQLLHE
P61221	450	YTHPQFVTDVMKPLQ↓IENIIDQEVQTLSGG
Q8NE71	68	EEEKVLKEKEQQQQQ↓QQQQQKKKRDTRKGR
Q8NE71	69	EEKVLKEKEQQQQQQ↓QQQQKKKRDTRKGRR
Q8NE71	70	EKVLKEKEQQQQQQQ↓QQQKKKRDTRKGRRK
Q8NE71	420	DTAAERLEKVYEELR↓ATGAAAAEAKARRIL
Q9UG63	6	MPSDLA↓KKKAAKKKEAAKARQ
Q9UG63	9	MPSDLAKKK↓AAKKKEAAKARQRPR
Q9UG63	197	DAECEKLMELYERLE↓ELDADKAEMRASRIL
P53396	52	TDWARLLQDHPWLLS↓QNLVVKPDQLIKRRG
P53396	265	AYIADLDAKSGASLK↓LTLLNPKGRIWTMVA
P53396	348	DGKILIIGGSIANFT↓NVAATFKGIVRAIRD
P53396	440	NQPPTAAHTANFLLN↓ASGSTSTPAPSRTAS
P53396	576	KHPEVDVLINFASLR↓SAYDSTMETMNYAQI
P53396	644	KPGCFKIGNTGGMLD↓NILASKLYRPGSVAY
P53396	780	NQASETAVAKNQALK↓EAGVFVPRSFDELGE
P53396	925	IICARAGKDLVSSLT↓SGLLTIGDRFGGALD
P53396	978	KKEGKLIMGIGHRVK↓SINNPDMRVQILKDY
P46063	520	LNEKLTPLKLIDSWM↓GKGAAKLRVAGVVAP
P46063	632	KNSGNFQKKAANMLQ↓QSGSKNTGAKKRKID
P46063	634	SGNFQKKAANMLQQS↓GSKNTGAKKRKIDDA
Q08211	46	QKFMCEVQVEGYNYT↓GMGNSTNKKDAQSNA
Q08211	49	MCEVQVEGYNYTGMG↓NSTNKKDAQSNAARD
Q08211	402	LPVKKFESEILEAIS↓QNSVVIIRGATGCGK
Q92499	310	RELAEQTLNNIKQFK↓KYIDNPKLRELLIIG
Q9NVP1	101	PQKSTVLTNGEAAMQ↓SSNSESKKKKKKKRK
Q9NVP1	109	NGEAAMQSSNSESKK↓KKKKKRKMVNDAEPD
Q9NVP1	110	GEAAMQSSNSESKKK↓KKKKRKMVNDAEPDT
Q9NVP1	454	YHYELLNYIDLPVLA↓IHGKQKQNKRTTTFF
Q9NVP1	456	YELLNYIDLPVLAIH↓GKQKQNKRTTTFFQF
Q9NVP1	626	SFGFKVPPFVDLNVN↓SNEGKQKKRGGGGGF
Q9NUU7	39	IKEEKVKADTNGIIK↓TSTTAEKTDEEEKED
Q9NUU7	41	EEKVKADTNGIIKTS↓TTAEKTDEEEKEDRA
Q9NUU7	43	KVKADTNGIIKTSTT↓AEKTDEEEKEDRAAQ
Q9NUU7	248	KIKVFVLDEADVMIA↓TQGHQDQSIRIQRML
Q9UMR2	40	KEEKIKPDTNGAVVK↓TNANAEKTDEEEKED
Q9UMR2	44	IKPDTNGAVVKTNAN↓AEKTDEEEKEDRAAQ
Q9UMR2	249	KIKVFVLDEADVMIA↓TQGHQDQSIRIQRML
Q9GZR7	769	AAAALEIELEEDMYK↓GGKADQQEERRRQKQ
O00148	50	GSYVSIHSSGFRDFL↓LKPELLRAIVDCGFE
O00571	20	VENALGLDQQFAGLD↓LNSSDNQSGGSTASK
Q86XP3	120	PVDSDSDDDPLEAFM↓AEVEDQAARDMKRLE
Q86XP3	602	RTGRAGEKGVAYTLL↓TPKDSNFAGDLVRNL
Q9BQ39	18	KLLWGDIMELEAPLE↓ESESQKKERQKSDRR
Q7Z478	284	KLLDAKEQAATFKLE↓KNKQGQKEAQEKIRK
Q14562	170	AAGQEKQRDAEHRDR↓TKKKKRSRSRDRNRD
Q14562	171	AGQEKQRDAEHRDRT↓KKKKRSRSRDRNRDR
O14497	338	GAGKGPADMASQCWG↓AAAAAAAAAAASGGA
Q8NFD5	1904	FPFGIQQAKSHRNIK↓LLEDEPRSRDETPLC
P17213	31	SLMVLVAIGTAVTAA↓VNPGVVVRISQKGLD
Q9Y2J2	915	AKEEGGEEVAKAVLE↓QEETAAASRERQEEQ
O75531	21	HRDFVAEPMGEKPVG↓SLAGIGEVLGKKLEE
O75531	64	LVLKKDEDLFREWLK↓DTCGANAKQSRDCFG
P98160	1079	QRPDGQPATREHLLM↓ALAGIDTLLIRASYA
Q7L1Q6	48	DCIIQGLTETGTDLE↓AVAKFLDASGAKLDY
Q7L1Q6	80	YAETLFDILVAGGML↓APGGTLADDMMRTDV
Q7L1Q6	111	VFAAQEDLETMQAFA↓QVFNKLIRRYKYLEK
Q9Y6E2	100	DDGDKTKMTNHCVFS↓ANEDHETIRNYAQVF
Q9Y6E2	112	VFSANEDHETIRNYA↓QVFNKLIRRYKYLEK
P51572	171	LKKGAAVDGGKLDVG↓NAEVKLEEENRSLKA
Q9NYF8	636	KSAAMTLNERFTSYQ↓KATEEHSTRQKSPEI
Q9NYF8	676	LRKHTRLAGEERVFK↓EENQKGDKKLRCDSA
P61769	88	LSFSKDWSFYLLYYT↓EFTPTEKDEYACRVN
Q562R1	54	RHQGVMVGMGQKDCY↓VGDEAQSKRGVLTLK
Q562R1	138	MFEAFNTPAMYVAIQ↓AVLSLYASGRTTGIV
Q562R1	242	MVRAAASSSPERSYE↓LPDGQVITIGNERFR
Q562R1	284	IESSGIHETTFNSIM↓KCDVDIRKDLYANTV
Q562R1	285	ESSGIHETTFNSIMK↓CDVDIRKDLYANTVL
Q562R1	305	RKDLYANTVLSGGST↓MYPGIADRMQKEIIT
Q562R1	326	DRMQKEIITLAPSTM↓KIKIIAPPERKYSVW
P25098	18	LEAVLADVSYLMAME↓KSKATPAARASKKIL
P25098	410	TKDKHEIDRMTLTMA↓VELPDSFSPELRSLL
P35626	18	LEAVLADVSYLMAME↓KSKATPAARASKRIV
Q8WYA6	47	TGTRERGRYREEEMT↓VVEEADDDKKRLLQI
Q8WYA6	194	GAEVLIDALVDGQVV↓ALLVQNLERLDESVK
P13929	387	SGETEDTFIADLVVG↓LCTGQIKTGAPCRSE
P55957	73	TDGNRSSHSRLGRIE↓ADSESQEDIIRNIAR
O43252	566	LITLEIVPFRVAAYN↓KKKKRMDYYDSEHHE
Q6NYC1	384	TVHRRKKRRTCSMVG↓NGDTTSQDDCVSKER
Q13057	314	RFRLENDLEELALYQ↓IQLLKDLRHTENEED
P07814	192	PEKKQDVGKFVELPG↓AEMGKVTVRFPPEAS
P07814	339	EMKKGSQFGQSCCLR↓AKIDMSSNNGCMRDP
P07814	341	KKGSQFGQSCCLRAK↓IDMSSNNGCMRDPTL
P07814	495	SRSVVNMEWDKIWAF↓NKKVIDPVAPRYVAL
P07814	496	RSVVNMEWDKIWAFN↓KKVIDPVAPRYVALL
P07814	828	SNSSASILESKSLYD↓EVAAQGEVVRKLKAE
P07814	831	SASILESKSLYDEVA↓AQGEVVRKLKAEKSP
P07814	905	SEPAGLETPEAKVLF↓DKVASQGEVVRKLKT
P07814	906	EPAGLETPEAKVLFD↓KVASQGEVVRKLKTE
P07814	975	KDKKKKEKENKSEKQ↓NKPQKQNDGQRKDPS
P07814	998	GQRKDPSKNQGGGLS↓SSGAGEGQGPKKQTR
P31939	9	MAPGQLALF↓SVSDKTGLVEFARNL
P31939	28	KTGLVEFARNLTALG↓LNLVASGGTAKALRD
P31939	30	GLVEFARNLTALGLN↓LVASGGTAKALRDAG
P31939	32	VEFARNLTALGLNLV↓ASGGTAKALRDAGLA
P31939	33	EFARNLTALGLNLVA↓SGGTAKALRDAGLAV
P31939	42	GLNLVASGGTAKALR↓DAGLAVRDVSELTGF
P31939	79	VKTLHPAVHAGILAR↓NIPEDNADMARLDFN
P31939	155	RVTVVCEPEDYVVVS↓TEMQSSESKDTSLET
P31939	366	TILSKKKNGNYCVLQ↓MDQSYKPDENEVRTL
P31939	368	LSKKKNGNYCVLQMD↓QSYKPDENEVRTLFG
P31939	401	SQKRNNGVVDKSLFS↓NVVTKNKDLPESALR
P31939	405	NNGVVDKSLFSNVVT↓KNKDLPESALRDLIV
P50583	4	MALR↓ACGLIIFRRCLIPKV
Q96RL1	586	FREYQCHVDSCLQLA↓KADQGDGPEGSGRAC
Q7Z569	423	SYLLTSQLESQRIYW↓ENKIVRIEKDTAEEI
Q9UIF8	993	KLLEAEKRIKEKEMR↓RQQAVLLKHQERERR
P25440	553	QGPISKPKRKREKKE↓KKKKRKAEKHRGRAG
P11586	8	MAPAEILN↓GKEISAQIRARLKNQ
P11586	28	AQIRARLKNQVTQLK↓EQVPGFTPRLAILQV
P11586	237	KGEWIKPGAIVIDCG↓INYVPDDKKPNGRKV
P11586	254	YVPDDKKPNGRKVVG↓DVAYDEAKERASFIT
P11586	547	VLDTNDRFLRKITIG↓QAPTEKGHTRTAQFD
P11586	819	AAQAPSSFQLLYDLK↓LPVEDKIRIIAQKIY
P27708	258	NPRPVFGICLGHQLL↓ALAIGAKTYKMRYGN
P27708	259	PRPVFGICLGHQLLA↓LAIGAKTYKMRYGNR
P27708	355	AGPSDMELLFDIFLE↓TVKEATAGNPGGQTV
P27708	358	SDMELLFDIFLETVK↓EATAGNPGGQTVRER
P27708	361	ELLFDIFLETVKEAT↓AGNPGGQTVRERLTE
P27708	1036	NMAMALHRQQCRVLG↓TSPEAIDSAENRFKF
P63098	134	VGNNLKDTQLQQIVD↓KTIINADKDGDGRIS
Q8IWX8	662	FDLPAGLMAPLVKLE↓DHEYKPLDPKDIRLP
Q9BPX6	98	NHEKKTADLAPHPEE↓KKKKRSGFRDRKVME
Q9HB71	195	YDTETDPSEGLMNVL↓KKIYEDGDDDMKRTI
Q9HB71	196	DTETDPSEGLMNVLK↓KIYEDGDDDMKRTIN
Q05682	555	RRRGETESEEFEKLK↓QKQQEAALELEELKK
Q05682	564	EFEKLKQKQQEAALE↓LEELKKKREERRKVL
Q05682	690	DSRLEQYTSAIEGTK↓SAKPTKPAASDLPVP
P62158	75	NGTIDFPEFLTMMAR↓KMKDTDSEEEIREAF
P62158	118	AELRHVMTNLGEKLT↓DEEVDEMIREADIDG
P27482	118	AELRHVMTRLGEKLS↓DEEVDEMIRAADTDG
P04632	29	GGGGGGLGGGLGNVL↓GGLISGAGGGGGGGG
P04632	30	GGGGGLGGGLGNVLG↓GLISGAGGGGGGGGG
P04632	67	GGGGTAMRILGGVIS↓AISEAAAQYNPEPPP
P04632	70	GTAMRILGGVISAIS↓EAAAQYNPEPPPPRT
P04632	88	AQYNPEPPPPRTHYS↓NIEANESEEVRQFRR
P07384	236	TEWYELRKAPSDLYQ↓IILKALERGSLLGCS
P07384	539	DDQIQANLPDEQVLS↓EEEIDENFKALFRQL
P17655	47	EALRNECLEAGTLFQ↓DPSFPAIPSALGFKE
Q99439	137	SLLALAGKAKTKGLQ↓SGVDIGVKYSEKQER
P27797	58	SDFGKFVLSSGKFYG↓DEEKDKGLQTSQDAR
P27797	151	CGPGTKKVHVIFNYK↓GKNVLINKDIRCKDD
P27797	206	ESGSLEDDWDFLPPK↓KIKDPDASKPEDWDE
P27797	209	SLEDDWDFLPPKKIK↓DPDASKPEDWDERAK
P27797	348	NDEAYAEEFGNETWG↓VTKAAEKQMKDKQDE
P27797	350	EAYAEEFGNETWGVT↓KAAEKQMKDKQDEEQ
P27797	351	AYAEEFGNETWGVTK↓AAEKQMKDKQDEEQR
P27797	353	AEEFGNETWGVTKAA↓EKQMKDKQDEEQRLK
P27797	354	EEFGNETWGVTKAAE↓KQMKDKQDEEQRLKE
P27797	355	EFGNETWGVTKAAEK↓QMKDKQDEEQRLKEE
P27797	368	EKQMKDKQDEEQRLK↓EEEEDKKRKEEEEAE
O43852	54	NDAQSFDYDHDAFLG↓AEEAKTFDQLTPEES
O43852	241	PEWVKTEREQFVEFR↓DKNRDGKMDKEETKD
O43852	299	LTKEEIVDKYDLFVG↓SQATDFGEALVRHDE
P56211	40	KAEEAKLKARYPHLG↓QKPGGSDFLRKRLQK
Q9BSD7	122	RVCVIDEIGKMELFS↓QLFIQAVRQTLSTPG
Q14444	44	AGAGAAAPASQHPAT↓GTGAVQTEAMKQILG
Q14444	59	GTGAVQTEAMKQILG↓VIDKKLRNLEKKKGK
Q14444	69	KQILGVIDKKLRNLE↓KKKGKLDDYQERMNK
Q14444	117	TNNLEFAKELQRSFM↓ALSQDIQKTIKKTAR
Q14444	120	LEFAKELQRSFMALS↓QDIQKTIKKTARREQ
Q14444	124	KELQRSFMALSQDIQ↓KTIKKTARREQLMRE
Q14444	151	MREEAEQKRLKTVLE↓LQYVLDKLGDDEVRT
Q6JBY9	219	EVLPSKSKAPGSPLS↓SEGAAGEGVRTLGPA
P68400	67	VFEAINITNNEKVVV↓KILKPVKKKKIKREI
P68400	68	FEAINITNNEKVVVK↓ILKPVKKKKIKREIK
P68400	74	TNNEKVVVKILKPVK↓KKKIKREIKILENLR
P19784	68	VFEAINITNNERVVV↓KILKPVKKKKIKREV
P19784	69	FEAINITNNERVVVK↓ILKPVKKKKIKREVK
P19784	75	TNNERVVVKILKPVK↓KKKIKREVKILENLR
P42574	64	INNKNFHKSTGMTSR↓SGTDVDAANLRETFR
P04040	104	DITKYSKAKVFEHIG↓KKTPIAVRFSTVAGE
P04040	114	FEHIGKKTPIAVRFS↓TVAGESGSADTVRDP
Q03701	818	ESQIPVDEVFFHRYY↓KKVAVKEKQKRDADE
O75175	278	TTSSSPIPPSPANCT↓TENSEDDKKRGRSTD
Q9Y5K6	105	PAGGIQPHPQTKNIK↓KKTKKRQCKVLFEYI
Q9Y5K6	198	LAGPTSPIPSLGNVS↓ETASGSVTQPKKIRG
Q9Y5K6	570	SKANTTAFLTPLEIK↓AKVETDDVKKNSLDE
Q96HQ2	18	GEAAAAVEELVSGVR↓QAADFAEQFRSYSES
P60953	56	VTVMIGGEPYTLGLF↓DTAGQEDYDRLRPLS
P60953	57	TVMIGGEPYTLGLFD↓TAGQEDYDRLRPLSY
P60953	58	VMIGGEPYTLGLFDT↓AGQEDYDRLRPLSYP
O75419	527	TDSSDRKNFFGRAFE↓KAAESTSSRMLHNHF
Q9NX58	232	QKPKKRKKGQEADLE↓AGGEEVPEANGSAGK
Q9NX58	249	GEEVPEANGSAGKRS↓KKKKQRKDSASEEEA
P62633	151	CYRCGETGHVAINCS↓KTSEVNCYRCGESGH
O15078	552	LLKEIESLEEERLDL↓KKKIRQMAQERGKRS
O43633	48	QKLETQEKKIIADIK↓KMAKQGQMDAVRIMA
Q9H444	52	KKQEFLEKKIEQELT↓AAKKHGTKNKRAALQ
Q9NZZ3	61	DQIKKMREGPAKNMV↓KQKALRVLKQKRMYE
O00299	145	KGLLKALKVLDNYLT↓SPLPEEVDETSAEDE
O00299	153	VLDNYLTSPLPEEVD↓ETSAEDEGVSQRKFL
Q9NRG0	7	MADVVVG↓KDKGGEQRLISLPLS
Q9Y3Y2	28	TTKMSLNERFTNMLK↓NKQPTPVNIRASMQQ
Q13185	23	QKMGKKQNGKSKKVE↓EAEPEEFVVEKVLDR
Q13185	77	PEENLDCPELIEAFL↓NSQKAGKEKDGTKRK
Q13185	78	EENLDCPELIEAFLN↓SQKAGKEKDGTKRKS
Q13185	80	NLDCPELIEAFLNSQ↓KAGKEKDGTKRKSLS
Q13185	81	LDCPELIEAFLNSQK↓AGKEKDGTKRKSLSD
Q13185	83	CPELIEAFLNSQKAG↓KEKDGTKRKSLSDSE
Q13185	95	KAGKEKDGTKRKSLS↓DSESDDSKSKKKRDA
P45973	95	PREKSESNKRKSNFS↓NSADDIKSKKKREQS
Q12873	1801	EMKNKFLARRFKLLE↓QALVIEEQLRRAAYL
Q14839	52	DPEEDLSETETPKLK↓KKKKPKKPRDPKIPK
Q14839	258	TEVAPPPPPVEVPIR↓KAKTKEGKGPNARRK
Q14839	1790	EIKNKFLARRFKLLE↓QALVIEEQLRRAAYL
Q8TDI0	1797	EMKNKFLARRFKLLE↓QALVIEEQLRRAAYL
Q8TD26	163	DGAKKARKPREASGT↓KEAKEKRSCTDSAAR
Q8TD26	164	GAKKARKPREASGTK↓EAKEKRSCTDSAART
Q9P2D1	640	NQELNRNSLDGSQEE↓KKKKKRSKAKKDPKE
Q9P2D1	641	QELNRNSLDGSQEEK↓KKKKRSKAKKDPKEP
P0CG12	204	LLTSGNGPPNPRPVG↓LGPGPNPNLRSGFLG
O95239	1206	ELKHVATEYQENKAP↓GKKKKRALASNTSFF
O95239	1207	LKHVATEYQENKAPG↓KKKKRALASNTSFFS
Q2VIQ3	1208	ESKHGATEYQQNKPP↓GKKKKRALASNTSFF
Q2VIQ3	1209	SKHGATEYQQNKPPG↓KKKKRALASNTSFFS
O15516	40	VEEDDKDKAKRVSRN↓KSEKKRRDQFNVLIK
O75390	316	GLANQEVLVWLTQLQ↓KEVGKDVSDEKLRDY
O60271	714	TRDGGSVVGASVFYK↓DVAGLDTEGSKQRSA
Q00610	49	DKFICIREKVGEQAQ↓VVIIDMNDPSNPIRR
Q00610	54	IREKVGEQAQVVIID↓MNDPSNPIRRPISAD
Q00610	63	QVVIIDMNDPSNPIR↓RPISADSAIMNPASK
Q00610	880	IHEGCEEPATHNALA↓KIYIDSNNNPERFLR
Q00610	883	GCEEPATHNALAKIY↓IDSNNNPERFLRENP
Q00610	967	PELWGSVLLESNPYR↓RPLIDQVVQTALSET
Q00610	1259	RKANSTRTWKEVCFA↓CVDGKEFRLAQMCGL
Q00610	1279	EFRLAQMCGLHIVVH↓ADELEELINYYQDRG
P09496	114	VDRLQSEPESIRKWR↓EEQMERLEALDANSR
P09496	155	KELEEWYARQDEQLQ↓KTKANNRVADEAFYK
P09496	218	ESSPGTEWERVARLC↓DFNPKSSKQAKDVSR
Q16630	180	QFEMQSRKTTQSGQM↓SGEGKAGPPGGSSRA
Q16630	406	RGDYGPPGREMDTAR↓TPLSEAEFEEIMNRN
Q16630	456	GSAIETLVTAISLIK↓QSKVSADDRCKVLIS
Q8N684	373	ASAGDYSDAIETLLT↓AIAVIKQSRVANDER
P33240	336	LGDAPNDPRGGTLLS↓VTGEVEPRGYLGPPH
Q9H0L4	344	LGDAPNDPRGGTLLS↓VTGEVEPRGYLGPPH
O75153	923	DLECETVDQAVETYG↓LQKITLLREISLKTG
Q99417	53	EKPNSALDFLKHHLG↓AATPENPEIELLRLE
P53621	110	IRTTFFHHEYPWILS↓ASDDQTIRVWNWQSR
P53621	152	VMCAQFHPTEDLVVS↓ASLDQTVRVWDISGL
P53621	707	CYQRTKNFDKLSFLY↓LITGNLEKLRKMMKI
P53621	1017	LNDLIQRLQLCYQLT↓TVGKFEEAVEKFRSI
P53621	1207	SPEFKGQICRVTTVT↓EIGKDVIGLRISPLQ
P53618	371	VIVLKKEVIKTNNVS↓EHEDTDKYRQLLVRT
P53618	653	LSHMLSAKLEEEKLS↓QKKESEKRNVTVQPD
P35606	836	KQYPLVTPNEERNVM↓EEGKDFQPSRSTAQQ
P48444	4	MVLL↓AAAVCTKAGKAIVSR
P48444	482	VQVSFVSKKNYCNIQ↓VTKVTQVDGNSPVRF
P48444	484	VSFVSKKNYCNIQVT↓KVTQVDGNSPVRFST
Q9Y678	110	SCIAEDVIIVTSSLT↓KDMTGKEDNYRGPAV
Q9Y678	515	QNEEMLPSILVLLKR↓CVMDDDNEVRDRATF
Q9Y678	640	LGPLFKSSPEPVALT↓ESETEYVIRCTKHTF
P23528	21	VSDGVIKVFNDMKVR↓KSSTPEEVKKRKKAV
P23528	22	SDGVIKVFNDMKVRK↓SSTPEEVKKRKKAVL
P23528	23	DGVIKVFNDMKVRKS↓STPEEVKKRKKAVLF
P23528	69	ILVGDVGQTVDDPYA↓TFVKMLPDKDCRYAL
P23528	72	GDVGQTVDDPYATFV↓KMLPDKDCRYALYDA
P23528	73	DVGQTVDDPYATFVK↓MLPDKDCRYALYDAT
P23528	136	DAIKKKLTGIKHELQ↓ANCYEEVKDRCTLAE
Q9Y281	21	VNDEVIKVFNDMKVR↓KSSTQEEIKKRKKAV
Q8N3U4	1071	MSVISGISSRGSTVR↓SKKSKPSTGKRKVVE
Q8N3U4	1073	VISGISSRGSTVRSK↓KSKPSTGKRKVVEGM
Q9P2K1	590	TSLQQWKAWRKVQRA↓KKKKRKQAAEEHPGD
Q96G28	162	DLEHEEMKILREVLR↓KSKEEYDQEEERKRK
Q5T655	601	RIIAEADGERLRQKK↓ELDQVISERDILGSQ
Q9BUN5	3	MDD↓KKKKRSPKPCLAQPA
Q567U6	576	QMEQIVEGIKQSRMK↓MEKKKQENKMRRDQL
Q567U6	578	EQIVEGIKQSRMKME↓KKKQENKMRRDQLND
O75534	179	NKHTGAVSARNIMLL↓KKKQARCQGVVCAMK
Q14011	33	EQSLEQVFSKYGQIS↓EVVVVKDRETQRSRG
Q14011	78	MMAMNGKSVDGRQIR↓VDQAGKSSDNRSRGY
Q9Y5P4	183	DILCRQVDTLQKYFD↓ACADAVSKDELQRDK
Q07021	194	KALVLDCHYPEDEVG↓QEDEAESDIFSIREV
Q15021	567	DPEESEETRLLNILG↓LIFKGPAASTQEKNP
Q15021	985	TSSETTMEEELGLVG↓ATADDTEAELIRGIC
Q9BPX3	477	TEIISEIRAPIVTVG↓VNNDPADVRKKELKM
Q9NZB2	483	GGATNHISGNKIGWE↓KTGSHSEPQARGDPG
Q13098	250	GERDSQTQAILTKLK↓CAAGLAELAARKYKQ
P61201	133	ISTSKQMDLLQEFYE↓TTLEALKDAKNDRLW
Q9BT78	13	MAAAVRQDLAQLM↓NSSGSHKDLAGKYRQ
O75367	53	YRIGVGAPVYMAAVL↓EYLTAEILELAGNAA
O75367	57	VGAPVYMAAVLEYLT↓AEILELAGNAARDNK
O75367	58	GAPVYMAAVLEYLTA↓EILELAGNAARDNKK
O75367	62	YMAAVLEYLTAEILE↓LAGNAARDNKKGRVT
O75367	146	PAKKAKSPSQKKPVS↓KKAGGKKGARKSKKK
Q9P0M6	57	VGAPVYMAAVIEYLA↓AEILELAGNAARDNK
Q9P0M6	58	GAPVYMAAVIEYLAA↓EILELAGNAARDNKK
Q9P0M6	62	YMAAVIEYLAAEILE↓LAGNAARDNKKARIA
P31146	15	MSRQVVRSSKFRHVF↓GQPAKADQCYEDVRV
P31146	16	SRQVVRSSKFRHVFG↓QPAKADQCYEDVRVS
P31146	283	GVLLPFFDPDTNIVY↓LCGKGDSSIRYFEIT
P31146	284	VLLPFFDPDTNIVYL↓CGKGDSSIRYFEITS
P31146	286	LPFFDPDTNIVYLCG↓KGDSSIRYFEITSEA
P31146	416	RELRVNRGLDTGRRR↓AAPEASGTPSSDAVS
P31146	417	ELRVNRGLDTGRRRA↓APEASGTPSSDAVSR
P31146	420	VNRGLDTGRRRAAPE↓ASGTPSSDAVSRLEE
P31146	421	NRGLDTGRRRAAPEA↓SGTPSSDAVSRLEEE
Q9BR76	284	ALLPFYDPDTSVVYV↓CGKGDSSIRYFEITE
Q9BR76	286	LPFYDPDTSVVYVCG↓KGDSSIRYFEITEEP
Q9BR76	427	SDSRPAMAPGSSHLG↓APASTTTAADATPSG
Q9ULV4	15	MRRVVRQSKFRHVFG↓QAVKNDQCYDDIRVS
Q9ULV4	190	MIYNVSWNRNGSLIC↓TASKDKKVRVIDPRK
Q9ULV4	210	KKVRVIDPRKQEIVA↓EKEKAHEGARPMRAI
Q9ULV4	281	GVLLPFYDPDTSIIY↓LCGKGDSSIRYFEIT
Q9ULV4	282	VLLPFYDPDTSIIYL↓CGKGDSSIRYFEITD
Q9ULV4	284	LPFYDPDTSIIYLCG↓KGDSSIRYFEITDES
Q6QEF8	282	GVLLPFYDPDSSIVY↓LCGKGDSSIRYFEIT
Q6QEF8	283	VLLPFYDPDSSIVYL↓CGKGDSSIRYFEITD
Q6QEF8	285	LPFYDPDSSIVYLCG↓KGDSSIRYFEITDEP
P57737	528	PLLSSGGQVAVLELR↓KPGRLPDTALPTLQN
P57737	674	RVRVYRPRSGPEPLQ↓EGPGPKGGRGARIVW
Q9UEE9	46	ELVKEDEVDGEEQTQ↓KTQGKKRKAQSIPAR
P46109	97	ALLEFYKIHYLDTTT↓LIEPAPRYPSPPMGS
P46109	114	EPAPRYPSPPMGSVS↓APNLPTAEDNLEYVR
Q96NY9	488	VFARQLMQVRGVSGE↓KAAALVDRYSTPASL
Q13363	319	KDAPNLICTPHAAWY↓SEQASIEMREEAARE
P17812	333	KALEHSALAINHKLE↓IKYIDSADLEPITSQ
P17812	493	RHRFEVNPVWKKCLE↓EQGLKFVGQDVEGER
Q9NRF8	187	ENFCNIHVSLVPQLS↓ATGEQKTKPTQNSVR
Q92879	93	LHNMKVLPGMHHPIQ↓MKPADSEKNNAVEDR
O95319	117	LHNIKTLPGMHHPIQ↓MKPADSEKSNAVEDR
Q13616	732	IMKMRKVLKHQQLLG↓EVLTQLSSRFKPRVP
Q86VP6	35	DFRFMATNDLMTELQ↓KDSIKLDDDSERKVV
Q86VP6	264	GEYLEKIIPLVVKFC↓NVDDDELREYCIQAF
Q86VP6	959	EGTRNVVAECLGKLT↓LIDPETLLPRLKGYL
Q86VP6	1005	FTISDHPQPIDPLLK↓NCIGDFLKTLEDPDL
Q9NYV4	167	RSNEETDDYGKAQVA↓KSSSKESRSSKLHKE
Q9NYV4	1228	LSQLMKTQEPAGSLE↓ENNSDKNSGPQGPRR
Q92772	70	KQLRHENLVNLLEVC↓KKKKRWYLVFEFVDH
P61024	70	HYMIHEPEPHILLFR↓RPLPKKPKK
P21291	106	HEEAPGHRPTTNPNA↓SKFAQKIGGSERCPR
Q9UHD1	219	FLAQEGCTKGKHMWT↓KKDAGKKVVPCRHDW
P21399	791	GSSRDWAAKGPFLLG↓IKAVLAESYERIHRS
Q14204	337	KQALETVNDYNPLMK↓DFPLNDLLSATELDK
Q14204	2091	DEQLSSQSHYDFGLR↓ALKSVLVSAGNVKRE
Q14204	2094	LSSQSHYDFGLRALK↓SVLVSAGNVKRERIQ
Q14204	2285	NTREWTDGLFTHVLR↓KIIDSVRGELQKRQW
Q14204	2383	LSTDMIFNNFLARLR↓SIPLDEGEDEAQRRR
Q14204	3206	SELEEQQMHLNVGLR↓KIKETVDQVEELRRD
Q14204	3355	IIMRENFIPTIVNFS↓AEEISDAIREKMKKN
Q14204	3759	LEKSLLQALNEVKGR↓ILDDDTIITTLENLK
Q13409	42	KEEERKKKETDQKKE↓AVAPVQEESDLEKKR
Q9Y6G9	85	LLLGEDGAGKTSLIR↓KIQGIEEYKKGRGLE
Q7L576	569	SSTQLYMVRTMLESL↓IADKSGSKKTLRSSL
Q96F07	593	CRSLLYMVRTMLESL↓IADKSGSKKTLRSSL
P28838	203	GVLFASGQNLARQLM↓ETPANEMTPTRFAEI
P28838	335	KLNLPINIIGLAPLC↓ENMPSGKANKPGDVV
P28838	353	PSGKANKPGDVVRAK↓NGKTIQVDNTDAEGR
P28838	359	KPGDVVRAKNGKTIQ↓VDNTDAEGRLILADA
O00154	81	VAGNVHGGTILKMIE↓EAGAIISTRHCNSQN
O00154	254	TLHGFVHGGVTMKLM↓DEVAGIVAARHCKTN
O00154	346	YVSLSQEGRSLPVPQ↓LVPETEDEKKRFEEG
Q6ZUV0	3	MIK↓EAGAIISTRHCNPQN
Q96KP4	5	MAALT↓TLFKYIDENQDRYIK
Q96KP4	148	KGPVAGWINALEAYQ↓KTGQEIPVNVRFCLE
Q96KP4	362	MTPEVVGEQVTSYLT↓KKFAELRSPNEFKVY
Q96KP4	438	FQEATGKNVMLLPVG↓SADDGAHSQNEKLNR
Q9UP65	514	VVLLLALAKKNVREN↓KKKILRELMNVAGLY
P49902	166	ILNTLFNLPETYLLA↓CLVDFFTNCPRYTSC
O43175	10	MAFANLRKVL↓ISDSLDPCCRKILQD
O43175	12	MAFANLRKVLIS↓DSLDPCCRKILQDGG
O43175	285	ALVDHENVISCPHLG↓ASTKEAQSRCGEEIA
Q9NYF0	818	HPAKTFVKIKASHNL↓KKKILRFRSGSLKLM
Q5SW24	756	SPVPKLCRIKASKAL↓KKKIRRFQPTALKVM
Q96B18	611	GPAKVFVKIKASHAL↓KKKILRFRSGSLKVM
Q96EP5	42	SYFSQYGEVVDCVIM↓KDKTTNQSRGFGFVK
Q8N163	328	SSPGLEELYRCCMLF↓VDDMAEPRETPEHPL
Q8N163	848	HTLELKLEESHNRFS↓ATEVTNKTLAAEMQE
Q96GG9	53	VATDNFFQNPELYIR↓ESVKGSLDRKKLEQL
Q9H773	10	MSVAGGEIRG↓DTGGEDTAAPGRFSF
P30046	61	AMALSGSTEPCAQLS↓ISSIGVVGTAEDNRS
A6NHG4	61	AMALSGSTEPCAQLS↓ISSIGVVGTAEDNRS
P54886	406	LADLLTDQRDEILLA↓NKKDLEEAEGRLAAP
O43583	71	LEKNFPNEFAKLTVE↓NSPKQEAGISEGQGT
O43583	91	EAGISEGQGTAGEEE↓EKKKQKRGGRGQIKQ
O43583	105	EEKKKQKRGGRGQIK↓QKKKTVPQKVTIAKI
O43583	106	EKKKQKRGGRGQIKQ↓KKKTVPQKVTIAKIP
O43583	107	KKKQKRGGRGQIKQK↓KKTVPQKVTIAKIPR
O43583	109	KQKRGGRGQIKQKKK↓TVPQKVTIAKIPRAK
P33316	205	EDYRGNVGVVLFNFG↓KEKFEVKKGDRIAQL
P33316	210	NVGVVLFNFGKEKFE↓VKKGDRIAQLICERI
P60981	21	VADEVCRIFYDMKVR↓KCSTPEEIKKRKKAV
Q9BW61	66	TNILLRYLHQQWDKK↓NAAKKRDQEQVELEG
Q9Y295	6	MSSTLA↓KIAEIEAEMARTQKN
Q9Y295	222	ILAEYKIHNADVTLR↓SDATADDLIDVVEGN
P52429	341	AGEIPVAQVLRNVME↓ADGIKLDRWKVQVTN
Q13574	447	WILRARRPQNTLKAS↓KKKKRASFKRKSSKK
P36957	326	RDYIDISVAVATPRG↓LVVPVIRNVEAMNFA
Q9NY33	129	VPNLPKEKLERVILG↓SEAAQQHPEEVRGLW
Q8IYB7	29	TPRGVSAVAGPHDIG↓ASPGDKKSKNRSTRG
Q9P0K1	842	GRPRSNSWQGNLGGN↓KKKIRGKRFRPRSNS
O75077	816	ILVAAIVLGGTGWGF↓KNVKKRRFDPTQQGP
P26358	719	VDDNIPEMPSPKKMH↓QGKKKKQNKNRISWV
P26358	720	DDNIPEMPSPKKMHQ↓GKKKKQNKNRISWVG
P18858	482	SLTPPGQEFPPAMVD↓AGKGKTAEARKTWLE
P43246	330	SVEDTTGSQSLAALL↓NKCKTPQGQRLVNQW
P43246	433	QALEKHEGKHQKLLL↓AVFVTPLTDLRSDFS
P43246	434	ALEKHEGKHQKLLLA↓VFVTPLTDLRSDFSK
P20585	214	LSQFGSSNTSHENLQ↓KTASKSANKRSKSIY
Q9NRF9	47	ARSAISRAASVFVLY↓ATSCANNFAMKGKRK
Q92889	485	DPQNKERASTKERTL↓KKKKRKLTLTQMVGK
Q92878	542	LNHHTTTRTQMEMLT↓KDKADKDEQIRKIKS
P49736	501	GHEDIKRGLALALFG↓GEPKNPGGKHKVRGD
P49736	584	TLEAGALVLADRGVC↓LIDEFDKMNDQDRTS
P25205	67	DLRRKNEKRANRLLN↓NAFEELVAFQRALKD
P25205	377	PRAIPTTGRGSSGVG↓LTAAVTTDQETGERR
P25205	379	AIPTTGRGSSGVGLT↓AAVTTDQETGERRLE
P25205	381	PTTGRGSSGVGLTAA↓VTTDQETGERRLEAG
P25205	407	LEAGAMVLADRGVVC↓IDEFDKMSDMDRTAI
P25205	654	QDAEEAVELVQYAYF↓KKVLEKEKKRKKRSE
P25205	655	DAEEAVELVQYAYFK↓KVLEKEKKRKKRSED
P25205	732	PQVHTPKTADSQETK↓ESQKVELSESRLKAF
P33991	373	EDMPAGQTPHTVILF↓AHNDLVDKVQPGDRV
P33991	571	VLQTGALVLSDNGIC↓CIDEFDKMNESTRSV
P33991	754	LAEAHAKVRLSNKVE↓AIDVEEAKRLHREAL
P33992	12	MSGFDDPGIFYS↓DSFGGDAQADEGQAR
P33992	195	NIAMRPGLEGYALPR↓KCNTDQAGRPKCPLD
P33992	404	LLKFVEKCSPIGVYT↓SGKGSSAAGLTASVM
P33992	443	MEGGAMVLADGGVVC↓IDEFDKMREDDRVAI
P33992	632	RIAEALSKMKLQPFA↓TEADVEEALRLFQVS
Q14566	4	MDLA↓AAAEPGAGSQHLEVR
Q14566	209	TNKSRFVDFQKVRIQ↓ETQAELPRGSIPRSL
Q14566	373	HGNDEVKRGVLLMLF↓GGVPKTTGEGTSLRG
Q14566	419	FLKHVEEFSPRAVYT↓SGKASSAAGLTAAVV
Q14566	457	VIEAGALMLADNGVC↓CIDEFDKMDVRDQVA
P33993	138	NQYPAELMRRFELYF↓QGPSSNKPRVIREVR
P33993	158	NKPRVIREVRADSVG↓KLVTVRGIVTRVSEV
P33993	305	GLLSETYLEAHRIVK↓MNKSEDDESGAGELT
P11387	648	RAPPKTFEKSMMNLQ↓TKIDAKKEQLADARR
P11388	16	EVSPLQPVNENMQVN↓KIKKNEDAKKRLSVE
P11388	82	VGINYREVTFVPGLY↓KIFDEILVNAADNKQ
P11388	1009	LTCNSMVLFDHVGCL↓KKYDTVLDILRDFFE
P11388	1042	KYYGLRKEWLLGMLG↓AESAKLNNQARFILE
P11388	1417	TEITNPVPKKNVTVK↓KTAAKSQSSTSTTGA
P11388	1418	EITNPVPKKNVTVKK↓TAAKSQSSTSTTGAK
Q02880	103	VGMNCREVTFVPGLY↓KIFDEILVNAADNKQ
P27695	4	MPKR↓GKKGAVAEDGDELRT
P27695	5	MPKRG↓KKGAVAEDGDELRTE
P27695	8	MPKRGKKG↓AVAEDGDELRTEPEA
P27695	221	LCGDLNVAHEEIDLR↓NPKGNKKNAGFTPQE
P27695	225	LNVAHEEIDLRNPKG↓NKKNAGFTPQERQGF
P16989	306	RSRGPPRPRPAPAVG↓EAEDKENQQATSGPN
Q13422	377	HSAQDSAVENLLLLS↓KAKLVPSEREASPSN
P41134	25	AAAGPSCALKAGKTA↓SGAGEVVRCLSEQSV
P78527	235	AGCLKGLSSLLCNFT↓KSMEEDPQTSREIFN
P78527	1192	RPQTECRHKSIELFY↓KFVPLLPGNRSPNLW
P78527	3087	LQKAILELHYSQELS↓LLYLLQDDVDRAKYY
P78527	3221	NVDQDGDPSDRMEVQ↓EQEEDISSLIRSCKF
P78527	3237	QEEDISSLIRSCKFS↓MKMKMIDSARKQNNF
P78527	3349	RIIANALSSEPACLA↓EIEEDKARRILELSG
O95602	1402	GEQEGDEEEEGHIVD↓AEAEEGDADASDAKR
O15446	487	PETVPQEEMPGPPLN↓SESGEEAPTGRDKKR
Q3B726	307	VFQGSDSSGYQSDHK↓KKKKKRKHSEEAEFT
Q3B726	308	FQGSDSSGYQSDHKK↓KKKKRKHSEEAEFTP
Q9GZS1	106	NGKLQSPGNMRFTLY↓ENKDSTNPRKRNQRI
P24928	131	LLVDSNNPKIKDILA↓KSKGQPKKRLTHVYD
P61218	100	ETDPLLIAMKELKAR↓KIPIIIRRYLPDGSY
P31689	112	MQRERRGKNVVHQLS↓VTLEDLYNGATRKLA
O60884	186	RQLAPGMVQQMQSVC↓SDCNGEGEVINEKDR
Q7Z6W7	292	DPPIFSAGVKEGGKR↓KKKKRKEVQKKSTKR
Q99543	323	KEKQRQAELEAARLA↓KEKEEEEVRQQALLA
Q99543	423	AALEKQIEEINEQIR↓KEKEEAEARMRQASK
Q9NX36	45	YFGIIRNRMMSTHKS↓KKKIREYYRLLNVEE
Q13217	364	YLIEEMYDEAIQDYE↓TAQEHNENDQQIREG
Q13217	366	IEEMYDEAIQDYETA↓QEHNENDQQIREGLE
Q99615	11	MAAAAECDVVM↓AATEPELLDDQEAKR
Q99615	146	AQQEFKNANAVMEYE↓KIAETDFEKRDFRKV
O75937	63	PGSSYFNLNPFEVLQ↓IDPEVTDEEIKKRFR
O75937	83	TDEEIKKRFRQLSIL↓VHPDKNQDDADRAQK
O75937	84	DEEIKKRFRQLSILV↓HPDKNQDDADRAQKA
O75937	227	EESRDGRVDSWRNFQ↓ANTKGKKEKKNRTFL
O75937	229	SRDGRVDSWRNFQAN↓TKGKKEKKNRTFLRP
O75937	231	DGRVDSWRNFQANTK↓GKKEKKNRTFLRPPK
P55265	775	QAKVGGRWFPAVCAH↓SKKQGKQEAADAALR
Q9BVJ7	79	DFCPPAPDQIDRFVQ↓IVDEANARGEAVGVH
Q05193	109	EEVRLEIEAETDRVT↓GTNKGISPVPINLRV
P50570	109	DEVRQEIEAETDRVT↓GTNKGISPVPINLRV
O60313	237	LHTQLKYQRILERLE↓KENKELRKLVLQKDD
P63172	85	QKNGAGLHTASSCFW↓DSSTDGSCTVRWENK
O00257	280	MSKYMENGMQAVKIK↓SGEVAEGEARSPSHK
Q5VTR2	664	YRSAPKEQRDKVQLM↓AAEKKSKAELEDLRQ
Q9UNE7	2	MK↓GKEEKEGGARLGAGG
Q9ULT8	1249	ELYGTVNGVCEDQLG↓KAAKEAEANLRRQRR
Q7Z6Z7	2868	GSPMDTSSLASCTLE↓EAVGDTSAAGSSEQP
Q7Z6Z7	2872	DTSSLASCTLEEAVG↓DTSAAGSSEQPRAGS
Q7Z6Z7	3833	AQDTQSIASDGTPQG↓EKEKEERPPELPLLS
P62877	8	MAAAMDVD↓TPSGTNSGAGKKRFE
P62877	12	MAAAMDVDTPSG↓TNSGAGKKRFEVKKW
Q63HN8	88	PEEPCSKASWTVQES↓KKKKRKKKKKGNKSA
Q9UPN9	39	GAAGPAAQEAEPPLT↓AVLVEEEEEEGGRAG
Q9HC35	13	MDGFAGSLDDSIS↓AASTSDVQDRLSALE
Q9HC35	108	SHTSAVSIAGKETLS↓SAAKSGTEKKKEKPQ
Q9GZT9	215	CMNKHGICVVDDFLG↓KETGQQIGDEVRALH
P38117	176	VEREIDGGLETLRLK↓LPAVVTADLRLNEPR
P68104	86	TIDISLWKFETSKYY↓VTIIDAPGHRDFIKN
P68104	87	IDISLWKFETSKYYV↓TIIDAPGHRDFIKNM
P68104	114	KNMITGTSQADCAVL↓IVAAGVGEFEAGISK
P68104	116	MITGTSQADCAVLIV↓AAGVGEFEAGISKNG
P68104	117	ITGTSQADCAVLIVA↓AGVGEFEAGISKNGQ
P68104	121	SQADCAVLIVAAGVG↓EFEAGISKNGQTREH
P68104	124	DCAVLIVAAGVGEFE↓AGISKNGQTREHALL
P68104	125	CAVLIVAAGVGEFEA↓GISKNGQTREHALLA
P68104	126	AVLIVAAGVGEFEAG↓ISKNGQTREHALLAY
P68104	239	GTTLLEALDCILPPT↓RPTDKPLRLPLQDVY
P68104	321	NVGFNVKNVSVKDVR↓RGNVAGDSKNDPPME
Q05639	87	IDISLWKFETTKYYI↓TIIDAPGHRDFIKNM
Q05639	114	KNMITGTSQADCAVL↓IVAAGVGEFEAGISK
Q05639	116	MITGTSQADCAVLIV↓AAGVGEFEAGISKNG
Q05639	117	ITGTSQADCAVLIVA↓AGVGEFEAGISKNGQ
Q05639	121	SQADCAVLIVAAGVG↓EFEAGISKNGQTREH
Q05639	124	DCAVLIVAAGVGEFE↓AGISKNGQTREHALL
Q05639	125	CAVLIVAAGVGEFEA↓GISKNGQTREHALLA
Q05639	126	AVLIVAAGVGEFEAG↓ISKNGQTREHALLAY
Q05639	239	GVSLLEALDTILPPT↓RPTDKPLRLPLQDVY
P24534	108	DSKDDDDIDLFGSDD↓EEESEEAKRLREERL
P29692	13	MATNFLAHEKIWF↓DKFKYDDAERRFYEQ
P29692	14	MATNFLAHEKIWFD↓KFKYDDAERRFYEQM
P29692	62	RDIARARENIQKSLA↓GSSGPGASSGTSGDH
P29692	63	DIARARENIQKSLAG↓SSGPGASSGTSGDHG
P29692	64	IARARENIQKSLAGS↓SGPGASSGTSGDHGE
P29692	68	RENIQKSLAGSSGPG↓ASSGTSGDHGELVVR
P29692	83	ASSGTSGDHGELVVR↓IASLEVENQSLRGVV
P29692	96	VRIASLEVENQSLRG↓VVQELQQAISKLEAR
P29692	161	TPAEDDEDDDIDLFG↓SDNEEEDKEAAQLRE
P26641	19	TLYTYPENWRAFKAL↓IAAQYSGAQVRVLSA
P26641	70	GKVPAFEGDDGFCVF↓ESNAIAYYVSNEELR
P26641	123	PASTWVFPTLGIMHH↓NKQATENAKEEVRRI
P26641	124	ASTWVFPTLGIMHHN↓KQATENAKEEVRRIL
P26641	126	TWVFPTLGIMHHNKQ↓ATENAKEEVRRILGL
P26641	127	WVFPTLGIMHHNKQA↓TENAKEEVRRILGLL
P26641	128	VFPTLGIMHHNKQAT↓ENAKEEVRRILGLLD
P26641	140	QATENAKEEVRRILG↓LLDAYLKTRTFLVGE
P26641	172	TLADITVVCTLLWLY↓KQVLEPSFRQAFPNT
P26641	217	VLGEVKLCEKMAQFD↓AKKFAETQPKKDTPR
P26641	221	VKLCEKMAQFDAKKF↓AETQPKKDTPRKEKG
P26641	239	QPKKDTPRKEKGSRE↓EKQKPQAERKEEKKA
P26641	400	LSPDWQVDYESYTWR↓KLDPGSEETQTLVRE
P13639	10	MVNFTVDQIR↓AIMDKKANIRNMSVI
P13639	12	MVNFTVDQIRAI↓MDKKANIRNMSVIAH
P13639	13	MVNFTVDQIRAIM↓DKKANIRNMSVIAHV
P13639	41	HVDHGKSTLTDSLVC↓KAGIIASARAGETRF
P13639	136	TDGALVVVDCVSGVC↓VQTETVLRQAIAERI
P13639	233	HGWAFTLKQFAEMYV↓AKFAAKGEGQLGPAE
P13639	234	GWAFTLKQFAEMYVA↓KFAAKGEGQLGPAER
P13639	235	WAFTLKQFAEMYVAK↓FAAKGEGQLGPAERA
P13639	237	FTLKQFAEMYVAKFA↓AKGEGQLGPAERAKK
P13639	239	LKQFAEMYVAKFAAK↓GEGQLGPAERAKKVE
P13639	274	LWGDRYFDPANGKFS↓KSATSPEGKKLPRTF
P13639	275	WGDRYFDPANGKFSK↓SATSPEGKKLPRTFC
P13639	398	GIKSCDPKGPLMMYI↓SKMVPTSDKGRFYAF
P13639	399	IKSCDPKGPLMMYIS↓KMVPTSDKGRFYAFG
P13639	400	KSCDPKGPLMMYISK↓MVPTSDKGRFYAFGR
P13639	571	CLKDLEEDHACIPIK↓KSDPVVSYRETVSEE
P13639	614	NRLYMKARPFPDGLA↓EDIDKGEVSARQELK
P13639	685	YLNEIKDSVVAGFQW↓ATKEGALCEENMRGV
Q7Z2Z2	1078	PFWVPTTEEEYLHFG↓EKADSENQARKYMNA
P49411	89	AAITKILAEGGGAKF↓KKYEEIDNAPEERAR
P49411	90	AITKILAEGGGAKFK↓KYEEIDNAPEERARG
P49411	93	KILAEGGGAKFKKYE↓EIDNAPEERARGITI
P49411	152	ITGTAPLDGCILVVA↓ANDGPMPQTREHLLL
Q9UI08	226	GSSHDESSMSGLAAA↓IAGAKLRRVQRPEDA
Q99961	111	MIRHGKELGGESNFG↓DALLDAGESMKRLAE
Q9Y371	180	QNKRLDLDAAKTRLK↓KAKAAETRNSSEQEL
P30040	207	ETQKKWAEQYLKIMG↓KILDQGEDFPASEMT
Q9BS26	137	YRGQRSVKALADYIR↓QQKSDPIQEIRDLAE
P14625	70	IQLDGLNASQIRELR↓EKSEKFAFQAEVNRM
P14625	94	AEVNRMMKLIINSLY↓KNKEIFLRELISNAS
P14625	95	EVNRMMKLIINSLYK↓NKEIFLRELISNASD
P14625	102	LIINSLYKNKEIFLR↓ELISNASDALDKIRL
P14625	106	SLYKNKEIFLRELIS↓NASDALDKIRLISLT
P14625	384	MAYIHFTAEGEVTFK↓SILFVPTSAPRGLFD
P14625	578	EVIYLTEPVDEYCIQ↓ALPEFDGKRFQNVAK
P14625	589	YCIQALPEFDGKRFQ↓NVAKEGVKFDESEKT
P14625	592	QALPEFDGKRFQNVA↓KEGVKFDESEKTKES
P14625	597	FDGKRFQNVAKEGVK↓FDESEKTKESREAVE
P14625	599	GKRFQNVAKEGVKFD↓ESEKTKESREAVEKE
P14625	699	FEINPRHPLIRDMLR↓RIKEDEDDKTVLDLA
Q92556	311	LQVLTFNLLEDRMMT↓KMDPQDQAQRDIIFE
Q92556	312	QVLTFNLLEDRMMTK↓MDPQDQAQRDIIFEL
Q6P2E9	54	YNGDLNGLLVPDPLC↓SGDSTSANKTGLRTM
Q6P2E9	1320	FGQPPCPLSQPVLLS↓LIQQLASDLGTRTDL
Q9NPA8	4	MVVS↓KMNKDAQMRAAINQK
P30084	168	AGEKAQFAQPEILIG↓TIPGAGGTQRLTRAV
Q14244	405	KVANEPSLKGRAPLV↓KVEEATVEERTPAEP
Q14244	462	VPTPAMVSAPSSTVN↓ASASVKTSAGTTDPE
P11678	511	VPLSSAFFASWRIVY↓EGGIDPILRGLMATP
Q8N5V2	6	METRES↓EDLEKTRRKSASDQW
Q9P0I2	4	MAGP↓ELLLDSNIRLWVVLP
Q8TAM6	271	RYNTISYRKIRKGNT↓KQRIDEFESMMHL
Q8TAM6	272	YNTISYRKIRKGNTK↓QRIDEFESMMHL
P15976	311	MRKDGIQTRNRKASG↓KGKKKRGSSLGGTGA
P30042	91	VQIFAPDVPQMHVID↓HTKGQPSEGESRNVL
Q9H501	637	LEGKDKLTPWEQFLE↓KKKEKKRLKRKQKAL
Q9NTX5	97	MLQLLEKVIELENWT↓EGKGLIVRGAKNTFS
P60842	53	LSESLLRGIYAYGFE↓KPSAIQQRAILPCIK
P60842	235	LEVTKKFMRDPIRIL↓VKKEELTLEGIRQFY
P60842	236	EVTKKFMRDPIRILV↓KKEELTLEGIRQFYI
P60842	237	VTKKFMRDPIRILVK↓KEELTLEGIRQFYIN
P60842	271	EWKLDTLCDLYETLT↓ITQAVIFINTRRKVD
P60842	342	TTDLLARGIDVQQVS↓LVINYDLPTNRENYI
P60842	369	NYIHRIGRGGRFGRK↓GVAINMVTEEDKRTL
P60842	372	HRIGRGGRFGRKGVA↓INMVTEEDKRTLRDI
Q14240	54	LKESLLRGIYAYGFE↓KPSAIQQRAIIPCIK
Q14240	343	TTDLLARGIDVQQVS↓LVINYDLPTNRENYI
P38919	59	LREDLLRGIYAYGFE↓KPSAIQQRAIKQIIK
P38919	305	DWLTEKMREANFTVS↓SMHGDMPQKERESIM
P15170	126	EAKEKNRETWYLSWA↓LDTNQEERDKGKTVE
P15170	433	CIEEVEITALICLVD↓KKSGEKSKTRPRFVK
Q8IYD1	255	EAKEKNRETWYLSWA↓LDTNQEERDKGKTVE
Q8IYD1	562	CIEEVEITALISLVD↓KKSGEKSKTRPRFVK
P47813	3	MPK↓NKGKGGKNRRRGKNE
P47813	14	MPKNKGKGGKNRRR↓GKNENESEKRELVFK
P47813	15	MPKNKGKGGKNRRRG↓KNENESEKRELVFKE
O14602	3	MPK↓NKGKGGKNRRRGKNE
O14602	14	MPKNKGKGGKNRRR↓GKNENESEKRELVFK
O14602	15	MPKNKGKGGKNRRRG↓KNENESEKRELVFKE
P05198	57	EGMILLSELSRRRIR↓SINKLIRIGRNECVV
P05198	252	TTTTLERTEGLSVLS↓QAMAVIKEKIEEKRG
P05198	272	IKEKIEEKRGVFNVQ↓MEPKVVTDTDETELA
Q9BY44	305	VYGFMPAKATIFNLK↓CDPVFDFGTGPRNAA
Q14152	626	LRQEAKEREKERILQ↓EHEQIKKKTVRERLE
Q14152	670	IDIEDLEELDPDFIM↓AKQVEQLEKEKKELQ
Q14152	689	EQLEKEKKELQERLK↓NQEKKIDYFERAKRL
P55884	58	EAAGTEASSEEVGIA↓EAGPESEVRTEPAAE
P55884	122	PGEQARDERSDSRAQ↓AVSEDAGGNEGRAAE
P55884	123	GEQARDERSDSRAQA↓VSEDAGGNEGRAAEA
P55884	738	LKKYSKIFEQKDRLS↓QSKASKELVERRRTM
Q99613	91	TKCLEEFELLGKAYG↓KAKSIVDKEGVPRFY
Q99613	198	EDEDEDGVSAATFLK↓KKSEAPSGESRKFLK
Q99613	781	DLFPEADKVRTMLVR↓KIQEESLRTYLFTYS
Q99613	860	RTEPTAQQNLALQLA↓EKLGSLVENNERVFD
O15371	40	RDMPYQPFSKGDRLG↓KVADWTGATYQDKRY
O15371	120	RRDKDRRNMLQFNLQ↓ILPKSAKQKERERIR
O15371	151	QKKFQKQFGVRQKWD↓QKSQKPRDSSVEVRS
P60228	258	NAIQTMCPHILRYLT↓TAVITNKDVRKRRQV
P60228	259	AIQTMCPHILRYLTT↓AVITNKDVRKRRQVL
P60228	302	YKDPITEFVECLYVN↓FDFDGAQKKLRECES
O00303	284	QQVGGASARIQDALS↓TVLQYAEDVLSGKVS
O75821	242	SMQPNRRADDNATIR↓VTNLSEDTRETDLQE
Q13347	247	NSAALSPNYDHVVLG↓GGQEAMDVTTTSTRI
O75822	26	DSWDADAFSVEDPVR↓KVGGGGTAGGDRWEG
O75822	70	DDEKKEEAEVKPEVK↓ISEKKKIAEKIKEKE
O75822	72	EKKEEAEVKPEVKIS↓EKKKIAEKIKEKERQ
O75822	75	EEAEVKPEVKISEKK↓KIAEKIKEKERQQKK
O75822	76	EAEVKPEVKISEKKK↓IAEKIKEKERQQKKR
O75822	78	EVKPEVKISEKKKIA↓EKIKEKERQQKKRQE
O75822	79	VKPEVKISEKKKIAE↓KIKEKERQQKKRQEE
O75822	139	EESDLELAKETFGVN↓NAVYGIDAMNPSSRD
O75822	140	ESDLELAKETFGVNN↓AVYGIDAMNPSSRDD
Q9Y262	203	EFIYQFQSFSQYRCK↓TAKKSEEEIDFLRSN
Q7L2H7	8	MSVPAFID↓ISEEDQAAELRAYLK
Q7L2H7	302	ENKEISFDTMQQELQ↓IGADDVEAFVIDAVR
Q7L2H7	330	VRTKMVYCKIDQTQR↓KVVVSHSTHRTFGKQ
Q04637	33	PQPAFPPGQTAPVVF↓STPQATQMNTPSQPR
Q04637	861	CQKEFEKDKDDDEVF↓EKKQKEMDEAATAEE
Q04637	862	QKEFEKDKDDDEVFE↓KKQKEMDEAATAEER
Q04637	940	NHDEESLECLCRLLT↓TIGKDLDFEKAKPRM
Q04637	1094	SNNQLFAPGGRLSWG↓KGSSGGSGAKPSDAA
O43432	934	NHDEESLECLCRLLT↓TIGKDLDFEKAKPRM
P23588	55	ADETDDLEGDVSTTW↓HSNDDDVYRAPPIDR
P23588	339	DRGPPQRPKLNLKPR↓STPKEDDSSASTSQS
P23588	340	RGPPQRPKLNLKPRS↓TPKEDDSSASTSQST
P23588	531	PSEEGPGRKDENKVD↓GMNAPKGQTGNSSRG
P23588	533	EEGPGRKDENKVDGM↓NAPKGQTGNSSRGPG
P23588	534	EGPGRKDENKVDGMN↓APKGQTGNSSRGPGD
P23588	557	SSRGPGDGGNRDHWK↓ESDRKDGKKDQDSRS
P06730	102	GCDYSLFKDGIEPMW↓EDEKNKRGGRWLITL
P06730	151	LIGESFDDYSDDVCG↓AVVNVRAKGDKIAIW
P06730	198	KERLGLPPKIVIGYQ↓SHADTATKSGSTTKN
Q13541	99	SSDEPPMEASQSHLR↓NSPEDKRAGGEESQF
Q15056	52	TEPPYTAYVGNLPFN↓TVQGDIDAIFKDLSI
Q15056	62	NLPFNTVQGDIDAIF↓KDLSIRSVRLVRDKD
Q15056	112	ALTYDGALLGDRSLR↓VDIAEGRKQDKGGFG
Q15056	191	GPPMGSRFRDGPPLR↓GSNMDFREPTEEERA
P55010	364	VIISWSEKASKKYVS↓KELAKEIRVKAEPFI
P63241	100	RNDFQLIGIQDGYLS↓LLQDSGEVREDLRLP
O60841	229	GNEDDDASFKIKTVA↓QKKAEKKERERKKRD
O60841	230	NEDDDASFKIKTVAQ↓KKAEKKERERKKRDE
O60841	260	EKAKLRKLKEKEELE↓TGKKDQSKQKESQRK
O60841	349	GPSKATVKAMQEALA↓KLKEEEERQKREEEE
O60841	777	DWKKSPDSDVAATLK↓KQKKNTKDEFEERAK
P56537	178	KTSIEDQDELSSLLQ↓VPLVAGTVNRGSEVI
Q8IYI6	108	QKSSLESIPLTLLPA↓AAAAGAAAASGGEEG
Q01780	740	LAQVQVQKDSKEAVK↓KKAAEQTAAREQAKE
Q01780	774	AAEQAISVRQQVVLE↓NAAKKRERATSDPRT
O14980	433	LMVSRMAKPEEVLVV↓ENDQGEVVREFMKDT
O14980	434	MVSRMAKPEEVLVVE↓NDQGEVVREFMKDTD
O14980	782	DPQMVAENFVPPLLD↓AVLIDYQRNVPAARE
O14980	1043	DTSDLFLEEREIALR↓QADEEKHKRQMSVPG
P55060	16	ELSDANLQTLTEYLK↓KTLDPDPAIRRPAEK
P55060	102	DRVAIKANIVHLMLS↓SPEQIQKQLSDAISI
P55060	345	KNLFEDQNTLTSICE↓KVIVPNMEFRAADEE
P55060	355	TSICEKVIVPNMEFR↓AADEEAFEDNSEEYI
Q99504	266	QRLSSGDPSTSPSLS↓QTTPSKDTDDQSRKN
P15311	30	LEFAIQPNTTGKQLF↓DQVVKTIGLREVWYF
P15311	31	EFAIQPNTTGKQLFD↓QVVKTIGLREVWYFG
P15311	60	GLHYVDNKGFPTWLK↓LDKKVSAQEVRKENP
P15311	294	ILQLCMGNHELYMRR↓RKPDTIEVQQMKAQA
P15311	350	EKEQMMREKEELMLR↓LQDYEEKTKKAEREL
P15311	352	EQMMREKEELMLRLQ↓DYEEKTKKAERELSE
P15311	355	MREKEELMLRLQDYE↓EKTKKAERELSEQIQ
P15311	398	EEAERLEADRMAALR↓AKEELERQAVDQIKS
P15311	518	SSEGIRDDRNEEKRI↓TEAEKNERVQRQLLT
P15311	572	MRQGRDKYKTLRQIR↓QGNTKQRIDEFEAL
Q08945	636	SKRDKSKKKKKVKVK↓MEKKSTPSRGSSSKS
P47756	40	SDLIDLVPSLCEDLL↓SSVDQPLKIARDKVV
P47756	41	DLIDLVPSLCEDLLS↓SVDQPLKIARDKVVG
P47756	234	MENKIRSTLNEIYFG↓KTKDIVNGLRSIDAI
Q9NVI1	9	MDQKILSLA↓AEKTADKLQEFLQTL
Q96AE4	135	EQISRIQQESGCKIQ↓IAPDSGGLPERSCML
Q96AE4	221	TIKQLQERAGVKMVM↓IQDGPQNTGADKPLR
Q96AE4	223	KQLQERAGVKMVMIQ↓DGPQNTGADKPLRIT
Q96AE4	271	DQGGFREVRNEYGSR↓IGGNEGIDVPIPRFA
Q96AE4	299	FAVGIVIGRNGEMIK↓KIQNDAGVRIQFKPD
Q96AE4	300	AVGIVIGRNGEMIKK↓IQNDAGVRIQFKPDD
Q96AE4	308	NGEMIKKIQNDAGVR↓IQFKPDDGTTPERIA
Q96AE4	334	ERIAQITGPPDRCQH↓AAEIITDLLRSVQAG
Q96AE4	335	RIAQITGPPDRCQHA↓AEIITDLLRSVQAGN
Q96AE4	344	DRCQHAAEIITDLLR↓SVQAGNPGGPGPGGR
Q92945	7	MSDYSTG↓GPPPGPPPPAGGGGG
Q92945	179	EQINKIQQDSGCKVQ↓ISPDSGGLPERSVSL
Q92945	269	TIKQLQERAGVKMIL↓IQDGSQNTNVDKPLR
Q92945	271	KQLQERAGVKMILIQ↓DGSQNTNVDKPLRII
Q92945	304	YKVQQACEMVMDILR↓ERDQGGFGDRNEYGS
Q92945	320	RDQGGFGDRNEYGSR↓IGGGIDVPVPRHSVG
Q92945	346	HSVGVVIGRSGEMIK↓KIQNDAGVRIQFKQD
Q92945	347	SVGVVIGRSGEMIKK↓IQNDAGVRIQFKQDD
Q96I24	200	KQLQERTGVKMVMIQ↓DGPLPTGADKPLRIT
Q96I24	277	FAVGIVIGRNGEMIK↓KIQNDAGVRIQFKPD
Q96I24	278	AVGIVIGRNGEMIKK↓IQNDAGVRIQFKPDD
Q16658	257	GKATKVGKDELFALE↓QSCAQVVLQAANERN
P49327	84	KQAHTMDPQLRLLLE↓VTYEAIVDGGINPDS
P49327	88	TMDPQLRLLLEVTYE↓AIVDGGINPDSLRGT
P49327	110	NPDSLRGTHTGVWVG↓VSGSETSEALSRDPE
P49327	229	FDTAGNGYCRSEGVV↓AVLLTKKSLARRVYA
P49327	375	SPNPEIPALLDGRLQ↓VVDQPLPVRGGNVGI
P49327	696	FHSYFMEAIAPPLLQ↓ELKKVIREPKPRSAR
P49327	1414	LFLCRRPTPQDSPIF↓LPVDDTSFRWVESLK
P49327	2385	FVQQFTDMEHNRVLE↓ALLPLKGLEERVAAA
Q01469	66	LTIKTESTLKTTQFS↓CTLGEKFEETTADGR
Q01469	70	TESTLKTTQFSCTLG↓EKFEETTADGRKTQT
Q01469	119	STITRKLKDGKLVVE↓CVMNNVTCTRIYEKV
A9Z1Z3	373	PQAQQGSTLSRLTRK↓KKKKARRDQTPKAVP
Q86UX7	23	GDYIDSSWELRVFVG↓EEDPEAESVTLRVTG
Q86UX7	258	GDALWLRFKYYSFFD↓LDPKTDPVRLTQLYE
P21333	42	MPATEKDLAEDAPWK↓KIQQNTFTRWCNEHL
P21333	108	NQRPTFRQMQLENVS↓VALEFLDRESIKLVS
P21333	612	VVEAIGDDVGTLGFS↓VEGPSQAKIECDDKG
P21333	1060	TYDGVPVPGSPFPLE↓AVAPTKPSKVKAFGP
P21333	1071	FPLEAVAPTKPSKVK↓AFGPGLQGGSAGSPA
P21333	1605	PKKTHIQDNHDGTYT↓VAYVPDVTGRYTILI
P21333	1737	CVRFGGEHVPNSPFQ↓VTALAGDQPSVQPPL
P21333	1798	DVTSLRPFDLVIPFT↓IKKGEITGEVRMPSG
P21333	2312	VVQEPGDYEVSVKFN↓EEHIPDSPFVVPVAS
O75369	15	MPVTEKDLAEDAPWK↓KIQQNTFTRWCNEHL
O75369	81	HQRPTFRQMQLENVS↓VALEFLDRESIKLVS
O75369	445	FFAGDTIPKSPFVVQ↓VGEACNPNACRASGR
O75369	937	TYGGDPIPKSPFTVG↓VAAPLDLSKIKLNGL
O75369	945	KSPFTVGVAAPLDLS↓KIKLNGLENRVEVGK
O75369	1366	VTRGAGIGGLGITVE↓GPSESKINCRDNKDG
O75369	2293	PVIAPSDDARRLTVM↓SLQESGLKVNQPASF
O75369	2301	ARRLTVMSLQESGLK↓VNQPASFAIRLNGAK
Q14315	35	MPSTEKDLAEDAPWK↓KIQQNTFTRWCNEHL
P39748	112	AKRSERRAEAEKQLQ↓QAQAAGAEQEVEKFT
P85037	649	LAGNAYALTSPLQLL↓ATQASSSAPVVVTRV
P51114	251	HGSNIQQARKVPGVT↓AIELDEDTGTFRIYG
P04075	4	MPYQ↓YPALTPEQKKELSDI
P04075	7	MPYQYPA↓LTPEQKKELSDIAHR
P04075	24	PEQKKELSDIAHRIV↓APGKGILAADESTGS
P04075	31	SDIAHRIVAPGKGIL↓AADESTGSIAKRLQS
P04075	32	DIAHRIVAPGKGILA↓ADESTGSIAKRLQSI
P04075	45	LAADESTGSIAKRLQ↓SIGTENTEENRRFYR
P04075	117	GVVGIKVDKGVVPLA↓GTNGETTTQGLDGLS
P04075	187	RYASICQQNGIVPIV↓EPEILPDGDHDLKRC
P04075	315	SYGRALQASALKAWG↓GKKENLKAAQEEYVK
P04075	322	ASALKAWGGKKENLK↓AAQEEYVKRALANSL
P09972	117	IVVGIKVDKGVVPLA↓GTDGETTTQGLDGLS
P09972	187	RYASICQQNGIVPIV↓EPEILPDGDHDLKRC
P07954	336	VELSGAMNTTACSLM↓KIANDIRFLGSGPRS
Q92917	293	SRVVTVSEYYLRPVS↓QQEFDKNTLDLRQQN
Q5T3I0	203	DPGAPQLQSESKPPK↓KKKKKRRQKEEEEAT
Q5T3I0	204	PGAPQLQSESKPPKK↓KKKKRRQKEEEEATA
Q5T3I0	238	DADEKHPEHAEQNIR↓KSKKKKRRHQEGKVS
Q5T3I0	240	DEKHPEHAEQNIRKS↓KKKKRRHQEGKVSDE
Q5T3I0	288	LGELNSREQTNQSLR↓KGKKKKRWHHEEEKM
Q5T3I0	289	GELNSREQTNQSLRK↓GKKKKRWHHEEEKMG
Q5T3I0	290	ELNSREQTNQSLRKG↓KKKKRWHHEEEKMGV
P43250	388	LLYEMIAGQSPFQQR↓KKKIKREEVERLVKE
P54803	134	ALDENYFRGYEWWLM↓KEAKKRNPNITLIGL
P09382	4	MACG↓LVASNLNLKPGECLR
P09382	11	MACGLVASNLN↓LKPGECLRVRGEVAP
P09104	113	GTENKSKFGANAILG↓VSLAVCKAGAAEREL
P09104	387	SGETEDTFIADLVVG↓LCTGQIKTGAPCRSE
Q9HBI0	299	EGLLSCPVSPEDIVN↓KDAKSTLRVLYGLFC
Q99747	60	KNAKQFEQAKDACLR↓EAVAHENNRALFHAA
Q13630	281	GEVTFDTTKSDGQFK↓KTASNSKLRTYLPDF
P06396	274	VSEEGTEPEAMLQVL↓GPKPALPAGTEDTAK
P06396	285	LQVLGPKPALPAGTE↓DTAKEDAANRKLAKL
P06396	345	CFILDHGKDGKIFVW↓KGKQANTEERKAALK
P06396	346	FILDHGKDGKIFVWK↓GKQANTEERKAALKT
P06396	607	AFVLKTPSAAYLWVG↓TGASEAEKTGAQELL
P06396	609	VLKTPSAAYLWVGTG↓ASEAEKTGAQELLRV
Q8TEQ6	738	KKSIELEKKRLSQPK↓AKPKKKKKPTLRTPV
Q8TEQ6	1014	SNHFYREAIAIAKAR↓LRPEDPVLKDLYLSW
Q8TEQ6	1059	CYLGATCAYDAAKVL↓AKKGDAASLRTAAEL
Q8TEQ6	1060	YLGATCAYDAAKVLA↓KKGDAASLRTAAELA
P35269	183	KVLNHFSIMQQRRLK↓DQDQDEDEEEKEKRG
P35269	235	SDASGEEGGRVPKAK↓KKAPLAKGGRKKKKK
P35269	402	GTPSAEGGSTSSTLR↓AAASKLEQGKRVSEM
P13984	131	RPAASENYMRLKRLQ↓IEESSKPVRLSQQLD
P13984	167	YKPVANHQYNIEYER↓KKKEDGKRARADKQH
P78347	7	MAQVAMS↓TLPVEDEESSESRMV
P78347	105	HKMKSTTQANRMSVD↓AVEIETLRKTVEDYF
P78347	687	RSPGSNSKVPEIEVT↓VEGPNNNNPQTSAVR
P11413	88	RLTVADIRKQSEPFF↓KATPEEKLKLEDFFA
P11413	89	LTVADIRKQSEPFFK↓ATPEEKLKLEDFFAR
P11413	204	LFREDQIYRIDHYLG↓KEMVQNLMVLRFANR
P11413	269	IIRDVMQNHLLQMLC↓LVAMEKPASTNSDDV
P11413	272	DVMQNHLLQMLCLVA↓MEKPASTNSDDVRDE
P11413	338	DDPTVPRGSTTATFA↓AVVLYVENERWDGVP
P11413	357	YVENERWDGVPFILR↓CGKALNERKAEVRLQ
P11413	429	PEESELDLTYGNRYK↓NVKLPDAYERLILDV
P06744	56	LTLNTNHGHILVDYS↓KNLVTEDVMRMLVDL
P06744	67	VDYSKNLVTEDVMRM↓LVDLAKSRGVEAARE
P06744	123	TPILVDGKDVMPEVN↓KVLDKMKSFCQRVRS
P06744	426	TQHPIRKGLHHKILL↓ANFLAQTEALMRGKS
P06744	430	IRKGLHHKILLANFL↓AQTEALMRGKSTEEA
P06744	438	ILLANFLAQTEALMR↓GKSTEEARKELQAAG
P06744	450	LMRGKSTEEARKELQ↓AAGKSPEDLERLLPH
P14314	113	CCDGTDEYNSGVICE↓NTCKEKGRKERESLQ
P14314	163	KKAREEKQKKLIELQ↓AGKKSLEDQVEMLRT
P14314	177	QAGKKSLEDQVEMLR↓TVKEEAEKPEREAKE
P14314	180	KKSLEDQVEMLRTVK↓EEAEKPEREAKEQHQ
P14314	366	EEDKMPPYDEQTQAF↓IDAAQEARNKFEEAE
P14314	374	DEQTQAFIDAAQEAR↓NKFEEAERSLKDMEE
P00367	82	KMVEGFFDRGASIVE↓DKLVEDLRTRESEEQ
Q9BQ67	90	LGDNRTELPLTLYLC↓AGTQAESAQSNRLMM
Q2TAL8	237	PSQQGSPREGERRVG↓TASVLQPVKKRKVDM
O76003	11	MAAGAAEAAVA↓AVEEVGSAGQFEELL
O76003	226	GLDIIKELEASEELD↓TICPKAPKLEERLKV
O76003	322	KGELVGGLDIVKELK↓ENGELLPILRGEN
Q92947	180	PQLAKGELLGCFGLT↓EPNSGSDPSSMETRA
P07203	168	PVCRNDVAWNFEKFL↓VGPDGVPLRRYSRRF
P00390	374	DEFQNTNVKGIYAVG↓DVCGKALLTPVAIAA
P78417	10	MSGESARSLG↓KGSAPPGPVPEGSIR
P78417	121	PYEKACQKMILELFS↓KVPSLVGSFIRSQNK
P09211	5	MPPYT↓VVYFPVRGRCAALRM
P09211	64	YGQLPKFQDGDLTLY↓QSNTILRHLGRTLGL
P09211	81	NTILRHLGRTLGLYG↓KDQQEAALVDMVNDG
P09211	91	LGLYGKDQQEAALVD↓MVNDGVEDLRCKYIS
P09211	92	GLYGKDQQEAALVDM↓VNDGVEDLRCKYISL
P09211	172	DLLLIHEVLAPGCLD↓AFPLLSAYVGRLSAR
P04406	103	DAGAEYVVESTGVFT↓TMEKAGAHLQGGAKR
P04406	104	AGAEYVVESTGVFTT↓MEKAGAHLQGGAKRV
P04406	105	GAEYVVESTGVFTTM↓EKAGAHLQGGAKRVI
P04406	106	AEYVVESTGVFTTME↓KAGAHLQGGAKRVII
P04406	209	LWRDGRGALQNIIPA↓STGAAKAVGKVIPEL
P04406	215	GALQNIIPASTGAAK↓AVGKVIPELNGKLTG
P04406	216	ALQNIIPASTGAAKA↓VGKVIPELNGKLTGM
P04406	218	QNIIPASTGAAKAVG↓KVIPELNGKLTGMAF
P04406	241	KLTGMAFRVPTANVS↓VVDLTCRLEKPAKYD
O14556	313	KLTGMAFRVPTPDVS↓VVDLTCRLAQPAPYS
Q9HCL2	166	PDGSAQQQSKAVNKV↓KKKAKRILQEMVATV
P23434	42	PRPWQLGVGAVRTLR↓TGPALLSVRKFTEKH
P41250	72	AGAEEVLAPLRLAVR↓QQGDLVRKLKEDKAP
P41250	106	DKAVAELKARKRVLE↓AKELALQPKDDIVDR
P41250	111	ELKARKRVLEAKELA↓LQPKDDIVDRAKMED
P41250	376	HPKFQNVADLHLYLY↓SAKAQVSGQSARKMR
P41250	377	PKFQNVADLHLYLYS↓AKAQVSGQSARKMRL
P11216	256	MRLWSAKAPNDFKLQ↓DFNVGDYIEAVLDRN
P11216	302	EGKELRLKQEYFVVA↓ATLQDIIRRFKSSKF
P11216	481	SVFKDFYELEPEKFQ↓NKTNGITPRRWLLLC
P11216	520	EKIGEEFLTDLSQLK↓KLLPLVSDEVFIRDV
P11216	642	GDVVNHDPVVGDRLK↓VIFLENYRVSLAEKV
P06737	21	DQEKRRQISIRGIVG↓VENVAELKKSFNRHL
P06737	302	EGKELRLKQEYFVVA↓ATLQDIIRRFKASKF
P06737	430	VALFPKDVDRLRRMS↓LIEEEGSKRINMAHL
P06737	481	KVFKDFSELEPDKFQ↓NKTNGITPRRWLLLC
P06737	642	ADVVNNDPMVGSKLK↓VIFLENYRVSLAEKV
P11217	302	EGKELRLKQEYFVVA↓ATLQDIIRRFKSSKF
P11217	481	TIFKDFYELEPHKFQ↓NKTNGITPRRWLVLC
P11217	642	GDVVNHDPAVGDRLR↓VIFLENYRVSLAEKV
P30419	99	PAERIQEIQKAIELF↓SVGQGPAKTMEEASK
P30419	278	IREITRRVHLEGIFQ↓AVYTAGVVLPKPVGT
Q9HC38	8	MAARRALH↓FVFKVGNRFQTARFY
Q9UBQ7	150	GGWTSWKPLWLCGYG↓LTQSTVGIIGLGRIG
O75616	424	QIAQEAGHDLMDIFL↓CDVDIRLSVKLLK
P62826	12	MAAQGEPQVQFK↓LVLVGDGGTGKTTFV
P62826	64	LVFHTNRGPIKFNVW↓DTAGQEKFGGLRDGY
P62826	65	VFHTNRGPIKFNVWD↓TAGQEKFGGLRDGYY
P62826	66	FHTNRGPIKFNVWDT↓AGQEKFGGLRDGYYI
P62826	119	HRDLVRVCENIPIVL↓CGNKVDIKDRKVKAK
P62826	120	RDLVRVCENIPIVLC↓GNKVDIKDRKVKAKS
P62826	121	DLVRVCENIPIVLCG↓NKVDIKDRKVKAKSI
P04899	6	MGCTVS↓AEDKAAAERSKMIDK
P63244	229	QAMLWDLNEGKHLYT↓LDGGDIINALCFSPN
P63244	292	SSKAEPPQCTSLAWS↓ADGQTLFAGYTDNLV
Q9BVP2	33	YKIQKKVREHHRKLR↓KEAKKRGHKKPRKDP
Q9NY12	59	GRGGFGRGGGRGGFN↓KGQDQGPPERVVLLG
Q9NX24	52	LASRRLTRKLYKCIK↓KAVKQKQIRRGVKEV
O60832	56	SKVAKLDTSQWPLLL↓KNFDKLNVRTTHYTP
Q9Y450	142	LKDKNEATVSTGKIA↓KGKPVDSQTSRSESE
Q86Y56	599	LQFSVIVAQSGPALG↓EALPHVVPTLRACLQ
P08107	24	DLGTTYSCVGVFQHG↓KVEIIANDQGNRTTP
P08107	27	TTYSCVGVFQHGKVE↓IIANDQGNRTTPSYV
P08107	171	ATKDAGVIAGLNVLR↓IINEPTAAAIAYGLD
P08107	400	ENVQDLLLLDVAPLS↓LGLETAGGVMTALIK
P08107	402	VQDLLLLDVAPLSLG↓LETAGGVMTALIKRN
P08107	429	KRNSTIPTKQTQIFT↓TYSDNQPGVLIQVYE
P08107	432	STIPTKQTQIFTTYS↓DNQPGVLIQVYEGER
P08107	489	EVTFDIDANGILNVT↓ATDKSTGKANKITIT
P34931	26	DLGTTYSCVGVFQHG↓KVEIIANDQGNRTTP
P34931	29	TTYSCVGVFQHGKVE↓IIANDQGNRTTPSYV
P34931	402	EKVQDLLLLDVAPLS↓LGLETAGGVMTALIK
P34931	404	VQDLLLLDVAPLSLG↓LETAGGVMTALIKRN
P34931	431	KRNSTIPTKQTQIFT↓TYSDNQPGVLIQVYE
P34931	434	STIPTKQTQIFTTYS↓DNQPGVLIQVYEGER
P34932	336	RSVLEQTKLKKEDIY↓AVEIVGGATRIPAVK
P34932	337	SVLEQTKLKKEDIYA↓VEIVGGATRIPAVKE
P34932	365	KEKISKFFGKELSTT↓LNADEAVTRGCALQC
P34932	367	KISKFFGKELSTTLN↓ADEAVTRGCALQCAI
P34932	465	DLPYPDPAIAQFSVQ↓KVTPQSDGSSSKVKV
P34932	606	EMLNLYIENEGKMIM↓QDKLEKERNDAKNAV
O95757	367	QITKFFLKDISTTLN↓ADEAVARGCALQCAI
O95757	609	DLLNSYIENEGKMIM↓QDKLEKERNDAKNAV
P17066	173	ATKDAGAIAGLNVLR↓IINEPTAAAIAYGLD
P11142	24	DLGTTYSCVGVFQHG↓KVEIIANDQGNRTTP
P11142	27	TTYSCVGVFQHGKVE↓IIANDQGNRTTPSYV
P11142	52	TPSYVAFTDTERLIG↓DAAKNQVAMNPTNTV
P11142	60	DTERLIGDAAKNQVA↓MNPTNTVFDAKRLIG
P11142	156	AVVTVPAYFNDSQRQ↓ATKDAGTIAGLNVLR
P11142	158	VTVPAYFNDSQRQAT↓KDAGTIAGLNVLRII
P11142	171	ATKDAGTIAGLNVLR↓IINEPTAAAIAYGLD
P11142	179	AGLNVLRIINEPTAA↓AIAYGLDKKVGAERN
P11142	184	LRIINEPTAAAIAYG↓LDKKVGAERNVLIFD
P11142	186	IINEPTAAAIAYGLD↓KKVGAERNVLIFDLG
P11142	220	DVSILTIEDGIFEVK↓STAGDTHLGGEDFDN
P11142	250	RMVNHFIAEFKRKHK↓KDISENKRAVRRLRT
P11142	303	EGIDFYTSITRARFE↓ELNADLFRGTLDPVE
P11142	313	RARFEELNADLFRGT↓LDPVEKALRDAKLDK
P11142	429	KRNTTIPTKQTQTFT↓TYSDNQPGVLIQVYE
P11142	432	TTIPTKQTQTFTTYS↓DNQPGVLIQVYEGER
P11142	520	DKGRLSKEDIERMVQ↓EAEKYKAEDEKQRDK
Q92598	24	SQSCYIAVARAGGIE↓TIANEFSDRCTPSVI
Q92598	291	MSSNSTDLPLNIECF↓MNDKDVSGKMNRSQF
Q92598	292	SSNSTDLPLNIECFM↓NDKDVSGKMNRSQFE
Q92598	336	YSLLEQTHLKVEDVS↓AVEIVGGATRIPAVK
Q92598	337	SLLEQTHLKVEDVSA↓VEIVGGATRIPAVKE
Q92598	367	RIAKFFGKDISTTLN↓ADEAVARGCALQCAI
Q92598	465	GVPYPEAKIGRFVVQ↓NVSAQKDGEKSRVKV
Q92598	468	YPEAKIGRFVVQNVS↓AQKDGEKSRVKVKVR
Q92598	470	EAKIGRFVVQNVSAQ↓KDGEKSRVKVKVRVN
Q92598	623	DLLNMYIETEGKMIM↓QDKLEKERNDAKNAV
Q92598	727	PKMFEELGQRLQHYA↓KIAADFRNKDEKYNH
Q92598	766	EKSVNEVMEWMNNVM↓NAQAKKSLDQDPVVR
Q92598	769	VNEVMEWMNNVMNAQ↓AKKSLDQDPVVRAQE
Q92598	771	EVMEWMNNVMNAQAK↓KSLDQDPVVRAQEIK
Q12931	107	ETKKLLDIVARSLYS↓EKEVFIRELISNASD
Q12931	239	GSLGYQWLSDGSGVF↓EIAEASGVRTGTKII
P07900	39	EIAQLMSLIINTFYS↓NKEIFLRELISNSSD
P07900	46	LIINTFYSNKEIFLR↓ELISNSSDALDKIRY
P07900	79	TDPSKLDSGKELHIN↓LIPNKQDRTLTIVDT
P07900	163	TVITKHNDDEQYAWE↓SSAGGSFTVRTDTGE
P07900	164	VITKHNDDEQYAWES↓SAGGSFTVRTDTGEP
P07900	165	ITKHNDDEQYAWESS↓AGGSFTVRTDTGEPM
P07900	189	DTGEPMGRGTKVILH↓LKEDQTEYLEERRIK
P07900	191	GEPMGRGTKVILHLK↓EDQTEYLEERRIKEI
P07900	219	EIVKKHSQFIGYPIT↓LFVEKERDKEVSDDE
P07900	330	LTNDWEDHLAVKHFS↓VEGQLEFRALLFVPR
P07900	404	DSEDLPLNISREMLQ↓QSKILKVIRKNLVKK
P07900	493	DYCTRMKENQKHIYY↓ITGETKDQVANSAFV
P07900	496	TRMKENQKHIYYITG↓ETKDQVANSAFVERL
P07900	634	RDNSTMGYMAAKKHL↓EINPDHSIIETLRQK
P07900	635	DNSTMGYMAAKKHLE↓INPDHSIIETLRQKA
P07900	713	DEDDPTADDTSAAVT↓EEMPPLEGDDDTSRM
P07900	714	EDDPTADDTSAAVTE↓EMPPLEGDDDTSRME
P08238	34	EIAQLMSLIINTFYS↓NKEIFLRELISNASD
P08238	41	LIINTFYSNKEIFLR↓ELISNASDALDKIRY
P08238	45	TFYSNKEIFLRELIS↓NASDALDKIRYESLT
P08238	158	VVITKHNDDEQYAWE↓SSAGGSFTVRADHGE
P08238	159	VITKHNDDEQYAWES↓SAGGSFTVRADHGEP
P08238	160	ITKHNDDEQYAWESS↓AGGSFTVRADHGEPI
P08238	184	DHGEPIGRGTKVILH↓LKEDQTEYLEERRVK
P08238	186	GEPIGRGTKVILHLK↓EDQTEYLEERRVKEV
P08238	322	LTNDWEDHLAVKHFS↓VEGQLEFRALLFIPR
P08238	344	RALLFIPRRAPFDLF↓ENKKKKNNIKLYVRR
P08238	345	ALLFIPRRAPFDLFE↓NKKKKNNIKLYVRRV
P08238	363	KKNNIKLYVRRVFIM↓DSCDELIPEYLNFIR
P08238	396	DSEDLPLNISREMLQ↓QSKILKVIRKNIVKK
P08238	458	DSTNRRRLSELLRYH↓TSQSGDEMTSLSEYV
P08238	459	STNRRRLSELLRYHT↓SQSGDEMTSLSEYVS
P08238	487	VSRMKETQKSIYYIT↓GESKEQVANSAFVER
P08238	488	SRMKETQKSIYYITG↓ESKEQVANSAFVERV
P08238	572	AKFENLCKLMKEILD↓KKVEKVTISNRLVSS
P54652	25	DLGTTYSCVGVFQHG↓KVEIIANDQGNRTTP
P54652	28	TTYSCVGVFQHGKVE↓IIANDQGNRTTPSYV
P54652	223	DVSILTIEDGIFEVK↓STAGDTHLGGEDFDN
P54652	306	EGVDFYTSITRARFE↓ELNADLFRGTLEPVE
Q9Y4B4	421	YRLLTLKKSFATGRP↓KKTKKRSHPVIIDLD
Q9UK76	117	DIHENVDTDLPGSLG↓QSEEKPVPAAPVPSP
Q9UK76	126	LPGSLGQSEEKPVPA↓APVPSPVAPAPVPSR
Q9UK76	141	APVPSPVAPAPVPSR↓RNPPGGKSSLVLG
Q9H910	2	MF↓QVPDSEGGRAGSRAM
O14964	270	ALQEEEELQLALALS↓QSEAEEKERLRQKST
Q7Z4V5	343	ARRRREQEEELRRLR↓EQEKEEKERRRERAD
Q7Z4V5	345	RRREQEEELRRLREQ↓EKEEKERRRERADRG
Q5SSJ5	517	KTPAKKTRPSSTVIK↓KPSGGSSKKPATSAR
Q13151	7	MENSQLC↓KLFIGGLNVQTSESG
Q13151	122	DVAEGDLIEHFSQFG↓TVEKAEIIADKQSGK
Q13151	125	EGDLIEHFSQFGTVE↓KAEIIADKQSGKKRG
Q13151	171	VVKFHPIQGHRVEVK↓KAVPKEDIYSGGGGG
Q13151	177	IQGHRVEVKKAVPKE↓DIYSGGGGGGSRSSR
P09651	14	MSKSESPKEPEQLR↓KLFIGGLSFETTDES
P09651	15	MSKSESPKEPEQLRK↓LFIGGLSFETTDESL
P09651	17	KSESPKEPEQLRKLF↓IGGLSFETTDESLRS
P09651	22	KEPEQLRKLFIGGLS↓FETTDESLRSHFEQW
P09651	23	EPEQLRKLFIGGLSF↓ETTDESLRSHFEQWG
P09651	24	PEQLRKLFIGGLSFE↓TTDESLRSHFEQWGT
P09651	60	MRDPNTKRSRGFGFV↓TYATVEEVDAAMNAR
P09651	62	DPNTKRSRGFGFVTY↓ATVEEVDAAMNARPH
P09651	63	PNTKRSRGFGFVTYA↓TVEEVDAAMNARPHK
P09651	319	NFGGGGSYNDFGNYN↓NQSSNFGPMKGGNFG
Q32P51	14	MSKSASPKEPEQLR↓KLFIGGLSFETTDES
Q32P51	15	MSKSASPKEPEQLRK↓LFIGGLSFETTDESL
Q32P51	17	KSASPKEPEQLRKLF↓IGGLSFETTDESLRS
Q32P51	22	KEPEQLRKLFIGGLS↓FETTDESLRSHFEQW
Q32P51	23	EPEQLRKLFIGGLSF↓ETTDESLRSHFEQWG
Q32P51	24	PEQLRKLFIGGLSFE↓TTDESLRSHFEQWGT
Q32P51	267	NFGGGGSYNDFGNYN↓NQSSNFGPMKGGNFG
P51991	21	PGRPQPDSGRRRRRR↓GEEGHDPKEPEQLRK
P51991	38	EGHDPKEPEQLRKLF↓IGGLSFETTDDSLRE
P51991	43	KEPEQLRKLFIGGLS↓FETTDDSLREHFEKW
P51991	131	VKPGAHLTVKKIFVG↓GIKEDTEEYNLRDYF
P51991	134	GAHLTVKKIFVGGIK↓EDTEEYNLRDYFEKY
O60812	64	KGFAFVQYDKEKNAR↓AAVAGEDGRMIASQV
Q14103	69	GTEGGSAESEGAKID↓ASKNEEDEGHSNSSP
Q14103	71	EGGSAESEGAKIDAS↓KNEEDEGHSNSSPRH
Q14103	125	KDLKDYFSKFGEVVD↓CTLKLDPITGRSRGF
Q14103	206	DTPEEKIREYFGGFG↓EVESIELPMDNKTNK
Q14103	209	EEKIREYFGGFGEVE↓SIELPMDNKTNKRRG
P52597	2	MM↓LGPEGGEGFVVKLRG
P52597	3	MML↓GPEGGEGFVVKLRGL
P52597	98	EVFKSHRTEMDWVLK↓HSGPNSADSANDGFV
P52597	184	GKHKERIGHRYIEVF↓KSSQEEVRSYSDPPL
P31943	4	MMLG↓TEGGEGFVVKVRGLP
P31943	68	SGEAFVELESEDEVK↓LALKKDRETMGHRYV
P31943	98	EVFKSNNVEMDWVLK↓HTGPNSPDTANDGFV
P31943	99	VFKSNNVEMDWVLKH↓TGPNSPDTANDGFVR
P31943	100	FKSNNVEMDWVLKHT↓GPNSPDTANDGFVRL
P55795	68	SGEAFVELESEEEVK↓LALKKDRETMGHRYV
P55795	98	EVFKSNSVEMDWVLK↓HTGPNSPDTANDGFV
P55795	99	VFKSNSVEMDWVLKH↓TGPNSPDTANDGFVR
P55795	100	FKSNSVEMDWVLKHT↓GPNSPDTANDGFVRL
P31942	7	MDWVMKH↓NGPNDASDGTVRLRG
P31942	8	MDWVMKHN↓GPNDASDGTVRLRGL
P61978	69	GAVIGKGGKNIKALR↓TDYNASVSVPDSSGP
P61978	75	GGKNIKALRTDYNAS↓VSVPDSSGPERILSI
P61978	77	KNIKALRTDYNASVS↓VPDSSGPERILSISA
P61978	153	KGSDFDCELRLLIHQ↓SLAGGIIGVKGAKIK
P61978	161	LRLLIHQSLAGGIIG↓VKGAKIKELRENTQT
P61978	163	LLIHQSLAGGIIGVK↓GAKIKELRENTQTTI
P61978	277	RMPPGRGGRPMPPSR↓RDYDDMSPRRGPPPP
P61978	278	MPPGRGGRPMPPSRR↓DYDDMSPRRGPPPPP
P61978	387	YAGGRGSYGDLGGPI↓ITTQVTIPKDLAGSI
P61978	389	GGRGSYGDLGGPIIT↓TQVTIPKDLAGSIIG
P61978	391	RGSYGDLGGPIITTQ↓VTIPKDLAGSIIGKG
P61978	393	SYGDLGGPIITTQVT↓IPKDLAGSIIGKGGQ
P61978	399	GPIITTQVTIPKDLA↓GSIIGKGGQRIKQIR
P61978	400	PIITTQVTIPKDLAG↓SIIGKGGQRIKQIRH
P61978	401	IITTQVTIPKDLAGS↓IIGKGGQRIKQIRHE
P14866	290	FKNDQDTWDYTNPNL↓SGQGDPGSNPNKRQR
P14866	291	KNDQDTWDYTNPNLS↓GQGDPGSNPNKRQRQ
P14866	385	PPPEYGPHADSPVLM↓VYGLDQSKMNCDRVF
P14866	486	CSYKDFSESRNNRFS↓TPEQAAKNRIQHPSN
P52272	143	AEVLNKHSLSGRPLK↓VKEDPDGEHARRAMQ
P52272	232	KKLKEVFSMAGVVVR↓ADILEDKDGKSRGIG
P52272	610	MGPALGAGIERMGLA↓MGGGGGASFDRAIEM
O60506	51	QKVAEKLDEIYVAGL↓VAHSDLDERAIEALK
O60506	52	KVAEKLDEIYVAGLV↓AHSDLDERAIEALKE
O60506	111	GVMKTYRQREKQGTK↓VADSSKGPDEAKIKA
O60506	113	MKTYRQREKQGTKVA↓DSSKGPDEAKIKALL
O60506	276	EFSKVTEGLTDVILY↓HQPDDKKKNRGFCFL
O43390	116	MKTYRQREKQGSKVQ↓ESTKGPDEAKIKALL
O43390	279	EFSKVTEGLVDVILY↓HQPDDKKKNRGFCFL
Q00839	14	MSSSPVNVKKLKVS↓ELKEELKKRRLSDKG
Q00839	236	GGRPGAPAAGDGKTE↓QKGGDKKRGVKRPRE
Q00839	341	YGVSKGKVCFEMKVT↓EKIPVRHLYTKDIDI
Q00839	351	EMKVTEKIPVRHLYT↓KDIDIHEVRIGWSLT
Q00839	433	LSYAKNGQDLGVAFK↓ISKEVLAGRPLFPHV
Q00839	564	GKLNTLLQRAPQCLG↓KFIEIAARKKRNFIL
Q00839	580	FIEIAARKKRNFILD↓QTNVSAAAQRRKMCL
Q00839	606	KMCLFAGFQRKAVVV↓CPKDEDYKQRTQKKA
Q1KMD3	150	AGSGGVNGGEEQGLG↓KREEDEPEERSGDET
P22626	24	LERKKREKEQFRKLF↓IGGLSFETTEESLRN
P22626	31	KEQFRKLFIGGLSFE↓TTEESLRNYYEQWGK
P22626	70	PASKRSRGFGFVTFS↓SMAEVDAAMAARPHS
P22626	136	DTEEHHLRDYFEEYG↓KIDTIEIITDRQSGK
P22626	139	EHHLRDYFEEYGKID↓TIEIITDRQSGKKRG
P22626	175	DDHDPVDKIVLQKYH↓TINGHNAEVRKALSR
P07910	64	KGFAFVQYVNERNAR↓AAVAGEDGRMIAGQV
P07910	141	DFQRDYYDRMYSYPA↓RVPPPPPIARAVVPS
P07910	281	LDDDDNEDRGDDQLE↓LIKDDEKEAEEGEDD
P19367	190	KASGVEGADVVKLLN↓KAIKKRGDYDANIVA
Q15651	31	KVTKQEPTRRSARLS↓AKPAPPKPEPKPRKT
Q15651	32	VTKQEPTRRSARLSA↓KPAPPKPEPKPRKTS
Q15651	45	SAKPAPPKPEPKPRK↓TSAKKEPGAKISRGA
Q15651	49	APPKPEPKPRKTSAK↓KEPGAKISRGAKGKK
P09429	50	VNFSEFSKKCSERWK↓TMSAKEKGKFEDMAK
P09429	52	FSEFSKKCSERWKTM↓SAKEKGKFEDMAKAD
P09429	53	SEFSKKCSERWKTMS↓AKEKGKFEDMAKADK
P09429	54	EFSKKCSERWKTMSA↓KEKGKFEDMAKADKA
P09429	55	FSKKCSERWKTMSAK↓EKGKFEDMAKADKAR
P09429	61	ERWKTMSAKEKGKFE↓DMAKADKARYEREMK
P09429	63	WKTMSAKEKGKFEDM↓AKADKARYEREMKTY
P09429	152	ADDKQPYEKKAAKLK↓EKYEKDIAAYRAKGK
P09429	156	QPYEKKAAKLKEKYE↓KDIAAYRAKGKPDAA
P26583	52	FAEFSKKCSERWKTM↓SAKEKSKFEDMAKSD
P26583	53	AEFSKKCSERWKTMS↓AKEKSKFEDMAKSDK
P26583	61	ERWKTMSAKEKSKFE↓DMAKSDKARYDREMK
P26583	152	AKDKQPYEQKAAKLK↓EKYEKDIAAYRAKGK
P26583	156	QPYEQKAAKLKEKYE↓KDIAAYRAKGKSEAG
P26583	163	AKLKEKYEKDIAAYR↓AKGKSEAGKKGPGRP
P26583	165	LKEKYEKDIAAYRAK↓GKSEAGKKGPGRPTG
O15347	61	ERWKTMSGKEKSKFD↓EMAKADKVRYDREMK
P17096	13	MSESSSKSSQPLA↓SKQEKDGTEKRGRGR
P17096	14	MSESSSKSSQPLAS↓KQEKDGTEKRGRGRP
P17096	15	MSESSSKSSQPLASK↓QEKDGTEKRGRGRPR
P17096	59	QKEPSEVPTPKRPRG↓RPKGSKNKGAAKTRK
P17096	62	PSEVPTPKRPRGRPK↓GSKNKGAAKTRKTTT
P17096	63	SEVPTPKRPRGRPKG↓SKNKGAAKTRKTTTT
P17096	65	VPTPKRPRGRPKGSK↓NKGAAKTRKTTTTPG
P37235	136	LEIVQAIYKMVSSVM↓KMPEDESTPEKRTDK
Q96MC6	3	MTQ↓GKKKKRAANRSIMLA
Q96MC6	4	MTQG↓KKKKRAANRSIMLAK
P49773	24	VARPGGDTIFGKIIR↓KEIPAKIIFEDDRCL
P49773	81	EDDDESLLGHLMIVG↓KKCAADLGLNKGYRM
Q9BX68	116	QAEEEDQQLLGHLLL↓VAKQTAKAEGLGDGY
P12081	464	NQLQYCEEAGIPLVA↓IIGEQELKDGVIKLR
O14929	338	NKQHARRVYEILRLL↓VTDMSDAEQYRSYRL
O14929	340	QHARRVYEILRLLVT↓DMSDAEQYRSYRLDI
Q13547	202	YTTDRVMTVSFHKYG↓EYFPGTGDLRDIGAG
Q13547	297	KCVEFVKSFNLPMLM↓LGGGGYTIRNVARCW
Q92769	203	YTTDRVMTVSFHKYG↓EYFPGTGDLRDIGAG
Q92769	298	KCVEVVKTFNLPLLM↓LGGGGYTIRNVARCW
P07305	175	KTVKAKPVKASKPKK↓AKPVKPKAKSSAKRA
Q02539	66	SSSKERGGVSLAALK↓KALAAAGYDVEKNNS
Q02539	70	ERGGVSLAALKKALA↓AAGYDVEKNNSRIKL
Q02539	75	SLAALKKALAAAGYD↓VEKNNSRIKLGIKSL
P16403	9	MSETAPAAP↓AAAPPAEKAPVKKKA
P16403	10	MSETAPAAPA↓AAPPAEKAPVKKKAA
P16403	15	MSETAPAAPAAAPPA↓EKAPVKKKAAKKAGG
P16403	16	SETAPAAPAAAPPAE↓KAPVKKKAAKKAGGT
P16403	21	AAPAAAPPAEKAPVK↓KKAAKKAGGTPRKAS
P16403	22	APAAAPPAEKAPVKK↓KAAKKAGGTPRKASG
P16403	23	PAAAPPAEKAPVKKK↓AAKKAGGTPRKASGP
P16403	25	AAPPAEKAPVKKKAA↓KKAGGTPRKASGPPV
P16403	63	AASKERSGVSLAALK↓KALAAAGYDVEKNNS
P16403	67	ERSGVSLAALKKALA↓AAGYDVEKNNSRIKL
P16403	72	SLAALKKALAAAGYD↓VEKNNSRIKLGLKSL
P16402	10	MSETAPLAPT↓IPAPAEKTPVKKKAK
P16402	15	MSETAPLAPTIPAPA↓EKTPVKKKAKKAGAT
P16402	21	LAPTIPAPAEKTPVK↓KKAKKAGATAGKRKA
P16402	22	APTIPAPAEKTPVKK↓KAKKAGATAGKRKAS
P16402	23	PTIPAPAEKTPVKKK↓AKKAGATAGKRKASG
P16402	25	IPAPAEKTPVKKKAK↓KAGATAGKRKASGPP
P16402	64	AASKERSGVSLAALK↓KALAAAGYDVEKNNS
P16402	68	ERSGVSLAALKKALA↓AAGYDVEKNNSRIKL
P16402	73	SLAALKKALAAAGYD↓VEKNNSRIKLGLKSL
P16402	108	LVQTKGTGASGSFKL↓NKKAASGEGKPKAKK
P16402	109	VQTKGTGASGSFKLN↓KKAASGEGKPKAKKA
P16402	110	QTKGTGASGSFKLNK↓KAASGEGKPKAKKAG
P16402	111	TKGTGASGSFKLNKK↓AASGEGKPKAKKAGA
P16402	120	FKLNKKAASGEGKPK↓AKKAGAAKPRKPAGA
P16402	121	KLNKKAASGEGKPKA↓KKAGAAKPRKPAGAA
P16402	122	LNKKAASGEGKPKAK↓KAGAAKPRKPAGAAK
P10412	10	MSETAPAAPA↓APAPAEKTPVKKKAR
P10412	15	MSETAPAAPAAPAPA↓EKTPVKKKARKSAGA
P10412	16	SETAPAAPAAPAPAE↓KTPVKKKARKSAGAA
P10412	25	APAPAEKTPVKKKAR↓KSAGAAKRKASGPPV
P10412	63	AASKERSGVSLAALK↓KALAAAGYDVEKNNS
P10412	67	ERSGVSLAALKKALA↓AAGYDVEKNNSRIKL
P10412	72	SLAALKKALAAAGYD↓VEKNNSRIKLGLKSL
P16401	9	MSETAPAET↓ATPAPVEKSPAKKKA
P16401	10	MSETAPAETA↓TPAPVEKSPAKKKAT
P16401	16	SETAPAETATPAPVE↓KSPAKKKATKKAAGA
P16401	17	ETAPAETATPAPVEK↓SPAKKKATKKAAGAG
P16401	21	AETATPAPVEKSPAK↓KKATKKAAGAGAAKR
P16401	23	TATPAPVEKSPAKKK↓ATKKAAGAGAAKRKA
P16401	25	TPAPVEKSPAKKKAT↓KKAAGAGAAKRKATG
P16401	26	PAPVEKSPAKKKATK↓KAAGAGAAKRKATGP
P16401	66	AASKERNGLSLAALK↓KALAAGGYDVEKNNS
P16401	67	ASKERNGLSLAALKK↓ALAAGGYDVEKNNSR
P16401	69	KERNGLSLAALKKAL↓AAGGYDVEKNNSRIK
P16401	70	ERNGLSLAALKKALA↓AGGYDVEKNNSRIKL
P16401	75	SLAALKKALAAGGYD↓VEKNNSRIKLGLKSL
P22492	67	SVSQERVGMSLVALK↓KALAAAGYDVEKNNS
P22492	71	ERVGMSLVALKKALA↓AAGYDVEKNNSRIKL
P22492	76	SLVALKKALAAAGYD↓VEKNNSRIKLSLKSL
Q92522	156	HKAKKAAPGAAGSRR↓ADKKPARGQKPEQRS
P0C0S8	5	MSGRG↓KQGGKARAKAKTRSS
P0C0S8	56	ERVGAGAPVYLAAVL↓EYLTAEILELAGNAA
P0C0S8	60	AGAPVYLAAVLEYLT↓AEILELAGNAARDNK
P0C0S8	61	GAPVYLAAVLEYLTA↓EILELAGNAARDNKK
P0C0S8	65	YLAAVLEYLTAEILE↓LAGNAARDNKKTRII
Q96QV6	5	MSGRG↓KQGGKARAKSKSRSS
P04908	5	MSGRG↓KQGGKARAKAKTRSS
P04908	56	ERVGAGAPVYLAAVL↓EYLTAEILELAGNAA
P04908	60	AGAPVYLAAVLEYLT↓AEILELAGNAARDNK
P04908	61	GAPVYLAAVLEYLTA↓EILELAGNAARDNKK
P04908	65	YLAAVLEYLTAEILE↓LAGNAARDNKKTRII
Q93077	5	MSGRG↓KQGGKARAKAKSRSS
Q93077	56	ERVGAGAPVYLAAVL↓EYLTAEILELAGNAA
Q93077	60	AGAPVYLAAVLEYLT↓AEILELAGNAARDNK
Q93077	61	GAPVYLAAVLEYLTA↓EILELAGNAARDNKK
Q93077	65	YLAAVLEYLTAEILE↓LAGNAARDNKKTRII
P20671	5	MSGRG↓KQGGKARAKAKTRSS
P20671	56	ERVGAGAPVYLAAVL↓EYLTAEILELAGNAA
P20671	60	AGAPVYLAAVLEYLT↓AEILELAGNAARDNK
P20671	61	GAPVYLAAVLEYLTA↓EILELAGNAARDNKK
P20671	65	YLAAVLEYLTAEILE↓LAGNAARDNKKTRII
Q96KK5	5	MSGRG↓KQGGKARAKAKTRSS
Q96KK5	56	ERVGAGAPVYLAAVL↓EYLTAEILELAGNAA
Q96KK5	60	AGAPVYLAAVLEYLT↓AEILELAGNAARDNK
Q96KK5	61	GAPVYLAAVLEYLTA↓EILELAGNAARDNKK
Q96KK5	65	YLAAVLEYLTAEILE↓LAGNAARDNKKTRII
Q99878	5	MSGRG↓KQGGKARAKAKTRSS
Q99878	56	ERVGAGAPVYLAAVL↓EYLTAEILELAGNAA
Q99878	60	AGAPVYLAAVLEYLT↓AEILELAGNAARDNK
Q99878	61	GAPVYLAAVLEYLTA↓EILELAGNAARDNKK
Q99878	65	YLAAVLEYLTAEILE↓LAGNAARDNKKTRII
Q6FI13	5	MSGRG↓KQGGKARAKAKSRSS
Q6FI13	56	ERVGAGAPVYMAAVL↓EYLTAEILELAGNAA
Q6FI13	60	AGAPVYMAAVLEYLT↓AEILELAGNAARDNK
Q6FI13	61	GAPVYMAAVLEYLTA↓EILELAGNAARDNKK
Q6FI13	65	YMAAVLEYLTAEILE↓LAGNAARDNKKTRII
Q8IUE6	5	MSGRG↓KQGGKARAKAKSRSS
Q8IUE6	56	ERVGAGAPVYLAAVL↓EYLTAEILELAGNAA
Q8IUE6	60	AGAPVYLAAVLEYLT↓AEILELAGNAARDNK
Q8IUE6	61	GAPVYLAAVLEYLTA↓EILELAGNAARDNKK
Q8IUE6	65	YLAAVLEYLTAEILE↓LAGNAARDNKKTRII
Q16777	5	MSGRG↓KQGGKARAKAKSRSS
Q16777	56	ERVGAGAPVYMAAVL↓EYLTAEILELAGNAA
Q16777	60	AGAPVYMAAVLEYLT↓AEILELAGNAARDNK
Q16777	61	GAPVYMAAVLEYLTA↓EILELAGNAARDNKK
Q16777	65	YMAAVLEYLTAEILE↓LAGNAARDNKKTRII
Q7L7L0	5	MSGRG↓KQGGKARAKAKSRSS
Q7L7L0	56	ERVGAGAPVYLAAVL↓EYLTAEILELAGNAA
Q7L7L0	60	AGAPVYLAAVLEYLT↓AEILELAGNAARDNK
Q7L7L0	61	GAPVYLAAVLEYLTA↓EILELAGNAARDNKK
Q7L7L0	65	YLAAVLEYLTAEILE↓LAGNAARDNKKTRII
Q9BTM1	56	ERVGAGAPVYLAAVL↓EYLTAEILELAGNAA
Q9BTM1	60	AGAPVYLAAVLEYLT↓AEILELAGNAARDNK
Q9BTM1	61	GAPVYLAAVLEYLTA↓EILELAGNAARDNKK
Q9BTM1	65	YLAAVLEYLTAEILE↓LAGNAARDNKKTRII
P16104	56	ERVGAGAPVYLAAVL↓EYLTAEILELAGNAA
P16104	60	AGAPVYLAAVLEYLT↓AEILELAGNAARDNK
[truncated: 2,416 more rows]

## Sheet: human_cathepsin K SAS
UniProtNo	P1 position	ProcSiteLeft↓ProcSiteRight
Q04446	8	MAAPMTPA↓ARPEDYEAALNAALA
Q04446	32	LNAALADVPELARLL↓EIDPYLKPYAVDFQR
Q04446	57	VDFQRRYKQFSQILK↓NIGENEGGIDKFSRG
Q04446	60	QRRYKQFSQILKNIG↓ENEGGIDKFSRGYES
Q04446	303	HSHASKNSADGLNMF↓DGTDSCYFHSGPRGT
Q04446	425	AEDVSGMPALCSPIS↓QGGGGFDYRLAMAIP
Q04446	553	MGNEFGHPEWLDFPR↓KGNNESYHYARRQFH
Q04446	647	YTDYRVGTALPGKFK↓IVLDSDAAEYGGHQR
Q04446	649	DYRVGTALPGKFKIV↓LDSDAAEYGGHQRLD
P61604	7	MAGQAFR↓KFLPLFDRVLVERSA
Q15029	517	AGQPVKVLGENYTLE↓DEEDSQICTVGRLWI
Q15029	874	DAPIPGSPLYTIKAF↓IPAIDSFGFETDLRT
Q9NRX4	34	FKYVLIRVHSAPRSG↓APAAESKEIVRGYKW
Q9NRX4	37	VLIRVHSAPRSGAPA↓AESKEIVRGYKWAEY
P31946	10	MTMDKSELVQ↓KAKLAEQAERYDDMA
P31946	15	MTMDKSELVQKAKLA↓EQAERYDDMAAAMKA
P31946	28	LAEQAERYDDMAAAM↓KAVTEQGHELSNEER
P31946	29	AEQAERYDDMAAAMK↓AVTEQGHELSNEERN
P31946	31	QAERYDDMAAAMKAV↓TEQGHELSNEERNLL
P31946	32	AERYDDMAAAMKAVT↓EQGHELSNEERNLLS
P31946	46	TEQGHELSNEERNLL↓SVAYKNVVGARRSSW
P31946	47	EQGHELSNEERNLLS↓VAYKNVVGARRSSWR
P31946	49	GHELSNEERNLLSVA↓YKNVVGARRSSWRVI
P31946	65	KNVVGARRSSWRVIS↓SIEQKTERNEKKQQM
P31946	68	VGARRSSWRVISSIE↓QKTERNEKKQQMGKE
P62258	133	VFYYKMKGDYHRYLA↓EFATGNDRKEAAENS
Q04917	28	AEQAERYDDMASAMK↓AVTELNEPLSNEDRN
Q04917	45	TELNEPLSNEDRNLL↓SVAYKNVVGARRSSW
Q04917	46	ELNEPLSNEDRNLLS↓VAYKNVVGARRSSWR
Q04917	48	NEPLSNEDRNLLSVA↓YKNVVGARRSSWRVI
Q04917	161	VEASEAAYKEAFEIS↓KEQMQPTHPIRLGLA
P61981	3	MVD↓REQLVQKARLAEQAE
P61981	28	AEQAERYDDMAAAMK↓NVTELNEPLSNEERN
P61981	45	TELNEPLSNEERNLL↓SVAYKNVVGARRSSW
P61981	46	ELNEPLSNEERNLLS↓VAYKNVVGARRSSWR
P61981	48	NEPLSNEERNLLSVA↓YKNVVGARRSSWRVI
P61981	135	VFYLKMKGDYYRYLA↓EVATGEKRATVVESS
P31947	8	MERASLIQ↓KAKLAEQAERYEDMA
P27348	2	ME↓KTELIQKAKLAEQAE
P27348	8	MEKTELIQ↓KAKLAEQAERYDDMA
P27348	13	MEKTELIQKAKLA↓EQAERYDDMATCMKA
P27348	26	LAEQAERYDDMATCM↓KAVTEQGAELSNEER
P27348	27	AEQAERYDDMATCMK↓AVTEQGAELSNEERN
P27348	29	QAERYDDMATCMKAV↓TEQGAELSNEERNLL
P27348	30	AERYDDMATCMKAVT↓EQGAELSNEERNLLS
P27348	33	YDDMATCMKAVTEQG↓AELSNEERNLLSVAY
P27348	44	TEQGAELSNEERNLL↓SVAYKNVVGGRRSAW
P27348	63	KNVVGGRRSAWRVIS↓SIEQKTDTSDKKLQL
P63104	8	MDKNELVQ↓KAKLAEQAERYDDMA
P63104	27	AEQAERYDDMAACMK↓SVTEQGAELSNEERN
P63104	29	QAERYDDMAACMKSV↓TEQGAELSNEERNLL
P63104	30	AERYDDMAACMKSVT↓EQGAELSNEERNLLS
P63104	33	YDDMAACMKSVTEQG↓AELSNEERNLLSVAY
P63104	44	TEQGAELSNEERNLL↓SVAYKNVVGARRSSW
P63104	45	EQGAELSNEERNLLS↓VAYKNVVGARRSSWR
P63104	47	GAELSNEERNLLSVA↓YKNVVGARRSSWRVV
P63104	62	YKNVVGARRSSWRVV↓SSIEQKTEGAEKKQQ
P63104	66	VGARRSSWRVVSSIE↓QKTEGAEKKQQMARE
Q9C0C2	1461	PPPSGSQGLLEEMLA↓ASSSKAVARRESAAS
Q01970	1046	QEFQNRQVQSLLELR↓EAQVDAEAQRRLEHL
Q01970	1069	QRRLEHLRQALQRLR↓EVVLDANTTQFKRLK
P16885	956	KTKDNLENPDFREIR↓SFVETKADSIIRQKP
Q6L8Q7	54	VRCVPSEPKLSLSFA↓LADGSHKNMQRDQSE
Q6L8Q7	84	PLGRVLSRIATNALK↓GHAKAAAAKKSRKSR
Q6L8Q7	88	VLSRIATNALKGHAK↓AAAAKKSRKSRPNAS
P62333	146	YSEIGGLSEQIRELR↓EVIELPLTNPELFQR
P62191	12	MGQSQSGGHGPG↓GGKKDDKDKKKKYEP
P62191	236	VILYGPPGTGKTLLA↓KAVANQTSATFLRVV
P62191	237	ILYGPPGTGKTLLAK↓AVANQTSATFLRVVG
P62191	280	LVRELFRVAEEHAPS↓IVFIDEIDAIGTKRY
P62191	352	DPALIRPGRIDRKIE↓FPLPDEKTKKRIFQI
P17980	35	WDEAEQDGIGEEVLK↓MSTEEIIQRTRLLDS
P17980	260	ATFLKLAGPQLVQMF↓IGDGAKLVRDAFALA
P17980	275	IGDGAKLVRDAFALA↓KEKAPSIIFIDELDA
P17980	281	LVRDAFALAKEKAPS↓IIFIDELDAIGTKRF
P17980	332	DGFQPNTQVKVIAAT↓NRVDILDPALLRSGR
P17980	374	EARARIMQIHSRKMN↓VSPDVNYEELARCTD
P43686	28	EIPALSVSRPQTGLS↓FLGPEPEDLEDLYSR
P43686	30	PALSVSRPQTGLSFL↓GPEPEDLEDLYSRYK
P43686	94	KRIQSIPLVIGQFLE↓AVDQNTAIVGSTTGS
P35998	188	YSDVGGCKEQIEKLR↓EVVETPLLHPERFVN
P35998	301	DGAGGDNEVQRTMLE↓LINQLDGFDPRGNIK
P62195	12	MALDGPEQMELE↓EGKAGSGLRQYYLSK
P62195	32	SGLRQYYLSKIEELQ↓LIVNDKSQNLRRLQA
P62195	67	NAKVRLLREELQLLQ↓EQGSYVGEVVRAMDK
P62195	353	TRGINLRKIAELMPG↓ASGAEVKGVCTEAGM
Q99460	466	NHGGDIIDYLLNQLK↓NASNDIVRHGGSLGL
Q99460	675	AGTGNKEAINLLEPM↓TNDPVNYVRQGALIA
O75832	23	MVCNLAYSGKLEELK↓ESILADKSLATRTDQ
O00231	3	MAA↓AAVVEFQRAQSLLST
O00231	81	GGLLKYVRPFLNSIS↓KAKAARLVRSLLDLF
O00231	288	KLALRYAGRQTEALK↓CVAQASKNRSLADFE
O00231	324	RAELRDDPIISTHLA↓KLYDNLLEQNLIRVI
O00231	327	LRDDPIISTHLAKLY↓DNLLEQNLIRVIEPF
O00231	355	PFSRVQIEHISSLIK↓LSKADVERKLSQMIL
O00232	41	RLPECAKLAKEGRLQ↓EVIETLLSLEKQTRT
O00232	55	QEVIETLLSLEKQTR↓TASDMVSTSRILVAV
O00232	110	QLKQAVAKMVQQCCT↓YVEEITDLPIKLRLI
O00232	170	NGDVKEAASILQELQ↓VETYGSMEKKERVEF
O00232	193	KKERVEFILEQMRLC↓LAVKDYIRTQIISKK
O00232	334	LVEDYGMELRKGSLE↓SPATDVFGSTEEGEK
O00232	337	DYGMELRKGSLESPA↓TDVFGSTEEGEKRWK
Q9UNM6	262	FQTLKTAWGQQPDLA↓ANEAQLLRKIQLLCL
Q9UNM6	320	EVELLVMKALSVGLV↓KGSIDEVDKRVHMTW
O00487	57	KHGRAGVPMEVMGLM↓LGEFVDDYTVRVIDV
O00487	59	GRAGVPMEVMGLMLG↓EFVDDYTVRVIDVFA
O00487	271	KAVEEEDKMTPEQLA↓IKNVGKQDPKRHLEE
Q13200	107	PKPLKFLRPHYGKLK↓EIYENMAPGENKRFA
O43242	38	QEPPPPPAPQDVEMK↓EEAATGGGSTGEADG
O43242	56	ATGGGSTGEADGKTA↓AAAAEHSQRELDTVT
O43242	221	AAKCYYYHARVYEFL↓DKLDVVRSFLHARLR
O43242	427	SYSRISLADIAQKLQ↓LDSPEDAEFIVAKAI
O43242	499	DIHNMSVKAMRFPPK↓SYNKDLESAEERRER
O43242	501	HNMSVKAMRFPPKSY↓NKDLESAEERREREQ
P55036	8	MVLESTMV↓CVDNSEYMRNGDFLP
P55036	9	MVLESTMVC↓VDNSEYMRNGDFLPT
P55036	27	SEYMRNGDFLPTRLQ↓AQQDAVNIVCHSKTR
P55036	29	YMRNGDFLPTRLQAQ↓QDAVNIVCHSKTRSN
P55036	30	MRNGDFLPTRLQAQQ↓DAVNIVCHSKTRSNP
P55036	31	RNGDFLPTRLQAQQD↓AVNIVCHSKTRSNPE
P55036	114	RQGKNHKMRIIAFVG↓SPVEDNEKDLVKLAK
P55036	198	ISSPILAGEGGAMLG↓LGASDFEFGVDPSAD
P55036	200	SPILAGEGGAMLGLG↓ASDFEFGVDPSADPE
P55036	221	GVDPSADPELALALR↓VSMEEQRQRQEEEAR
P55036	336	EEDDYDVMQDPEFLQ↓SVLENLPGVDPNNEA
P55036	338	DDYDVMQDPEFLQSV↓LENLPGVDPNNEAIR
Q15008	4	MPLE↓NLEEEGLPKNPDLRI
Q15008	7	MPLENLE↓EEGLPKNPDLRIAQL
P51665	177	GAEEAEEVGVEHLLR↓DIKDTTVGTLSQRIT
O00233	125	DMAEAHKEAMSRKLG↓QSESQGPPRAFAKVN
Q13442	21	KGGHKGRARQYTSPE↓EIDAQLQAEKQKARE
Q13442	100	PNRVAQTTKKVTQLD↓LDGPKELSRREREEI
Q13442	128	EIEKQKAKERYMKMH↓LAGKTEQAKADLARL
Q13442	130	EKQKAKERYMKMHLA↓GKTEQAKADLARLAI
Q13442	131	KQKAKERYMKMHLAG↓KTEQAKADLARLAII
Q9NVS2	157	SKPQLNRYLTRWAPG↓SVKPIYKKGPRWNRV
Q9NP92	51	AATPVARYPPIVASM↓TADSKAARLRRIERW
Q92665	237	ELRIQFDEGYDNYPG↓QEKTDDLKKRKNIFT
P82675	118	AETGAGAKKGRGKRT↓KKKKRKDLNRGQIIG
Q9Y2R9	113	MIGGNKVLARSLMIQ↓TLEAVKRKQFEKYHA
P82933	282	AFSKSEGKRKTAKAE↓AIVYKHGSGRIKVNG
Q02218	672	YMAFGSLLKEGIHIR↓LSGQDVERGTFSHRH
Q9ULD0	659	YMAFGSLLKEGIHVR↓LSGQDVERGTFSHRH
P12694	391	EQEKAWRKQSRRKVM↓EAFEQAERKPKPNPN
P21953	209	YHSQSPEAFFAHCPG↓IKVVIPRSPFQAKGL
P52815	106	IQDVGLVPMGGVMSG↓AVPAAAAQEAVEEDI
P52815	110	GLVPMGGVMSGAVPA↓AAAQEAVEEDIPIAK
P52815	112	VPMGGVMSGAVPAAA↓AQEAVEEDIPIAKER
Q7Z2W9	177	KTESWPRIIMRFRKR↓KNFKKKRIVTTPQTV
Q13084	246	AELIQQLQQQALSEP↓AVVQKRASGQ
O75394	55	LTLLHYDPVVKQRVL↓FVEKKKIRSL
Q9BYD3	110	LHQVAMWQKNFKRIS↓YAKTKTRAEVRGGGR
Q9BRJ2	101	AYVPPEGDARISSLS↓KEGLIERTERMKKTM
Q99714	76	PADVTSEKDVQTALA↓LAKGKFGRVDVAVNC
Q99714	104	NCAGIAVASKTYNLK↓KGQTHTLEDFQRVLD
Q99714	130	RVLDVNLMGTFNVIR↓LVAGEMGQNEPDQGG
Q99714	238	PSRLGDPAEYAHLVQ↓AIIENPFLNGEVIRL
Q99714	240	RLGDPAEYAHLVQAI↓IENPFLNGEVIRLDG
Q99714	242	GDPAEYAHLVQAIIE↓NPFLNGEVIRLDGAI
P25325	58	DARREFEERHIPGAA↓FFDIDQCSDRTSPYD
P25325	157	SSGKSQPAPAEFRAQ↓LDPAFIKTYEDIKEN
P46783	72	VKEQFAWRHFYWYLT↓NEGIQYLRDYLHLPP
P46783	135	EADRDTYRRSAVPPG↓ADKKAEAGAGSATEF
P62280	15	MADIQTERAYQKQPT↓IFQNKKRVLLGETGK
P62280	26	KQPTIFQNKKRVLLG↓ETGKEKLPRYYKNIG
P62280	27	QPTIFQNKKRVLLGE↓TGKEKLPRYYKNIGL
P62280	57	GFKTPKEAIEGTYID↓KKCPFTGNVSIRGRI
P62280	123	MSVHLSPCFRDVQIG↓DIVTVGECRPLSKTV
P25398	36	LKTALIHDGLARGIR↓EAAKALDKRQAHLCV
P25398	86	HQINLIKVDDNKKLG↓EWVGLCKIDREGKPR
P62277	92	KGLAPDLPEDLYHLI↓KKAVAVRKHLERNRK
P62277	93	GLAPDLPEDLYHLIK↓KAVAVRKHLERNRKD
P62263	61	LSGKETICRVTGGMK↓VKADRDESSPYAAML
P62263	76	VKADRDESSPYAAML↓AAQDVAQRCKELGIT
P62841	3	MAE↓VEQKKKRTFRKFTYR
P62841	70	LLKRLRKAKKEAPPM↓EKPEVVKTHLRDMII
P62841	74	LRKAKKEAPPMEKPE↓VVKTHLRDMIILPEM
P62244	30	NAEKRGKRQVLIRPC↓SKVIVRFLTVMMKHG
P62244	48	IVRFLTVMMKHGYIG↓EFEIIDDHRAGKIVV
P62244	105	NNLLPSRQFGFIVLT↓TSAGIMDHEEARRKH
P62244	106	NLLPSRQFGFIVLTT↓SAGIMDHEEARRKHT
P62244	107	LLPSRQFGFIVLTTS↓AGIMDHEEARRKHTG
P62244	109	PSRQFGFIVLTTSAG↓IMDHEEARRKHTGGK
P62249	48	VNGRPLEMIEPRTLQ↓YKLLEPVLLLGKERF
P62249	52	PLEMIEPRTLQYKLL↓EPVLLLGKERFAGVD
P62249	100	QSISKALVAYYQKYV↓DEASKKEIKDILIQY
P62249	109	YYQKYVDEASKKEIK↓DILIQYDRTLLVADP
P08708	5	MGRVR↓TKTVKKAARVIIEKY
P08708	7	MGRVRTK↓TVKKAARVIIEKYYT
P08708	25	KAARVIIEKYYTRLG↓NDFHTNKRVCEEIAI
P08708	35	YTRLGNDFHTNKRVC↓EEIAIIPSKKLRNKI
P08708	36	TRLGNDFHTNKRVCE↓EIAIIPSKKLRNKIA
P08708	37	RLGNDFHTNKRVCEE↓IAIIPSKKLRNKIAG
P08708	39	GNDFHTNKRVCEEIA↓IIPSKKLRNKIAGYV
P0CW22	5	MGRVR↓TKTVKKAARVIIEKY
P0CW22	7	MGRVRTK↓TVKKAARVIIEKYYT
P0CW22	25	KAARVIIEKYYTRLG↓NDFHTNKRVCEEIAI
P0CW22	35	YTRLGNDFHTNKRVC↓EEIAIIPSKKLRNKI
P0CW22	36	TRLGNDFHTNKRVCE↓EIAIIPSKKLRNKIA
P0CW22	37	RLGNDFHTNKRVCEE↓IAIIPSKKLRNKIAG
P0CW22	39	GNDFHTNKRVCEEIA↓IIPSKKLRNKIAGYV
P62269	16	SLVIPEKFQHILRVL↓NTNIDGRRKIAFAIT
P62269	46	AIKGVGRRYAHVVLR↓KADIDLTKRAGELTE
P62269	54	YAHVVLRKADIDLTK↓RAGELTEDEVERVIT
P62269	77	EVERVITIMQNPRQY↓KIPDWFLNRQKDVKD
P62269	100	RQKDVKDGKYSQVLA↓NGLDNKLREDLERLK
P62269	108	KYSQVLANGLDNKLR↓EDLERLKKIRAHRGL
P62269	132	RAHRGLRHFWGLRVR↓GQHTKTTGRRGRTVG
P39019	3	MPG↓VTVKDVNQQEFVRAL
P39019	5	MPGVT↓VKDVNQQEFVRALAA
P39019	7	MPGVTVK↓DVNQQEFVRALAAFL
P39019	40	GKLKVPEWVDTVKLA↓KHKELAPYDENWFYT
P39019	43	KVPEWVDTVKLAKHK↓ELAPYDENWFYTRAA
P39019	93	YGGRQRNGVMPSHFS↓RGSKSVARRVLQALE
P39019	110	SKSVARRVLQALEGL↓KMVEKDQDGGRKLTP
P39019	111	KSVARRVLQALEGLK↓MVEKDQDGGRKLTPQ
P39019	112	SVARRVLQALEGLKM↓VEKDQDGGRKLTPQG
P15880	99	SLPIKESEIIDFFLG↓ASLKDEVLKIMPVQK
P15880	144	IGDYNGHVGLGVKCS↓KEVATAIRGAIILAK
P15880	215	GTGIVSAPVPKKLLM↓MAGIDDCYTSARGCT
P15880	216	TGIVSAPVPKKLLMM↓AGIDDCYTSARGCTA
P15880	283	FTDHLVKTHTRVSVQ↓RTQAPAVATT
P60866	3	MAF↓KDTGKTPVEPEVAIH
P60866	4	MAFK↓DTGKTPVEPEVAIHR
P60866	7	MAFKDTG↓KTPVEPEVAIHRIRI
P60866	32	HRIRITLTSRNVKSL↓EKVCADLIRGAKEKN
P60866	33	RIRITLTSRNVKSLE↓KVCADLIRGAKEKNL
P63220	2	MQ↓NDAGEFVDLYVPRKC
P63220	3	MQN↓DAGEFVDLYVPRKCS
P63220	25	LYVPRKCSASNRIIG↓AKDHASIQMNVAEVD
P63220	33	ASNRIIGAKDHASIQ↓MNVAEVDKVTGRFNG
P63220	35	NRIIGAKDHASIQMN↓VAEVDKVTGRFNGQF
P63220	37	IIGAKDHASIQMNVA↓EVDKVTGRFNGQFKT
P62847	23	TRKFMTNRLLQRKQM↓VIDVLHPGKATVPKT
P62847	25	KFMTNRLLQRKQMVI↓DVLHPGKATVPKTEI
P62847	28	TNRLLQRKQMVIDVL↓HPGKATVPKTEIREK
P62847	31	LLQRKQMVIDVLHPG↓KATVPKTEIREKLAK
P62847	96	AKKNEPKHRLARHGL↓YEKKKTSRKQRKERK
P62847	97	KKNEPKHRLARHGLY↓EKKKTSRKQRKERKN
P62851	24	KDAGKSAKKDKDPVN↓KSGGKAKKKKWSKGK
P62851	31	KKDKDPVNKSGGKAK↓KKKWSKGKVRDKLNN
P62851	59	NNLVLFDKATYDKLC↓KEVPNYKLITPAVVS
P62851	60	NLVLFDKATYDKLCK↓EVPNYKLITPAVVSE
P62851	66	KATYDKLCKEVPNYK↓LITPAVVSERLKIRG
P62851	68	TYDKLCKEVPNYKLI↓TPAVVSERLKIRGSL
P62851	98	ARAALQELLSKGLIK↓LVSKHRAQVIYTRNT
P62854	32	VQPIRCTNCARCVPK↓DKAIKKFVIRNIVEA
P62854	42	RCVPKDKAIKKFVIR↓NIVEAAAVRDISEAS
P62854	78	LPKLYVKLHYCVSCA↓IHSKVVRNRSREARK
P42677	4	MPLA↓KDLLHPSPEEEKRKH
Q71UM5	13	MPLARDLLHPSLE↓EEKKKHKKKRLVQSP
P62857	19	RVQPIKLARVTKVLG↓RTGSQGQCTQVRVEF
P62857	22	PIKLARVTKVLGRTG↓SQGQCTQVRVEFMDD
P62857	30	KVLGRTGSQGQCTQV↓RVEFMDDTSRSIIRN
P62857	31	VLGRTGSQGQCTQVR↓VEFMDDTSRSIIRNV
P62857	33	GRTGSQGQCTQVRVE↓FMDDTSRSIIRNVKG
P62857	44	VRVEFMDDTSRSIIR↓NVKGPVREGDVLTLL
P62857	51	DTSRSIIRNVKGPVR↓EGDVLTLLESEREAR
P23396	13	MAVQISKKRKFVA↓DGIFKAELNEFLTRE
P23396	18	QISKKRKFVADGIFK↓AELNEFLTRELAEDG
P23396	26	VADGIFKAELNEFLT↓RELAEDGYSGVEVRV
P23396	29	GIFKAELNEFLTREL↓AEDGYSGVEVRVTPT
P23396	30	IFKAELNEFLTRELA↓EDGYSGVEVRVTPTR
P23396	70	QNVLGEKGRRIRELT↓AVVQKRFGFPEGSVE
P23396	85	AVVQKRFGFPEGSVE↓LYAEKVATRGLCAIA
P23396	87	VQKRFGFPEGSVELY↓AEKVATRGLCAIAQA
P23396	97	SVELYAEKVATRGLC↓AIAQAESLRYKLLGG
P23396	135	GVLRFIMESGAKGCE↓VVVSGKLRGQRAKSM
P23396	157	RGQRAKSMKFVDGLM↓IHSGDPVNYYVDTAV
P23396	159	QRAKSMKFVDGLMIH↓SGDPVNYYVDTAVRH
P62861	18	GSLARAGKVRGQTPK↓VAKQEKKKKKTGRAK
P62861	20	LARAGKVRGQTPKVA↓KQEKKKKKTGRAKRR
P62861	21	ARAGKVRGQTPKVAK↓QEKKKKKTGRAKRRM
P62861	23	AGKVRGQTPKVAKQE↓KKKKKTGRAKRRMQY
P61247	67	QGTKIASDGLKGRVF↓EVSLADLQNDEVAFR
P61247	68	GTKIASDGLKGRVFE↓VSLADLQNDEVAFRK
P61247	70	KIASDGLKGRVFEVS↓LADLQNDEVAFRKFK
P61247	72	ASDGLKGRVFEVSLA↓DLQNDEVAFRKFKLI
P61247	73	SDGLKGRVFEVSLAD↓LQNDEVAFRKFKLIT
P61247	75	GLKGRVFEVSLADLQ↓NDEVAFRKFKLITED
P61247	122	DKMCSMVKKWQTMIE↓AHVDVKTTDGYLLRL
P61247	124	MCSMVKKWQTMIEAH↓VDVKTTDGYLLRLFC
P61247	138	HVDVKTTDGYLLRLF↓CVGFTKKRNNQIRKT
P61247	151	LFCVGFTKKRNNQIR↓KTSYAQHQQVRQIRK
P61247	154	VGFTKKRNNQIRKTS↓YAQHQQVRQIRKKMM
P61247	204	PDSIGKDIEKACQSI↓YPLHDVFVRKVKMLK
P61247	230	KMLKKPKFELGKLME↓LHGEGSSSGKATGDE
P61247	233	KKPKFELGKLMELHG↓EGSSSGKATGDETGA
P61247	237	FELGKLMELHGEGSS↓SGKATGDETGAKVER
P62701	18	GPKKHLKRVAAPKHW↓MLDKLTGVFAPRPST
P62701	32	WMLDKLTGVFAPRPS↓TGPHKLRECLPLIIF
P62701	68	YALTGDEVKKICMQR↓FIKIDGKVRTDITYP
P62701	69	ALTGDEVKKICMQRF↓IKIDGKVRTDITYPA
P62701	86	IDGKVRTDITYPAGF↓MDVISIDKTGENFRL
P62701	87	DGKVRTDITYPAGFM↓DVISIDKTGENFRLI
P62701	91	RTDITYPAGFMDVIS↓IDKTGENFRLIYDTK
P62701	100	FMDVISIDKTGENFR↓LIYDTKGRFAVHRIT
P62701	138	CKVRKIFVGTKGIPH↓LVTHDARTIRYPDPL
P62701	203	LGRIGVITNRERHPG↓SFDVVHVKDANGNSF
P62701	205	RIGVITNRERHPGSF↓DVVHVKDANGNSFAT
P62701	211	NRERHPGSFDVVHVK↓DANGNSFATRLSNIF
P22090	18	GPKKHLKRVAAPKHW↓MLDKLTGVFAPRPST
P22090	32	WMLDKLTGVFAPRPS↓TGPHKLRECLPLIVF
P22090	68	YALTGDEVKKICMQR↓FIKIDGKVRVDVTYP
P22090	69	ALTGDEVKKICMQRF↓IKIDGKVRVDVTYPA
P22090	138	CKVRKITVGVKGIPH↓LVTHDARTIRYPDPV
P22090	203	LGRVGVITNRERHPG↓SFDVVHVKDANGNSF
P22090	205	RVGVITNRERHPGSF↓DVVHVKDANGNSFAT
P22090	211	NRERHPGSFDVVHVK↓DANGNSFATRLSNIF
Q8TD47	18	GPKKHLKRVAAPKHW↓MLDKLTGVFAPRPST
Q8TD47	32	WMLDKLTGVFAPRPS↓TGPHKLRECLPLIVF
Q8TD47	138	CKVRKITVGTKGIPH↓LVTHDARTIRYPDPL
Q8TD47	205	RVGVITNRERHPGSC↓DVVHVKDANGNSFAT
Q8TD47	211	NRERHPGSCDVVHVK↓DANGNSFATRISNIF
P46782	62	YLPHSAGRYAAKRFR↓KAQCPIVERLTNSMM
P46782	110	AFEIIHLLTGENPLQ↓VLVNAIINSGPREDS
P46782	112	EIIHLLTGENPLQVL↓VNAIINSGPREDSTR
P46782	114	IHLLTGENPLQVLVN↓AIINSGPREDSTRIG
P46782	191	LINAAKGSSNSYAIK↓KKDELERVAKSNR
P62753	13	MKLNISFPATGCQ↓KLIEVDDERKLRTFY
P62753	42	YEKRMATEVAADALG↓EEWKGYVVRISGGND
P62753	111	VRGCIVDANLSVLNL↓VIVKKGEKDIPGLTD
P62753	162	SKEDDVRQYVVRKPL↓NKEGKKPRTKAPKIQ
P62753	163	KEDDVRQYVVRKPLN↓KEGKKPRTKAPKIQR
P62081	29	KPDEFESGISQALLE↓LEMNSDLKAQLRELN
P62081	31	DEFESGISQALLELE↓MNSDLKAQLRELNIT
P62081	44	LEMNSDLKAQLRELN↓ITAAKEIEVGGGRKA
P62081	46	MNSDLKAQLRELNIT↓AAKEIEVGGGRKAII
P62081	48	SDLKAQLRELNITAA↓KEIEVGGGRKAIIIF
P62081	49	DLKAQLRELNITAAK↓EIEVGGGRKAIIIFV
P62081	130	RPRSRTLTAVHDAIL↓EDLVFPSEIVGKRIR
P62081	131	PRSRTLTAVHDAILE↓DLVFPSEIVGKRIRV
P62081	132	RSRTLTAVHDAILED↓LVFPSEIVGKRIRVK
P62081	134	RTLTAVHDAILEDLV↓FPSEIVGKRIRVKLD
P62241	30	GKRKPYHKKRKYELG↓RPAANTKIGPRRIHT
P62241	98	NASNNELVRTKTLVK↓NCIVLIDSTPYRQWY
P62241	100	SNNELVRTKTLVKNC↓IVLIDSTPYRQWYES
P62241	128	ESHYALPLGRKKGAK↓LTPEEEEILNKKRSK
P46781	30	PRRPFEKSRLDQELK↓LIGEYGLRNKREVWR
P46781	62	FTLAKIRKAARELLT↓LDEKDPRRLFEGNAL
P46781	72	RELLTLDEKDPRRLF↓EGNALLRRLVRIGVL
P46781	99	GVLDEGKMKLDYILG↓LKIEDFLERRLQTQV
P46781	101	LDEGKMKLDYILGLK↓IEDFLERRLQTQVFK
P46781	138	HHARVLIRQRHIRVR↓KQVVNIPSFIVRLDS
P46781	154	QVVNIPSFIVRLDSQ↓KHIDFSLRSPYGGGR
P46781	174	SLRSPYGGGRPGRVK↓RKNAKKGQGGAGAGD
P08865	31	KFLAAGTHLGGTNLD↓FQMEQYIYKRKSDGI
P08865	33	LAAGTHLGGTNLDFQ↓MEQYIYKRKSDGIYI
P08865	34	AAGTHLGGTNLDFQM↓EQYIYKRKSDGIYII
P08865	63	INLKRTWEKLLLAAR↓AIVAIENPADVSVIS
P08865	66	KRTWEKLLLAARAIV↓AIENPADVSVISSRN
P08865	67	RTWEKLLLAARAIVA↓IENPADVSVISSRNT
P08865	69	WEKLLLAARAIVAIE↓NPADVSVISSRNTGQ
P08865	120	GTFTNQIQAAFREPR↓LLVVTDPRADHQPLT
P08865	135	LLVVTDPRADHQPLT↓EASYVNLPTIALCNT
P08865	146	QPLTEASYVNLPTIA↓LCNTDSPLRYVDIAI
Q96IR7	82	GLDPRHAVPSATNLC↓FDVADAGAATRELAA
Q96IR7	358	QGATGFGQGNIRALW↓QSVQEQSARSQEA
P49189	23	SQPLNYRGGARVEPA↓DASGTEKAFEPATGR
Q8TCD5	139	VERIILTRDKTVVLG↓DLLIDDKDTVRGQEE
Q9H0D6	127	QQRSRRFRASKEGME↓AAVEKQRVREEILAK
Q9H0D6	291	EGLPREKKGKHDELA↓DSLPCAEGEFIFLRL
P10809	28	VSRVLAPHLTRAYAK↓DVKFGADARALMLQG
P10809	40	YAKDVKFGADARALM↓LQGVDLLADAVAVTM
P10809	42	KDVKFGADARALMLQ↓GVDLLADAVAVTMGP
P10809	48	ADARALMLQGVDLLA↓DAVAVTMGPKGRTVI
P10809	49	DARALMLQGVDLLAD↓AVAVTMGPKGRTVII
P10809	96	KSIDLKDKYKNIGAK↓LVQDVANNTNEEAGD
P10809	99	DLKDKYKNIGAKLVQ↓DVANNTNEEAGDGTT
P10809	103	KYKNIGAKLVQDVAN↓NTNEEAGDGTTTATV
P10809	121	EEAGDGTTTATVLAR↓SIAKEGFEKISKGAN
P10809	124	GDGTTTATVLARSIA↓KEGFEKISKGANPVE
P10809	129	TATVLARSIAKEGFE↓KISKGANPVEIRRGV
P10809	132	VLARSIAKEGFEKIS↓KGANPVEIRRGVMLA
P10809	175	PVTTPEEIAQVATIS↓ANGDKEIGNIISDAM
P10809	183	AQVATISANGDKEIG↓NIISDAMKKVGRKGV
P10809	187	TISANGDKEIGNIIS↓DAMKKVGRKGVITVK
P10809	201	SDAMKKVGRKGVITV↓KDGKTLNDELEIIEG
P10809	202	DAMKKVGRKGVITVK↓DGKTLNDELEIIEGM
P10809	208	GRKGVITVKDGKTLN↓DELEIIEGMKFDRGY
P10809	255	DAYVLLSEKKISSIQ↓SIVPALEIANAHRKP
P10809	260	LSEKKISSIQSIVPA↓LEIANAHRKPLVIIA
P10809	262	EKKISSIQSIVPALE↓IANAHRKPLVIIAED
P10809	275	LEIANAHRKPLVIIA↓EDVDGEALSTLVLNR
P10809	296	ALSTLVLNRLKVGLQ↓VVAVKAPGFGDNRKN
P10809	343	GLTLNLEDVQPHDLG↓KVGEVIVTKDDAMLL
P10809	346	LNLEDVQPHDLGKVG↓EVIVTKDDAMLLKGK
P10809	358	KVGEVIVTKDDAMLL↓KGKGDKAQIEKRIQE
P10809	359	VGEVIVTKDDAMLLK↓GKGDKAQIEKRIQEI
P10809	378	KAQIEKRIQEIIEQL↓DVTTSEYEKEKLNER
P10809	405	NERLAKLSDGVAVLK↓VGGTSDVEVNEKKDR
P10809	464	ALDSLTPANEDQKIG↓IEIIKRTLKIPAMTI
P10809	503	LIVEKIMQSSSEVGY↓DAMAGDFVNMVEKGI
P10809	506	EKIMQSSSEVGYDAM↓AGDFVNMVEKGIIDP
P10809	512	SSEVGYDAMAGDFVN↓MVEKGIIDPTKVVRT
P10809	515	VGYDAMAGDFVNMVE↓KGIIDPTKVVRTALL
P10155	54	GSEGGTYYIKEQKLG↓LENAEALIRLIEDGR
P10155	230	KALSVETEKLLKYLE↓AVEKVKRTRDELEVI
P10155	373	KTFKTVEPTGKRFLL↓AVDVSASMNQRVLGS
P05388	28	FLKIIQLLDDYPKCF↓IVGADNVGSKQMQQI
P05388	31	IIQLLDDYPKCFIVG↓ADNVGSKQMQQIRMS
P05388	76	RKAIRGHLENNPALE↓KLLPHIRGNVGFVFT
P05388	89	LEKLLPHIRGNVGFV↓FTKEDLTEIRDMLLA
P05388	142	TGLGPEKTSFFQALG↓ITTKISRGTIEILSD
Q8NHW5	28	FLKIIQLLDDYPKCF↓IVGADNVGSKQMQQI
Q8NHW5	31	IIQLLDDYPKCFIVG↓ADNVGSKQMQQIRMS
Q8NHW5	89	LEKLLPHIWGNVGFV↓FTKEDLTEIRDMLLA
Q8NHW5	142	TGLGPEKTSFFQALG↓ITTKISRGTIEILSD
P05387	11	MRYVASYLLAA↓LGGNSSPSAKDIKKI
P27635	52	RKKAKVDEFPLCGHM↓VSDEYEQLSSEALEA
P27635	54	KAKVDEFPLCGHMVS↓DEYEQLSSEALEAAR
P27635	143	VHIGQVIMSIRTKLQ↓NKEHVIEALRRAKFK
P27635	174	PGRQKIHISKKWGFT↓KFNADEFEDMVAEKR
P62906	15	MSSKVSRDTLYEAVR↓EVLHGNQRKRRKFLE
Q96L21	52	RKKAKVDEFPLGGHM↓VSDEYEQLSSEALEA
Q96L21	54	KAKVDEFPLGGHMVS↓DEYEQLSSEALEAAR
P62913	3	MAQ↓DQGEKENPMRELRIR
P62913	23	ENPMRELRIRKLCLN↓ICVGESGDRLTRAAK
P62913	44	GDRLTRAAKVLEQLT↓GQTPVFSKARYTVRS
P62913	46	RLTRAAKVLEQLTGQ↓TPVFSKARYTVRSFG
P62913	75	GIRRNEKIAVHCTVR↓GAKAEEILEKGLKVR
P62913	78	RNEKIAVHCTVRGAK↓AEEILEKGLKVREYE
P62913	80	EKIAVHCTVRGAKAE↓EILEKGLKVREYELR
P62913	138	GIYGLDFYVVLGRPG↓FSIADKKRRTGCIGA
P62913	140	YGLDFYVVLGRPGFS↓IADKKRRTGCIGAKH
P62913	156	ADKKRRTGCIGAKHR↓ISKEEAMRWFQQKYD
P30050	4	MPPK↓FDPNEIKVVYLRCTG
P30050	36	VGATSALAPKIGPLG↓LSPKKVGDDIAKATG
P30050	40	SALAPKIGPLGLSPK↓KVGDDIAKATGDWKG
P30050	43	APKIGPLGLSPKKVG↓DDIAKATGDWKGLRI
P30050	90	SASALIIKALKEPPR↓DRKKQKNIKHSGNIT
P30050	105	DRKKQKNIKHSGNIT↓FDEIVNIARQMRHRS
P30050	106	RKKQKNIKHSGNITF↓DEIVNIARQMRHRSL
P30050	130	MRHRSLARELSGTIK↓EILGTAQSVGCNVDG
P30050	134	SLARELSGTIKEILG↓TAQSVGCNVDGRHPH
P30050	136	ARELSGTIKEILGTA↓QSVGCNVDGRHPHDI
P26373	145	PSAPKKGDSSAEELK↓LATQLTGPVMPVRNV
P26373	157	ELKLATQLTGPVMPV↓RNVYKKEKARVITEE
P26373	158	LKLATQLTGPVMPVR↓NVYKKEKARVITEEE
P26373	197	RMARANARLFGIRAK↓RAKEAAEQDVEKKK
P40429	105	KTKRGQAALDRLKVF↓DGIPPPYDKKKRMVV
P50914	20	FVEVGRVAYVSFGPH↓AGKLVAIVDVIDQNR
P50914	22	EVGRVAYVSFGPHAG↓KLVAIVDVIDQNRAL
P50914	23	VGRVAYVSFGPHAGK↓LVAIVDVIDQNRALV
P50914	25	RVAYVSFGPHAGKLV↓AIVDVIDQNRALVDG
P50914	26	VAYVSFGPHAGKLVA↓IVDVIDQNRALVDGP
P50914	66	FKCMQLTDFILKFPH↓SAHQKYVRQAWQKAD
P61313	52	RAPRPTRPDKARRLG↓YKAKQGYVIYRIRVR
P61313	86	KRPVPKGATYGKPVH↓HGVNQLKFARSLQSV
P61313	130	LNSYWVGEDSTYKFF↓EVILIDPFHKAIRRN
P61313	134	WVGEDSTYKFFEVIL↓IDPFHKAIRRNPDTQ
P18621	3	MVR↓YSLDPENPTKSCKSR
P18621	5	MVRYS↓LDPENPTKSCKSRGS
P18621	30	KSRGSNLRVHFKNTR↓ETAQAIKGMHIRKAT
Q07020	74	PLSLSRMIRKMKLPG↓RENKTAVVVGTITDD
Q02543	31	LPTPKCHTPPLYRMR↓IFAPNHVVAKSRFWY
Q02543	33	TPKCHTPPLYRMRIF↓APNHVVAKSRFWYFV
Q02543	65	LKKMKKSSGEIVYCG↓QVFEKSPLRVKNFGI
Q02543	125	RDMGARHRARAHSIQ↓IMKVEEIAASKCRRP
Q02543	127	MGARHRARAHSIQIM↓KVEEIAASKCRRPAV
Q02543	128	GARHRARAHSIQIMK↓VEEIAASKCRRPAVK
Q02543	130	RHRARAHSIQIMKVE↓EIAASKCRRPAVKQF
P84098	23	RLASSVLRCGKKKVW↓LDPNETNEIANANSR
P84098	24	LASSVLRCGKKKVWL↓DPNETNEIANANSRQ
P84098	27	SVLRCGKKKVWLDPN↓ETNEIANANSRQQIR
P84098	42	ETNEIANANSRQQIR↓KLIKDGLIIRKPVTV
P84098	126	SKKIDRHMYHSLYLK↓VKGNVFKNKRILMEH
P46778	54	VDIKGMGTVQKGMPH↓KCYHGKTGRVYNVTQ
P35268	22	VVKGGKKKKQVLKFT↓LDCTHPVEDGIMDAA
P35268	26	GKKKKQVLKFTLDCT↓HPVEDGIMDAANFEQ
P35268	34	KFTLDCTHPVEDGIM↓DAANFEQFLQERIKV
P35268	36	TLDCTHPVEDGIMDA↓ANFEQFLQERIKVNG
P35268	87	TSEVPFSKRYLKYLT↓KKYLKKNNLRDWLRV
P35268	101	TKKYLKKNNLRDWLR↓VVANSKESYELRYFQ
P35268	104	YLKKNNLRDWLRVVA↓NSKESYELRYFQINQ
Q6P5R6	81	VSEKQFSKRYLKYLT↓KKYLKKNNLRDWLRV
P62750	33	AKALKAKKAVLKGVH↓SHKKKKIRTSPTFRR
P62750	35	ALKAKKAVLKGVHSH↓KKKKIRTSPTFRRPK
P62750	55	RTSPTFRRPKTLRLR↓RQPKYPRKSAPRRNK
P62750	114	VDVKANKHQIKQAVK↓KLYDIDVAKVNTLIR
P62750	117	KANKHQIKQAVKKLY↓DIDVAKVNTLIRPDG
P62750	122	QIKQAVKKLYDIDVA↓KVNTLIRPDGEKKAY
P62750	126	AVKKLYDIDVAKVNT↓LIRPDGEKKAYVRLA
P83731	60	PRQINWTVLYRRKHK↓KGQSEEIQKKRTRRA
P83731	64	NWTVLYRRKHKKGQS↓EEIQKKRTRRAVKFQ
P61254	45	SSPLSKELRQKYNVR↓SMPIRKDDEVQVVRG
P61254	50	KELRQKYNVRSMPIR↓KDDEVQVVRGHYKGQ
P61254	66	DDEVQVVRGHYKGQQ↓IGKVVQVYRKKYVIY
P61254	68	EVQVVRGHYKGQQIG↓KVVQVYRKKYVIYIE
P61254	98	RVQREKANGTTVHVG↓IHPSKVVITRLKLDK
Q9UNX3	45	SSPLSKELRQKYNVR↓SMPIRKDDEVQVVRG
Q9UNX3	50	KELRQKYNVRSMPIR↓KDDEVQVVRGHYKGQ
Q9UNX3	66	DDEVQVVRGHYKGQQ↓IGKVVQVYRKKYVIY
Q9UNX3	68	EVQVVRGHYKGQQIG↓KVVQVYRKKYVIYIE
Q9UNX3	98	RVQREKANGTTVHVG↓IHPSKVVITRLKLDK
P61353	56	LVAGIDRYPRKVTAA↓MGKKKIAKRSKIKSF
P61353	57	VAGIDRYPRKVTAAM↓GKKKIAKRSKIKSFV
P61353	58	AGIDRYPRKVTAAMG↓KKKIAKRSKIKSFVK
P61353	92	NHLMPTRYSVDIPLD↓KTVVNKDVFRDPALK
P46776	89	LDKLWTLVSEQTRVN↓AAKNKTGAAPIIDVV
P46776	96	VSEQTRVNAAKNKTG↓AAPIIDVVRSGYYKV
P46776	97	SEQTRVNAAKNKTGA↓APIIDVVRSGYYKVL
P46779	39	YSTEPNNLKARNSFR↓YNGLIHRKTVGVEPA
P46779	50	NSFRYNGLIHRKTVG↓VEPAADGKGVVVVIK
P46779	54	YNGLIHRKTVGVEPA↓ADGKGVVVVIKRRSG
P46779	79	KRRSGQRKPATSYVR↓TTINKNARATLSSIR
P47914	33	NGIKKPRSQRYESLK↓GVDPKFLRNMRFAKK
P47914	58	RFAKKHNKKGLKKMQ↓ANNAKAMSARAEAIK
P47914	60	AKKHNKKGLKKMQAN↓NAKAMSARAEAIKAL
P47914	141	AKAKDQTKAQAAAPA↓SVPAQAPKRTQAPTK
P39023	58	TAFLGYKAGMTHIVR↓EVDRPGSKVNKKEVV
P39023	88	EAVTIVETPPMVVVG↓IVGYVETPRGLRTFK
P39023	181	QMRLLPLRQKKAHLM↓EIQVNGGTVAEKLDW
P39023	182	MRLLPLRQKKAHLME↓IQVNGGTVAEKLDWA
P39023	184	LLPLRQKKAHLMEIQ↓VNGGTVAEKLDWARE
P39023	223	QVFGQDEMIDVIGVT↓KGKGYKGVTSRWHTK
P39023	234	IGVTKGKGYKGVTSR↓WHTKKLPRKTHRGLR
P39023	336	HYGEVTNDFVMLKGC↓VVGTKKRVLTLRKSL
P39023	365	LLVQTKRRALEKIDL↓KFIDTTSKFGHGRFQ
P62888	8	MVAAKKTK↓KSLESINSRLQLVMK
P62888	44	GYKQTLKMIRQGKAK↓LVILANNCPALRKSE
P62888	93	IELGTACGKYYRVCT↓LAIIDPGDSDIIRSM
P62888	94	ELGTACGKYYRVCTL↓AIIDPGDSDIIRSMP
P62888	95	LGTACGKYYRVCTLA↓IIDPGDSDIIRSMPE
P62899	3	MAP↓AKKGGEKKKGRSAIN
P62899	4	MAPA↓KKGGEKKKGRSAINE
P62899	5	MAPAK↓KGGEKKKGRSAINEV
P62899	14	MAPAKKGGEKKKGR↓SAINEVVTREYTINI
P62899	23	EKKKGRSAINEVVTR↓EYTINIHKRIHGVGF
P62899	54	KRAPRALKEIRKFAM↓KEMGTPDVRIDTRLN
P62899	55	RAPRALKEIRKFAMK↓EMGTPDVRIDTRLNK
P62899	69	KEMGTPDVRIDTRLN↓KAVWAKGIRNVPYRI
P62910	11	MAALRPLVKPK↓IVKKRTKKFIRHQSD
P62910	97	KELEVLLMCNKSYCA↓EIAHNVSSKNRKAIV
P62910	98	ELEVLLMCNKSYCAE↓IAHNVSSKNRKAIVE
P49207	12	MVQRLTYRRRLS↓YNTASNKTRLSRTPG
P49207	57	KSACGVCPGRLRGVR↓AVRPKVLMRLSKTKK
P49207	68	RGVRAVRPKVLMRLS↓KTKKHVSRAYGGSMC
P42766	19	KARDLRGKKKEELLK↓QLDDLKVELSQLRVA
P42766	25	GKKKEELLKQLDDLK↓VELSQLRVAKVTGGA
P42766	58	LSKIRVVRKSIARVL↓TVINQTQKENLRKFY
P42766	59	SKIRVVRKSIARVLT↓VINQTQKENLRKFYK
P42766	60	KIRVVRKSIARVLTV↓INQTQKENLRKFYKG
P42766	62	RVVRKSIARVLTVIN↓QTQKENLRKFYKGKK
P18077	29	KRGLRNQREHTALLK↓IEGVYARDETEFYLG
Q9Y3U8	10	MALRYPMAVG↓LNKGHKVTKNVSKPR
Q9Y3U8	18	RYPMAVGLNKGHKVT↓KNVSKPRHSRRRGRL
Q9Y3U8	34	NVSKPRHSRRRGRLT↓KHTKFVRDMIREVCG
Q9Y3U8	61	VCGFAPYERRAMELL↓KVSKDKRALKFIKKR
P83881	92	RSKRMLAIKRCKHFE↓LGGDKKRKGQVIQF
Q969Q0	92	RSKRMLAIKRCKHFE↓LGGDKKRKGQVIQF
P61927	79	RHLKIVYRRFRHGFR↓EGTTPKPKRAAVAAS
P61513	9	MAKRTKKVG↓IVGKYGTRYGASLRK
P63173	16	PRKIEEIKDFLLTAR↓RKDAKSVKIKKNKDN
P63173	24	DFLLTARRKDAKSVK↓IKKNKDNVKFKVRCS
P63173	26	LLTARRKDAKSVKIK↓KNKDNVKFKVRCSRY
Q92901	234	IAVTKGRGVKGVTSR↓WHTKKLPRKTHKGLR
Q92901	365	LLVHHSRQAVENIEL↓KFIDTTSKFGHGRFQ
P36578	28	KGESSGKNVTLPAVF↓KAPIRPDIVNFVHTN
P36578	45	PIRPDIVNFVHTNLR↓KNNRQPYAVSELAGH
P36578	61	NNRQPYAVSELAGHQ↓TSAESWGTGRAVARI
P36578	135	RYAICSALAASALPA↓LVMSKGHRIEEVPEL
P36578	190	AWNDIKKVYASQRMR↓AGKGKMRNRRRIQRR
P36578	208	GKMRNRRRIQRRGPC↓IIYNEDNGIIKAFRN
P36578	250	NILKLAPGGHVGRFC↓IWTESAFRKLDELYG
P46777	5	MGFVK↓VVKNKAYFKRYQVKF
P46777	37	RREGKTDYYARKRLV↓IQDKNKYNTPKYRMI
P46777	39	EGKTDYYARKRLVIQ↓DKNKYNTPKYRMIVR
P46777	182	DGGLSIPHSTKRFPG↓YDSESKEFNAEVHRK
P46777	184	GLSIPHSTKRFPGYD↓SESKEFNAEVHRKHI
P46777	187	IPHSTKRFPGYDSES↓KEFNAEVHRKHIMGQ
P46777	188	PHSTKRFPGYDSESK↓EFNAEVHRKHIMGQN
P46777	200	ESKEFNAEVHRKHIM↓GQNVADYMRYLMEED
P46777	237	FSQYIKNSVTPDMME↓EMYKKAHAAIRENPV
P46777	240	YIKNSVTPDMMEEMY↓KKAHAAIRENPVYEK
P46777	248	DMMEEMYKKAHAAIR↓ENPVYEKKPKKEVKK
P46777	253	MYKKAHAAIRENPVY↓EKKPKKEVKKKRWNR
P46777	258	HAAIRENPVYEKKPK↓KEVKKKRWNRPKMSL
P46777	259	AAIRENPVYEKKPKK↓EVKKKRWNRPKMSLA
P46777	272	KKEVKKKRWNRPKMS↓LAQKKDRVAQKKASF
P46777	281	NRPKMSLAQKKDRVA↓QKKASFLRAQERAAE
P46777	282	RPKMSLAQKKDRVAQ↓KKASFLRAQERAAES
Q02878	45	NLKAKKPKKGKPHCS↓RNPVLVRGIGRYSRS
Q02878	90	AKSKVEKKKKEKVLA↓TVTKPVGGDKNGGTR
Q02878	91	KSKVEKKKKEKVLAT↓VTKPVGGDKNGGTRV
Q02878	93	KVEKKKKEKVLATVT↓KPVGGDKNGGTRVVK
Q02878	213	TKIDISNVKIPKHLT↓DAYFKKKKLRKPRHQ
Q02878	215	IDISNVKIPKHLTDA↓YFKKKKLRKPRHQEG
Q02878	216	DISNVKIPKHLTDAY↓FKKKKLRKPRHQEGE
Q02878	226	LTDAYFKKKKLRKPR↓HQEGEIFDTEKEKYE
P18124	5	MEGVE↓EKKKEVPAVPETLKK
P18124	13	MEGVEEKKKEVPA↓VPETLKKKRRNFAEL
P18124	34	KKRRNFAELKIKRLR↓KKFAQKMLRKARRKL
P18124	124	QLLRLRQIFNGTFVK↓LNKASINMLRIVEPY
P18124	126	LRLRQIFNGTFVKLN↓KASINMLRIVEPYIA
P18124	148	RIVEPYIAWGYPNLK↓SVNELIYKRGYGKIN
P18124	160	NLKSVNELIYKRGYG↓KINKKRIALTDNALI
P18124	168	IYKRGYGKINKKRIA↓LTDNALIARSLGKYG
P18124	186	NALIARSLGKYGIIC↓MEDLIHEIYTVGKRF
P18124	187	ALIARSLGKYGIICM↓EDLIHEIYTVGKRFK
P18124	192	SLGKYGIICMEDLIH↓EIYTVGKRFKEANNF
P18124	228	SSPRGGMKKKTTHFV↓EGGDAGNREDQINRL
P18124	229	SPRGGMKKKTTHFVE↓GGDAGNREDQINRLI
P62424	75	IRLQRQRAILYKRLK↓VPPAINQFTQALDRQ
P62424	79	RQRAILYKRLKVPPA↓INQFTQALDRQTATQ
P62424	101	LDRQTATQLLKLAHK↓YRPETKQEKKQRLLA
P62424	105	TATQLLKLAHKYRPE↓TKQEKKQRLLARAEK
P62424	117	RPETKQEKKQRLLAR↓AEKKAAGKGDVPTKR
P62424	119	ETKQEKKQRLLARAE↓KKAAGKGDVPTKRPP
P62424	124	KKQRLLARAEKKAAG↓KGDVPTKRPPVLRAG
P62424	200	GKARLGRLVHRKTCT↓TVAFTQVNSEDKGAL
P62424	203	RLGRLVHRKTCTTVA↓FTQVNSEDKGALAKL
P62424	205	GRLVHRKTCTTVAFT↓QVNSEDKGALAKLVE
P62424	208	VHRKTCTTVAFTQVN↓SEDKGALAKLVEAIR
P62424	216	VAFTQVNSEDKGALA↓KLVEAIRTNYNDRYD
Q6DKI1	36	AYQALKATQAKQALL↓AKKEQKKGKGLRFKR
P62917	30	FRAHVKHRKGAARLR↓AVDFAERHGYIKGIV
P62917	42	RLRAVDFAERHGYIK↓GIVKDIIHDPGRGAP
P62917	128	CCLEEKPGDRGKLAR↓ASGNYATVISHNPET
P62917	134	PGDRGKLARASGNYA↓TVISHNPETKKTRVK
P62917	135	GDRGKLARASGNYAT↓VISHNPETKKTRVKL
P62917	137	RGKLARASGNYATVI↓SHNPETKKTRVKLPS
P62917	152	SHNPETKKTRVKLPS↓GSKKVISSANRAVVG
P62917	163	KLPSGSKKVISSANR↓AVVGVVAGGGRIDKP
P32969	4	MKTI↓LSNQTVDIPENVDIT
P32969	5	MKTIL↓SNQTVDIPENVDITL
P32969	6	MKTILS↓NQTVDIPENVDITLK
P32969	7	MKTILSN↓QTVDIPENVDITLKG
P32969	8	MKTILSNQ↓TVDIPENVDITLKGR
P32969	9	MKTILSNQT↓VDIPENVDITLKGRT
P32969	23	TVDIPENVDITLKGR↓TVIVKGPRGTLRRDF
P32969	46	GTLRRDFNHINVELS↓LLGKKKKRLRVDKWW
P32969	49	RRDFNHINVELSLLG↓KKKKRLRVDKWWGNR
P32969	56	NVELSLLGKKKKRLR↓VDKWWGNRKELATVR
P32969	106	MRSVYAHFPINVVIQ↓ENGSLVEIRNFLGEK
P32969	161	EGNDIELVSNSAALI↓QQATTVKNKDIRKFL
P32969	162	GNDIELVSNSAALIQ↓QATTVKNKDIRKFLD
P32969	164	DIELVSNSAALIQQA↓TTVKNKDIRKFLDGI
Q9Y221	144	GVVVYSMADIPLGFG↓VAAKSTQDCRKVDPM
Q01813	31	LEHLSGAGKAIGVLT↓SGGDAQGMNAAVRAV
Q01813	180	NVVGMVGSIDNDFCG↓TDMTIGTDSALHRII
Q01813	186	GSIDNDFCGTDMTIG↓TDSALHRIIEVVDAI
Q01813	309	QLGYDTRVTILGHVQ↓RGGTPSAFDRILASR
Q01813	335	LASRMGVEAVIALLE↓ATPDTPACVVSLNGN
Q01813	358	VVSLNGNHAVRLPLM↓ECVQMTQDVQKAMDE
Q01813	362	NGNHAVRLPLMECVQ↓MTQDVQKAMDERRFQ
Q01813	364	NHAVRLPLMECVQMT↓QDVQKAMDERRFQDA
Q01813	434	APAAGMNAAVRSAVR↓VGIADGHRMLAIYDG
Q01813	551	ATVSNNVPGSDFSIG↓ADTALNTITDTCDRI
Q01813	597	MGGYCGYLANMGGLA↓AGADAAYIFEEPFDI
Q01813	599	GYCGYLANMGGLAAG↓ADAAYIFEEPFDIRD
Q01813	601	CGYLANMGGLAAGAD↓AAYIFEEPFDIRDLQ
Q01813	603	YLANMGGLAAGADAA↓YIFEEPFDIRDLQSN
Q01813	653	ESCSENYTTDFIYQL↓YSEEGKGVFDCRKNV
P17858	22	KLRASGAGKAIGVLT↓SGGDAQGMNAAVRAV
P17858	171	NIAGLVGSIDNDFCG↓TDMTIGTDSALHRIM
P17858	177	GSIDNDFCGTDMTIG↓TDSALHRIMEVIDAI
P17858	275	IIAEGAIDRNGKPIS↓SSYVKDLVVQRLGFD
P17858	277	AEGAIDRNGKPISSS↓YVKDLVVQRLGFDTR
P17858	300	RLGFDTRVTVLGHVQ↓RGGTPSAFDRILSSK
P17858	326	LSSKMGMEAVMALLE↓ATPDTPACVVTLSGN
P17858	337	ALLEATPDTPACVVT↓LSGNQSVRLPLMECV
P17858	353	SGNQSVRLPLMECVQ↓MTKEVQKAMDDKRFD
P17858	355	NQSVRLPLMECVQMT↓KEVQKAMDDKRFDEA
P17858	359	RLPLMECVQMTKEVQ↓KAMDDKRFDEATQLR
P17858	540	ATISNNVPGTDFSLG↓SDTAVNAAMESCDRI
P17858	642	EKCHDYYTTEFLYNL↓YSSEGKGVFDCRTNV
P17858	643	KCHDYYTTEFLYNLY↓SSEGKGVFDCRTNVL
P17858	723	VIGLKKKAVAFSPVT↓ELKKDTDFEHRMPRE
P17858	726	LKKKAVAFSPVTELK↓KDTDFEHRMPREQWW
P08237	22	AAKTLGIGKAIAVLT↓SGGDAQGMNAAVRAV
P08237	171	NIVGLVGSIDNDFCG↓TDMTIGTDSALHRIM
P08237	177	GSIDNDFCGTDMTIG↓TDSALHRIMEIVDAI
P08237	300	RLGYDTRVTVLGHVQ↓RGGTPSAFDRILGSR
P52209	59	NEAKGTKVVGAQSLK↓EMVSKLKKPRRIILL
P52209	63	GTKVVGAQSLKEMVS↓KLKKPRRIILLVKAG
P52209	122	DTTRRCRDLKAKGIL↓FVGSGVSGGEEGARY
P52209	125	RRCRDLKAKGILFVG↓SGVSGGEEGARYGPS
P52209	127	CRDLKAKGILFVGSG↓VSGGEEGARYGPSLM
P52209	275	KGTGKWTAISALEYG↓VPVTLIGEAVFARCL
P52209	279	KWTAISALEYGVPVT↓LIGEAVFARCLSSLK
P52209	280	WTAISALEYGVPVTL↓IGEAVFARCLSSLKD
P52209	290	VPVTLIGEAVFARCL↓SSLKDERIQASKKLK
P52209	305	SSLKDERIQASKKLK↓GPQKFQFDGDKKSFL
P52209	308	KDERIQASKKLKGPQ↓KFQFDGDKKSFLEDI
P52209	309	DERIQASKKLKGPQK↓FQFDGDKKSFLEDIR
P52209	311	RIQASKKLKGPQKFQ↓FDGDKKSFLEDIRKA
P11021	51	TTYSCVGVFKNGRVE↓IIANDQGNRITPSYV
P11021	85	EGERLIGDAAKNQLT↓SNPENTVFDAKRLIG
P11021	89	LIGDAAKNQLTSNPE↓NTVFDAKRLIGRTWN
P11021	90	IGDAAKNQLTSNPEN↓TVFDAKRLIGRTWND
P11021	174	YLGKKVTHAVVTVPA↓YFNDAQRQATKDAGT
P11021	203	TIAGLNVMRIINEPT↓AAAIAYGLDKREGEK
P11021	206	GLNVMRIINEPTAAA↓IAYGLDKREGEKNIL
P11021	268	GGEDFDQRVMEHFIK↓LYKKKTGKDVRKDNR
P11021	270	EDFDQRVMEHFIKLY↓KKKTGKDVRKDNRAV
P11021	289	GKDVRKDNRAVQKLR↓REVEKAKRALSSQHQ
P11021	312	ALSSQHQARIEIESF↓YEGEDFSETLTRAKF
P11021	343	ELNMDLFRSTMKPVQ↓KVLEDSDLKKSDIDE
P11021	372	EIVLVGGSTRIPKIQ↓QLVKEFFNGKEPSRG
P11021	376	VGGSTRIPKIQQLVK↓EFFNGKEPSRGINPD
P11021	525	VTAEDKGTGNKNKIT↓ITNDQNRLTPEEIER
Q7L2J0	377	RKRRRTSSKSEAGAR↓GGGQGSKEKGRGSWG
Q8IZT6	143	VLKHQAILLGNAEEQ↓KKKKRSLWDTIKKKK
Q9BWD1	2	MN↓AGSDPVVIVSAARTI
Q9BWD1	4	MNAG↓SDPVVIVSAARTIIG
Q9BWD1	34	SFNGALAAVPVQDLG↓STVIKEVLKRATVAP
Q9BWD1	161	LCDGLTDAFHNCHMG↓ITAENVAKKWQVSRE
Q9BWD1	174	MGITAENVAKKWQVS↓REDQDKVAVLSQNRT
Q9BWD1	214	KEIVPVLVSTRKGLI↓EVKTDEFPRHGSNIE
Q9BWD1	249	KPYFLTDGTGTVTPA↓NASGINDGAAAVVLM
Q9BWD1	264	NASGINDGAAAVVLM↓KKSEADKRGLTPLAR
Q9BWD1	265	ASGINDGAAAVVLMK↓KSEADKRGLTPLARI
P24752	40	IRYVERSYVSKPTLK↓EVVIVSATRTPIGSF
P24752	208	GSCAENTAKKLNIAR↓NEQDAYAINSYTRSK
P24752	295	ANASTLNDGAAALVL↓MTADAAKRLNVTPLA
P39687	12	MEMGRRIHLELR↓NRTPSDVKELVLDNS
P39687	14	MEMGRRIHLELRNR↓TPSDVKELVLDNSRS
P39687	17	MGRRIHLELRNRTPS↓DVKELVLDNSRSNEG
P39687	20	RIHLELRNRTPSDVK↓ELVLDNSRSNEGKLE
P39687	115	KDLSTIEPLKKLENL↓KSLDLFNCEVTNLND
P39687	116	DLSTIEPLKKLENLK↓SLDLFNCEVTNLNDY
P39687	118	STIEPLKKLENLKSL↓DLFNCEVTNLNDYRE
P39687	119	TIEPLKKLENLKSLD↓LFNCEVTNLNDYREN
P39687	121	EPLKKLENLKSLDLF↓NCEVTNLNDYRENVF
P39687	141	NLNDYRENVFKLLPQ↓LTYLDGYDRDDKEAP
Q92688	65	NVGLISVSNLPKLPK↓LKKLELSENRIFGGL
Q92688	115	KDISTLEPLKKLECL↓KSLDLFNCEVTNLND
Q92688	116	DISTLEPLKKLECLK↓SLDLFNCEVTNLNDY
Q92688	118	STLEPLKKLECLKSL↓DLFNCEVTNLNDYRE
Q92688	119	TLEPLKKLECLKSLD↓LFNCEVTNLNDYRES
Q92688	121	EPLKKLECLKSLDLF↓NCEVTNLNDYRESVF
Q92688	141	NLNDYRESVFKLLPQ↓LTYLDGYDREDQEAP
Q9BTT0	2	ME↓MKKKINLELRNRSPE
Q9BTT0	4	MEMK↓KKINLELRNRSPEEV
Q9BTT0	58	LEFLSMANVELSSLA↓RLPSLNKLRKLELSD
Q9BTT0	116	DLSTVEALQNLKNLK↓SLDLFNCEITNLEDY
Q9BTT0	119	TVEALQNLKNLKSLD↓LFNCEITNLEDYRES
Q99798	48	MSHFEPNEYIHYDLL↓EKNINIVRKRLNRPL
Q99798	64	KNINIVRKRLNRPLT↓LSEKIVYGHLDDPAS
Q99798	133	AVPSTIHCDHLIEAQ↓VGGEKDLRRAKDINQ
Q99798	383	EKEGWPLDIRVGLIG↓SCTNSSYEDMGRSAA
Q99798	506	SPEIVTALAIAGTLK↓FNPETDYLTGTDGKK
Q99798	549	GEFDPGQDTYQHPPK↓DSSGQHVDVSPTSQR
Q99798	618	LKFRGHLDNISNNLL↓IGAINIENGKANSVR
Q99798	620	FRGHLDNISNNLLIG↓AINIENGKANSVRNA
P68032	19	EETTALVCDNGSGLV↓KAGFAGDDAPRAVFP
P68032	20	ETTALVCDNGSGLVK↓AGFAGDDAPRAVFPS
P68032	22	TALVCDNGSGLVKAG↓FAGDDAPRAVFPSIV
P68032	30	SGLVKAGFAGDDAPR↓AVFPSIVGRPRHQGV
P68032	31	GLVKAGFAGDDAPRA↓VFPSIVGRPRHQGVM
P68032	32	LVKAGFAGDDAPRAV↓FPSIVGRPRHQGVMV
P68032	43	PRAVFPSIVGRPRHQ↓GVMVGMGQKDSYVGD
P68032	46	VFPSIVGRPRHQGVM↓VGMGQKDSYVGDEAQ
P68032	48	PSIVGRPRHQGVMVG↓MGQKDSYVGDEAQSK
P68032	49	SIVGRPRHQGVMVGM↓GQKDSYVGDEAQSKR
P68032	50	IVGRPRHQGVMVGMG↓QKDSYVGDEAQSKRG
P68032	51	VGRPRHQGVMVGMGQ↓KDSYVGDEAQSKRGI
P68032	52	GRPRHQGVMVGMGQK↓DSYVGDEAQSKRGIL
P68032	54	PRHQGVMVGMGQKDS↓YVGDEAQSKRGILTL
P68032	55	RHQGVMVGMGQKDSY↓VGDEAQSKRGILTLK
P68032	106	FYNELRVAPEEHPTL↓LTEAPLNPKANREKM
P68032	107	YNELRVAPEEHPTLL↓TEAPLNPKANREKMT
P68032	108	NELRVAPEEHPTLLT↓EAPLNPKANREKMTQ
P68032	109	ELRVAPEEHPTLLTE↓APLNPKANREKMTQI
P68032	141	ETFNVPAMYVAIQAV↓LSLYASGRTTGIVLD
P68032	179	VPIYEGYALPHAIMR↓LDLAGRDLTDYLMKI
P68032	188	PHAIMRLDLAGRDLT↓DYLMKILTERGYSFV
P68032	192	MRLDLAGRDLTDYLM↓KILTERGYSFVTTAE
P68032	208	ILTERGYSFVTTAER↓EIVRDIKEKLCYVAL
P68032	230	EKLCYVALDFENEMA↓TAASSSSLEKSYELP
P68032	232	LCYVALDFENEMATA↓ASSSSLEKSYELPDG
P68032	234	YVALDFENEMATAAS↓SSSLEKSYELPDGQV
P68032	235	VALDFENEMATAASS↓SSLEKSYELPDGQVI
P68032	238	DFENEMATAASSSSL↓EKSYELPDGQVITIG
P68032	239	FENEMATAASSSSLE↓KSYELPDGQVITIGN
P68032	241	NEMATAASSSSLEKS↓YELPDGQVITIGNER
P68032	302	DIDIRKDLYANNVLS↓GGTTMYPGIADRMQK
P68032	306	RKDLYANNVLSGGTT↓MYPGIADRMQKEITA
P68032	320	TMYPGIADRMQKEIT↓ALAPSTMKIKIIAPP
P68032	325	IADRMQKEITALAPS↓TMKIKIIAPPERKYS
P68032	328	RMQKEITALAPSTMK↓IKIIAPPERKYSVWI
P68133	19	DETTALVCDNGSGLV↓KAGFAGDDAPRAVFP
P68133	20	ETTALVCDNGSGLVK↓AGFAGDDAPRAVFPS
P68133	22	TALVCDNGSGLVKAG↓FAGDDAPRAVFPSIV
P68133	30	SGLVKAGFAGDDAPR↓AVFPSIVGRPRHQGV
P68133	31	GLVKAGFAGDDAPRA↓VFPSIVGRPRHQGVM
P68133	32	LVKAGFAGDDAPRAV↓FPSIVGRPRHQGVMV
P68133	43	PRAVFPSIVGRPRHQ↓GVMVGMGQKDSYVGD
P68133	46	VFPSIVGRPRHQGVM↓VGMGQKDSYVGDEAQ
P68133	48	PSIVGRPRHQGVMVG↓MGQKDSYVGDEAQSK
P68133	49	SIVGRPRHQGVMVGM↓GQKDSYVGDEAQSKR
P68133	50	IVGRPRHQGVMVGMG↓QKDSYVGDEAQSKRG
P68133	51	VGRPRHQGVMVGMGQ↓KDSYVGDEAQSKRGI
P68133	52	GRPRHQGVMVGMGQK↓DSYVGDEAQSKRGIL
P68133	54	PRHQGVMVGMGQKDS↓YVGDEAQSKRGILTL
P68133	55	RHQGVMVGMGQKDSY↓VGDEAQSKRGILTLK
P68133	106	FYNELRVAPEEHPTL↓LTEAPLNPKANREKM
P68133	107	YNELRVAPEEHPTLL↓TEAPLNPKANREKMT
P68133	108	NELRVAPEEHPTLLT↓EAPLNPKANREKMTQ
P68133	109	ELRVAPEEHPTLLTE↓APLNPKANREKMTQI
P68133	141	ETFNVPAMYVAIQAV↓LSLYASGRTTGIVLD
P68133	179	VPIYEGYALPHAIMR↓LDLAGRDLTDYLMKI
P68133	188	PHAIMRLDLAGRDLT↓DYLMKILTERGYSFV
P68133	192	MRLDLAGRDLTDYLM↓KILTERGYSFVTTAE
P68133	208	ILTERGYSFVTTAER↓EIVRDIKEKLCYVAL
P68133	230	EKLCYVALDFENEMA↓TAASSSSLEKSYELP
P68133	232	LCYVALDFENEMATA↓ASSSSLEKSYELPDG
P68133	234	YVALDFENEMATAAS↓SSSLEKSYELPDGQV
P68133	235	VALDFENEMATAASS↓SSLEKSYELPDGQVI
P68133	238	DFENEMATAASSSSL↓EKSYELPDGQVITIG
P68133	239	FENEMATAASSSSLE↓KSYELPDGQVITIGN
P68133	241	NEMATAASSSSLEKS↓YELPDGQVITIGNER
P68133	302	DIDIRKDLYANNVMS↓GGTTMYPGIADRMQK
P68133	306	RKDLYANNVMSGGTT↓MYPGIADRMQKEITA
P68133	320	TMYPGIADRMQKEIT↓ALAPSTMKIKIIAPP
P68133	325	IADRMQKEITALAPS↓TMKIKIIAPPERKYS
P68133	328	RMQKEITALAPSTMK↓IKIIAPPERKYSVWI
P62736	19	EDSTALVCDNGSGLC↓KAGFAGDDAPRAVFP
P62736	20	DSTALVCDNGSGLCK↓AGFAGDDAPRAVFPS
P62736	22	TALVCDNGSGLCKAG↓FAGDDAPRAVFPSIV
P62736	30	SGLCKAGFAGDDAPR↓AVFPSIVGRPRHQGV
P62736	31	GLCKAGFAGDDAPRA↓VFPSIVGRPRHQGVM
P62736	32	LCKAGFAGDDAPRAV↓FPSIVGRPRHQGVMV
P62736	43	PRAVFPSIVGRPRHQ↓GVMVGMGQKDSYVGD
P62736	46	VFPSIVGRPRHQGVM↓VGMGQKDSYVGDEAQ
P62736	48	PSIVGRPRHQGVMVG↓MGQKDSYVGDEAQSK
P62736	49	SIVGRPRHQGVMVGM↓GQKDSYVGDEAQSKR
P62736	50	IVGRPRHQGVMVGMG↓QKDSYVGDEAQSKRG
P62736	51	VGRPRHQGVMVGMGQ↓KDSYVGDEAQSKRGI
P62736	52	GRPRHQGVMVGMGQK↓DSYVGDEAQSKRGIL
P62736	54	PRHQGVMVGMGQKDS↓YVGDEAQSKRGILTL
P62736	55	RHQGVMVGMGQKDSY↓VGDEAQSKRGILTLK
P62736	106	FYNELRVAPEEHPTL↓LTEAPLNPKANREKM
P62736	107	YNELRVAPEEHPTLL↓TEAPLNPKANREKMT
P62736	108	NELRVAPEEHPTLLT↓EAPLNPKANREKMTQ
P62736	109	ELRVAPEEHPTLLTE↓APLNPKANREKMTQI
P62736	141	ETFNVPAMYVAIQAV↓LSLYASGRTTGIVLD
P62736	179	VPIYEGYALPHAIMR↓LDLAGRDLTDYLMKI
P62736	188	PHAIMRLDLAGRDLT↓DYLMKILTERGYSFV
P62736	192	MRLDLAGRDLTDYLM↓KILTERGYSFVTTAE
P62736	208	ILTERGYSFVTTAER↓EIVRDIKEKLCYVAL
P62736	230	EKLCYVALDFENEMA↓TAASSSSLEKSYELP
P62736	232	LCYVALDFENEMATA↓ASSSSLEKSYELPDG
P62736	234	YVALDFENEMATAAS↓SSSLEKSYELPDGQV
P62736	235	VALDFENEMATAASS↓SSLEKSYELPDGQVI
P62736	238	DFENEMATAASSSSL↓EKSYELPDGQVITIG
P62736	239	FENEMATAASSSSLE↓KSYELPDGQVITIGN
P62736	241	NEMATAASSSSLEKS↓YELPDGQVITIGNER
P62736	302	DIDIRKDLYANNVLS↓GGTTMYPGIADRMQK
P62736	306	RKDLYANNVLSGGTT↓MYPGIADRMQKEITA
P62736	320	TMYPGIADRMQKEIT↓ALAPSTMKIKIIAPP
P62736	325	IADRMQKEITALAPS↓TMKIKIIAPPERKYS
P62736	328	RMQKEITALAPSTMK↓IKIIAPPERKYSVWI
P60709	17	DDIAALVVDNGSGMC↓KAGFAGDDAPRAVFP
P60709	18	DIAALVVDNGSGMCK↓AGFAGDDAPRAVFPS
P60709	20	AALVVDNGSGMCKAG↓FAGDDAPRAVFPSIV
P60709	28	SGMCKAGFAGDDAPR↓AVFPSIVGRPRHQGV
P60709	29	GMCKAGFAGDDAPRA↓VFPSIVGRPRHQGVM
P60709	30	MCKAGFAGDDAPRAV↓FPSIVGRPRHQGVMV
P60709	41	PRAVFPSIVGRPRHQ↓GVMVGMGQKDSYVGD
P60709	44	VFPSIVGRPRHQGVM↓VGMGQKDSYVGDEAQ
P60709	46	PSIVGRPRHQGVMVG↓MGQKDSYVGDEAQSK
P60709	47	SIVGRPRHQGVMVGM↓GQKDSYVGDEAQSKR
P60709	48	IVGRPRHQGVMVGMG↓QKDSYVGDEAQSKRG
P60709	49	VGRPRHQGVMVGMGQ↓KDSYVGDEAQSKRGI
P60709	50	GRPRHQGVMVGMGQK↓DSYVGDEAQSKRGIL
P60709	52	PRHQGVMVGMGQKDS↓YVGDEAQSKRGILTL
P60709	53	RHQGVMVGMGQKDSY↓VGDEAQSKRGILTLK
P60709	95	DMEKIWHHTFYNELR↓VAPEEHPVLLTEAPL
P60709	99	IWHHTFYNELRVAPE↓EHPVLLTEAPLNPKA
P60709	104	FYNELRVAPEEHPVL↓LTEAPLNPKANREKM
P60709	105	YNELRVAPEEHPVLL↓TEAPLNPKANREKMT
P60709	106	NELRVAPEEHPVLLT↓EAPLNPKANREKMTQ
P60709	107	ELRVAPEEHPVLLTE↓APLNPKANREKMTQI
P60709	139	ETFNTPAMYVAIQAV↓LSLYASGRTTGIVMD
P60709	160	GRTTGIVMDSGDGVT↓HTVPIYEGYALPHAI
P60709	166	VMDSGDGVTHTVPIY↓EGYALPHAILRLDLA
P60709	177	VPIYEGYALPHAILR↓LDLAGRDLTDYLMKI
P60709	186	PHAILRLDLAGRDLT↓DYLMKILTERGYSFT
P60709	190	LRLDLAGRDLTDYLM↓KILTERGYSFTTTAE
P60709	196	GRDLTDYLMKILTER↓GYSFTTTAEREIVRD
P60709	198	DLTDYLMKILTERGY↓SFTTTAEREIVRDIK
P60709	206	ILTERGYSFTTTAER↓EIVRDIKEKLCYVAL
P60709	228	EKLCYVALDFEQEMA↓TAASSSSLEKSYELP
P60709	230	LCYVALDFEQEMATA↓ASSSSLEKSYELPDG
P60709	232	YVALDFEQEMATAAS↓SSSLEKSYELPDGQV
P60709	233	VALDFEQEMATAASS↓SSLEKSYELPDGQVI
P60709	236	DFEQEMATAASSSSL↓EKSYELPDGQVITIG
P60709	237	FEQEMATAASSSSLE↓KSYELPDGQVITIGN
P60709	239	QEMATAASSSSLEKS↓YELPDGQVITIGNER
P60709	268	RFRCPEALFQPSFLG↓MESCGIHETTFNSIM
P60709	270	RCPEALFQPSFLGME↓SCGIHETTFNSIMKC
P60709	273	EALFQPSFLGMESCG↓IHETTFNSIMKCDVD
P60709	275	LFQPSFLGMESCGIH↓ETTFNSIMKCDVDIR
P60709	280	FLGMESCGIHETTFN↓SIMKCDVDIRKDLYA
P60709	282	GMESCGIHETTFNSI↓MKCDVDIRKDLYANT
P60709	283	MESCGIHETTFNSIM↓KCDVDIRKDLYANTV
P60709	290	ETTFNSIMKCDVDIR↓KDLYANTVLSGGTTM
P60709	300	DVDIRKDLYANTVLS↓GGTTMYPGIADRMQK
P60709	304	RKDLYANTVLSGGTT↓MYPGIADRMQKEITA
P60709	318	TMYPGIADRMQKEIT↓ALAPSTMKIKIIAPP
P60709	323	IADRMQKEITALAPS↓TMKIKIIAPPERKYS
P60709	326	RMQKEITALAPSTMK↓IKIIAPPERKYSVWI
P60709	358	SILASLSTFQQMWIS↓KQEYDESGPSIVHRK
P60709	359	ILASLSTFQQMWISK↓QEYDESGPSIVHRKC
P63261	17	EEIAALVIDNGSGMC↓KAGFAGDDAPRAVFP
P63261	18	EIAALVIDNGSGMCK↓AGFAGDDAPRAVFPS
P63261	20	AALVIDNGSGMCKAG↓FAGDDAPRAVFPSIV
P63261	28	SGMCKAGFAGDDAPR↓AVFPSIVGRPRHQGV
P63261	29	GMCKAGFAGDDAPRA↓VFPSIVGRPRHQGVM
P63261	30	MCKAGFAGDDAPRAV↓FPSIVGRPRHQGVMV
P63261	41	PRAVFPSIVGRPRHQ↓GVMVGMGQKDSYVGD
P63261	44	VFPSIVGRPRHQGVM↓VGMGQKDSYVGDEAQ
P63261	46	PSIVGRPRHQGVMVG↓MGQKDSYVGDEAQSK
P63261	47	SIVGRPRHQGVMVGM↓GQKDSYVGDEAQSKR
P63261	48	IVGRPRHQGVMVGMG↓QKDSYVGDEAQSKRG
P63261	49	VGRPRHQGVMVGMGQ↓KDSYVGDEAQSKRGI
P63261	50	GRPRHQGVMVGMGQK↓DSYVGDEAQSKRGIL
P63261	52	PRHQGVMVGMGQKDS↓YVGDEAQSKRGILTL
P63261	53	RHQGVMVGMGQKDSY↓VGDEAQSKRGILTLK
P63261	95	DMEKIWHHTFYNELR↓VAPEEHPVLLTEAPL
P63261	99	IWHHTFYNELRVAPE↓EHPVLLTEAPLNPKA
P63261	104	FYNELRVAPEEHPVL↓LTEAPLNPKANREKM
P63261	105	YNELRVAPEEHPVLL↓TEAPLNPKANREKMT
P63261	106	NELRVAPEEHPVLLT↓EAPLNPKANREKMTQ
P63261	107	ELRVAPEEHPVLLTE↓APLNPKANREKMTQI
P63261	139	ETFNTPAMYVAIQAV↓LSLYASGRTTGIVMD
P63261	160	GRTTGIVMDSGDGVT↓HTVPIYEGYALPHAI
P63261	166	VMDSGDGVTHTVPIY↓EGYALPHAILRLDLA
P63261	177	VPIYEGYALPHAILR↓LDLAGRDLTDYLMKI
P63261	186	PHAILRLDLAGRDLT↓DYLMKILTERGYSFT
P63261	190	LRLDLAGRDLTDYLM↓KILTERGYSFTTTAE
P63261	196	GRDLTDYLMKILTER↓GYSFTTTAEREIVRD
P63261	198	DLTDYLMKILTERGY↓SFTTTAEREIVRDIK
P63261	206	ILTERGYSFTTTAER↓EIVRDIKEKLCYVAL
P63261	228	EKLCYVALDFEQEMA↓TAASSSSLEKSYELP
P63261	230	LCYVALDFEQEMATA↓ASSSSLEKSYELPDG
P63261	232	YVALDFEQEMATAAS↓SSSLEKSYELPDGQV
P63261	233	VALDFEQEMATAASS↓SSLEKSYELPDGQVI
P63261	236	DFEQEMATAASSSSL↓EKSYELPDGQVITIG
P63261	237	FEQEMATAASSSSLE↓KSYELPDGQVITIGN
P63261	239	QEMATAASSSSLEKS↓YELPDGQVITIGNER
P63261	268	RFRCPEALFQPSFLG↓MESCGIHETTFNSIM
P63261	270	RCPEALFQPSFLGME↓SCGIHETTFNSIMKC
P63261	273	EALFQPSFLGMESCG↓IHETTFNSIMKCDVD
P63261	275	LFQPSFLGMESCGIH↓ETTFNSIMKCDVDIR
P63261	280	FLGMESCGIHETTFN↓SIMKCDVDIRKDLYA
P63261	282	GMESCGIHETTFNSI↓MKCDVDIRKDLYANT
P63261	283	MESCGIHETTFNSIM↓KCDVDIRKDLYANTV
P63261	290	ETTFNSIMKCDVDIR↓KDLYANTVLSGGTTM
P63261	300	DVDIRKDLYANTVLS↓GGTTMYPGIADRMQK
P63261	304	RKDLYANTVLSGGTT↓MYPGIADRMQKEITA
P63261	318	TMYPGIADRMQKEIT↓ALAPSTMKIKIIAPP
P63261	323	IADRMQKEITALAPS↓TMKIKIIAPPERKYS
P63261	326	RMQKEITALAPSTMK↓IKIIAPPERKYSVWI
P63261	358	SILASLSTFQQMWIS↓KQEYDESGPSIVHRK
P63261	359	ILASLSTFQQMWISK↓QEYDESGPSIVHRKC
P63267	18	EETTALVCDNGSGLC↓KAGFAGDDAPRAVFP
P63267	19	ETTALVCDNGSGLCK↓AGFAGDDAPRAVFPS
P63267	21	TALVCDNGSGLCKAG↓FAGDDAPRAVFPSIV
P63267	29	SGLCKAGFAGDDAPR↓AVFPSIVGRPRHQGV
P63267	30	GLCKAGFAGDDAPRA↓VFPSIVGRPRHQGVM
P63267	31	LCKAGFAGDDAPRAV↓FPSIVGRPRHQGVMV
P63267	42	PRAVFPSIVGRPRHQ↓GVMVGMGQKDSYVGD
P63267	45	VFPSIVGRPRHQGVM↓VGMGQKDSYVGDEAQ
P63267	47	PSIVGRPRHQGVMVG↓MGQKDSYVGDEAQSK
P63267	48	SIVGRPRHQGVMVGM↓GQKDSYVGDEAQSKR
P63267	49	IVGRPRHQGVMVGMG↓QKDSYVGDEAQSKRG
P63267	50	VGRPRHQGVMVGMGQ↓KDSYVGDEAQSKRGI
P63267	51	GRPRHQGVMVGMGQK↓DSYVGDEAQSKRGIL
P63267	53	PRHQGVMVGMGQKDS↓YVGDEAQSKRGILTL
P63267	54	RHQGVMVGMGQKDSY↓VGDEAQSKRGILTLK
P63267	105	FYNELRVAPEEHPTL↓LTEAPLNPKANREKM
P63267	106	YNELRVAPEEHPTLL↓TEAPLNPKANREKMT
P63267	107	NELRVAPEEHPTLLT↓EAPLNPKANREKMTQ
P63267	108	ELRVAPEEHPTLLTE↓APLNPKANREKMTQI
P63267	140	ETFNVPAMYVAIQAV↓LSLYASGRTTGIVLD
P63267	178	VPIYEGYALPHAIMR↓LDLAGRDLTDYLMKI
P63267	187	PHAIMRLDLAGRDLT↓DYLMKILTERGYSFV
P63267	191	MRLDLAGRDLTDYLM↓KILTERGYSFVTTAE
P63267	207	ILTERGYSFVTTAER↓EIVRDIKEKLCYVAL
P63267	229	EKLCYVALDFENEMA↓TAASSSSLEKSYELP
P63267	231	LCYVALDFENEMATA↓ASSSSLEKSYELPDG
P63267	233	YVALDFENEMATAAS↓SSSLEKSYELPDGQV
P63267	234	VALDFENEMATAASS↓SSLEKSYELPDGQVI
P63267	237	DFENEMATAASSSSL↓EKSYELPDGQVITIG
P63267	238	FENEMATAASSSSLE↓KSYELPDGQVITIGN
P63267	240	NEMATAASSSSLEKS↓YELPDGQVITIGNER
P63267	301	DIDIRKDLYANNVLS↓GGTTMYPGIADRMQK
P63267	305	RKDLYANNVLSGGTT↓MYPGIADRMQKEITA
P63267	319	TMYPGIADRMQKEIT↓ALAPSTMKIKIIAPP
P63267	324	IADRMQKEITALAPS↓TMKIKIIAPPERKYS
P63267	327	RMQKEITALAPSTMK↓IKIIAPPERKYSVWI
Q9H568	54	ENPGPSYARRRVSLG↓IDICHPDTFSYPIER
Q9H568	233	GEALDFRERQQSALD↓ESNTYQLPDGSRVEL
Q9H568	259	RVELTPMQRVAPEMF↓FSPQVFEQPGPSIPR
P61160	46	FPALVGRPIIRSTTK↓VGNIEIKDLMVGDEA
P61160	48	ALVGRPIIRSTTKVG↓NIEIKDLMVGDEASE
P61160	51	GRPIIRSTTKVGNIE↓IKDLMVGDEASELRS
P61160	53	PIIRSTTKVGNIEIK↓DLMVGDEASELRSML
P61160	56	RSTTKVGNIEIKDLM↓VGDEASELRSMLEVN
P61160	96	WDDMKHLWDYTFGPE↓KLNIDTRNCKILLTE
P61160	204	TRYLIKLLLLRGYAF↓NHSADFETVRMIKEK
P61160	241	IEQEQKLALETTVLV↓ESYTLPDGRIIKVGG
P61160	277	EALFQPHLINVEGVG↓VAELLFNTIQAADID
P61160	279	LFQPHLINVEGVGVA↓ELLFNTIQAADIDTR
P61160	282	PHLINVEGVGVAELL↓FNTIQAADIDTRSEF
P61160	287	VEGVGVAELLFNTIQ↓AADIDTRSEFYKHIV
P61160	362	PRRKHMVFLGGAVLA↓DIMKDKDNFWMTRQE
P61160	375	LADIMKDKDNFWMTR↓QEYQEKGVRVLEKLG
Q92747	157	STVLSLDWHPNNVLL↓AAGSCDFKCRVFSAY
Q92747	158	TVLSLDWHPNNVLLA↓AGSCDFKCRVFSAYI
Q92747	328	DRNTALETLHQNSIT↓QVSIYEVDKQDCRKF
O15143	49	YEKSGAKWTKVHELK↓EHNGQVTGIDWAPES
O15143	107	LRINRAARCVRWAPN↓ENKFAVGSGSRVISI
O15143	157	STVLSLDWHPNNVLL↓AAGSCDFKCRIFSAY
O15143	158	TVLSLDWHPNNVLLA↓AGSCDFKCRIFSAYI
O15144	130	LKRNCFASVFEKYFQ↓FQEEGKEGENRAVIH
O15144	290	VLNRARPDAEKKEMK↓TITGKTFSSR
O15145	9	MPAYHSSLM↓DPDTKLIGNMALLPI
O15145	116	NFPIPGEPGFPLNAI↓YAKPANKQEDEVMRA
O15145	117	FPIPGEPGFPLNAIY↓AKPANKQEDEVMRAY
O15145	121	GEPGFPLNAIYAKPA↓NKQEDEVMRAYLQQL
P59998	19	LRPYLSAVRATLQAA↓LCLENFSSQVVERHN
P59998	21	PYLSAVRATLQAALC↓LENFSSQVVERHNKP
P59998	22	YLSAVRATLQAALCL↓ENFSSQVVERHNKPE
P59998	23	LSAVRATLQAALCLE↓NFSSQVVERHNKPEV
P59998	26	VRATLQAALCLENFS↓SQVVERHNKPEVEVR
O15511	64	NMTAALQAALKNPPI↓NTKSQAVKDRAGSIV
Q9BPX5	62	LRQGDMLRAFHAALR↓NSPVNTKNQAVKERA
Q9BPX5	69	RAFHAALRNSPVNTK↓NQAVKERAQGVVLKV
Q9BPX5	89	ERAQGVVLKVLTNFK↓SSEIEQAVQSLDRNG
P61158	36	AGNTEPQFIIPSCIA↓IKESAKVGDQAQRRV
P61158	38	NTEPQFIIPSCIAIK↓ESAKVGDQAQRRVMK
P61158	71	DLDFFIGDEAIEKPT↓YATKWPIRHGIVEDW
P61158	79	EAIEKPTYATKWPIR↓HGIVEDWDLMERFME
P61158	218	IQQLLRDREVGIPPE↓QSLETAKAVKERYSY
P61158	222	LRDREVGIPPEQSLE↓TAKAVKERYSYVCPD
P61158	297	FHPEFANPDFTQPIS↓EVVDEVIQNCPIDVR
P61158	320	NCPIDVRRPLYKNIV↓LSGGSTMFRDFGRRL
P61158	348	RLQRDLKRTVDARLK↓LSEELSGGRLKPKPI
P61158	350	QRDLKRTVDARLKLS↓EELSGGRLKPKPIDV
Q9P1U1	71	DLDFFIGDEAIDKPT↓YATKWPIRHGIIEDW
Q9P1U1	320	NCPIDVRRPLYKNVV↓LSGGSTMFRDFGRRL
Q9P1U1	348	RLQRDLKRVVDARLR↓LSEELSGGRIKPKPV
Q9P1U1	350	QRDLKRVVDARLRLS↓EELSGGRIKPKPVEV
P53999	34	EVDKKLKRKKQVAPE↓KPVKKQKTGETSRAL
P53999	37	KKLKRKKQVAPEKPV↓KKQKTGETSRALSSS
P53999	38	KLKRKKQVAPEKPVK↓KQKTGETSRALSSSK
P53999	50	PVKKQKTGETSRALS↓SSKQSSSSRDDNMFQ
P53999	52	KKQKTGETSRALSSS↓KQSSSSRDDNMFQIG
P53999	53	KQKTGETSRALSSSK↓QSSSSRDDNMFQIGK
P53999	55	KTGETSRALSSSKQS↓SSSRDDNMFQIGKMR
P53999	114	RKGISLNPEQWSQLK↓EQISDIDDAVRKL
Q8N3C0	151	IISHFSQDDLTALVQ↓MTEKEHGDRVFFGKN
Q6VMQ6	918	RGPIQMKIPISAFST↓SSAAEQNSNTTPRIE
Q9ULW3	91	FQAEDRFVRRKKKAA↓AAAGGKKRSYTKDYT
Q9H2P0	13	MFQLPVNNLGSLR↓KARKTVKKILSDIGL
Q9H2P0	94	PFSSKFFSAYKSHFR↓NVHSEDFENRILLNC
Q9H2P0	753	PSFFEEKPEEPVVLA↓LDPKGHEDDSYEARK
O14561	75	VTQLCRQYSDMPPLT↓LEGIQDRVLYVLKLY
P13798	7	MERQVLL↓SEPEEAAALYRGLSR
P13798	31	YRGLSRQPALSAACL↓GPEVTTQYGGQYRTV
P13798	115	TMKAVLRKAGGTGPG↓EEKQFLEVWEKNRKL
P13798	178	YVAEKKRPKAESFFQ↓TKALDVSASDDEIAR
P13798	182	KKRPKAESFFQTKAL↓DVSASDDEIARLKKP
P13798	183	KRPKAESFFQTKALD↓VSASDDEIARLKKPD
P13798	341	QCSQLCLYDWYTKVT↓SVVVDVVPRQLGENF
O95372	12	MCGNTMSVPLLT↓DAATVSGAERETAAV
Q9NVZ3	159	GPKLDLGFKEGQTIK↓LNIANMKKKEGAAGN
P07741	57	IGLLARHLKATHGGR↓IDYIAGLDSRGFLFG
P00813	219	VKSGIHRTVHAGEVG↓SAEVVKEAVDILKTE
P00813	221	SGIHRTVHAGEVGSA↓EVVKEAVDILKTERL
P00813	301	QANYSLNTDDPLIFK↓STLDTDYQMTKRDMG
P00813	330	GFTEEEFKRLNINAA↓KSSFLPEDEKRELLD
P55263	105	QWMIQQPHKAATFFG↓CIGIDKFGEILKRKA
P55263	108	IQQPHKAATFFGCIG↓IDKFGEILKRKAAEA
P55263	262	AREQGFETKDIKEIA↓KKTQALPKMNSKRQR
P54819	25	EYPKGIRAVLLGPPG↓AGKGTQAPRLAENFC
P54819	36	GPPGAGKGTQAPRLA↓ENFCVCHLATGDMLR
P54819	127	DLMEKRKEKLDSVIE↓FSIPDSLLIRRITGR
P54819	160	PKSGRSYHEEFNPPK↓EPMKDDITGEPLIRR
P54819	163	GRSYHEEFNPPKEPM↓KDDITGEPLIRRSDD
P54819	190	SDDNEKALKIRLQAY↓HTQTTPLIEYYRKRG
Q9Y3D8	30	KTTLGKELASKSGLK↓YINVGDLAREEQLYD
P30566	114	PKAAGIIHLGATSCY↓VGDNTDLIILRNALD
P30566	116	AAGIIHLGATSCYVG↓DNTDLIILRNALDLL
P30566	388	RQELPFMATENIIMA↓MVKAGGSRQDCHEKI
P30566	411	QDCHEKIRVLSQQAA↓SVVKQEGGDNDLIER
P30566	412	DCHEKIRVLSQQAAS↓VVKQEGGDNDLIERI
P30566	415	EKIRVLSQQAASVVK↓QEGGDNDLIERIQVD
P30520	37	ARPGGNRVTVVLGAQ↓WGDEGKGKVVDLLAQ
P30520	180	IGPVYSSKAARSGLR↓MCDLVSDFDGFSERF
P30520	183	VYSSKAARSGLRMCD↓LVSDFDGFSERFKVL
P30520	185	SSKAARSGLRMCDLV↓SDFDGFSERFKVLAN
P30520	291	GGVCTGLGMPPQNVG↓EVYGVVKAYTTRVGI
P30520	419	LPGWNTDISNARAFK↓ELPVNAQNYVRFIED
Q01518	155	LGWVAMAPKPGPYVK↓EMNDAAMFYTNRVLK
Q8N6H7	234	AAKKGLGAKKGLGAQ↓KVSSQSFSEIERQAQ
Q9UJY5	198	SSHPEDLRAANKLIK↓EMVQEDQKRMEKISK
P36404	8	MGLLTILK↓KMKQKERELRLLMLG
P36405	11	MGLLSILRKLK↓SAPDQEVRILLLGLD
Q66PJ3	235	SDGRKKRGKYKDKRR↓KKKKKRKKLKKKGKE
Q66PJ3	236	DGRKKRGKYKDKRRK↓KKKKRKKLKKKGKEK
O00170	8	MADIIARL↓REDGIQKRVIQEGRG
O00170	9	MADIIARLR↓EDGIQKRVIQEGRGE
O00170	41	DFQDGTKATFHYRTL↓HSDDEGTVLDDSRAR
O00170	42	FQDGTKATFHYRTLH↓SDDEGTVLDDSRARG
O00170	279	VKAYFKRGKAHAAVW↓NAQEAQADFAKVLEL
O00170	314	PVVSRELQALEARIR↓QKDEEDKARFRGIFS
Q9Y2D5	118	ERTASRQAPPHIELS↓NSSPDPMAEAERTNG
Q9Y2D5	174	RCSSRDGEFTLTTLK↓KEAKFELRAFHEDKK
Q9Y2D5	809	AAGTQRPKNLMQTLM↓EDYETHKSKRRERMD
O43823	311	GPDGTGRKRKQFQLY↓EEPDTKLARVDSEGD
O43823	441	DKTVEFLQEYIVNRN↓KKIEKRRQELMEKET
Q9ULX6	273	MRRTWKTWTTADFRT↓KKKKRKQGGSPDEPD
Q9ULX6	366	LTTQDENGQTKRKLQ↓AGKKSQDKQKKRQRD
Q9ULX6	368	TQDENGQTKRKLQAG↓KKSQDKQKKRQRDRM
Q9ULX6	433	YVGTKLPKQTADFLQ↓EYVTNKTKKTEELRK
P49588	4	MDST↓LTASEIRQRFIDFFK
P49588	13	MDSTLTASEIRQR↓FIDFFKRNEHTYVHS
P49588	284	IQKGTGARPYTGKVG↓AEDADGIDMAYRVLA
P49588	616	MSNHTATHILNFALR↓SVLGEADQKGSLVAP
P49588	683	QDCPLAAAKAIQGLR↓AVFDETYPDPVRVVS
P49588	784	LKKCLSVMEAKVKAQ↓TAPNKDVQREIADLG
P49588	823	QWQKDELRETLKSLK↓KVMDDLDRASKADVQ
P49588	903	LFTVDNEAGKITCLC↓QVPQNAANRGLKASE
Q9BTE6	83	VLRVTRRGEQADHFT↓QTPLDPGSQVLVRVD
Q9BTE6	174	EKIRDRLPVNVRELS↓LDDPEVEQVSGRGLP
Q9BTE6	226	THVSNLSDLQVIKIL↓GTEKGKKNRTNLIFL
Q9BTE6	368	LLAGPPASVETLGPR↓VAEVLEGKGAGKKGR
Q9BTE6	370	AGPPASVETLGPRVA↓EVLEGKGAGKKGRFQ
Q9BTE6	374	ASVETLGPRVAEVLE↓GKGAGKKGRFQGKAT
P07327	28	VLWELKKPFSIEEVE↓VAPPKAHEVRIKMVA
P00326	28	VLWELKKPFSIEEVE↓VAPPKAHEVRIKMVA
P08319	28	IAWEAGKPLCIEEVE↓VAPPKAHEVRIQIIA
P11766	23	KAAVAWEAGKPLSIE↓EIEVAPPKAHEVRIK
P11766	26	VAWEAGKPLSIEEIE↓VAPPKAHEVRIKIIA
P11766	115	KFCLNPKTNLCQKIR↓VTQGKGLMPDGTSRF
P11766	221	VIMGCKVAGASRIIG↓VDINKDKFARAKEFG
Q8IZ83	73	CQDPITGENLASCLQ↓AQAEDVAAAVEAARM
Q8IZ83	75	DPITGENLASCLQAQ↓AEDVAAAVEAARMAF
Q8IZ83	109	AHPGVVRAQHLTRLA↓EVIQKHQRLLWTLES
P42330	293	QNVQVFEFQLTAEDM↓KAIDGLDRNLHYFNS
P30533	299	EAKIEKHNHYQKQLE↓IAHEKLRHAESVGDG
P30533	306	NHYQKQLEIAHEKLR↓HAESVGDGERVSRSR
P12814	68	NIEEDFRDGLKLMLL↓LEVISGERLAKPERG
P12814	189	DGLGFCALIHRHRPE↓LIDYGKLRKDDPLTN
P12814	245	ARPDEKAIMTYVSSF↓YHAFSGAQKAETAAN
P12814	250	KAIMTYVSSFYHAFS↓GAQKAETAANRICKV
P12814	253	MTYVSSFYHAFSGAQ↓KAETAANRICKVLAV
P35609	75	NIEEDFRNGLKLMLL↓LEVISGERLPKPDRG
Q08043	82	NIEEDFRNGLKLMLL↓LEVISGERLPRPDKG
O43707	65	QQRKTFTAWCNSHLR↓KAGTQIENIDEDFRD
O43707	87	NIDEDFRDGLKLMLL↓LEVISGERLPKPERG
O43707	208	DGLAFNALIHRHRPE↓LIEYDKLRKDDPVTN
O43707	264	ARPDEKAIMTYVSSF↓YHAFSGAQKAETAAN
O43707	269	KAIMTYVSSFYHAFS↓GAQKAETAANRICKV
O43707	272	MTYVSSFYHAFSGAQ↓KAETAANRICKVLAV
O43707	445	GKEAMLKHRDYETAT↓LSDIKALIRKHEAFE
O43707	447	EAMLKHRDYETATLS↓DIKALIRKHEAFESD
O43707	474	ESDLAAHQDRVEQIA↓AIAQELNELDYYDSH
O43707	477	LAAHQDRVEQIAAIA↓QELNELDYYDSHNVN
O43707	479	AHQDRVEQIAAIAQE↓LNELDYYDSHNVNTR
O43707	481	QDRVEQIAAIAQELN↓ELDYYDSHNVNTRCQ
O43707	588	KSTLPDADREREAIL↓AIHKEAQRIAESNHI
O43707	589	STLPDADREREAILA↓IHKEAQRIAESNHIK
O43707	638	EKVQQLVPKRDHALL↓EEQSKQQSNEHLRRQ
O43707	639	KVQQLVPKRDHALLE↓EQSKQQSNEHLRRQF
O43707	798	ALGPEEFKACLISLG↓YDVENDRQGEAEFNR
O43707	852	ETTDTDTADQVIASF↓KVLAGDKNFITAEEL
P61163	316	GGSTLFKGFGDRLLS↓EVKKLAPKDVKIRIS
P61163	319	TLFKGFGDRLLSEVK↓KLAPKDVKIRISAPQ
P61163	359	SILASLDTFKKMWVS↓KKEYEEDGARSIHRK
O43768	84	YNMAKAKMKNKQLPS↓AGPDKNLVTGDHIPT
O43768	88	KAKMKNKQLPSAGPD↓KNLVTGDHIPTPQDL
P06733	32	PTVEVDLFTSKGLFR↓AAVPSGASTGIYEAL
P06733	34	VEVDLFTSKGLFRAA↓VPSGASTGIYEALEL
P06733	40	TSKGLFRAAVPSGAS↓TGIYEALELRDNDKT
P06733	44	LFRAAVPSGASTGIY↓EALELRDNDKTRYMG
P06733	48	AVPSGASTGIYEALE↓LRDNDKTRYMGKGVS
P06733	115	ENKSKFGANAILGVS↓LAVCKAGAVEKGVPL
P06733	117	KSKFGANAILGVSLA↓VCKAGAVEKGVPLYR
P06733	119	KFGANAILGVSLAVC↓KAGAVEKGVPLYRHI
P06733	120	FGANAILGVSLAVCK↓AGAVEKGVPLYRHIA
P06733	122	ANAILGVSLAVCKAG↓AVEKGVPLYRHIADL
P06733	164	FNVINGGSHAGNKLA↓MQEFMILPVGAANFR
P06733	166	VINGGSHAGNKLAMQ↓EFMILPVGAANFREA
P06733	167	INGGSHAGNKLAMQE↓FMILPVGAANFREAM
P06733	168	NGGSHAGNKLAMQEF↓MILPVGAANFREAMR
P06733	169	GGSHAGNKLAMQEFM↓ILPVGAANFREAMRI
P06733	170	GSHAGNKLAMQEFMI↓LPVGAANFREAMRIG
P06733	243	TAIGKAGYTDKVVIG↓MDVAASEFFRSGKYD
P06733	244	AIGKAGYTDKVVIGM↓DVAASEFFRSGKYDL
P06733	245	IGKAGYTDKVVIGMD↓VAASEFFRSGKYDLD
P06733	255	VIGMDVAASEFFRSG↓KYDLDFKSPDDPSRY
P06733	260	VAASEFFRSGKYDLD↓FKSPDDPSRYISPDQ
P06733	308	DPFDQDDWGAWQKFT↓ASAGIQVVGDDLTVT
P06733	309	PFDQDDWGAWQKFTA↓SAGIQVVGDDLTVTN
P06733	310	FDQDDWGAWQKFTAS↓AGIQVVGDDLTVTNP
P06733	311	DQDDWGAWQKFTASA↓GIQVVGDDLTVTNPK
P06733	312	QDDWGAWQKFTASAG↓IQVVGDDLTVTNPKR
P06733	314	DWGAWQKFTASAGIQ↓VVGDDLTVTNPKRIA
P06733	317	AWQKFTASAGIQVVG↓DDLTVTNPKRIAKAV
P06733	321	FTASAGIQVVGDDLT↓VTNPKRIAKAVNEKS
P06733	360	QIGSVTESLQACKLA↓QANGWGVMVSHRSGE
P06733	412	PCRSERLAKYNQLLR↓IEEELGSKAKFAGRN
P06733	414	RSERLAKYNQLLRIE↓EELGSKAKFAGRNFR
P06733	418	LAKYNQLLRIEEELG↓SKAKFAGRNFRNPLA
P40222	299	QLQMEQHNERNSKLR↓QENMELAERLKKLIE
P40222	342	KHKDLQQQLVDAKLQ↓QAQEMLKEAEERHQR
P40222	444	TMYRSRWESSNKALL↓EMAEEKTVRDKELEG
P40222	445	MYRSRWESSNKALLE↓MAEEKTVRDKELEGL
Q06203	118	NCQPFVVETLHGKIA↓VAHNGELVNAARLRK
Q06203	120	QPFVVETLHGKIAVA↓HNGELVNAARLRKKL
Q06203	386	KFGVLSDNFKGKRIV↓LVDDSIVRGNTISPI
Q06203	406	IVRGNTISPIIKLLK↓ESGAKEVHIRVASPP
Q12904	41	QQVSLLKEKAILQAT↓LREEKKLRVENAKLK
Q12904	139	EKIEKKGEKKEKKQQ↓SIAGSADSKPIDVSR
Q13155	4	MPMY↓QVKPYHGGGAPLRVE
Q13155	5	MPMYQ↓VKPYHGGGAPLRVEL
Q13155	45	HGRSYGPAPGAGHVQ↓EESNLSLQALESRQD
Q13155	169	HSSVKSVPENLLKCF↓GEQNKKQPRQDYQLG
Q13155	170	SSVKSVPENLLKCFG↓EQNKKQPRQDYQLGF
Q13155	208	KTQMKFSIQTMCPIE↓GEGNIARFLFSLFGQ
Q13155	245	TLIDSWVDIAIFQLK↓EGSSKEKAAVFRSMN
Q9H4A4	18	GEHSPGSGAARRPLH↓SAQAVDVASASNFRA
Q9H4A4	20	HSPGSGAARRPLHSA↓QAVDVASASNFRAFE
Q9H4A4	21	SPGSGAARRPLHSAQ↓AVDVASASNFRAFEL
Q9H4A4	85	EPEGAAELRLDSHPC↓LEVTAAALRRERPGS
Q9H4A4	234	FQMCQPIPSYLIALA↓IGDLVSAEVGPRSRV
Q9H4A4	386	AATGRALLRQHMDIT↓GEENPLNKLRVKIEP
Q01433	116	PGPAPCLKHFPLDLR↓TSMDGKCKEIAEELF
Q01433	124	HFPLDLRTSMDGKCK↓EIAEELFTRSLAESE
Q01433	141	AEELFTRSLAESELR↓SAPYEFPEESPIEQL
Q01433	231	REFQRVTISGEEKCG↓VPFTDLLDAAKSVVR
Q01433	443	HLLRFIKRAMKRHLE↓EIVHVEQGREQTLRE
Q8TCF1	111	ECEKLEIPKPRMAAT↓QKLVKDIIDSKTGET
Q8TCF1	113	EKLEIPKPRMAATQK↓LVKDIIDSKTGETAS
Q8TCF1	190	EKSKPMFFCHRWSIG↓KAIDFAASLARLKND
Q6FI81	120	NSKVKTASKLCSALT↓LSGLVEVKELQREPL
Q6FI81	131	SALTLSGLVEVKELQ↓REPLTPEEVQSVREH
Q6FI81	254	GKKRKACKNCTCGLA↓EELEKEKSREQMSSQ
Q8NHZ8	10	MLRRKPTRLE↓LKLDDIEEFENIRKD
Q8NHZ8	12	MLRRKPTRLELK↓LDDIEEFENIRKDLE
Q8IWZ3	127	LDNPVLKTTSEIFLS↓STAEGADLRTVDPET
Q8IWZ3	194	SCALDEAAAALTRMK↓AENSHNAGQVDTRSL
Q8IWZ3	210	ENSHNAGQVDTRSLA↓EACSDGDVNAVRKLL
Q8IWZ3	1629	NFVMDVNSSKYPSLL↓LHSQEEKTSTATSKT
Q6ZW76	568	QARLRETWALARDAA↓LVLDQLRACQAELSS
O75179	154	DDLENPMLETASKLL↓LSGTADGADLRTVDP
O75179	223	SCALDEAAAALTRMR↓AESTANAGQSDNRSL
O75179	239	ESTANAGQSDNRSLA↓EACSEGDVNAVRKLL
Q8IVF6	343	MLKKDIAMLKEELYA↓IKNDSLRKEKKYIQE
A2A2Z9	352	MLKRDIAMLKEELYA↓IKNDSLRKEKKYIQE
A6QL64	808	TSDEEGSVLSIAREN↓KDGEKSRTVSSRKKP
A6QL64	876	TSDEEDSVLGIAREN↓KDGEKSRTVSSEKPP
A6QL64	978	TSDEEDSVLGIAREN↓KDGEKSRTVSSEKPP
A6QL64	1046	TSDEEDSVLSIAREN↓KDGEKSRTVSSEKPS
A6QL64	1114	TSDEKDSVLYIAREK↓KDGEKSRTVSSPKQP
Q8N2N9	484	TSVKEDSVLNIAREK↓KDGEKSRTVSFEQPP
Q5JPF3	910	TSDEEDSVLNIAREK↓KDGEKSRTVSSEKPS
P04083	131	QFDADELRAAMKGLG↓TDEDTLIEILASRTN
P04083	161	KEIRDINRVYREELK↓RDLAKDITSDTSGDF
P50995	195	PAVPPTQFGSRGTIT↓DAPGFDPLRDAEVLR
P50995	392	KFNAVLCSRSRAHLV↓AVFNEYQRMTGRDIE
P50995	481	LDIRSEYKRMYGKSL↓YHDISGDTSGDYRKI
P08758	10	MAQVLRGTVT↓DFPGFDERADAETLR
P08758	32	RADAETLRKAMKGLG↓TDEESILTLLTSRSN
P08758	54	TLLTSRSNAQRQEIS↓AAFKTLFGRDLLDDL
P08133	37	NQDAEALYTAMKGFG↓SDKEAILDIITSRSN
P08133	39	DAEALYTAMKGFGSD↓KEAILDIITSRSNRQ
P08133	102	GLMRPPAYCDAKEIK↓DAISGIGTDEKCLIE
P08133	109	YCDAKEIKDAISGIG↓TDEKCLIEILASRTN
P08133	131	EILASRTNEQMHQLV↓AAYKDAYERDLEADI
P08133	360	SAVARVELKGTVRPA↓NDFNPDADAKALRKA
P08133	380	DADAKALRKAMKGLG↓TDEDTIIDIITHRSN
P08133	445	GLMMPPAHYDAKQLK↓KAMEGAGTDEKALIE
P08133	533	AREDAQVAAEILEIA↓DTPSGDKTSLETRFM
P08133	579	EFIKMTNYDVEHTIK↓KEMSGDVRDAFVAIV
Q9BYT9	157	SKNDMNYIASSGPLF↓KDGKKRIDYILVYRK
P46013	836	DKCSASPPLRRQCIR↓ENGNVAKTPRNTYKM
P46013	1152	DTPTSTKQWPKRSLR↓KADVEEEFLALRKLT
P46013	1373	TEEAVAAGKTTKMPC↓ESSPPESADTPTSTR
P46013	1411	KRDVQKELSALKKLT↓QTSGETTHTDKVPGG
P46013	1471	TKEKAQPLEDLAGLK↓ELFQTPVCTDKPTTH
P46013	1616	EESMTNDKTAKVACK↓SSQPDPDKNPASSKR
P46013	1982	EESMTDDKITEVSCK↓SPQPDPVKTPTSSKQ
P46013	2019	KVGVKEEVLPVGKLT↓QTSGKTTQTHRETAG
P46013	2021	GVKEEVLPVGKLTQT↓SGKTTQTHRETAGDG
P46013	2244	GTPTIFKPQSKRSLR↓KADVEEESLALRKRT
P46013	2365	DTPASTKQRPKRNLR↓KADVEEEFLALRKRT
P46013	2530	TGDSKSIKAFKESPK↓QILDPAASVTGSRRQ
P46013	2706	TQESLTAGKATKIPC↓ESPPLEVVDTTASTK
P46013	2712	AGKATKIPCESPPLE↓VVDTTASTKRHLRTR
P46013	3080	NSNDMKTNKEEHKLQ↓DSVPENKGISLRSRR
Q10567	131	KITEYLCEPLRKCLK↓DEDPYVRKTAAVCVA
O75843	7	MVVPSLK↓LQDLIEEIRGAKTQA
O75843	40	EVIQKECAHIRASFR↓DGDPVHRHRQLAKLL
Q9BXS5	215	RVFLSGMPELRLGLN↓DKVLFDNTGRGKSKS
P61966	133	MGGDVQDTSKKSVLK↓AIEQADLLQEEDESP
P61966	135	GDVQDTSKKSVLKAI↓EQADLLQEEDESPRS
P63010	19	KYFTTNKKGEIFELK↓AELNNEKKEKRKEAV
P63010	131	KITEYLCEPLRKCLK↓DEDPYVRKTAAVCVA
O14617	684	EARKQEQANNPFYIK↓SSPSPQKRYQDTPGV
Q0VD83	50	TVEREAQAAEELGVV↓AVGKTGKIVEEEAQE
Q0VD83	947	HVRGQEEQPTHQAPA↓EAAPESVGEAETAEA
Q9BQE5	97	KEFPRLKRELEDHIR↓KLRALAEEVEQVHRG
Q9BZZ5	15	MPTVEELYRNYGILA↓DATEQVGQHKDAYQV
Q9UKV3	90	RVTDLKAALEQRGLA↓KSGQKSALVKRLKGA
Q9UKV3	140	QIGEEMSQNSFIKQY↓LEKQQELLRQRLERE
Q9UKV3	302	GDDEGQKSREAPILK↓EFKEEGEEIPRVKPE
Q9UKV3	830	LPKSFKRKISVVSAT↓KGVPAGNSDTEGGQP
Q9UKV3	1083	LHGVKWPQSNPKFLC↓ADYAEQDELDYHRGL
Q9UKV3	1085	GVKWPQSNPKFLCAD↓YAEQDELDYHRGLLV
Q9UKV3	1203	AKSKEKKSEKKEKAQ↓EEPPAKLLDDLFRKT
Q9UKV3	1208	KKSEKKEKAQEEPPA↓KLLDDLFRKTKAAPC
Q9UKV3	1230	RKTKAAPCIYWLPLT↓DSQIVQKEAERAERA
Q9Y2X7	31	PDPGWASISRGVLVC↓DECCSVHRSLGRHIS
Q14161	31	PDPSWASVNRGTFLC↓DECCSVHRSLGRHIS
Q14161	344	GRQKLARFNAHEFAT↓LVIDILSDAKRRQQG
Q14161	448	KNALVASEAKIQQLM↓KVNNNLSDELRIMQK
Q14161	529	MYETGSGQKPYLPMG↓EASRPEESRMRLQPF
P52594	174	LKSLLGDSAPTLHLN↓KGTPSQSPVVGRSQG
Q15027	108	HAELLDATQHTLQQQ↓IQTLVKEGLRGFREA
Q15027	176	ARAGYRGRALDYALQ↓INVIEDKRKFDIMEF
Q15027	412	GREPGGVGHVVAQVQ↓SVDGNAQCCDCREPA
Q8TDY4	35	PAGAAAFAAKMPRYR↓GAALAREEILEGDQA
Q9NWB6	117	EEEKKAEFERQRKIR↓QQEIEEKLIEEETAR
Q9NWB6	122	AEFERQRKIRQQEIE↓EKLIEEETARRVEEL
Q8TF01	237	QIDAVKRRTLPAWIR↓EGLEKMEREKQKKLE
Q8TF01	496	KKRTPNETTSVLEPK↓KEHKEKEKQGRSRSG
P54136	70	NILRKSLQAERNKPT↓KNMINIISRLQEVFG
P54136	125	GDYQCNSAMGISQML↓KTKEQKVNPREIAEN
P54136	126	DYQCNSAMGISQMLK↓TKEQKVNPREIAENI
P54136	225	HLRSTIIGESISRLF↓EFAGYDVLRLNHVGD
P54136	270	FPDYLTVSPPIGDLQ↓VFYKESKKRFDTEEE
P54136	442	WYDPKVTRVFHAGFG↓VVLGEDKKKFKTRSG
P54136	446	KVTRVFHAGFGVVLG↓EDKKKFKTRSGETVR
P54136	504	ELNAAQTSVAYGCIK↓YADLSHNRLNDYIFS
P54136	548	LLYAFTRIRSIARLA↓NIDEEMLQKAARETK
P04424	82	DKVAEEWAQGTFKLN↓SNDEDIHTANERRLK
Q8IUR7	367	HAHELRQAAFKLYAS↓LGANDEDIRKKIIET
P08243	216	VKYHHCRDVPLHALY↓DNVEKLFPGFEIETV
P08243	225	PLHALYDNVEKLFPG↓FEIETVKNNLRILFN
P08243	236	LFPGFEIETVKNNLR↓ILFNNAVKKRLMTDR
P08243	238	PGFEIETVKNNLRIL↓FNNAVKKRLMTDRRI
P08243	240	FEIETVKNNLRILFN↓NAVKKRLMTDRRIGC
P08243	289	KEAQVQYPLQTFAIG↓MEDSPDLLAARKVAD
O43776	3	MVL↓AELYVSDREGSDATG
O43776	4	MVLA↓ELYVSDREGSDATGD
O43776	34	GTKEKPFKTGLKALM↓TVGKEPFPTIYVDSQ
O43776	37	EKPFKTGLKALMTVG↓KEPFPTIYVDSQKEN
O43776	43	GLKALMTVGKEPFPT↓IYVDSQKENERWNVI
O43776	90	KSESREKKEAEDSLR↓REKNLEEAKKITIKN
O43776	221	LIGLAPAGGADNLIN↓EESDVDVQLNNRHMM
O43776	238	SDVDVQLNNRHMMIR↓GENMSKILKARSMVT
O43776	239	DVDVQLNNRHMMIRG↓ENMSKILKARSMVTR
P00505	37	AAASARASSWWTHVE↓MGPPDPILGVTEAFK
P00505	130	ENSEVLKSGRFVTVQ↓TISGTGALRIGASFL
P00505	295	MGLYGERVGAFTMVC↓KDADEAKRVESQLKI
P00505	342	AAILNTPDLRKQWLQ↓EVKVMADRIIGMRTQ
P00505	382	THNWQHITDQIGMFC↓FTGLKPEQVERLIKE
P14868	15	MPSASASRKSQEKPR↓EIMDAAEDYAKERYG
P14868	18	ASASRKSQEKPREIM↓DAAEDYAKERYGISS
P14868	19	SASRKSQEKPREIMD↓AAEDYAKERYGISSM
P14868	52	QEKPDRVLVRVRDLT↓IQKADEVVWVRARVH
P14868	54	KPDRVLVRVRDLTIQ↓KADEVVWVRARVHTS
P14868	109	DHASKQMVKFAANIN↓KESIVDVEGVVRKVN
P14868	155	KIYVISLAEPRLPLQ↓LDDAVRPEAEGEEEG
P14868	157	YVISLAEPRLPLQLD↓DAVRPEAEGEEEGRA
P14868	188	VNQDTRLDNRVIDLR↓TSTSQAVFRLQSGIC
P14868	334	RFQTEIQTVNKQFPC↓EPFKFLEPTLRLEYC
P14868	421	PRNPKQSNSYDMFMR↓GEEILSGAQRIHDPQ
Q6PI48	340	ATYGTDKPDTRFGMK↓IIDISDVFRNTEIGF
Q6PI48	632	PDSVPPEELKPYHIR↓VSKPTDSKAERAH
Q9UBB4	15	MAAPRPPPARLSGVM↓VPAPIQDLEALRALT
Q8WWM7	110	IGSARGQSTGKGPPQ↓SPVFEGVYNNSRMLH
Q8WWM7	277	NYGVKTTYDSSLSSY↓TVPLEKDNSEEFRQR
Q8WWM7	282	TTYDSSLSSYTVPLE↓KDNSEEFRQRELRAA
Q8WWM7	312	QLAREIESSPQYRLR↓IAMENDDGRTEEEKH
Q8WWM7	673	LNPNAKEFNPTKPLL↓SVNKSTSTPTSPGPR
Q14CW9	150	NDDINDNDWSYGSEK↓KAKKRKSDKNPNSPR
P25705	43	SFIAARNFHASNTHL↓QKTGTAEMSSILEER
P25705	61	GTAEMSSILEERILG↓ADTSVDLEETGRVLS
P25705	155	PVGEELLGRVVDALG↓NAIDGKGPIGSKTRR
P25705	194	IPRISVREPMQTGIK↓AVDSLVPIGRGQREL
P25705	220	QRELIIGDRQTGKTS↓IAIDTIINQKRFNDG
P25705	222	ELIIGDRQTGKTSIA↓IDTIINQKRFNDGSD
P06576	50	APTAVHPVRDYAAQT↓SPSPKAGAATGRIVA
P06576	112	EVAQHLGESTVRTIA↓MDGTEGLVRGQKVLD
P06576	330	SEVSALLGRIPSAVG↓YQPTLATDMGTMQER
P06576	334	ALLGRIPSAVGYQPT↓LATDMGTMQERITTT
P06576	393	LDATTVLSRAIAELG↓IYPAVDPLDSTSRIM
P06576	414	PLDSTSRIMDPNIVG↓SEHYDVARGVQKILQ
P48047	56	ATALYSAASKQNKLE↓QVEKELLRVAQILKE
P18859	40	GVTAVAFNKELDPIQ↓KLFVDKIREYKSKRQ
Q6PL18	970	LEVLPVAPPPEPRSL↓TAEEVKRLEEQEEDT
Q9ULI0	618	KCVGYCGADIKALCT↓EAALIALRRRYPQIY
Q9UII2	41	SDQSENVDRGAGSIR↓EAGGAFGKREQAEEE
Q96S55	423	PLSHSSNSSSEPAMF↓IEDKAVDTLAYLSDG
P61221	201	ILDRKDETKTQAIVC↓QQLDLTHLKERNVED
P61221	205	KDETKTQAIVCQQLD↓LTHLKERNVEDLSGG
P61221	379	VAGEFTDSEIMVMLG↓ENGTGKTTFIRMLAG
P61221	443	HEKIRDAYTHPQFVT↓DVMKPLQIENIIDQE
P61221	450	YTHPQFVTDVMKPLQ↓IENIIDQEVQTLSGG
Q8NE71	68	EEEKVLKEKEQQQQQ↓QQQQQKKKRDTRKGR
Q8NE71	69	EEKVLKEKEQQQQQQ↓QQQQKKKRDTRKGRR
Q8NE71	70	EKVLKEKEQQQQQQQ↓QQQKKKRDTRKGRRK
Q8NE71	262	DPYAHLSKKEKKKLK↓KQMEYERQVASLKAA
Q8NE71	275	LKKQMEYERQVASLK↓AANAAENDFSVSQAE
Q8NE71	277	KQMEYERQVASLKAA↓NAAENDFSVSQAEMS
Q8NE71	420	DTAAERLEKVYEELR↓ATGAAAAEAKARRIL
Q8NE71	423	AERLEKVYEELRATG↓AAAAEAKARRILAGL
Q8NE71	587	KQTKEALTRKQQKCR↓RKNQDEESQEAPELL
Q8NE71	641	LHGVTFGYQGQKPLF↓KNLDFGIDMDSRICI
Q8NE71	671	VGPNGVGKSTLLLLL↓TGKLTPTHGEMRKNH
Q8NE71	673	PNGVGKSTLLLLLTG↓KLTPTHGEMRKNHRL
Q9UG63	6	MPSDLA↓KKKAAKKKEAAKARQ
Q9UG63	24	AAKKKEAAKARQRPR↓KGHEENGDVVTEPQV
Q9UG63	506	EKEEMRKIIGRYGLT↓GKQQVSPIRNLSDGQ
P53396	51	DTDWARLLQDHPWLL↓SQNLVVKPDQLIKRR
P53396	52	TDWARLLQDHPWLLS↓QNLVVKPDQLIKRRG
P53396	53	DWARLLQDHPWLLSQ↓NLVVKPDQLIKRRGK
P53396	54	WARLLQDHPWLLSQN↓LVVKPDQLIKRRGKL
P53396	55	ARLLQDHPWLLSQNL↓VVKPDQLIKRRGKLG
P53396	267	IADLDAKSGASLKLT↓LLNPKGRIWTMVAGG
P53396	353	IIGGSIANFTNVAAT↓FKGIVRAIRDYQGPL
P53396	369	KGIVRAIRDYQGPLK↓EHEVTIFVRRGGPNY
P53396	378	YQGPLKEHEVTIFVR↓RGGPNYQEGLRVMGE
P53396	439	PNQPPTAAHTANFLL↓NASGSTSTPAPSRTA
P53396	440	NQPPTAAHTANFLLN↓ASGSTSTPAPSRTAS
P53396	512	KAIVWGMQTRAVQGM↓LDFDYVCSRDEPSVA
P53396	514	IVWGMQTRAVQGMLD↓FDYVCSRDEPSVAAM
P53396	576	KHPEVDVLINFASLR↓SAYDSTMETMNYAQI
P53396	593	YDSTMETMNYAQIRT↓IAIIAEGIPEALTRK
P53396	667	RPGSVAYVSRSGGMS↓NELNNIISRTTDGVY
P53396	694	GVYEGVAIGGDRYPG↓STFMDHVLRYQDTPG
P53396	780	NQASETAVAKNQALK↓EAGVFVPRSFDELGE
P46063	521	NEKLTPLKLIDSWMG↓KGAAKLRVAGVVAPT
P46063	591	NLLNNEAHAITMQVT↓KSTQNSFRAESSQTC
P46063	632	KNSGNFQKKAANMLQ↓QSGSKNTGAKKRKID
P46063	634	SGNFQKKAANMLQQS↓GSKNTGAKKRKIDDA
Q08211	24	AWCGKRKMTPSYEIR↓AVGNKNRQKFMCEVQ
Q08211	49	MCEVQVEGYNYTGMG↓NSTNKKDAQSNAARD
Q08211	402	LPVKKFESEILEAIS↓QNSVVIIRGATGCGK
Q08211	416	SQNSVVIIRGATGCG↓KTTQVPQFILDDFIQ
Q08211	423	IRGATGCGKTTQVPQ↓FILDDFIQNDRAAEC
Q08211	818	SIKLLRLGGIGQFLA↓KAIEPPPLDAVIEAE
Q08211	919	RNFAGNRFSDHVALL↓SVFQAWDDARMGGEE
Q08211	1119	AAMEALVVEVTKQPA↓IISQLDPVNERMLNM
Q08211	1122	EALVVEVTKQPAIIS↓QLDPVNERMLNMIRQ
Q92499	310	RELAEQTLNNIKQFK↓KYIDNPKLRELLIIG
Q92499	379	RFLVLDEADGLLSQG↓YSDFINRMHNQIPQV
Q92499	465	KTDRLWERLGKSHIR↓TDDVHAKDNTRPGAN
Q92499	730	AALEKEAQTSFLHLG↓YLPNQLFRTF
Q9NVP1	10	MSHLPMKLLR↓KKIEKRNLKLRQRNL
Q9NVP1	36	QRNLKFQGASNLTLS↓ETQNGDVSEETMGSR
Q9NVP1	37	RNLKFQGASNLTLSE↓TQNGDVSEETMGSRK
Q9NVP1	101	PQKSTVLTNGEAAMQ↓SSNSESKKKKKKKRK
Q9NVP1	109	NGEAAMQSSNSESKK↓KKKKKRKMVNDAEPD
Q9NVP1	110	GEAAMQSSNSESKKK↓KKKKRKMVNDAEPDT
Q9NVP1	454	YHYELLNYIDLPVLA↓IHGKQKQNKRTTTFF
Q9NVP1	528	GRTARGLNGRGHALL↓ILRPEELGFLRYLKQ
Q9NVP1	576	QSQLEKLIEKNYFLH↓KSAQEAYKSYIRAYD
Q9NVP1	623	VALSFGFKVPPFVDL↓NVNSNEGKQKKRGGG
Q9NUU7	248	KIKVFVLDEADVMIA↓TQGHQDQSIRIQRML
Q9NUU7	455	MVDSKHSMNILNRIQ↓EHFNKKIERLDTDDL
Q9UMR2	249	KIKVFVLDEADVMIA↓TQGHQDQSIRIQRML
Q9UMR2	456	MVDSKHSMNILNRIQ↓EHFNKKIERLDTDDL
Q9GZR7	642	RNLEQFARLEDCVLL↓ATDVAARGLDIPKVQ
Q9GZR7	666	DIPKVQHVIHYQVPR↓TSEIYVHRSGRTARA
O00148	47	DIKGSYVSIHSSGFR↓DFLLKPELLRAIVDC
O00148	49	KGSYVSIHSSGFRDF↓LLKPELLRAIVDCGF
O00148	50	GSYVSIHSSGFRDFL↓LKPELLRAIVDCGFE
O00148	125	GQVTVLVMCHTRELA↓FQISKEYERFSKYMP
O00148	161	FFGGLSIKKDEEVLK↓KNCPHVVVGTPGRIL
O00148	195	NRSFSLKNVKHFVLD↓ECDKMLEQLDMRRDV
O00148	207	VLDECDKMLEQLDMR↓RDVQEIFRLTPHEKQ
O00148	327	AIAIHRGMAQEERLS↓RYQQFKDFQRRILVA
O00148	341	SRYQQFKDFQRRILV↓ATNLFGRGMDIERVN
O00148	386	HRVARAGRFGTKGLA↓ITFVSDENDAKILND
O00148	388	VARAGRFGTKGLAIT↓FVSDENDAKILNDVQ
O00148	391	AGRFGTKGLAITFVS↓DENDAKILNDVQDRF
O00571	20	VENALGLDQQFAGLD↓LNSSDNQSGGSTASK
O00571	22	NALGLDQQFAGLDLN↓SSDNQSGGSTASKGR
O00571	269	KENGRYGRRKQYPIS↓LVLAPTRELAVQIYE
O00571	279	QYPISLVLAPTRELA↓VQIYEEARKFSYRSR
O00571	298	EEARKFSYRSRVRPC↓VVYGGADIGQQIRDL
O00571	300	ARKFSYRSRVRPCVV↓YGGADIGQQIRDLER
O00571	341	LVDMMERGKIGLDFC↓KYLVLDEADRMLDMG
O00571	342	VDMMERGKIGLDFCK↓YLVLDEADRMLDMGF
O00571	515	AARGLDISNVKHVIN↓FDLPSDIEEYVHRIG
O15523	267	KENGRYGRRKQYPIS↓LVLAPTRELAVQIYE
O15523	277	QYPISLVLAPTRELA↓VQIYEEARKFSYRSR
O15523	296	EEARKFSYRSRVRPC↓VVYGGADIGQQIRDL
O15523	298	ARKFSYRSRVRPCVV↓YGGADIGQQIRDLER
O15523	339	LVDMMERGKIGLDFC↓KYLVLDEADRMLDMG
O15523	340	VDMMERGKIGLDFCK↓YLVLDEADRMLDMGF
O15523	513	AARGLDISNVRHVIN↓FDLPSDIEEYVHRIG
Q86XP3	553	KVISDFKKKDIPVLV↓ATDVAARGLDIPSIK
Q86XP3	568	ATDVAARGLDIPSIK↓TVINYDVARDIDTHT
Q86XP3	605	RAGEKGVAYTLLTPK↓DSNFAGDLVRNLEGA
Q9BQ39	12	MPGKLLWGDIME↓LEAPLEESESQKKER
Q9BQ39	18	KLLWGDIMELEAPLE↓ESESQKKERQKSDRR
Q9BQ39	214	QRNQETIKKSRSPKV↓LVLAPTRELANQVAK
Q9BQ39	224	RSPKVLVLAPTRELA↓NQVAKDFKDITRKLS
Q9BQ39	443	ITLKGFREGSFKVLV↓ATNVAARGLDIPEVD
Q9BQ39	467	DIPEVDLVIQSSPPQ↓DVESYIHRSGRTGRA
Q8TDD1	390	ARKINLAKFTLGKCS↓TLIVTDLAARGLDIP
Q8TDD1	521	GLARVADNAQQQYVR↓SRPAPSPESIKRAKE
Q14562	171	AGQEKQRDAEHRDRT↓KKKKRSRSRDRNRDR
Q14562	1190	FAPAFFKVSDPTKLS↓KQKKQQRLEPLYNRY
O14497	337	GGAGKGPADMASQCW↓GAAAAAAAAAAASGG
O14497	343	PADMASQCWGAAAAA↓AAAAAASGGAQQRSH
O14497	345	DMASQCWGAAAAAAA↓AAAASGGAQQRSHHA
O14497	1519	TYNYANRQSTGSAPQ↓GPAYHGVNRTDEMLH
O15169	713	PAPNPLTQLEEARRR↓LEEEEKRASRAPSKQ
Q9UL15	95	ELEQNANHPHRIEIQ↓NIFEEAQSLVREKIV
Q9Y2J2	915	AKEEGGEEVAKAVLE↓QEETAAASRERQEEQ
O75531	64	LVLKKDEDLFREWLK↓DTCGANAKQSRDCFG
Q7L1Q6	41	FDPTQFQDCIIQGLT↓ETGTDLEAVAKFLDA
Q7L1Q6	207	WINEKDINAVAASLR↓KVSMDNRLMELFPAN
Q9Y6E2	39	FEPTVFRDTLVQGLN↓EAGDDLEAVAKFLDS
Q9Y6E2	99	IDDGDKTKMTNHCVF↓SANEDHETIRNYAQV
Q9Y6E2	100	DDGDKTKMTNHCVFS↓ANEDHETIRNYAQVF
Q9Y6E2	102	GDKTKMTNHCVFSAN↓EDHETIRNYAQVFNK
Q9Y6E2	208	WMAEKDANSVTSSLR↓KANLDKRLLELFPVN
Q4VC05	22	AETRSRAKDDIKRVM↓AAIEKVRKWEKKWVT
Q9BQE9	22	AETRSRAKDDIKKVM↓AAIEKVRKWEKKWVT
P20749	163	PAVHRLVNLFQQGGR↓ELDIYNNLRQTPLHL
O95999	7	MEPTAPS↓LTEEDLTEVKKDALE
O95999	47	IAERHFDHLRAKKIL↓SREDTEEISCRTSSR
O95999	97	VESIRREKTQNFLIQ↓KITDEVLKLRNIKLE
Q9NYF8	417	EETEDYRQFRKSVLA↓DQGKSFATASHRNTE
Q9NYF8	574	NRPASLTKDRLLAST↓LVHSVKKEQEFRSIF
Q9NYF8	635	FKSAAMTLNERFTSY↓QKATEEHSTRQKSPE
Q9NYF8	687	RVFKEENQKGDKKLR↓CDSADLRHDIDRRRK
O95395	89	RGDQEAVLQAILNNL↓EVKKKREPFTDTHYL
Q562R1	53	PRHQGVMVGMGQKDC↓YVGDEAQSKRGVLTL
Q562R1	54	RHQGVMVGMGQKDCY↓VGDEAQSKRGVLTLK
Q562R1	140	EAFNTPAMYVAIQAV↓LSLYASGRTTGIVMD
Q562R1	167	VMDSGDGVTHIVPIY↓EGYALPHAILRLDLA
Q562R1	178	VPIYEGYALPHAILR↓LDLAGRDLTDYLMKI
Q562R1	187	PHAILRLDLAGRDLT↓DYLMKILTERGYNFT
Q562R1	191	LRLDLAGRDLTDYLM↓KILTERGYNFTTTAE
Q562R1	240	QEMVRAAASSSPERS↓YELPDGQVITIGNER
Q562R1	274	EAIFQPSFLGIESSG↓IHETTFNSIMKCDVD
Q562R1	276	IFQPSFLGIESSGIH↓ETTFNSIMKCDVDIR
Q562R1	281	FLGIESSGIHETTFN↓SIMKCDVDIRKDLYA
Q562R1	283	GIESSGIHETTFNSI↓MKCDVDIRKDLYANT
Q562R1	284	IESSGIHETTFNSIM↓KCDVDIRKDLYANTV
Q562R1	305	RKDLYANTVLSGGST↓MYPGIADRMQKEIIT
Q562R1	324	IADRMQKEIITLAPS↓TMKIKIIAPPERKYS
Q562R1	327	RMQKEIITLAPSTMK↓IKIIAPPERKYSVWI
P25098	410	TKDKHEIDRMTLTMA↓VELPDSFSPELRSLL
P25098	499	IGSFDEEDTKGIKLL↓DSDQELYRNFPLTIS
Q8WYA6	427	SLLRNLRGQQRTRLL↓NKFTENDSEKVDRLM
Q8WYA6	428	LLRNLRGQQRTRLLN↓KFTENDSEKVDRLME
P13929	32	PTVEVDLHTAKGRFR↓AAVPSGASTGIYEAL
P13929	34	VEVDLHTAKGRFRAA↓VPSGASTGIYEALEL
P13929	40	TAKGRFRAAVPSGAS↓TGIYEALELRDGDKG
P13929	317	TWTSFLSGVNIQIVG↓DDLTVTNPKRIAQAV
P13929	321	FLSGVNIQIVGDDLT↓VTNPKRIAQAVEKKA
Q53H82	125	EEIIGNGEQQYVYLK↓DGDVIKTEGATLRVL
P55957	70	ELQTDGNRSSHSRLG↓RIEADSESQEDIIRN
P55957	73	TDGNRSSHSRLGRIE↓ADSESQEDIIRNIAR
O43252	83	SMALEEYLVCHGIPC↓YTLDGDNIRQGLNKN
O43252	203	DSEYEKPEAPELVLK↓TDSCDVNDCVQQVVE
O43252	561	TMAPGLITLEIVPFR↓VAAYNKKKKRMDYYD
O43252	565	GLITLEIVPFRVAAY↓NKKKKRMDYYDSEHH
O43252	566	LITLEIVPFRVAAYN↓KKKKRMDYYDSEHHE
Q6NYC1	384	TVHRRKKRRTCSMVG↓NGDTTSQDDCVSKER
Q3LXA3	358	ITGRKRSRVAPAEPQ↓EAPDSTAAGGSASKR
P07814	164	WFGFLEAQQAFQSVG↓TKWDVSTTKARVAPE
P07814	192	PEKKQDVGKFVELPG↓AEMGKVTVRFPPEAS
P07814	341	KKGSQFGQSCCLRAK↓IDMSSNNGCMRDPTL
P07814	395	CPIVDSIEGVTHALR↓TTEYHDRDEQFYWII
P07814	427	LGIRKPYIWEYSRLN↓LNNTVLSKRKLTWFV
P07814	472	VRGVLRRGMTVEGLK↓QFIAAQGSSRSVVNM
P07814	474	GVLRRGMTVEGLKQF↓IAAQGSSRSVVNMEW
P07814	493	GSSRSVVNMEWDKIW↓AFNKKVIDPVAPRYV
P07814	496	RSVVNMEWDKIWAFN↓KKVIDPVAPRYVALL
P07814	657	QYVNKNSKHEELMLG↓DPCLKDLKKGDIIQL
P07814	733	TKVEATKNETSAPFK↓ERPTPSLNNNCTTSE
P07814	739	KNETSAPFKERPTPS↓LNNNCTTSEDSLVLY
P07814	741	ETSAPFKERPTPSLN↓NNCTTSEDSLVLYNR
P07814	745	PFKERPTPSLNNNCT↓TSEDSLVLYNRVAVQ
P07814	824	QNISSNSSASILESK↓SLYDEVAAQGEVVRK
P07814	826	ISSNSSASILESKSL↓YDEVAAQGEVVRKLK
P07814	897	SDSSPTRNSEPAGLE↓TPEAKVLFDKVASQG
P07814	902	TRNSEPAGLETPEAK↓VLFDKVASQGEVVRK
P07814	998	GQRKDPSKNQGGGLS↓SSGAGEGQGPKKQTR
P07814	1095	FVSQSALEKEKTHVA↓DFAPEVAWVTRSGKT
P07814	1200	VLQILDLYAQVYEEL↓LAIPVVKGRKTEKEK
P07814	1449	KILDSGKIVQIPFCG↓EIDCEDWIKKTTARD
P13995	35	CSLRLRPFHLAAVRN↓EAVVISGRKLAQQIK
P13995	193	GVWEIIKRTGIPTLG↓KNVVVAGRSKNVGMP
P13995	266	SAAGIPNLITADMIK↓EGAAVIDVGINRVHD
P13995	288	VGINRVHDPVTAKPK↓LVGDVDFEGVRQKAG
P13995	326	VGPMTVAMLMKNTII↓AAKKVLRLEEREVLK
Q96T60	121	EETRTPESQPDTPPG↓TPLVSQDEKRDAELP
P31939	10	MAPGQLALFS↓VSDKTGLVEFARNLT
P31939	28	KTGLVEFARNLTALG↓LNLVASGGTAKALRD
P31939	30	GLVEFARNLTALGLN↓LVASGGTAKALRDAG
P31939	32	VEFARNLTALGLNLV↓ASGGTAKALRDAGLA
P31939	33	EFARNLTALGLNLVA↓SGGTAKALRDAGLAV
P31939	42	GLNLVASGGTAKALR↓DAGLAVRDVSELTGF
P31939	79	VKTLHPAVHAGILAR↓NIPEDNADMARLDFN
P31939	133	EAVEQIDIGGVTLLR↓AAAKNHARVTVVCEP
P31939	180	TSLETRRQLALKAFT↓HTAQYDEAISDYFRK
P31939	181	SLETRRQLALKAFTH↓TAQYDEAISDYFRKQ
P31939	182	LETRRQLALKAFTHT↓AQYDEAISDYFRKQY
P31939	184	TRRQLALKAFTHTAQ↓YDEAISDYFRKQYSK
P31939	322	GADRMSSFGDFVALS↓DVCDVPTAKIISREV
P31939	325	RMSSFGDFVALSDVC↓DVPTAKIISREVSDG
P31939	366	TILSKKKNGNYCVLQ↓MDQSYKPDENEVRTL
P31939	368	LSKKKNGNYCVLQMD↓QSYKPDENEVRTLFG
P31939	405	NNGVVDKSLFSNVVT↓KNKDLPESALRDLIV
P31939	443	QSNSVCYAKNGQVIG↓IGAGQQSRIHCTRLA
P31939	535	EAEKKEWVEKLTEVS↓ISSDAFFPFRDNVDR
P78537	35	PSPQPDVTMLSRLLK↓EHQAKQNERKELQEK
Q6QNY0	181	LCALAERLDIVAGCR↓LLPDIRGVPGTEPEK
Q13867	59	TVQRAQHVFQHAVPQ↓EGKPITNQKSSGRCW
Q13867	206	LRNLVHSGATKGEIS↓ATQDVMMEEIFRVVC
P54132	91	LPNTTNQQRVKDFFK↓NAPAGQETQRGGSKS
P54132	181	KSFVTPPQSHFVRVS↓TAQKSKKGKRNFFKA
Q9H3K6	17	LSAEYLREKLQRDLE↓AEHVEVEDTTLNRCS
Q96RL1	58	SDSDGEEPKEENGLQ↓KTKTKQSNRAKCLAK
Q9UBW5	33	KKFSRAQEKVLQKLG↓KAVETKDERFEQSAS
Q15018	272	ERRLQQAVLSRQMPS↓ESLDPAFSPRMPSSG
P25440	274	PLLAVTAAPPAQPLA↓KKKGVKRKADTTTPT
P25440	553	QGPISKPKRKREKKE↓KKKKRKAEKHRGRAG
Q15059	223	TSVPVPPAAAPPPPA↓TPIVPVVPPTPPVVK
Q15059	237	ATPIVPVVPPTPPVV↓KKKGVKRKADTTTPT
Q15059	537	VAPPAKQAQQKKAPA↓KKANSTTTAGRQLKK
O60885	276	APAPQPVQSHPPIIA↓ATPQPVKTKKGVKRK
O60885	1242	RRAAREKEEREKALK↓AQAEHAEKEKERLRQ
O60885	1244	AAREKEEREKALKAQ↓AEHAEKEKERLRQER
Q9BRD0	257	RVHNNSPDTSRRTLG↓SSDTQQLRRARHDSP
Q9BRD0	557	DPMANFIKKNKAKEN↓KNKKVRPRYSGPAPP
P11586	4	MAPA↓EILNGKEISAQIRAR
P11586	28	AQIRARLKNQVTQLK↓EQVPGFTPRLAILQV
P11586	37	QVTQLKEQVPGFTPR↓LAILQVGNRDDSNLY
P11586	230	TGQPEMVKGEWIKPG↓AIVIDCGINYVPDDK
P11586	250	CGINYVPDDKKPNGR↓KVVGDVAYDEAKERA
P11586	254	YVPDDKKPNGRKVVG↓DVAYDEAKERASFIT
P11586	284	PVPGGVGPMTVAMLM↓QSTVESAKRFLEKFK
P11586	286	PGGVGPMTVAMLMQS↓TVESAKRFLEKFKPG
P11586	313	KPGKWMIQYNNLNLK↓TPVPSDIDISRSCKP
P11586	450	EEFNLHLTGDIHAIT↓AANNLVAAAIDARIF
P11586	452	FNLHLTGDIHAITAA↓NNLVAAAIDARIFHE
P11586	469	LVAAAIDARIFHELT↓QTDKALFNRLVPSVN
P11586	501	RRFSDIQIRRLKRLG↓IEKTDPTTLTDEEIN
P11586	547	VLDTNDRFLRKITIG↓QAPTEKGHTRTAQFD
P11586	576	DISVASEIMAVLALT↓TSLEDMRERLGKMVV
P11586	643	GTPVFVHAGPFANIA↓HGNSSIIADRIALKL
P11586	645	PVFVHAGPFANIAHG↓NSSIIADRIALKLVG
P11586	729	AGLPLPKAYIQENLE↓LVEKGFSNLKKQIEN
P11586	739	QENLELVEKGFSNLK↓KQIENARMFGIPVVV
P11586	797	VKCTHWAEGGKGALA↓LAQAVQRAAQAPSSF
P11586	819	AAQAPSSFQLLYDLK↓LPVEDKIRIIAQKIY
P11586	872	GNLPICMAKTHLSLS↓HNPEQKGVPTGFILP
P27708	3	MAA↓LVLEDGSVLRGQPFG
P27708	261	PVFGICLGHQLLALA↓IGAKTYKMRYGNRGH
P27708	353	HQAGPSDMELLFDIF↓LETVKEATAGNPGGQ
P27708	756	RWDLSKFLRVSTKIG↓SCMKSVGEVMGIGRS
P27708	1036	NMAMALHRQQCRVLG↓TSPEAIDSAENRFKF
P27708	1040	ALHRQQCRVLGTSPE↓AIDSAENRFKFSRLL
P27708	1231	VRVSRSFPFVSKTLG↓VDLVALATRVIMGEE
P27708	1515	CAMPNTRPPIIDAPA↓LALAQKLAEAGARCD
P27708	1644	RGLPVTCEVAPHHLF↓LSHDDLERLGPGKGE
P27708	1865	LPPRIHRASDPGLPA↓EEPKEKSSRKVAEPE
P27708	2076	TIREELGTVNGMTIT↓MVGDLKHGRTVHSLA
P55290	687	TDLRVQVCSCRNSKV↓DCNAAGALRFSLPSV
Q96BS2	119	EQVELSRKEKLRFLF↓HMYDSDSDGRITLEE
P63098	14	MGNEASYPLEMCSH↓FDADEIKRLGKRFKK
P63098	130	LKMMVGNNLKDTQLQ↓QIVDKTIINADKDGD
Q8IWX8	655	LVPNVPYFDLPAGLM↓APLVKLEDHEYKPLD
Q8IWX8	863	LVKMGWSGSGGLGAK↓EQGIQDPIKGGDVRD
Q9BPX6	98	NHEKKTADLAPHPEE↓KKKKRSGFRDRKVME
Q9HB71	192	KPSYDTETDPSEGLM↓NVLKKIYEDGDDDMK
Q9HB71	195	YDTETDPSEGLMNVL↓KKIYEDGDDDMKRTI
Q9HB71	196	DTETDPSEGLMNVLK↓KIYEDGDDDMKRTIN
Q9HB71	211	KIYEDGDDDMKRTIN↓KAWVESREKQAKGDT
P17655	6	MAGIAA↓KLAKDREAAEGLGSH
Q99439	15	MSSTQFNKGPSYGLS↓AEVKNRLLSKYDPQK
Q99439	23	GPSYGLSAEVKNRLL↓SKYDPQKEAELRTWI
Q99439	25	SYGLSAEVKNRLLSK↓YDPQKEAELRTWIEG
Q99439	139	LALAGKAKTKGLQSG↓VDIGVKYSEKQERNF
Q99439	141	LAGKAKTKGLQSGVD↓IGVKYSEKQERNFDD
Q99439	145	AKTKGLQSGVDIGVK↓YSEKQERNFDDATMK
P27797	24	GLLGLAVAEPAVYFK↓EQFLDGDGWTSRWIE
P27797	52	IESKHKSDFGKFVLS↓SGKFYGDEEKDKGLQ
P27797	54	SKHKSDFGKFVLSSG↓KFYGDEEKDKGLQTS
P27797	58	SDFGKFVLSSGKFYG↓DEEKDKGLQTSQDAR
P27797	148	PDICGPGTKKVHVIF↓NYKGKNVLINKDIRC
P27797	149	DICGPGTKKVHVIFN↓YKGKNVLINKDIRCK
P27797	150	ICGPGTKKVHVIFNY↓KGKNVLINKDIRCKD
P27797	151	CGPGTKKVHVIFNYK↓GKNVLINKDIRCKDD
P27797	153	PGTKKVHVIFNYKGK↓NVLINKDIRCKDDEF
P27797	156	KKVHVIFNYKGKNVL↓INKDIRCKDDEFTHL
P27797	206	ESGSLEDDWDFLPPK↓KIKDPDASKPEDWDE
P27797	209	SLEDDWDFLPPKKIK↓DPDASKPEDWDERAK
P27797	267	WDEEMDGEWEPPVIQ↓NPEYKGEWKPRQIDN
P27797	348	NDEAYAEEFGNETWG↓VTKAAEKQMKDKQDE
P27797	350	EAYAEEFGNETWGVT↓KAAEKQMKDKQDEEQ
P27797	351	AYAEEFGNETWGVTK↓AAEKQMKDKQDEEQR
P27797	353	AEEFGNETWGVTKAA↓EKQMKDKQDEEQRLK
P27797	354	EEFGNETWGVTKAAE↓KQMKDKQDEEQRLKE
P27797	355	EFGNETWGVTKAAEK↓QMKDKQDEEQRLKEE
P27797	356	FGNETWGVTKAAEKQ↓MKDKQDEEQRLKEEE
P27797	358	NETWGVTKAAEKQMK↓DKQDEEQRLKEEEED
O43852	54	NDAQSFDYDHDAFLG↓AEEAKTFDQLTPEES
O43852	261	GKMDKEETKDWILPS↓DYDHAEAEARHLVYE
Q9UDT6	770	ISLAEKKMLDYERLQ↓RAEAQGKQEVESLRE
Q14444	47	GAAAPASQHPATGTG↓AVQTEAMKQILGVID
Q14444	55	HPATGTGAVQTEAMK↓QILGVIDKKLRNLEK
Q14444	57	ATGTGAVQTEAMKQI↓LGVIDKKLRNLEKKK
Q14444	59	GTGAVQTEAMKQILG↓VIDKKLRNLEKKKGK
Q14444	69	KQILGVIDKKLRNLE↓KKKGKLDDYQERMNK
Q14444	118	NNLEFAKELQRSFMA↓LSQDIQKTIKKTARR
Q14444	120	LEFAKELQRSFMALS↓QDIQKTIKKTARREQ
Q14444	124	KELQRSFMALSQDIQ↓KTIKKTARREQLMRE
Q14444	137	IQKTIKKTARREQLM↓REEAEQKRLKTVLEL
Q14444	644	NGFRGGYDGYRPSFS↓NTPNSGYTQSQFSAP
Q8N1G2	10	MKRRTDPECT↓APIKKQKKRVAELAL
Q8N1G2	661	GEGKAQRKISAIHIL↓DVLVLNGTDVREQHF
Q6JBY9	219	EVLPSKSKAPGSPLS↓SEGAAGEGVRTLGPA
P00918	157	LGIFLKVGSAKPGLQ↓KVVDVLDSIKTKGKS
P35219	200	LQDIQYKGKSKTIPC↓FNPNTLLPDPLLRDY
P16152	51	ARDVTRGQAAVQQLQ↓AEGLSPRFHQLDIDD
P16152	58	QAAVQQLQAEGLSPR↓FHQLDIDDLQSIRAL
P16152	255	TKSPEEGAETPVYLA↓LLPPDAEGPHGQFVS
O75828	51	ARDVARGQAAVQQLQ↓AEGLSPRFHQLDIDD
O75828	58	QAAVQQLQAEGLSPR↓FHQLDIDDLQSIRAL
P50416	173	GRKPMLYSFQTSLPR↓LPVPAVKDTVNRYLQ
P68400	89	KKKIKREIKILENLR↓GGPNIITLADIVKDP
P68400	96	IKILENLRGGPNIIT↓LADIVKDPVSRTPAL
P68400	98	ILENLRGGPNIITLA↓DIVKDPVSRTPALVF
P68400	293	KRWERFVHSENQHLV↓SPEALDFLDKLLRYD
P68400	298	FVHSENQHLVSPEAL↓DFLDKLLRYDHQSRL
P19784	55	QLVRKLGRGKYSEVF↓EAINITNNERVVVKI
P19784	161	YCHSKGIMHRDVKPH↓NVMIDHQQKKLRLID
P19784	164	SKGIMHRDVKPHNVM↓IDHQQKKLRLIDWGL
P19784	294	KRWENFIHSENRHLV↓SPEALDLLDKLLRYD
Q9H078	679	ELPSPQAEKRLPKLR↓LEIIDKDSKTRRLDI
Q8WXE0	629	GVKRLAELRRGLLQG↓EALSEGGRRLAKGPE
Q9H257	218	RDLQLEIDQLKHSLM↓KAEDDCKVERKHTLK
Q9BXW7	50	YAVGPAQSPPTFGFL↓LDIDGVLVRGHRVIP
Q9BXW7	284	ELRYEGLMGKPSILT↓YQYAEDLIRRQAERR
P04040	36	QKADVLTTGAGNPVG↓DKLNVITVGPRGPLL
P04040	104	DITKYSKAKVFEHIG↓KKTPIAVRFSTVAGE
P04040	147	AVKFYTEDGNWDLVG↓NNTPIFFIRDPILFP
P04040	254	QGIKNLSVEDAARLS↓QEDPDYGIRDLFNAI
P04040	433	LEHSIQYSGEVRRFN↓TANDDNVTQVRAFYV
P04040	446	FNTANDDNVTQVRAF↓YVNVLNEEQRKRLCE
P07339	170	VSVPCQSASSASALG↓GVKVERQVFGEATKQ
O43310	2	ME↓NSSAASASSEAGSSR
O43310	260	QNRRWHHGNMKHPPG↓DKGEAGAHRNAKETM
Q96Q11	176	FDGTLFDYFNGYEDL↓KNKKVRFVGHAKQRI
Q96Q11	300	DGFSPKPVTLLASLF↓KVQDDVTKLDLRLKI
Q96Q11	323	LDLRLKIAKEEKNLG↓LFIVKNRKDLIKATD
Q03701	122	AEKENSSKKEVKIPK↓INNKNTAESQRTSVN
Q03701	124	KENSSKKEVKIPKIN↓NKNTAESQRTSVNKV
Q03701	688	KKPEVASWVHFDNLK↓GGKQLNKYDPFSRNP
Q03701	801	KDIRHLPVNSKEFLA↓KEESQIPVDEVFFHR
Q03701	802	DIRHLPVNSKEFLAK↓EESQIPVDEVFFHRY
Q03701	1044	SIIKKKKHFKKKRIK↓TTQKTKKQRK
A5YKK6	2187	PPQFKKDLDSYLKTR↓SPVTFLSDLRSNLQV
Q9NZN8	224	SNIFNGTDGSENVTG↓LDLSDFPALADRNRR
O95628	79	AVYKPLSQEELQRIK↓NEKKQKQNERKQKIS
Q9UIV1	3	MPA↓ATVDHSQRICEVWAC
Q9Y5K6	92	VASLVQRISTYGLPA↓GGIQPHPQTKNIKKK
Q9Y5K6	100	STYGLPAGGIQPHPQ↓TKNIKKKTKKRQCKV
Q9Y5K6	104	LPAGGIQPHPQTKNI↓KKKTKKRQCKVLFEY
Q9NXV6	131	TRDELVAKVKKRGIS↓SSNEGVEEPSKKRVI
Q9NXV6	180	ERASAQQENSSTCIG↓SAIKSESGNSARSSG
Q9NXV6	249	APDKHGSASFVSLLK↓SSVNSHMTQSTDSRQ
Q9NXV6	251	DKHGSASFVSLLKSS↓VNSHMTQSTDSRQQS
Q9NXV6	517	CELRCKSVYLGTGCG↓KSKENAKAVASREAL
Q96HQ2	18	GEAAAAVEELVSGVR↓QAADFAEQFRSYSES
Q9NQS1	256	FELKSVAAGCPVLLG↓KDNPSPGPSRDSQKP
P60953	54	YAVTVMIGGEPYTLG↓LFDTAGQEDYDRLRP
P60953	111	WVPEITHHCPKTPFL↓LVGTQIDLRDDPSTI
P60953	130	QIDLRDDPSTIEKLA↓KNKQKPITPETAEKL
O75419	526	ETDSSDRKNFFGRAF↓EKAAESTSSRMLHNH
O75419	527	TDSSDRKNFFGRAFE↓KAAESTSSRMLHNHF
Q99459	243	EENYQALDADFRKLR↓QQDLDGELRSEKEGR
Q99459	281	LKRKKESDLPSAILQ↓TSGVSEFTKKRSKLV
Q99459	384	MALTNVDTPLKGGLN↓TPLHESDFSGVTPQR
Q99459	445	PKPVINSTPGRTPLR↓DKLNINPEDGMADYS
Q99459	487	REHLRLGLLGLPAPK↓NDFEIVLPENAEKEL
Q99459	750	NDLWDQIEQAHLELR↓TFEELKKHEDSAIPR
Q8IX12	136	PQPTAQITVSYPTPR↓SSQQQTQPQKQRVFT
Q8IX12	138	PTAQITVSYPTPRSS↓QQQTQPQKQRVFTGV
Q8IX12	140	AQITVSYPTPRSSQQ↓QTQPQKQRVFTGVVT
Q8IX12	791	MLQRDFGVRIYKSLL↓SLPEKEDKKEKDKKS
Q9UJX2	142	KKKDDETVDSLGPLE↓KGQVKNEALRELRVE
Q9NX58	82	HKGDIKQQAWIQKIS↓ELIKRPNVSPKVREL
Q9NX58	99	IKRPNVSPKVRELLE↓QISAFDNVPRKKAKF
Q9NX58	175	PHAEISTKVPASKVK↓DAVEQQGEVKKNKRE
Q9NX58	179	ISTKVPASKVKDAVE↓QQGEVKKNKRERKEE
Q9NX58	182	KVPASKVKDAVEQQG↓EVKKNKRERKEERQK
Q9NX58	232	QKPKKRKKGQEADLE↓AGGEEVPEANGSAGK
Q9NX58	320	KGKFNWKGTIKAILK↓QAPDNEITIKKLRKK
P62633	58	QFVSSSLPDICYRCG↓ESGHLAKDCDLQEDA
P62633	64	LPDICYRCGESGHLA↓KDCDLQEDACYNCGR
P62633	70	RCGESGHLAKDCDLQ↓EDACYNCGRGGHIAK
P62633	141	HIQKDCTKVKCYRCG↓ETGHVAINCSKTSEV
P62633	146	CTKVKCYRCGETGHV↓AINCSKTSEVNCYRC
P62633	147	TKVKCYRCGETGHVA↓INCSKTSEVNCYRCG
P62633	149	VKCYRCGETGHVAIN↓CSKTSEVNCYRCGES
P62633	151	CYRCGETGHVAINCS↓KTSEVNCYRCGESGH
P62633	168	SEVNCYRCGESGHLA↓RECTIEATA
P49454	774	YESLRDLLKSKDASL↓VTNEDHQRSLLAFDQ
O43264	755	WADGKGPLAAAFSSS↓EVKALIRALFQNTER
Q02224	232	EPSNCEGSVKVSHLN↓LVDLAGSERAAQTGA
Q8N8E3	855	AAERRLQDVRQKFED↓EKKQLIRDNDQAIKV
Q5SW79	1452	KIRILFKDKDRNWDD↓IESKLRAESEVPIVK
Q86XR8	474	TNKKDFMKLRPGEKR↓RKNLQLLKDMQSIQN
Q96L14	161	KIRILFKDKDRNWDD↓IESKLRAESEVPIVK
Q9UFW8	63	VLNHVRKSAISDHLK↓SKTHTKRKAEFEEQN
Q7LBR1	37	KKCDKEEKAEKAKIK↓KAIQKGNMEVARIHA
Q7LBR1	41	KEEKAEKAKIKKAIQ↓KGNMEVARIHAENAI
Q7LBR1	57	GNMEVARIHAENAIR↓QKNQAVNFLRMSARV
Q7LBR1	59	MEVARIHAENAIRQK↓NQAVNFLRMSARVDA
Q7LBR1	71	RQKNQAVNFLRMSAR↓VDAVAARVQTAVTMG
Q7LBR1	177	DLNMELPQGQTGSVG↓TSVASAEQDELSQRL
Q7LBR1	181	ELPQGQTGSVGTSVA↓SAEQDELSQRLARLR
O43633	48	QKLETQEKKIIADIK↓KMAKQGQMDAVRIMA
O43633	51	ETQEKKIIADIKKMA↓KQGQMDAVRIMAKDL
O43633	190	TDELSNLPSTGGSLS↓VAAGGKKAEAAASAL
O43633	192	ELSNLPSTGGSLSVA↓AGGKKAEAAASALAD
Q9UQN3	62	KMAKIGNKEACKVLA↓KQLVHLRKQKTRTFA
Q9BY43	49	KKQEFLEQKIQQELQ↓TAKKYGTKNKRAALQ
Q9BY43	77	LQALRRKKRFEQQLA↓QTDGTLSTLEFQREA
Q9H444	8	MSVFGKLF↓GAGGGKAGKGGPTPQ
Q9H444	52	KKQEFLEKKIEQELT↓AAKKHGTKNKRAALQ
Q9H444	54	QEFLEKKIEQELTAA↓KKHGTKNKRAALQAL
Q9H444	80	LQALKRKKRYEKQLA↓QIDGTLSTIEFQREA
Q96CF2	80	LQALKRKKRFEKQLT↓QIDGTLSTIEFQREA
Q9NZZ3	39	DSRAESIDKKISRLD↓AELVKYKDQIKKMRE
Q9BWS9	35	LSKSDAKKAASKTLL↓EKSQFSDKPVQDRGL
Q9BWS9	36	SKSDAKKAASKTLLE↓KSQFSDKPVQDRGLV
O00299	40	FSQRLFMVLWLKGVT↓FNVTTVDTKRRTETV
O00299	145	KGLLKALKVLDNYLT↓SPLPEEVDETSAEDE
O00299	150	ALKVLDNYLTSPLPE↓EVDETSAEDEGVSQR
Q9NRG0	7	MADVVVG↓KDKGGEQRLISLPLS
Q13111	378	AKRAKEEAKKKKEEE↓KELKEKERREKREKD
Q13112	393	ELGIPLKEKPVLNMR↓TPDTAKKTKSQTHRG
Q9Y3Y2	28	TTKMSLNERFTNMLK↓NKQPTPVNIRASMQQ
Q13185	23	QKMGKKQNGKSKKVE↓EAEPEEFVVEKVLDR
Q13185	78	EENLDCPELIEAFLN↓SQKAGKEKDGTKRKS
Q13185	83	CPELIEAFLNSQKAG↓KEKDGTKRKSLSDSE
Q13185	95	KAGKEKDGTKRKSLS↓DSESDDSKSKKKRDA
P45973	82	KKYKKMKEGENNKPR↓EKSESNKRKSNFSNS
P45973	95	PREKSESNKRKSNFS↓NSADDIKSKKKREQS
Q12873	1286	EDTDVQNMNEYLSSF↓KVAQYVVREEDKIEE
Q12873	1800	LEMKNKFLARRFKLL↓EQALVIEEQLRRAAY
Q12873	1803	KNKFLARRFKLLEQA↓LVIEEQLRRAAYLNL
Q14839	123	DYTPGKKKKKKLGPK↓KEKKSKSKRKEEEEE
Q14839	244	AAAAVAVVESMVTAT↓EVAPPPPPVEVPIRK
Q14839	802	INWEREFEMWAPDMY↓VVTYVGDKDSRAIIR
Q14839	817	VVTYVGDKDSRAIIR↓ENEFSFEDNAIRGGK
Q14839	822	GDKDSRAIIRENEFS↓FEDNAIRGGKKASRM
Q14839	1280	EDTELQGMNEYLSSF↓KVAQYVVREEEMGEE
Q14839	1471	KAYVSLFMRHLCEPG↓ADGAETFADGVPREG
Q14839	1507	LTRIGVMSLIRKKVQ↓EFEHVNGRWSMPELA
Q14839	1789	LEIKNKFLARRFKLL↓EQALVIEEQLRRAAY
Q14839	1792	KNKFLARRFKLLEQA↓LVIEEQLRRAAYLNM
Q14839	1897	VRLQMSERNILSRLA↓NRAPEPTPQQVAQQQ
Q8TDI0	106	DYSPNKKKKKKLKDK↓KEKKAKRKKKDEDED
Q8TDI0	791	VVTYTGDKESRSVIR↓ENEFSFEDNAIRSGK
Q8TDI0	796	GDKESRSVIRENEFS↓FEDNAIRSGKKVFRM
Q8TDI0	1288	DDTELQNMNEYLSSF↓KVAQYVVREEDGVEE
Q8TDI0	1479	RAYVSLFMRHLCEPG↓ADGAETFADGVPREG
Q8TDI0	1796	LEMKNKFLARRFKLL↓EQALVIEEQLRRAAY
Q8TDI0	1799	KNKFLARRFKLLEQA↓LVIEEQLRRAAYLNM
Q9P2D1	640	NQELNRNSLDGSQEE↓KKKKKRSKAKKDPKE
Q9P2D1	641	QELNRNSLDGSQEEK↓KKKKRSKAKKDPKEP
Q9HCK8	534	KTSGASKTKGKSKLN↓TITPVVGKKRKRNTS
Q3L8U1	2426	QPTLGANGVILDNQP↓IVKKRRGRRKNVEGV
Q8WVB6	355	PGKWKSHEQVLEEML↓EAGLDPSQRPKQKVA
O95239	237	RKKSDKNSSFRSKLH↓LVDLAGSERQKKTKA
O95239	1207	LKHVATEYQENKAPG↓KKKKRALASNTSFFS
Q2VIQ3	237	RKKSDKNCSFRSKLH↓LVDLAGSERQKKTKA
Q2VIQ3	1209	SKHGATEYQQNKPPG↓KKKKRALASNTSFFS
O75390	27	TKNASCLVLAARHAS↓ASSTNLKDILADLIP
O75390	34	VLAARHASASSTNLK↓DILADLIPKEQARIK
O75390	313	PLHGLANQEVLVWLT↓QLQKEVGKDVSDEKL
O75390	316	GLANQEVLVWLTQLQ↓KEVGKDVSDEKLRDY
O75390	320	QEVLVWLTQLQKEVG↓KDVSDEKLRDYIWNT
Q9UPT6	1078	KNKVHVIQPKTMQIE↓KSFDAHPRRESQVRQ
O60271	1079	RNKIYVVQPKAMKIE↓KSFDAHPRKESQVRQ
Q00610	31	NLGINPANIGFSTLT↓MESDKFICIREKVGE
Q00610	601	MNLMHAPQVADAILG↓NQMFTHYDRAHIAQL
Q00610	617	QMFTHYDRAHIAQLC↓EKAGLLQRALEHFTD
Q00610	749	ACKTGQIKEVERICR↓ESNCYDPERVKNFLK
Q00610	880	IHEGCEEPATHNALA↓KIYIDSNNNPERFLR
Q00610	883	GCEEPATHNALAKIY↓IDSNNNPERFLRENP
Q00610	895	KIYIDSNNNPERFLR↓ENPYYDSRVVGKYCE
Q00610	1235	VSNFGRLASTLVHLG↓EYQAAVDGARKANST
Q00610	1257	GARKANSTRTWKEVC↓FACVDGKEFRLAQMC
Q00610	1259	RKANSTRTWKEVCFA↓CVDGKEFRLAQMCGL
P53675	31	NLGINPANIGFSTLT↓MESDKFICIREKVGE
Q14677	8	MLNMWKVR↓ELVDKATNVVMNYSE
Q14677	161	EERKKAKKNKDKYVG↓VSSDSVGGFRYSERY
Q14677	211	FSDKLGELSDKIGST↓IDDTISKFRRKDRED
P09496	155	KELEEWYARQDEQLQ↓KTKANNRVADEAFYK
P09496	218	ESSPGTEWERVARLC↓DFNPKSSKQAKDVSR
P09496	223	TEWERVARLCDFNPK↓SSKQAKDVSRMRSVL
P09497	199	EETPGTEWEKVAQLC↓DFNPKSSKQCKDVSR
Q10570	909	VPHNINFREKKPKPS↓KKKAEGGGAEEGAGA
Q9P2I0	550	TYIDYEGRSDGDSIK↓KIINQMKPRQLIIVH
Q9UKF6	223	THIHEKREEREARFC↓NTVHDIVNRGGRGLI
O43809	15	MSVVPPNRSQTGWPR↓GVTQFGNKYIQQTKP
O43809	26	GWPRGVTQFGNKYIQ↓QTKPLTLERTINLYP
O43809	54	YPLTNYTFGTKEPLY↓EKDSSVAARFQRMRE
Q16630	111	LTEAVHSLGVNDILE↓IKFFENRANGQSKGF
Q16630	406	RGDYGPPGREMDTAR↓TPLSEAEFEEIMNRN
Q16630	410	GPPGREMDTARTPLS↓EAEFEEIMNRNRAIS
Q16630	451	SAGDYGSAIETLVTA↓ISLIKQSKVSADDRC
Q16630	456	GSAIETLVTAISLIK↓QSKVSADDRCKVLIS
Q8N684	330	PYNHHGSRDSGPPPS↓TVSEAEFEDIMKRNR
Q8N684	374	SAGDYSDAIETLLTA↓IAVIKQSRVANDERC
O75153	159	SDAFNGVDCNSLSFL↓SVFTDGDLGDSGKRK
O75153	328	ATPFQVYSWTAPQAE↓HAMDCVRAEDAYTSR
O75153	681	EGSSASGLAKVKELA↓ETIAADDGTDPRSRE
O75153	716	CKAVGSISSTAFDIR↓FNPDIFSPGVRFPES
Q99417	53	EKPNSALDFLKHHLG↓AATPENPEIELLRLE
P53621	42	LHNGVIQLWDYRMCT↓LIDKFDEHDGPVRGI
P53621	175	VWDISGLRKKNLSPG↓AVESDVRGITGVDLF
P53621	216	EGHDRGVNWAAFHPT↓MPLIVSGADDRQVKI
P53621	266	VSCAVFHPRQELILS↓NSEDKSIRVWDMSKR
P53621	398	SNLENSTYDLYTIPK↓DADSQNPDAPEGKRS
P53621	550	DESGVFIYTTSNHIK↓YAVTTGDHGIIRTLD
P53621	640	IAYLQKKGYPEVALH↓FVKDEKTRFSLALEC
P53621	993	MYGYPNRNWKDAGLK↓NGVPAVGLKLNDLIQ
P53621	998	NRNWKDAGLKNGVPA↓VGLKLNDLIQRLQLC
P53621	1000	NWKDAGLKNGVPAVG↓LKLNDLIQRLQLCYQ
P53621	1017	LNDLIQRLQLCYQLT↓TVGKFEEAVEKFRSI
P53621	1129	LKNFKTAATFARRLL↓ELGPKPEVAQQTRKI
P53621	1207	SPEFKGQICRVTTVT↓EIGKDVIGLRISPLQ
P53618	371	VIVLKKEVIKTNNVS↓EHEDTDKYRQLLVRT
P53618	644	IFNKECRQSLSHMLS↓AKLEEEKLSQKKESE
P53618	648	ECRQSLSHMLSAKLE↓EEKLSQKKESEKRNV
P53618	653	LSHMLSAKLEEEKLS↓QKKESEKRNVTVQPD
P48444	40	RTRIEGLLAAFPKLM↓NTGKQHTFVETESVR
P48444	134	GYRENVNLAQIRTFT↓EMDSHEEKVFRAVRE
P48444	418	LNDVVITIPLPSGVG↓APVIGEIDGEYRHDS
P48444	484	VSFVSKKNYCNIQVT↓KVTQVDGNSPVRFST
Q9Y678	23	DEESGGGSNPFQHLE↓KSAVLQEARVFNETP
Q9Y678	326	NKVAMKHPSAVTACN↓LDLENLVTDSNRSIA
Q9Y678	350	SNRSIATLAITTLLK↓TGSESSIDRLMKQIS
Q9Y678	597	TAPMAEQRTESTPIT↓AVKQPEKVAATRQEI
Q9UBF2	23	DEESGSGSNPFQHLE↓KSAVLQEARIFNETP
P23528	6	MASGVA↓VSDGVIKVFNDMKVR
P23528	12	MASGVAVSDGVI↓KVFNDMKVRKSSTPE
P23528	13	MASGVAVSDGVIK↓VFNDMKVRKSSTPEE
P23528	21	VSDGVIKVFNDMKVR↓KSSTPEEVKKRKKAV
P23528	50	VLFCLSEDKKNIILE↓EGKEILVGDVGQTVD
P23528	58	KKNIILEEGKEILVG↓DVGQTVDDPYATFVK
P23528	73	DVGQTVDDPYATFVK↓MLPDKDCRYALYDAT
P23528	129	MIYASSKDAIKKKLT↓GIKHELQANCYEEVK
P23528	132	ASSKDAIKKKLTGIK↓HELQANCYEEVKDRC
P23528	136	DAIKKKLTGIKHELQ↓ANCYEEVKDRCTLAE
P23528	137	AIKKKLTGIKHELQA↓NCYEEVKDRCTLAEK
P23528	138	IKKKLTGIKHELQAN↓CYEEVKDRCTLAEKL
Q9Y281	12	MASGVTVNDEVI↓KVFNDMKVRKSSTQE
Q9Y281	13	MASGVTVNDEVIK↓VFNDMKVRKSSTQEE
Q8N3U4	549	CHPPVGRGTGKRVLT↓AKEKKTQLDDRTKIT
Q9P2K1	590	TSLQQWKAWRKVQRA↓KKKKRKQAAEEHPGD
Q8WUD4	60	EEEEEGEKHRELRLR↓NYVPEDEDLKKRRVP
Q8WUD4	93	PVAVEEKVKEQLEAA↓KPEPVIEEVDLANLA
Q96CT7	6	MPKKFQ↓GENTKSAAARARRAE
Q96CT7	172	EEAADRHPERRMRAA↓FTAFEEAQLPRLKQE
Q96CT7	176	DRHPERRMRAAFTAF↓EEAQLPRLKQENPNM
Q96CT7	206	RLSQLKQLLKKEWLR↓SPDNPMNQRAVPFNA
Q5T655	601	RIIAEADGERLRQKK↓ELDQVISERDILGSQ
Q0VFZ6	301	QQQQEEEDEKMRKFI↓KAKKRLIQMGKEKEA
O60826	404	VELLPDGTANLAKLQ↓LVVENSAQRVIHLAG
Q9BUN5	3	MDD↓KKKKRSPKPCLAQPA
Q96MW1	118	ATLIEKQAQIVVKPR↓MVSEEEKQRKAALLA
Q96MW1	119	TLIEKQAQIVVKPRM↓VSEEEKQRKAALLAQ
Q96MW1	166	GATTMNIGSDKLLFR↓NTNVEDVLNARKLER
Q8N954	134	AEEKLESYRKKIHMK↓NQAEEKAAEQFRMRL
Q9Y3X0	335	WARPPKPPTFGEFLS↓QHKAEASSRRRRKSS
Q7Z6B0	146	IQLQQKISSLEIKLK↓VSEEEKQRIKQDVES
Q567U6	234	AEDKKTALPAGLSAT↓EKADAHEEDELRAAE
Q567U6	323	LGTSQLHRRKVISLN↓KQIAQKTKHLEELRA
Q567U6	576	QMEQIVEGIKQSRMK↓MEKKKQENKMRRDQL
Q9BW85	111	DYTMEHGATRNFQAE↓KLLEEEEKRVQKERE
Q9BW85	113	TMEHGATRNFQAEKL↓LEEEEKRVQKEREDE
Q9BW85	149	KVLENRTKDSKLEME↓VLENLQELKDLNQRQ
Q9BW85	231	AAPSPLQPALRPNPT↓AILDEAPKPKRKVEV
Q9Y6H1	36	MRAAPRPAPVAQPPA↓AAPPSAVGSSAAAPR
Q9Y6H1	41	RPAPVAQPPAAAPPS↓AVGSSAAAPRQPGLM
[truncated: 7,584 more rows]

## Sheet: human_cathepsin F SAS
UniProtNo	P1 position	ProcSiteLeft↓ProcSiteRight
P31946	10	MTMDKSELVQ↓KAKLAEQAERYDDMA
P31946	11	MTMDKSELVQK↓AKLAEQAERYDDMAA
P31946	13	MTMDKSELVQKAK↓LAEQAERYDDMAAAM
P31946	46	TEQGHELSNEERNLL↓SVAYKNVVGARRSSW
P31946	47	EQGHELSNEERNLLS↓VAYKNVVGARRSSWR
P31946	49	GHELSNEERNLLSVA↓YKNVVGARRSSWRVI
P31946	65	KNVVGARRSSWRVIS↓SIEQKTERNEKKQQM
P62258	10	MDDREDLVYQ↓AKLAEQAERYDEMVE
P62258	12	MDDREDLVYQAK↓LAEQAERYDEMVESM
Q04917	12	MGDREQLLQRAR↓LAEQAERYDDMASAM
Q04917	45	TELNEPLSNEDRNLL↓SVAYKNVVGARRSSW
Q04917	46	ELNEPLSNEDRNLLS↓VAYKNVVGARRSSWR
Q04917	48	NEPLSNEDRNLLSVA↓YKNVVGARRSSWRVI
P61981	12	MVDREQLVQKAR↓LAEQAERYDDMAAAM
P61981	45	TELNEPLSNEERNLL↓SVAYKNVVGARRSSW
P61981	46	ELNEPLSNEERNLLS↓VAYKNVVGARRSSWR
P61981	48	NEPLSNEERNLLSVA↓YKNVVGARRSSWRVI
P31947	8	MERASLIQ↓KAKLAEQAERYEDMA
P31947	9	MERASLIQK↓AKLAEQAERYEDMAA
P31947	11	MERASLIQKAK↓LAEQAERYEDMAAFM
P27348	8	MEKTELIQ↓KAKLAEQAERYDDMA
P27348	9	MEKTELIQK↓AKLAEQAERYDDMAT
P27348	11	MEKTELIQKAK↓LAEQAERYDDMATCM
P27348	26	LAEQAERYDDMATCM↓KAVTEQGAELSNEER
P27348	27	AEQAERYDDMATCMK↓AVTEQGAELSNEERN
P27348	29	QAERYDDMATCMKAV↓TEQGAELSNEERNLL
P27348	31	ERYDDMATCMKAVTE↓QGAELSNEERNLLSV
P27348	33	YDDMATCMKAVTEQG↓AELSNEERNLLSVAY
P27348	44	TEQGAELSNEERNLL↓SVAYKNVVGGRRSAW
P27348	45	EQGAELSNEERNLLS↓VAYKNVVGGRRSAWR
P27348	129	KVFYLKMKGDYFRYL↓AEVACGDDRKQTIDN
P63104	8	MDKNELVQ↓KAKLAEQAERYDDMA
P63104	9	MDKNELVQK↓AKLAEQAERYDDMAA
P63104	11	MDKNELVQKAK↓LAEQAERYDDMAACM
P63104	27	AEQAERYDDMAACMK↓SVTEQGAELSNEERN
P63104	29	QAERYDDMAACMKSV↓TEQGAELSNEERNLL
P63104	31	ERYDDMAACMKSVTE↓QGAELSNEERNLLSV
P63104	33	YDDMAACMKSVTEQG↓AELSNEERNLLSVAY
P63104	44	TEQGAELSNEERNLL↓SVAYKNVVGARRSSW
P63104	45	EQGAELSNEERNLLS↓VAYKNVVGARRSSWR
P63104	47	GAELSNEERNLLSVA↓YKNVVGARRSSWRVV
P63104	63	KNVVGARRSSWRVVS↓SIEQKTEGAEKKQQM
Q9C0C2	1461	PPPSGSQGLLEEMLA↓ASSSKAVARRESAAS
Q01970	1046	QEFQNRQVQSLLELR↓EAQVDAEAQRRLEHL
O75832	23	MVCNLAYSGKLEELK↓ESILADKSLATRTDQ
O00232	15	MADGGSERADGRIVK↓MEVDYSATVDQRLPE
O00232	17	DGGSERADGRIVKME↓VDYSATVDQRLPECA
O00232	32	VDYSATVDQRLPECA↓KLAKEGRLQEVIETL
O43242	83	TVTLEDIKEHVKQLE↓KAVSGKEPRFVLRAL
P55036	8	MVLESTMV↓CVDNSEYMRNGDFLP
P55036	9	MVLESTMVC↓VDNSEYMRNGDFLPT
P55036	336	EEDDYDVMQDPEFLQ↓SVLENLPGVDPNNEA
P51665	177	GAEEAEEVGVEHLLR↓DIKDTTVGTLSQRIT
P51665	274	VYLASLIRSVVALHN↓LINNKIANRDAEKKE
P51665	275	YLASLIRSVVALHNL↓INNKIANRDAEKKEG
O00233	125	DMAEAHKEAMSRKLG↓QSESQGPPRAFAKVN
Q13442	28	ARQYTSPEEIDAQLQ↓AEKQKAREEEEQKEG
Q13442	93	GLIDIENPNRVAQTT↓KKVTQLDLDGPKELS
Q13442	97	IENPNRVAQTTKKVT↓QLDLDGPKELSRRER
Q13442	100	PNRVAQTTKKVTQLD↓LDGPKELSRREREEI
Q13442	116	DGPKELSRREREEIE↓KQKAKERYMKMHLAG
Q13442	125	EREEIEKQKAKERYM↓KMHLAGKTEQAKADL
Q13442	128	EIEKQKAKERYMKMH↓LAGKTEQAKADLARL
Q13442	129	IEKQKAKERYMKMHL↓AGKTEQAKADLARLA
Q13442	131	KQKAKERYMKMHLAG↓KTEQAKADLARLAII
Q13442	134	AKERYMKMHLAGKTE↓QAKADLARLAIIRKQ
P82914	230	ETQKLKKRRRALKAA↓AAAQKQAKRRNPDSP
Q9Y2Q9	171	TTDTTVLEANAVLLG↓IQESKDSRSKEEHHE
P82675	118	AETGAGAKKGRGKRT↓KKKKRKDLNRGQIIG
Q9Y2R9	114	IGGNKVLARSLMIQT↓LEAVKRKQFEKYHAA
O95861	42	RVIAEGDLGIVEKTC↓ATDLQTKADRLAQMS
P52815	106	IQDVGLVPMGGVMSG↓AVPAAAAQEAVEEDI
O75394	56	TLLHYDPVVKQRVLF↓VEKKKIRSL
O75394	58	LHYDPVVKQRVLFVE↓KKKIRSL
Q99714	238	PSRLGDPAEYAHLVQ↓AIIENPFLNGEVIRL
Q8TB92	197	NINCSIEESMGKFEE↓VVKSARHMNIPARGY
P46783	72	VKEQFAWRHFYWYLT↓NEGIQYLRDYLHLPP
P62280	11	MADIQTERAYQ↓KQPTIFQNKKRVLLG
P62280	26	KQPTIFQNKKRVLLG↓ETGKEKLPRYYKNIG
P25398	19	GIAAGGVMDVNTALQ↓EVLKTALIHDGLARG
P25398	23	GGVMDVNTALQEVLK↓TALIHDGLARGIREA
P25398	25	VMDVNTALQEVLKTA↓LIHDGLARGIREAAK
P25398	36	LKTALIHDGLARGIR↓EAAKALDKRQAHLCV
P25398	90	LIKVDDNKKLGEWVG↓LCKIDREGKPRKVVG
P62277	64	IGVILRDSHGVAQVR↓FVTGNKILRILKSKG
P62263	55	FVHVTDLSGKETICR↓VTGGMKVKADRDESS
P62244	12	MVRMNVLADALK↓SINNAEKRGKRQVLI
P62249	128	QYDRTLLVADPRRCE↓SKKFGGPGARARYQK
P08708	5	MGRVR↓TKTVKKAARVIIEKY
P08708	35	YTRLGNDFHTNKRVC↓EEIAIIPSKKLRNKI
P08708	36	TRLGNDFHTNKRVCE↓EIAIIPSKKLRNKIA
P08708	70	HLMKRIQRGPVRGIS↓IKLQEEERERRDNYV
P0CW22	5	MGRVR↓TKTVKKAARVIIEKY
P0CW22	35	YTRLGNDFHTNKRVC↓EEIAIIPSKKLRNKI
P0CW22	36	TRLGNDFHTNKRVCE↓EIAIIPSKKLRNKIA
P0CW22	70	HLMKRIQRGPVRGIS↓IKLQEEERERRDNYV
P39019	3	MPG↓VTVKDVNQQEFVRAL
P39019	5	MPGVT↓VKDVNQQEFVRALAA
P39019	7	MPGVTVK↓DVNQQEFVRALAAFL
P39019	107	SRGSKSVARRVLQAL↓EGLKMVEKDQDGGRK
P39019	109	GSKSVARRVLQALEG↓LKMVEKDQDGGRKLT
P39019	110	SKSVARRVLQALEGL↓KMVEKDQDGGRKLTP
P39019	111	KSVARRVLQALEGLK↓MVEKDQDGGRKLTPQ
P39019	112	SVARRVLQALEGLKM↓VEKDQDGGRKLTPQG
P15880	97	LFSLPIKESEIIDFF↓LGASLKDEVLKIMPV
P15880	283	FTDHLVKTHTRVSVQ↓RTQAPAVATT
P60866	27	PEVAIHRIRITLTSR↓NVKSLEKVCADLIRG
P60866	32	HRIRITLTSRNVKSL↓EKVCADLIRGAKEKN
P60866	33	RIRITLTSRNVKSLE↓KVCADLIRGAKEKNL
P63220	2	MQ↓NDAGEFVDLYVPRKC
P63220	33	ASNRIIGAKDHASIQ↓MNVAEVDKVTGRFNG
P63220	35	NRIIGAKDHASIQMN↓VAEVDKVTGRFNGQF
P62266	93	KKITAFVPNDGCLNF↓IEENDEVLVAGFGRK
P62847	27	MTNRLLQRKQMVIDV↓LHPGKATVPKTEIRE
P62847	74	FRTHFGGGKTTGFGM↓IYDSLDYAKKNEPKH
P62847	97	KKNEPKHRLARHGLY↓EKKKTSRKQRKERKN
P62851	59	NNLVLFDKATYDKLC↓KEVPNYKLITPAVVS
P62851	60	NLVLFDKATYDKLCK↓EVPNYKLITPAVVSE
P62851	110	LIKLVSKHRAQVIYT↓RNTKGGDAPAAGEDA
P42677	5	MPLAK↓DLLHPSPEEEKRKHK
P62857	13	MDTSRVQPIKLAR↓VTKVLGRTGSQGQCT
P62857	20	VQPIKLARVTKVLGR↓TGSQGQCTQVRVEFM
P62857	31	VLGRTGSQGQCTQVR↓VEFMDDTSRSIIRNV
P62857	44	VRVEFMDDTSRSIIR↓NVKGPVREGDVLTLL
P23396	11	MAVQISKKRKF↓VADGIFKAELNEFLT
P23396	87	VQKRFGFPEGSVELY↓AEKVATRGLCAIAQA
P23396	98	VELYAEKVATRGLCA↓IAQAESLRYKLLGGL
P62861	18	GSLARAGKVRGQTPK↓VAKQEKKKKKTGRAK
P62861	20	LARAGKVRGQTPKVA↓KQEKKKKKTGRAKRR
P62861	21	ARAGKVRGQTPKVAK↓QEKKKKKTGRAKRRM
P62861	23	AGKVRGQTPKVAKQE↓KKKKKTGRAKRRMQY
P61247	51	AMFNIRNIGKTLVTR↓TQGTKIASDGLKGRV
P61247	53	FNIRNIGKTLVTRTQ↓GTKIASDGLKGRVFE
P61247	55	IRNIGKTLVTRTQGT↓KIASDGLKGRVFEVS
P61247	56	RNIGKTLVTRTQGTK↓IASDGLKGRVFEVSL
P61247	68	GTKIASDGLKGRVFE↓VSLADLQNDEVAFRK
P61247	70	KIASDGLKGRVFEVS↓LADLQNDEVAFRKFK
P61247	75	GLKGRVFEVSLADLQ↓NDEVAFRKFKLITED
P61247	230	KMLKKPKFELGKLME↓LHGEGSSSGKATGDE
P62701	69	ALTGDEVKKICMQRF↓IKIDGKVRTDITYPA
P22090	69	ALTGDEVKKICMQRF↓IKIDGKVRVDVTYPA
P46782	62	YLPHSAGRYAAKRFR↓KAQCPIVERLTNSMM
P46782	112	EIIHLLTGENPLQVL↓VNAIINSGPREDSTR
P46782	114	IHLLTGENPLQVLVN↓AIINSGPREDSTRIG
P46782	173	REAAFRNIKTIAECL↓ADELINAAKGSSNSY
P46782	188	ADELINAAKGSSNSY↓AIKKKDELERVAKSN
P62753	6	MKLNIS↓FPATGCQKLIEVDDE
P62753	13	MKLNISFPATGCQ↓KLIEVDDERKLRTFY
P62753	42	YEKRMATEVAADALG↓EEWKGYVVRISGGND
P62753	111	VRGCIVDANLSVLNL↓VIVKKGEKDIPGLTD
P62753	115	IVDANLSVLNLVIVK↓KGEKDIPGLTDTTVP
P62753	162	SKEDDVRQYVVRKPL↓NKEGKKPRTKAPKIQ
P62753	163	KEDDVRQYVVRKPLN↓KEGKKPRTKAPKIQR
P62081	46	MNSDLKAQLRELNIT↓AAKEIEVGGGRKAII
P62081	132	RSRTLTAVHDAILED↓LVFPSEIVGKRIRVK
P62081	134	RTLTAVHDAILEDLV↓FPSEIVGKRIRVKLD
P62241	30	GKRKPYHKKRKYELG↓RPAANTKIGPRRIHT
P46781	30	PRRPFEKSRLDQELK↓LIGEYGLRNKREVWR
P08865	66	KRTWEKLLLAARAIV↓AIENPADVSVISSRN
P08865	67	RTWEKLLLAARAIVA↓IENPADVSVISSRNT
P08865	89	SVISSRNTGQRAVLK↓FAAATGATPIAGRFT
P08865	90	VISSRNTGQRAVLKF↓AAATGATPIAGRFTP
P08865	91	ISSRNTGQRAVLKFA↓AATGATPIAGRFTPG
P08865	120	GTFTNQIQAAFREPR↓LLVVTDPRADHQPLT
P08865	121	TFTNQIQAAFREPRL↓LVVTDPRADHQPLTE
Q96IR7	358	QGATGFGQGNIRALW↓QSVQEQSARSQEA
Q9H0D6	446	FTPSGILTPHALGSR↓NSPGSQVASNPRQAA
Q5TFE4	77	CKGLALDLEDGNFLK↓LANNGTVLRASHGTK
P10809	48	ADARALMLQGVDLLA↓DAVAVTMGPKGRTVI
P10809	99	DLKDKYKNIGAKLVQ↓DVANNTNEEAGDGTT
P10809	121	EEAGDGTTTATVLAR↓SIAKEGFEKISKGAN
P10809	129	TATVLARSIAKEGFE↓KISKGANPVEIRRGV
P10809	130	ATVLARSIAKEGFEK↓ISKGANPVEIRRGVM
P10809	132	VLARSIAKEGFEKIS↓KGANPVEIRRGVMLA
P10809	172	QSKPVTTPEEIAQVA↓TISANGDKEIGNIIS
P10809	183	AQVATISANGDKEIG↓NIISDAMKKVGRKGV
P10809	299	TLVLNRLKVGLQVVA↓VKAPGFGDNRKNQLK
P10809	300	LVLNRLKVGLQVVAV↓KAPGFGDNRKNQLKD
P10809	301	VLNRLKVGLQVVAVK↓APGFGDNRKNQLKDM
P10809	358	KVGEVIVTKDDAMLL↓KGKGDKAQIEKRIQE
P10809	359	VGEVIVTKDDAMLLK↓GKGDKAQIEKRIQEI
P10809	381	IEKRIQEIIEQLDVT↓TSEYEKEKLNERLAK
P10809	382	EKRIQEIIEQLDVTT↓SEYEKEKLNERLAKL
P10809	383	KRIQEIIEQLDVTTS↓EYEKEKLNERLAKLS
P10809	404	LNERLAKLSDGVAVL↓KVGGTSDVEVNEKKD
P10809	405	NERLAKLSDGVAVLK↓VGGTSDVEVNEKKDR
P10809	409	AKLSDGVAVLKVGGT↓SDVEVNEKKDRVTDA
P10809	513	SEVGYDAMAGDFVNM↓VEKGIIDPTKVVRTA
P10809	514	EVGYDAMAGDFVNMV↓EKGIIDPTKVVRTAL
P10809	515	VGYDAMAGDFVNMVE↓KGIIDPTKVVRTALL
P05388	31	IIQLLDDYPKCFIVG↓ADNVGSKQMQQIRMS
Q8NHW5	31	IIQLLDDYPKCFIVG↓ADNVGSKQMQQIRMS
P27635	12	MGRRPARCYRYC↓KNKPYPKSRFCRGVP
P27635	50	LGRKKAKVDEFPLCG↓HMVSDEYEQLSSEAL
Q96L21	12	MGRRPARCYRYC↓KNKPYPKSRFCRGVP
Q96L21	50	LGRKKAKVDEFPLGG↓HMVSDEYEQLSSEAL
P62913	22	KENPMRELRIRKLCL↓NICVGESGDRLTRAA
P62913	37	NICVGESGDRLTRAA↓KVLEQLTGQTPVFSK
P62913	84	VHCTVRGAKAEEILE↓KGLKVREYELRKNNF
P62913	156	ADKKRRTGCIGAKHR↓ISKEEAMRWFQQKYD
P30050	106	RKKQKNIKHSGNITF↓DEIVNIARQMRHRSL
P30050	134	SLARELSGTIKEILG↓TAQSVGCNVDGRHPH
P30050	136	ARELSGTIKEILGTA↓QSVGCNVDGRHPHDI
P26373	82	TKVRAGRGFSLEELR↓VAGIHKKVARTIGIS
P26373	149	KKGDSSAEELKLATQ↓LTGPVMPVRNVYKKE
P26373	158	LKLATQLTGPVMPVR↓NVYKKEKARVITEEE
P50914	23	VGRVAYVSFGPHAGK↓LVAIVDVIDQNRALV
P50914	24	GRVAYVSFGPHAGKL↓VAIVDVIDQNRALVD
P50914	25	RVAYVSFGPHAGKLV↓AIVDVIDQNRALVDG
P50914	26	VAYVSFGPHAGKLVA↓IVDVIDQNRALVDGP
P50914	90	AWQKADINTKWAATR↓WAKKIEARERKAKMT
P61313	96	GKPVHHGVNQLKFAR↓SLQSVAEERAGRHCG
P18621	5	MVRYS↓LDPENPTKSCKSRGS
Q02543	8	MKASGTLR↓EYKVVGRCLPTPKCH
Q02543	127	MGARHRARAHSIQIM↓KVEEIAASKCRRPAV
P84098	23	RLASSVLRCGKKKVW↓LDPNETNEIANANSR
P84098	42	ETNEIANANSRQQIR↓KLIKDGLIIRKPVTV
P84098	144	NVFKNKRILMEHIHK↓LKADKARKKLLADQA
P62750	35	ALKAKKAVLKGVHSH↓KKKKIRTSPTFRRPK
P62750	36	LKAKKAVLKGVHSHK↓KKKIRTSPTFRRPKT
P83731	84	KRTRRAVKFQRAITG↓ASLADIMAKRNQKPE
P61254	30	KRHFNAPSHIRRKIM↓SSPLSKELRQKYNVR
P61254	31	RHFNAPSHIRRKIMS↓SPLSKELRQKYNVRS
P61254	45	SSPLSKELRQKYNVR↓SMPIRKDDEVQVVRG
P61254	108	TVHVGIHPSKVVITR↓LKLDKDRKKILERKA
Q9UNX3	30	KRHFNAPSHVRRKIM↓SSPLSKELRQKYNVR
Q9UNX3	31	RHFNAPSHVRRKIMS↓SPLSKELRQKYNVRS
Q9UNX3	45	SSPLSKELRQKYNVR↓SMPIRKDDEVQVVRG
Q9UNX3	108	TVHVGIHPSKVVITR↓LKLDKDRKKILERKA
P61353	56	LVAGIDRYPRKVTAA↓MGKKKIAKRSKIKSF
P61353	57	VAGIDRYPRKVTAAM↓GKKKIAKRSKIKSFV
P61353	58	AGIDRYPRKVTAAMG↓KKKIAKRSKIKSFVK
P46776	80	NQSFCPTVNLDKLWT↓LVSEQTRVNAAKNKT
P46776	89	LDKLWTLVSEQTRVN↓AAKNKTGAAPIIDVV
P46776	96	VSEQTRVNAAKNKTG↓AAPIIDVVRSGYYKV
P46779	39	YSTEPNNLKARNSFR↓YNGLIHRKTVGVEPA
P46779	50	NSFRYNGLIHRKTVG↓VEPAADGKGVVVVIK
P46779	79	KRRSGQRKPATSYVR↓TTINKNARATLSSIR
P47914	33	NGIKKPRSQRYESLK↓GVDPKFLRNMRFAKK
P47914	58	RFAKKHNKKGLKKMQ↓ANNAKAMSARAEAIK
P47914	126	IAKGLRLCRPKAKAK↓AKAKDQTKAQAAAPA
P47914	136	KAKAKAKAKDQTKAQ↓AAAPASVPAQAPKRT
P47914	137	AKAKAKAKDQTKAQA↓AAPASVPAQAPKRTQ
P47914	138	KAKAKAKDQTKAQAA↓APASVPAQAPKRTQA
P47914	149	AQAAAPASVPAQAPK↓RTQAPTKASE
P39023	336	HYGEVTNDFVMLKGC↓VVGTKKRVLTLRKSL
P39023	389	GHGRFQTMEEKKAFM↓GPLKKDRIAKEEGA
P62888	93	IELGTACGKYYRVCT↓LAIIDPGDSDIIRSM
P62899	2	MA↓PAKKGGEKKKGRSAI
P62899	4	MAPA↓KKGGEKKKGRSAINE
P62899	5	MAPAK↓KGGEKKKGRSAINEV
P62899	16	APAKKGGEKKKGRSA↓INEVVTREYTINIHK
P62899	54	KRAPRALKEIRKFAM↓KEMGTPDVRIDTRLN
P62910	7	MAALRPL↓VKPKIVKKRTKKFIR
P62910	8	MAALRPLV↓KPKIVKKRTKKFIRH
P62910	97	KELEVLLMCNKSYCA↓EIAHNVSSKNRKAIV
P62910	121	NRKAIVERAAQLAIR↓VTNPNARLRSEENE
P49207	39	TPGNRIVYLYTKKVG↓KAPKSACGVCPGRLR
P49207	68	RGVRAVRPKVLMRLS↓KTKKHVSRAYGGSMC
P42766	19	KARDLRGKKKEELLK↓QLDDLKVELSQLRVA
P42766	34	QLDDLKVELSQLRVA↓KVTGGAASKLSKIRV
P42766	59	SKIRVVRKSIARVLT↓VINQTQKENLRKFYK
P42766	60	KIRVVRKSIARVLTV↓INQTQKENLRKFYKG
P18077	51	DETEFYLGKRCAYVY↓KAKNNTVTPGGKPNK
P18077	90	RAHGNSGMVRAKFRS↓NLPAKAIGHRIRVML
P18077	91	AHGNSGMVRAKFRSN↓LPAKAIGHRIRVMLY
Q9Y3U8	61	VCGFAPYERRAMELL↓KVSKDKRALKFIKKR
P83881	92	RSKRMLAIKRCKHFE↓LGGDKKRKGQVIQF
Q969Q0	92	RSKRMLAIKRCKHFE↓LGGDKKRKGQVIQF
P61927	30	HTLCRRCGSKAYHLQ↓KSTCGKCGYPAKRKR
P61927	31	TLCRRCGSKAYHLQK↓STCGKCGYPAKRKRK
P61927	33	CRRCGSKAYHLQKST↓CGKCGYPAKRKRKYN
P61927	34	RRCGSKAYHLQKSTC↓GKCGYPAKRKRKYNW
P61927	35	RCGSKAYHLQKSTCG↓KCGYPAKRKRKYNWS
P61927	79	RHLKIVYRRFRHGFR↓EGTTPKPKRAAVAAS
P63173	16	PRKIEEIKDFLLTAR↓RKDAKSVKIKKNKDN
P63173	26	LLTARRKDAKSVKIK↓KNKDNVKFKVRCSRY
P62891	28	AKKQKQNRPIPQWIR↓MKTGNKIRYNSKRRH
P36578	293	LPMHKMINTDLSRIL↓KSPEIQRALRAPRKK
P46777	5	MGFVK↓VVKNKAYFKRYQVKF
P46777	39	EGKTDYYARKRLVIQ↓DKNKYNTPKYRMIVR
P46777	163	GLARTTTGNKVFGAL↓KGAVDGGLSIPHSTK
P46777	248	DMMEEMYKKAHAAIR↓ENPVYEKKPKKEVKK
P46777	253	MYKKAHAAIRENPVY↓EKKPKKEVKKKRWNR
P46777	254	YKKAHAAIRENPVYE↓KKPKKEVKKKRWNRP
P46777	272	KKEVKKKRWNRPKMS↓LAQKKDRVAQKKASF
P46777	273	KEVKKKRWNRPKMSL↓AQKKDRVAQKKASFL
P46777	281	NRPKMSLAQKKDRVA↓QKKASFLRAQERAAE
Q02878	89	AAKSKVEKKKKEKVL↓ATVTKPVGGDKNGGT
Q02878	90	AKSKVEKKKKEKVLA↓TVTKPVGGDKNGGTR
Q02878	91	KSKVEKKKKEKVLAT↓VTKPVGGDKNGGTRV
Q02878	93	KVEKKKKEKVLATVT↓KPVGGDKNGGTRVVK
Q02878	213	TKIDISNVKIPKHLT↓DAYFKKKKLRKPRHQ
Q02878	216	DISNVKIPKHLTDAY↓FKKKKLRKPRHQEGE
P18124	34	KKRRNFAELKIKRLR↓KKFAQKMLRKARRKL
P18124	148	RIVEPYIAWGYPNLK↓SVNELIYKRGYGKIN
P18124	160	NLKSVNELIYKRGYG↓KINKKRIALTDNALI
P18124	229	SPRGGMKKKTTHFVE↓GGDAGNREDQINRLI
P62424	117	RPETKQEKKQRLLAR↓AEKKAAGKGDVPTKR
Q6DKI1	36	AYQALKATQAKQALL↓AKKEQKKGKGLRFKR
P32969	45	RGTLRRDFNHINVEL↓SLLGKKKKRLRVDKW
P32969	49	RRDFNHINVELSLLG↓KKKKRLRVDKWWGNR
P32969	155	KDELILEGNDIELVS↓NSAALIQQATTVKNK
P32969	159	ILEGNDIELVSNSAA↓LIQQATTVKNKDIRK
P32969	162	GNDIELVSNSAALIQ↓QATTVKNKDIRKFLD
Q01813	31	LEHLSGAGKAIGVLT↓SGGDAQGMNAAVRAV
Q01813	419	QIPKTNCNVAVINVG↓APAAGMNAAVRSAVR
P17858	22	KLRASGAGKAIGVLT↓SGGDAQGMNAAVRAV
P17858	408	PKEKSNFSLAILNVG↓APAAGMNAAVRSAVR
P17858	540	ATISNNVPGTDFSLG↓SDTAVNAAMESCDRI
P08237	22	AAKTLGIGKAIAVLT↓SGGDAQGMNAAVRAV
P08237	409	VSKSGSHTVAVMNVG↓APAAGMNAAVRSTVR
P52209	59	NEAKGTKVVGAQSLK↓EMVSKLKKPRRIILL
P52209	61	AKGTKVVGAQSLKEM↓VSKLKKPRRIILLVK
P52209	63	GTKVVGAQSLKEMVS↓KLKKPRRIILLVKAG
P52209	122	DTTRRCRDLKAKGIL↓FVGSGVSGGEEGARY
P52209	290	VPVTLIGEAVFARCL↓SSLKDERIQASKKLK
P11021	51	TTYSCVGVFKNGRVE↓IIANDQGNRITPSYV
P11021	85	EGERLIGDAAKNQLT↓SNPENTVFDAKRLIG
P11021	270	EDFDQRVMEHFIKLY↓KKKTGKDVRKDNRAV
P11021	376	VGGSTRIPKIQQLVK↓EFFNGKEPSRGINPD
P11021	378	GSTRIPKIQQLVKEF↓FNGKEPSRGINPDEA
Q8IZT6	143	VLKHQAILLGNAEEQ↓KKKKRSLWDTIKKKK
Q9BWD1	26	SAARTIIGSFNGALA↓AVPVQDLGSTVIKEV
Q9BWD1	34	SFNGALAAVPVQDLG↓STVIKEVLKRATVAP
Q9BWD1	213	DKEIVPVLVSTRKGL↓IEVKTDEFPRHGSNI
Q9BWD1	263	ANASGINDGAAAVVL↓MKKSEADKRGLTPLA
Q9BWD1	264	NASGINDGAAAVVLM↓KKSEADKRGLTPLAR
P24752	92	KAGIPKEEVKEAYMG↓NVLQGGEGQAPTRQA
P24752	194	VKDGLTDVYNKIHMG↓SCAENTAKKLNIARN
P24752	196	DGLTDVYNKIHMGSC↓AENTAKKLNIARNEQ
P24752	297	ASTLNDGAAALVLMT↓ADAAKRLNVTPLARI
P39687	20	RIHLELRNRTPSDVK↓ELVLDNSRSNEGKLE
P39687	64	INVGLTSIANLPKLN↓KLKKLELSDNRVSGG
P39687	67	GLTSIANLPKLNKLK↓KLELSDNRVSGGLEV
P39687	121	EPLKKLENLKSLDLF↓NCEVTNLNDYRENVF
Q92688	121	EPLKKLECLKSLDLF↓NCEVTNLNDYRESVF
Q9BTT0	4	MEMK↓KKINLELRNRSPEEV
Q99798	133	AVPSTIHCDHLIEAQ↓VGGEKDLRRAKDINQ
Q99798	415	KQALAHGLKCKSQFT↓ITPGSEQIRATIERD
Q99798	620	FRGHLDNISNNLLIG↓AINIENGKANSVRNA
P68032	19	EETTALVCDNGSGLV↓KAGFAGDDAPRAVFP
P68032	20	ETTALVCDNGSGLVK↓AGFAGDDAPRAVFPS
P68032	22	TALVCDNGSGLVKAG↓FAGDDAPRAVFPSIV
P68032	30	SGLVKAGFAGDDAPR↓AVFPSIVGRPRHQGV
P68032	46	VFPSIVGRPRHQGVM↓VGMGQKDSYVGDEAQ
P68032	48	PSIVGRPRHQGVMVG↓MGQKDSYVGDEAQSK
P68032	49	SIVGRPRHQGVMVGM↓GQKDSYVGDEAQSKR
P68032	50	IVGRPRHQGVMVGMG↓QKDSYVGDEAQSKRG
P68032	52	GRPRHQGVMVGMGQK↓DSYVGDEAQSKRGIL
P68032	107	YNELRVAPEEHPTLL↓TEAPLNPKANREKMT
P68032	108	NELRVAPEEHPTLLT↓EAPLNPKANREKMTQ
P68032	109	ELRVAPEEHPTLLTE↓APLNPKANREKMTQI
P68032	301	CDIDIRKDLYANNVL↓SGGTTMYPGIADRMQ
P68032	302	DIDIRKDLYANNVLS↓GGTTMYPGIADRMQK
P68032	322	YPGIADRMQKEITAL↓APSTMKIKIIAPPER
P68032	327	DRMQKEITALAPSTM↓KIKIIAPPERKYSVW
P68133	19	DETTALVCDNGSGLV↓KAGFAGDDAPRAVFP
P68133	20	ETTALVCDNGSGLVK↓AGFAGDDAPRAVFPS
P68133	22	TALVCDNGSGLVKAG↓FAGDDAPRAVFPSIV
P68133	30	SGLVKAGFAGDDAPR↓AVFPSIVGRPRHQGV
P68133	46	VFPSIVGRPRHQGVM↓VGMGQKDSYVGDEAQ
P68133	48	PSIVGRPRHQGVMVG↓MGQKDSYVGDEAQSK
P68133	49	SIVGRPRHQGVMVGM↓GQKDSYVGDEAQSKR
P68133	50	IVGRPRHQGVMVGMG↓QKDSYVGDEAQSKRG
P68133	52	GRPRHQGVMVGMGQK↓DSYVGDEAQSKRGIL
P68133	107	YNELRVAPEEHPTLL↓TEAPLNPKANREKMT
P68133	108	NELRVAPEEHPTLLT↓EAPLNPKANREKMTQ
P68133	109	ELRVAPEEHPTLLTE↓APLNPKANREKMTQI
P68133	301	CDIDIRKDLYANNVM↓SGGTTMYPGIADRMQ
P68133	302	DIDIRKDLYANNVMS↓GGTTMYPGIADRMQK
P68133	322	YPGIADRMQKEITAL↓APSTMKIKIIAPPER
P68133	327	DRMQKEITALAPSTM↓KIKIIAPPERKYSVW
P62736	19	EDSTALVCDNGSGLC↓KAGFAGDDAPRAVFP
P62736	20	DSTALVCDNGSGLCK↓AGFAGDDAPRAVFPS
P62736	22	TALVCDNGSGLCKAG↓FAGDDAPRAVFPSIV
P62736	30	SGLCKAGFAGDDAPR↓AVFPSIVGRPRHQGV
P62736	46	VFPSIVGRPRHQGVM↓VGMGQKDSYVGDEAQ
P62736	48	PSIVGRPRHQGVMVG↓MGQKDSYVGDEAQSK
P62736	49	SIVGRPRHQGVMVGM↓GQKDSYVGDEAQSKR
P62736	50	IVGRPRHQGVMVGMG↓QKDSYVGDEAQSKRG
P62736	52	GRPRHQGVMVGMGQK↓DSYVGDEAQSKRGIL
P62736	107	YNELRVAPEEHPTLL↓TEAPLNPKANREKMT
P62736	108	NELRVAPEEHPTLLT↓EAPLNPKANREKMTQ
P62736	109	ELRVAPEEHPTLLTE↓APLNPKANREKMTQI
P62736	301	CDIDIRKDLYANNVL↓SGGTTMYPGIADRMQ
P62736	302	DIDIRKDLYANNVLS↓GGTTMYPGIADRMQK
P62736	322	YPGIADRMQKEITAL↓APSTMKIKIIAPPER
P62736	327	DRMQKEITALAPSTM↓KIKIIAPPERKYSVW
P60709	17	DDIAALVVDNGSGMC↓KAGFAGDDAPRAVFP
P60709	18	DIAALVVDNGSGMCK↓AGFAGDDAPRAVFPS
P60709	20	AALVVDNGSGMCKAG↓FAGDDAPRAVFPSIV
P60709	28	SGMCKAGFAGDDAPR↓AVFPSIVGRPRHQGV
P60709	44	VFPSIVGRPRHQGVM↓VGMGQKDSYVGDEAQ
P60709	46	PSIVGRPRHQGVMVG↓MGQKDSYVGDEAQSK
P60709	47	SIVGRPRHQGVMVGM↓GQKDSYVGDEAQSKR
P60709	48	IVGRPRHQGVMVGMG↓QKDSYVGDEAQSKRG
P60709	50	GRPRHQGVMVGMGQK↓DSYVGDEAQSKRGIL
P60709	105	YNELRVAPEEHPVLL↓TEAPLNPKANREKMT
P60709	106	NELRVAPEEHPVLLT↓EAPLNPKANREKMTQ
P60709	107	ELRVAPEEHPVLLTE↓APLNPKANREKMTQI
P60709	280	FLGMESCGIHETTFN↓SIMKCDVDIRKDLYA
P60709	282	GMESCGIHETTFNSI↓MKCDVDIRKDLYANT
P60709	284	ESCGIHETTFNSIMK↓CDVDIRKDLYANTVL
P60709	294	NSIMKCDVDIRKDLY↓ANTVLSGGTTMYPGI
P60709	299	CDVDIRKDLYANTVL↓SGGTTMYPGIADRMQ
P60709	300	DVDIRKDLYANTVLS↓GGTTMYPGIADRMQK
P60709	320	YPGIADRMQKEITAL↓APSTMKIKIIAPPER
P60709	325	DRMQKEITALAPSTM↓KIKIIAPPERKYSVW
P60709	358	SILASLSTFQQMWIS↓KQEYDESGPSIVHRK
P60709	359	ILASLSTFQQMWISK↓QEYDESGPSIVHRKC
P63261	17	EEIAALVIDNGSGMC↓KAGFAGDDAPRAVFP
P63261	18	EIAALVIDNGSGMCK↓AGFAGDDAPRAVFPS
P63261	20	AALVIDNGSGMCKAG↓FAGDDAPRAVFPSIV
P63261	28	SGMCKAGFAGDDAPR↓AVFPSIVGRPRHQGV
P63261	44	VFPSIVGRPRHQGVM↓VGMGQKDSYVGDEAQ
P63261	46	PSIVGRPRHQGVMVG↓MGQKDSYVGDEAQSK
P63261	47	SIVGRPRHQGVMVGM↓GQKDSYVGDEAQSKR
P63261	48	IVGRPRHQGVMVGMG↓QKDSYVGDEAQSKRG
P63261	50	GRPRHQGVMVGMGQK↓DSYVGDEAQSKRGIL
P63261	105	YNELRVAPEEHPVLL↓TEAPLNPKANREKMT
P63261	106	NELRVAPEEHPVLLT↓EAPLNPKANREKMTQ
P63261	107	ELRVAPEEHPVLLTE↓APLNPKANREKMTQI
P63261	280	FLGMESCGIHETTFN↓SIMKCDVDIRKDLYA
P63261	282	GMESCGIHETTFNSI↓MKCDVDIRKDLYANT
P63261	284	ESCGIHETTFNSIMK↓CDVDIRKDLYANTVL
P63261	294	NSIMKCDVDIRKDLY↓ANTVLSGGTTMYPGI
P63261	299	CDVDIRKDLYANTVL↓SGGTTMYPGIADRMQ
P63261	300	DVDIRKDLYANTVLS↓GGTTMYPGIADRMQK
P63261	320	YPGIADRMQKEITAL↓APSTMKIKIIAPPER
P63261	325	DRMQKEITALAPSTM↓KIKIIAPPERKYSVW
P63261	358	SILASLSTFQQMWIS↓KQEYDESGPSIVHRK
P63261	359	ILASLSTFQQMWISK↓QEYDESGPSIVHRKC
P63267	18	EETTALVCDNGSGLC↓KAGFAGDDAPRAVFP
P63267	19	ETTALVCDNGSGLCK↓AGFAGDDAPRAVFPS
P63267	21	TALVCDNGSGLCKAG↓FAGDDAPRAVFPSIV
P63267	29	SGLCKAGFAGDDAPR↓AVFPSIVGRPRHQGV
P63267	45	VFPSIVGRPRHQGVM↓VGMGQKDSYVGDEAQ
P63267	47	PSIVGRPRHQGVMVG↓MGQKDSYVGDEAQSK
P63267	48	SIVGRPRHQGVMVGM↓GQKDSYVGDEAQSKR
P63267	49	IVGRPRHQGVMVGMG↓QKDSYVGDEAQSKRG
P63267	51	GRPRHQGVMVGMGQK↓DSYVGDEAQSKRGIL
P63267	106	YNELRVAPEEHPTLL↓TEAPLNPKANREKMT
P63267	107	NELRVAPEEHPTLLT↓EAPLNPKANREKMTQ
P63267	108	ELRVAPEEHPTLLTE↓APLNPKANREKMTQI
P63267	300	CDIDIRKDLYANNVL↓SGGTTMYPGIADRMQ
P63267	301	DIDIRKDLYANNVLS↓GGTTMYPGIADRMQK
P63267	321	YPGIADRMQKEITAL↓APSTMKIKIIAPPER
P63267	326	DRMQKEITALAPSTM↓KIKIIAPPERKYSVW
Q9H568	38	EPQMVFPNIVNYLPC↓KENPGPSYARRRVSL
O15145	5	MPAYH↓SSLMDPDTKLIGNMA
O15145	55	IVDEAIYYFKANVFF↓KNYEIKNEADRTLIY
O15145	56	VDEAIYYFKANVFFK↓NYEIKNEADRTLIYI
O15145	117	FPIPGEPGFPLNAIY↓AKPANKQEDEVMRAY
P59998	22	YLSAVRATLQAALCL↓ENFSSQVVERHNKPE
P59998	23	LSAVRATLQAALCLE↓NFSSQVVERHNKPEV
O15511	58	SCLRQGNMTAALQAA↓LKNPPINTKSQAVKD
O15511	60	LRQGNMTAALQAALK↓NPPINTKSQAVKDRA
O15511	67	AALQAALKNPPINTK↓SQAVKDRAGSIVLKV
O15511	133	DNSSAMLLQWHEKAL↓AAGGVGSIVRVLTAR
Q9BPX5	62	LRQGDMLRAFHAALR↓NSPVNTKNQAVKERA
Q9BPX5	63	RQGDMLRAFHAALRN↓SPVNTKNQAVKERAQ
P61158	38	NTEPQFIIPSCIAIK↓ESAKVGDQAQRRVMK
P61158	222	LRDREVGIPPEQSLE↓TAKAVKERYSYVCPD
P61158	348	RLQRDLKRTVDARLK↓LSEELSGGRLKPKPI
Q9P1U1	348	RLQRDLKRVVDARLR↓LSEELSGGRIKPKPV
P53999	34	EVDKKLKRKKQVAPE↓KPVKKQKTGETSRAL
P53999	38	KLKRKKQVAPEKPVK↓KQKTGETSRALSSSK
P53999	114	RKGISLNPEQWSQLK↓EQISDIDDAVRKL
P13798	7	MERQVLL↓SEPEEAAALYRGLSR
O95372	11	MCGNTMSVPLL↓TDAATVSGAERETAA
P46108	130	EPVSRSRQGSGVILR↓QEEAEYVRALFDFNG
P23526	185	GILKVPAINVNDSVT↓KSKFDNLYGCRESLI
P51828	1056	QGLGYSCECRGLINV↓KGKGELRTYFVCTDT
P54819	17	PSVPAAEPEYPKGIR↓AVLLGPPGAGKGTQA
P54819	20	PAAEPEYPKGIRAVL↓LGPPGAGKGTQAPRL
P54819	21	AAEPEYPKGIRAVLL↓GPPGAGKGTQAPRLA
P54819	174	KEPMKDDITGEPLIR↓RSDDNEKALKIRLQA
P30520	50	AQWGDEGKGKVVDLL↓AQDADIVCRCQGGNN
P30520	51	QWGDEGKGKVVDLLA↓QDADIVCRCQGGNNA
Q9UJY5	198	SSHPEDLRAANKLIK↓EMVQEDQKRMEKISK
P36404	8	MGLLTILK↓KMKQKERELRLLMLG
Q66PJ3	235	SDGRKKRGKYKDKRR↓KKKKKRKKLKKKGKE
Q66PJ3	236	DGRKKRGKYKDKRRK↓KKKKRKKLKKKGKEK
Q9Y2D5	174	RCSSRDGEFTLTTLK↓KEAKFELRAFHEDKK
O43823	311	GPDGTGRKRKQFQLY↓EEPDTKLARVDSEGD
O43823	441	DKTVEFLQEYIVNRN↓KKIEKRRQELMEKET
Q9ULX6	273	MRRTWKTWTTADFRT↓KKKKRKQGGSPDEPD
Q9ULX6	366	LTTQDENGQTKRKLQ↓AGKKSQDKQKKRQRD
Q99996	2670	LELQKLLEGNEKKQR↓EKEKKRSPQDVEVLK
P49588	284	IQKGTGARPYTGKVG↓AEDADGIDMAYRVLA
P49588	744	NSSHAGAFVIVTEEA↓IAKGIRRIVAVTGAE
P49588	903	LFTVDNEAGKITCLC↓QVPQNAANRGLKASE
P30837	271	KVAFTGSTEVGHLIQ↓KAAGDSNLKRVTLEL
P30837	425	RIAKEEIFGPVQPLF↓KFKKIEEVVERANNT
P42330	293	QNVQVFEFQLTAEDM↓KAIDGLDRNLHYFNS
P30533	229	SVLHSRHTELKEKLR↓SINQGLDRLRRVSHQ
P30533	306	NHYQKQLEIAHEKLR↓HAESVGDGERVSRSR
P06733	34	VEVDLFTSKGLFRAA↓VPSGASTGIYEALEL
P06733	42	KGLFRAAVPSGASTG↓IYEALELRDNDKTRY
P06733	116	NKSKFGANAILGVSL↓AVCKAGAVEKGVPLY
P06733	117	KSKFGANAILGVSLA↓VCKAGAVEKGVPLYR
P06733	120	FGANAILGVSLAVCK↓AGAVEKGVPLYRHIA
P06733	122	ANAILGVSLAVCKAG↓AVEKGVPLYRHIADL
P06733	168	NGGSHAGNKLAMQEF↓MILPVGAANFREAMR
P06733	170	GSHAGNKLAMQEFMI↓LPVGAANFREAMRIG
P06733	171	SHAGNKLAMQEFMIL↓PVGAANFREAMRIGA
P06733	256	IGMDVAASEFFRSGK↓YDLDFKSPDDPSRYI
P06733	309	PFDQDDWGAWQKFTA↓SAGIQVVGDDLTVTN
P06733	312	QDDWGAWQKFTASAG↓IQVVGDDLTVTNPKR
P06733	314	DWGAWQKFTASAGIQ↓VVGDDLTVTNPKRIA
P06733	317	AWQKFTASAGIQVVG↓DDLTVTNPKRIAKAV
P06733	389	ETEDTFIADLVVGLC↓TGQIKTGAPCRSERL
P06733	390	TEDTFIADLVVGLCT↓GQIKTGAPCRSERLA
P06733	391	EDTFIADLVVGLCTG↓QIKTGAPCRSERLAK
P06733	405	GQIKTGAPCRSERLA↓KYNQLLRIEEELGSK
P06733	412	PCRSERLAKYNQLLR↓IEEELGSKAKFAGRN
P06733	414	RSERLAKYNQLLRIE↓EELGSKAKFAGRNFR
P06733	418	LAKYNQLLRIEEELG↓SKAKFAGRNFRNPLA
P40222	42	EGAQERPSQAAPAVE↓AEGPGSSQAPRKPEG
P40222	69	PEGAQARTAQSGALR↓DVSEELSRQLEDILS
P40222	299	QLQMEQHNERNSKLR↓QENMELAERLKKLIE
Q12904	288	IQPDLHTNDECVATY↓KGVPFEVKGKGVCRA
Q9H4A4	18	GEHSPGSGAARRPLH↓SAQAVDVASASNFRA
Q9H4A4	21	SPGSGAARRPLHSAQ↓AVDVASASNFRAFEL
Q9H4A4	46	RAFELLHLHLDLRAE↓FGPPGPGAGSRGLSG
Q9H4A4	68	AGSRGLSGTAVLDLR↓CLEPEGAAELRLDSH
Q9H4A4	167	LAPEQTAGKKKPFVY↓TQGQAVLNRAFFPCF
Q9H4A4	387	ATGRALLRQHMDITG↓EENPLNKLRVKIEPG
Q9H4A4	557	LQKSPLPPGNVKKLG↓DTYPSISNARNAELR
Q8WV99	196	PSWTAPPVIALQNGL↓SEDEALQRALEMSLA
Q8WV99	233	SCQEEEDLALAQALS↓ASEAEYQRQQAQSRS
Q8NHZ8	10	MLRRKPTRLE↓LKLDDIEEFENIRKD
O75179	223	SCALDEAAAALTRMR↓AESTANAGQSDNRSL
P09525	9	MATKGGTVK↓AASGFNAMEDAQTLR
P46013	1152	DTPTSTKQWPKRSLR↓KADVEEEFLALRKLT
P46013	1314	KPSVGEEKDIIIFVG↓TPVQKLDLTENLTGS
P46013	1556	KPAVSGEKNIYAFMG↓TPVQKLDLTENLTGS
P46013	1616	EESMTNDKTAKVACK↓SSQPDPDKNPASSKR
P46013	2244	GTPTIFKPQSKRSLR↓KADVEEESLALRKRT
P46013	2365	DTPASTKQRPKRNLR↓KADVEEEFLALRKRT
Q9BZZ5	33	EQVGQHKDAYQVILD↓GVKGGTKEKRLAAQF
Q9UKV3	830	LPKSFKRKISVVSAT↓KGVPAGNSDTEGGQP
Q9UKV3	1229	FRKTKAAPCIYWLPL↓TDSQIVQKEAERAER
Q9UKV3	1230	RKTKAAPCIYWLPLT↓DSQIVQKEAERAERA
P52594	438	PAPFGATPSTNPFVA↓AAGPSVASSTNPFQT
Q8TDY4	35	PAGAAAFAAKMPRYR↓GAALAREEILEGDQA
Q8TF01	237	QIDAVKRRTLPAWIR↓EGLEKMEREKQKKLE
Q8TF01	472	FIHKEQNSLSLLEAR↓EADGDVVNEKKRTPN
P54136	126	DYQCNSAMGISQMLK↓TKEQKVNPREIAENI
P54136	446	KVTRVFHAGFGVVLG↓EDKKKFKTRSGETVR
P54136	474	VRLMDLLGEGLKRSM↓DKLKEKERDKVLTAE
Q6UWY0	269	YYSSYTKNCTGRFTK↓KEIKNIRAFYYAMCA
O43776	3	MVL↓AELYVSDREGSDATG
O43776	43	GLKALMTVGKEPFPT↓IYVDSQKENERWNVI
O43776	238	SDVDVQLNNRHMMIR↓GENMSKILKARSMVT
P14868	18	ASASRKSQEKPREIM↓DAAEDYAKERYGISS
P14868	188	VNQDTRLDNRVIDLR↓TSTSQAVFRLQSGIC
Q6PI48	632	PDSVPPEELKPYHIR↓VSKPTDSKAERAH
Q8WWM7	45	TSPPNGGLPGPLATS↓AAPPGPPAAASPCLG
Q8WWM7	277	NYGVKTTYDSSLSSY↓TVPLEKDNSEEFRQR
Q8WWM7	282	TTYDSSLSSYTVPLE↓KDNSEEFRQRELRAA
Q8WWM7	673	LNPNAKEFNPTKPLL↓SVNKSTSTPTSPGPR
Q8WWM7	674	NPNAKEFNPTKPLLS↓VNKSTSTPTSPGPRT
P25705	43	SFIAARNFHASNTHL↓QKTGTAEMSSILEER
P25705	61	GTAEMSSILEERILG↓ADTSVDLEETGRVLS
P25705	175	KGPIGSKTRRRVGLK↓APGIIPRISVREPMQ
P06576	50	APTAVHPVRDYAAQT↓SPSPKAGAATGRIVA
P06576	109	LVLEVAQHLGESTVR↓TIAMDGTEGLVRGQK
Q9UII2	41	SDQSENVDRGAGSIR↓EAGGAFGKREQAEEE
Q8NE71	262	DPYAHLSKKEKKKLK↓KQMEYERQVASLKAA
Q8NE71	275	LKKQMEYERQVASLK↓AANAAENDFSVSQAE
P53396	353	IIGGSIANFTNVAAT↓FKGIVRAIRDYQGPL
P53396	439	PNQPPTAAHTANFLL↓NASGSTSTPAPSRTA
P53396	440	NQPPTAAHTANFLLN↓ASGSTSTPAPSRTAS
P53396	780	NQASETAVAKNQALK↓EAGVFVPRSFDELGE
P46063	632	KNSGNFQKKAANMLQ↓QSGSKNTGAKKRKID
Q08211	24	AWCGKRKMTPSYEIR↓AVGNKNRQKFMCEVQ
Q9NVP1	10	MSHLPMKLLR↓KKIEKRNLKLRQRNL
Q9NVP1	37	RNLKFQGASNLTLSE↓TQNGDVSEETMGSRK
Q9NVP1	101	PQKSTVLTNGEAAMQ↓SSNSESKKKKKKKRK
Q9NVP1	109	NGEAAMQSSNSESKK↓KKKKKRKMVNDAEPD
Q9NVP1	110	GEAAMQSSNSESKKK↓KKKKRKMVNDAEPDT
Q9NUU7	88	NQVEVLQRDPNSPLY↓SVKSFEELRLKPQLL
Q9UMR2	89	NQVEVLQRDPNSPLY↓SVKSFEELRLKPQLL
O00148	47	DIKGSYVSIHSSGFR↓DFLLKPELLRAIVDC
O00571	22	NALGLDQQFAGLDLN↓SSDNQSGGSTASKGR
Q14562	171	AGQEKQRDAEHRDRT↓KKKKRSRSRDRNRDR
O95816	30	CRSSSMADRSSRLLE↓SLDQLELRVEALREA
O43491	943	TSESVSTTTTTHITK↓TVKGGISETRIEKRI
Q9Y2J2	1024	TSETTSTTTTTHITK↓TVKGGISETRIEKRI
O75531	31	EKPVGSLAGIGEVLG↓KKLEERGFDKAYVVL
O75531	64	LVLKKDEDLFREWLK↓DTCGANAKQSRDCFG
Q7L1Q6	246	YFTEAGLKELSEYVR↓NQQTIGARKELQKEL
Q4VC05	22	AETRSRAKDDIKRVM↓AAIEKVRKWEKKWVT
Q9BQE9	22	AETRSRAKDDIKKVM↓AAIEKVRKWEKKWVT
Q9NYF8	635	FKSAAMTLNERFTSY↓QKATEEHSTRQKSPE
Q9NYF8	676	LRKHTRLAGEERVFK↓EENQKGDKKLRCDSA
Q9NYF8	687	RVFKEENQKGDKKLR↓CDSADLRHDIDRRRK
Q562R1	281	FLGIESSGIHETTFN↓SIMKCDVDIRKDLYA
Q562R1	283	GIESSGIHETTFNSI↓MKCDVDIRKDLYANT
Q562R1	285	ESSGIHETTFNSIMK↓CDVDIRKDLYANTVL
Q562R1	321	YPGIADRMQKEIITL↓APSTMKIKIIAPPER
Q562R1	326	DRMQKEIITLAPSTM↓KIKIIAPPERKYSVW
P25098	18	LEAVLADVSYLMAME↓KSKATPAARASKKIL
P35626	18	LEAVLADVSYLMAME↓KSKATPAARASKRIV
P13929	34	VEVDLHTAKGRFRAA↓VPSGASTGIYEALEL
P13929	42	KGRFRAAVPSGASTG↓IYEALELRDGDKGRY
P13929	317	TWTSFLSGVNIQIVG↓DDLTVTNPKRIAQAV
P13929	389	ETEDTFIADLVVGLC↓TGQIKTGAPCRSERL
P13929	390	TEDTFIADLVVGLCT↓GQIKTGAPCRSERLA
P13929	391	EDTFIADLVVGLCTG↓QIKTGAPCRSERLAK
P06865	476	EYVDNTNLVPRLWPR↓AGAVAERLWSNKLTS
P55957	73	TDGNRSSHSRLGRIE↓ADSESQEDIIRNIAR
O43252	566	LITLEIVPFRVAAYN↓KKKKRMDYYDSEHHE
P07814	192	PEKKQDVGKFVELPG↓AEMGKVTVRFPPEAS
P07814	495	SRSVVNMEWDKIWAF↓NKKVIDPVAPRYVAL
P07814	741	ETSAPFKERPTPSLN↓NNCTTSEDSLVLYNR
P07814	745	PFKERPTPSLNNNCT↓TSEDSLVLYNRVAVQ
P07814	746	FKERPTPSLNNNCTT↓SEDSLVLYNRVAVQG
P07814	824	QNISSNSSASILESK↓SLYDEVAAQGEVVRK
P07814	826	ISSNSSASILESKSL↓YDEVAAQGEVVRKLK
P07814	906	EPAGLETPEAKVLFD↓KVASQGEVVRKLKTE
P07814	998	GQRKDPSKNQGGGLS↓SSGAGEGQGPKKQTR
P13995	291	NRVHDPVTAKPKLVG↓DVDFEGVRQKAGYIT
P13995	322	VPGGVGPMTVAMLMK↓NTIIAAKKVLRLEER
P31939	32	VEFARNLTALGLNLV↓ASGGTAKALRDAGLA
P31939	33	EFARNLTALGLNLVA↓SGGTAKALRDAGLAV
P31939	42	GLNLVASGGTAKALR↓DAGLAVRDVSELTGF
P31939	79	VKTLHPAVHAGILAR↓NIPEDNADMARLDFN
P31939	322	GADRMSSFGDFVALS↓DVCDVPTAKIISREV
P31939	366	TILSKKKNGNYCVLQ↓MDQSYKPDENEVRTL
P31939	405	NNGVVDKSLFSNVVT↓KNKDLPESALRDLIV
P31939	437	IAVKYTQSNSVCYAK↓NGQVIGIGAGQQSRI
P31939	474	DKANYWWLRHHPQVL↓SMKFKTGVKRAEISN
P31939	475	KANYWWLRHHPQVLS↓MKFKTGVKRAEISNA
P31939	476	ANYWWLRHHPQVLSM↓KFKTGVKRAEISNAI
Q8NFC6	209	ANVANDAMSILETIT↓SLNQEASAARASTET
P54132	181	KSFVTPPQSHFVRVS↓TAQKSKKGKRNFFKA
Q9UBW5	30	QVQKKFSRAQEKVLQ↓KLGKAVETKDERFEQ
Q9UBW5	33	KKFSRAQEKVLQKLG↓KAVETKDERFEQSAS
P25440	553	QGPISKPKRKREKKE↓KKKKRKAEKHRGRAG
O60885	276	APAPQPVQSHPPIIA↓ATPQPVKTKKGVKRK
Q9BSF8	379	KKIRLGIEGYPTYKE↓KVKKRPGGRPEVIYN
Q9BRD0	257	RVHNNSPDTSRRTLG↓SSDTQQLRRARHDSP
Q9BRD0	557	DPMANFIKKNKAKEN↓KNKKVRPRYSGPAPP
P11586	25	EISAQIRARLKNQVT↓QLKEQVPGFTPRLAI
P11586	28	AQIRARLKNQVTQLK↓EQVPGFTPRLAILQV
P11586	154	LNDCFIPCTPKGCLE↓LIKETGVPIAGRHAV
P11586	254	YVPDDKKPNGRKVVG↓DVAYDEAKERASFIT
P11586	501	RRFSDIQIRRLKRLG↓IEKTDPTTLTDEEIN
P11586	819	AAQAPSSFQLLYDLK↓LPVEDKIRIIAQKIY
Q8TF44	386	NEDFFFDGLGPASVR↓KLALRIKVVNKGSSL
P63098	14	MGNEASYPLEMCSH↓FDADEIKRLGKRFKK
P63098	83	EVDFKEFIEGVSQFS↓VKGDKEQKLRFAFRI
P53805	11	MEDGVAGPQLG↓AAAEAAEAAEARARP
Q9BPX6	98	NHEKKTADLAPHPEE↓KKKKRSGFRDRKVME
Q9HB71	192	KPSYDTETDPSEGLM↓NVLKKIYEDGDDDMK
Q9HB71	195	YDTETDPSEGLMNVL↓KKIYEDGDDDMKRTI
Q9HB71	196	DTETDPSEGLMNVLK↓KIYEDGDDDMKRTIN
P62158	75	NGTIDFPEFLTMMAR↓KMKDTDSEEEIREAF
P62158	91	MKDTDSEEEIREAFR↓VFDKDGNGYISAAEL
P62158	93	DTDSEEEIREAFRVF↓DKDGNGYISAAELRH
P62158	116	SAAELRHVMTNLGEK↓LTDEEVDEMIREADI
P62158	118	AELRHVMTNLGEKLT↓DEEVDEMIREADIDG
P27482	118	AELRHVMTRLGEKLS↓DEEVDEMIRAADTDG
P04632	67	GGGGTAMRILGGVIS↓AISEAAAQYNPEPPP
Q99439	15	MSSTQFNKGPSYGLS↓AEVKNRLLSKYDPQK
Q99439	24	PSYGLSAEVKNRLLS↓KYDPQKEAELRTWIE
P27797	24	GLLGLAVAEPAVYFK↓EQFLDGDGWTSRWIE
P27797	52	IESKHKSDFGKFVLS↓SGKFYGDEEKDKGLQ
P27797	54	SKHKSDFGKFVLSSG↓KFYGDEEKDKGLQTS
P27797	55	KHKSDFGKFVLSSGK↓FYGDEEKDKGLQTSQ
P27797	58	SDFGKFVLSSGKFYG↓DEEKDKGLQTSQDAR
P27797	148	PDICGPGTKKVHVIF↓NYKGKNVLINKDIRC
P27797	149	DICGPGTKKVHVIFN↓YKGKNVLINKDIRCK
P27797	150	ICGPGTKKVHVIFNY↓KGKNVLINKDIRCKD
P27797	151	CGPGTKKVHVIFNYK↓GKNVLINKDIRCKDD
P27797	152	GPGTKKVHVIFNYKG↓KNVLINKDIRCKDDE
P27797	154	GTKKVHVIFNYKGKN↓VLINKDIRCKDDEFT
P27797	155	TKKVHVIFNYKGKNV↓LINKDIRCKDDEFTH
P27797	156	KKVHVIFNYKGKNVL↓INKDIRCKDDEFTHL
P27797	348	NDEAYAEEFGNETWG↓VTKAAEKQMKDKQDE
P27797	350	EAYAEEFGNETWGVT↓KAAEKQMKDKQDEEQ
P27797	351	AYAEEFGNETWGVTK↓AAEKQMKDKQDEEQR
P27797	352	YAEEFGNETWGVTKA↓AEKQMKDKQDEEQRL
P27797	353	AEEFGNETWGVTKAA↓EKQMKDKQDEEQRLK
P27797	354	EEFGNETWGVTKAAE↓KQMKDKQDEEQRLKE
P27797	357	GNETWGVTKAAEKQM↓KDKQDEEQRLKEEEE
O43852	54	NDAQSFDYDHDAFLG↓AEEAKTFDQLTPEES
O43852	299	LTKEEIVDKYDLFVG↓SQATDFGEALVRHDE
O43852	301	KEEIVDKYDLFVGSQ↓ATDFGEALVRHDEF
P56211	40	KAEEAKLKARYPHLG↓QKPGGSDFLRKRLQK
Q14444	59	GTGAVQTEAMKQILG↓VIDKKLRNLEKKKGK
Q14444	69	KQILGVIDKKLRNLE↓KKKGKLDDYQERMNK
Q14444	348	ASPSVPEPHSLTPVA↓QADPLVRRQRVQDLM
Q8N1G2	10	MKRRTDPECT↓APIKKQKKRVAELAL
Q6JBY9	219	EVLPSKSKAPGSPLS↓SEGAAGEGVRTLGPA
P16152	11	MSSGIHVALVT↓GGNKGIGLAIVRDLC
Q9H078	679	ELPSPQAEKRLPKLR↓LEIIDKDSKTRRLDI
P04040	446	FNTANDDNVTQVRAF↓YVNVLNEEQRKRLCE
P04040	449	ANDDNVTQVRAFYVN↓VLNEEQRKRLCENIA
P07339	170	VSVPCQSASSASALG↓GVKVERQVFGEATKQ
Q96Q11	176	FDGTLFDYFNGYEDL↓KNKKVRFVGHAKQRI
Q9Y5K6	104	LPAGGIQPHPQTKNI↓KKKTKKRQCKVLFEY
Q9NXV6	123	VTDAPTYTTRDELVA↓KVKKRGISSSNEGVE
Q96HQ2	18	GEAAAAVEELVSGVR↓QAADFAEQFRSYSES
Q92600	5	MHSLA↓TAAPVPTTLAQVDRE
Q92600	6	MHSLAT↓AAPVPTTLAQVDREK
Q99459	192	EARRLAALQKRRELR↓AAGIEIQKKRKRKRG
Q99459	243	EENYQALDADFRKLR↓QQDLDGELRSEKEGR
Q8IX12	136	PQPTAQITVSYPTPR↓SSQQQTQPQKQRVFT
Q8IX12	1039	IVYNGAMVDVGSLLQ↓KLEKSEKVRAEVEQK
Q8IX12	1073	EEKTDEDEKTILNLE↓NSNKSLSGELREVKK
Q9NX58	164	QDQRPLHPVANPHAE↓ISTKVPASKVKDAVE
Q9NX58	320	KGKFNWKGTIKAILK↓QAPDNEITIKKLRKK
P62633	64	LPDICYRCGESGHLA↓KDCDLQEDACYNCGR
P62633	70	RCGESGHLAKDCDLQ↓EDACYNCGRGGHIAK
P62633	151	CYRCGETGHVAINCS↓KTSEVNCYRCGESGH
P62633	168	SEVNCYRCGESGHLA↓RECTIEATA
O15078	552	LLKEIESLEEERLDL↓KKKIRQMAQERGKRS
O15078	1983	MTVDQVLGIRALESE↓KELEELKKRNLDLEN
Q7LBR1	37	KKCDKEEKAEKAKIK↓KAIQKGNMEVARIHA
Q7LBR1	177	DLNMELPQGQTGSVG↓TSVASAEQDELSQRL
Q7LBR1	181	ELPQGQTGSVGTSVA↓SAEQDELSQRLARLR
O43633	190	TDELSNLPSTGGSLS↓VAAGGKKAEAAASAL
Q9UQN3	5	MASLF↓KKKTVDDVIKEQNRE
Q9BY43	49	KKQEFLEQKIQQELQ↓TAKKYGTKNKRAALQ
Q9H444	9	MSVFGKLFG↓AGGGKAGKGGPTPQE
Q9NZZ3	18	LFGKAKPKAPPPSLT↓DCIGTVDSRAESIDK
Q9NZZ3	39	DSRAESIDKKISRLD↓AELVKYKDQIKKMRE
Q9BWS9	36	SKSDAKKAASKTLLE↓KSQFSDKPVQDRGLV
O00299	13	MAEEQPQVELFVK↓AGSDGAKIGNCPFSQ
O00299	15	MAEEQPQVELFVKAG↓SDGAKIGNCPFSQRL
O00299	145	KGLLKALKVLDNYLT↓SPLPEEVDETSAEDE
Q6WN34	379	EIYLWKLVKGIFHLT↓QIKKVRKQDFQKEAQ
Q9NRG0	7	MADVVVG↓KDKGGEQRLISLPLS
Q9Y3Y2	28	TTKMSLNERFTNMLK↓NKQPTPVNIRASMQQ
Q9Y3Y2	80	QAALKLKQSLKQRLG↓KSNIQARLGRPIGAL
Q13185	78	EENLDCPELIEAFLN↓SQKAGKEKDGTKRKS
Q13185	80	NLDCPELIEAFLNSQ↓KAGKEKDGTKRKSLS
Q13185	95	KAGKEKDGTKRKSLS↓DSESDDSKSKKKRDA
P45973	95	PREKSESNKRKSNFS↓NSADDIKSKKKREQS
Q14839	258	TEVAPPPPPVEVPIR↓KAKTKEGKGPNARRK
Q14839	1897	VRLQMSERNILSRLA↓NRAPEPTPQQVAQQQ
Q9P2D1	640	NQELNRNSLDGSQEE↓KKKKKRSKAKKDPKE
Q9P2D1	641	QELNRNSLDGSQEEK↓KKKKRSKAKKDPKEP
P0CG12	119	TGTGAVSFPRPGGLL↓GPGPGPGPTLNPRTG
P0CG12	204	LLTSGNGPPNPRPVG↓LGPGPNPNLRSGFLG
O95239	1207	LKHVATEYQENKAPG↓KKKKRALASNTSFFS
Q2VIQ3	1209	SKHGATEYQQNKPPG↓KKKKRALASNTSFFS
O60271	712	GKTRDGGSVVGASVF↓YKDVAGLDTEGSKQR
Q00610	384	ALFAQGNYSEAAKVA↓ANAPKGILRTPDTIR
Q14677	161	EERKKAKKNKDKYVG↓VSSDSVGGFRYSERY
P09496	155	KELEEWYARQDEQLQ↓KTKANNRVADEAFYK
P09497	199	EETPGTEWEKVAQLC↓DFNPKSSKQCKDVSR
O43809	26	GWPRGVTQFGNKYIQ↓QTKPLTLERTINLYP
Q16630	172	PCNKQFLSQFEMQSR↓KTTQSGQMSGEGKAG
P33240	281	PGPGSLAPGGGMQAQ↓VGMPGSGPVSMERGQ
P33240	335	LLGDAPNDPRGGTLL↓SVTGEVEPRGYLGPP
P33240	336	LGDAPNDPRGGTLLS↓VTGEVEPRGYLGPPH
P33240	373	VPGHESRGPPPHELR↓GGPLPEPRPLMAEPR
P33240	483	GPVPGPRGPIPSGMQ↓GPSPINMGAVVPQGS
Q9H0L4	343	LLGDAPNDPRGGTLL↓SVTGEVEPRGYLGPP
Q9H0L4	344	LGDAPNDPRGGTLLS↓VTGEVEPRGYLGPPH
P48444	484	VSFVSKKNYCNIQVT↓KVTQVDGNSPVRFST
Q9Y678	597	TAPMAEQRTESTPIT↓AVKQPEKVAATRQEI
P23528	6	MASGVA↓VSDGVIKVFNDMKVR
P23528	13	MASGVAVSDGVIK↓VFNDMKVRKSSTPEE
P23528	21	VSDGVIKVFNDMKVR↓KSSTPEEVKKRKKAV
P23528	73	DVGQTVDDPYATFVK↓MLPDKDCRYALYDAT
P23528	136	DAIKKKLTGIKHELQ↓ANCYEEVKDRCTLAE
P23528	137	AIKKKLTGIKHELQA↓NCYEEVKDRCTLAEK
P23528	138	IKKKLTGIKHELQAN↓CYEEVKDRCTLAEKL
P23528	139	KKKLTGIKHELQANC↓YEEVKDRCTLAEKLG
Q9Y281	13	MASGVTVNDEVIK↓VFNDMKVRKSSTQEE
Q9P2K1	590	TSLQQWKAWRKVQRA↓KKKKRKQAAEEHPGD
Q6ZU64	1555	DEKVRQEVEFTITDM↓KVKKRTCCTACEPAR
Q8WUD4	60	EEEEEGEKHRELRLR↓NYVPEDEDLKKRRVP
Q96CT7	75	LDQLERKKETQRLLE↓EEDSKLKGGKAPRVA
Q96CT7	91	EDSKLKGGKAPRVAT↓SSKVTRAQIEDTLRR
Q96CT7	172	EEAADRHPERRMRAA↓FTAFEEAQLPRLKQE
Q96CT7	176	DRHPERRMRAAFTAF↓EEAQLPRLKQENPNM
Q96CT7	206	RLSQLKQLLKKEWLR↓SPDNPMNQRAVPFNA
Q9BUN5	3	MDD↓KKKKRSPKPCLAQPA
Q96MW1	118	ATLIEKQAQIVVKPR↓MVSEEEKQRKAALLA
Q96MW1	166	GATTMNIGSDKLLFR↓NTNVEDVLNARKLER
Q96MW1	210	KLQRERDKLAKQERK↓EKEKKRTQRGERKR
Q8IVM0	117	RIQEKKDEDIARLLQ↓EKELQEEKKRKKHFP
O75534	178	NNKHTGAVSARNIML↓LKKKQARCQGVVCAM
O75534	179	NKHTGAVSARNIMLL↓KKKQARCQGVVCAMK
Q14011	34	QSLEQVFSKYGQISE↓VVVVKDRETQRSRGF
Q14011	67	TFENIDDAKDAMMAM↓NGKSVDGRQIRVDQA
Q14011	78	MMAMNGKSVDGRQIR↓VDQAGKSSDNRSRGY
Q96P44	241	DERGFDILLGLDVNK↓KVKKRIQLSPKKIKG
Q9H9Q2	225	AEVTNIKKTLKATAS↓SSAQEMEQQLAEREC
Q99829	418	QAAHQGTASQYFMLL↓LLTDGAVTDVEATRE
O00244	11	MPKHEFSVDMT↓CGGCAEAVSRVLNKL
O75367	57	VGAPVYMAAVLEYLT↓AEILELAGNAARDNK
O75367	59	APVYMAAVLEYLTAE↓ILELAGNAARDNKKG
Q9P0M6	57	VGAPVYMAAVIEYLA↓AEILELAGNAARDNK
Q9P0M6	59	APVYMAAVIEYLAAE↓ILELAGNAARDNKKA
P31146	14	MSRQVVRSSKFRHV↓FGQPAKADQCYEDVR
P31146	16	SRQVVRSSKFRHVFG↓QPAKADQCYEDVRVS
P31146	19	VVRSSKFRHVFGQPA↓KADQCYEDVRVSQTT
P31146	20	VRSSKFRHVFGQPAK↓ADQCYEDVRVSQTTW
P31146	59	KFVALICEASGGGAF↓LVLPLGKTGRVDKNA
P31146	61	VALICEASGGGAFLV↓LPLGKTGRVDKNAPT
P31146	230	RPHEGTRPVRAVFVS↓EGKILTTGFSRMSER
P31146	308	YFEITSEAPFLHYLS↓MFSSKESQRGMGYMP
P31146	309	FEITSEAPFLHYLSM↓FSSKESQRGMGYMPK
P31146	327	KESQRGMGYMPKRGL↓EVNKCEIARFYKLHE
P31146	328	ESQRGMGYMPKRGLE↓VNKCEIARFYKLHER
P31146	390	AEEWLGGRDAGPLLI↓SLKDGYVPPKSRELR
P31146	416	RELRVNRGLDTGRRR↓AAPEASGTPSSDAVS
P31146	441	SDAVSRLEEEMRKLQ↓ATVQELQKRLDRLEE
P31146	443	AVSRLEEEMRKLQAT↓VQELQKRLDRLEETV
Q9ULV4	326	EPQRGMGYMPKRGLD↓VNKCEIARFFKLHER
P57737	449	LTSPSTPSSLGPSLS↓STSGIGTSPSLRSLQ
P57737	900	EKSDQQKKEELLNAM↓VAKLGNREDPLPQDS
Q9UEE9	166	EELEKPKETEKVKIT↓KVFDFAGEEVRVTKE
P46109	114	EPAPRYPSPPMGSVS↓APNLPTAEDNLEYVR
P46109	120	PSPPMGSVSAPNLPT↓AEDNLEYVRTLYDFP
Q9BZJ0	780	GTASDKERVDKLMPE↓KVKKRRKVQTDDGSD
Q96NY9	488	VFARQLMQVRGVSGE↓KAAALVDRYSTPASL
Q13363	163	ALREGTRVQSVEQIR↓EVASGAARIRGETLG
P56545	169	ALREGTRVQSVEQIR↓EVASGAARIRGETLG
Q9UMR7	26	FKNEFKSSGINTASS↓AASKERTAPHKSNTG
P16220	270	TAPTSTIAPGVVMAS↓SPALPTQPAEEAARK
Q14004	19	SDTALGGGGGLSWAE↓KKLEERRKRRRFLSP
Q92772	70	KQLRHENLVNLLEVC↓KKKKRWYLVFEFVDH
P33552	70	HYMIHEPEPHILLFR↓RPLPKDQQK
Q9UHD1	220	LAQEGCTKGKHMWTK↓KDAGKKVVPCRHDWH
P20674	41	RTPGPAVAIQSVRCY↓SHGSQETDEEFDARW
P10606	31	LRARGPSGAAAMRSM↓ASGGGVPTDEEQATG
Q9Y6G9	74	SRSKLPAGKNVLLLG↓EDGAGKTSLIRKIQG
O43237	466	VQSTAKKSGQKTVLS↓NVQEELDRMTRKPDS
Q14008	508	SEKVELIHGKKAGLA↓ADKKEFKPLPGRTAA
P28838	203	GVLFASGQNLARQLM↓ETPANEMTPTRFAEI
P28838	335	KLNLPINIIGLAPLC↓ENMPSGKANKPGDVV
P28838	353	PSGKANKPGDVVRAK↓NGKTIQVDNTDAEGR
Q96KP4	147	DKGPVAGWINALEAY↓QKTGQEIPVNVRFCL
Q96KP4	200	KDVDYVCISDNYWLG↓KKKPCITYGLRGICY
Q96KP4	362	MTPEVVGEQVTSYLT↓KKFAELRSPNEFKVY
O43175	10	MAFANLRKVL↓ISDSLDPCCRKILQD
O43175	285	ALVDHENVISCPHLG↓ASTKEAQSRCGEEIA
Q5SW24	756	SPVPKLCRIKASKAL↓KKKIRRFQPTALKVM
Q96EP5	42	SYFSQYGEVVDCVIM↓KDKTTNQSRGFGFVK
Q96EP5	179	QSVDQAVNMHFHDIM↓GKKVEVKRAEPRDSK
Q96GG9	5	MNKLK↓SSQKDKVRQFMIFTQ
Q96GG9	53	VATDNFFQNPELYIR↓ESVKGSLDRKKLEQL
Q6PH85	5	MHKLK↓SSQKDKVRQFMACTQ
Q9UER7	676	KICTLPSPPSPLASL↓APVADSSTRVDSPSH
P51397	58	DQEWESPSPPKPTVF↓ISGVIARGDKDFPPA
O43583	105	EEKKKQKRGGRGQIK↓QKKKTVPQKVTIAKI
P33316	118	ARPAEVGGMQLRFAR↓LSEHATAPTRGSARA
P33316	159	TIPPMEKAVVKTDIQ↓IALPSGCYGRVAPRS
P33316	181	YGRVAPRSGLAAKHF↓IDVGAGVIDEDYRGN
P33316	203	IDEDYRGNVGVVLFN↓FGKEKFEVKKGDRIA
P33316	205	EDYRGNVGVVLFNFG↓KEKFEVKKGDRIAQL
P33316	208	RGNVGVVLFNFGKEK↓FEVKKGDRIAQLICE
P33316	231	IAQLICERIFYPEIE↓EVQALDDTERGSGGF
P33316	234	LICERIFYPEIEEVQ↓ALDDTERGSGGFGST
P60981	21	VADEVCRIFYDMKVR↓KCSTPEEIKKRKKAV
P60981	73	DVGVTITDPFKHFVG↓MLPEKDCRYALYDAS
Q13574	447	WILRARRPQNTLKAS↓KKKKRASFKRKSSKK
P09622	419	SEEQLKEEGIEYKVG↓KFPFAANSRAKTNAD
Q9NY33	629	KPALERFLRRLQVLK↓STGDVAGGRALYEGY
Q8IYB7	29	TPRGVSAVAGPHDIG↓ASPGDKKSKNRSTRG
Q9P0K1	842	GRPRSNSWQGNLGGN↓KKKIRGKRFRPRSNS
P26358	170	RITRKSTRQTTITSH↓FAKGPAKRKPQEESE
P52701	18	QSTLYSFFPKSPALS↓DANKASARASREGGR
Q9NRF9	17	ERPEDLNLPNAVITR↓IIKEALPDGVNISKE
Q9NRF9	20	EDLNLPNAVITRIIK↓EALPDGVNISKEARS
Q9NRF9	71	MKGKRKTLNASDVLS↓AMEEMEFQRFVTPLK
Q9NRF9	73	GKRKTLNASDVLSAM↓EEMEFQRFVTPLKEA
Q92889	485	DPQNKERASTKERTL↓KKKKRKLTLTQMVGK
Q13426	184	EALETDLYKRFILVL↓NEKKTKIRSLHNKLL
P25205	379	AIPTTGRGSSGVGLT↓AAVTTDQETGERRLE
P25205	655	DAEEAVELVQYAYFK↓KVLEKEKKRKKRSED
P25205	658	EAVELVQYAYFKKVL↓EKEKKRKKRSEDESE
P33992	12	MSGFDDPGIFYS↓DSFGGDAQADEGQAR
P33992	575	KFIAYCRVKCGPRLS↓AEAAEKLKNRYIIMR
Q14566	4	MDLA↓AAAEPGAGSQHLEVR
Q14566	209	TNKSRFVDFQKVRIQ↓ETQAELPRGSIPRSL
P33993	443	LEGGALVLADQGVCC↓IDEFDKMAEADRTAI
P11388	1282	REPGTKTKKQTTLAF↓KPIKKGKKRNPWSDS
P11388	1499	AVTSKKSKGESDDFH↓MDFDSAVAPRAKSVR
Q02880	1327	RVRKTPTSSGKPSAK↓KVKKRNPWSDDESKS
P27695	245	GFTPQERQGFGELLQ↓AVPLADSFRHLYPNT
P16989	93	SEDAEKKVLATKVLG↓TVKWFNVRNGYGFIN
P16989	101	LATKVLGTVKWFNVR↓NGYGFINRNDTKEDV
P16989	119	GFINRNDTKEDVFVH↓QTAIKKNNPRKYLRS
P16989	121	INRNDTKEDVFVHQT↓AIKKNNPRKYLRSVG
P16989	143	RKYLRSVGDGETVEF↓DVVEGEKGAEAANVT
Q13422	153	HTGERPFQCNQCGAS↓FTQKGNLLRHIKLHS
Q13422	377	HSAQDSAVENLLLLS↓KAKLVPSEREASPSN
Q13422	439	GLSLKEEHRAYDLLR↓AASENSQDALRVVST
P78527	2694	FAHKRSERLQRAPLK↓SVGPDFGKKRLGLPG
O15446	245	GTEPTVETLEPLGVL↓FPSTTKKRKKPKGKE
Q3B726	307	VFQGSDSSGYQSDHK↓KKKKKRKHSEEAEFT
Q3B726	308	FQGSDSSGYQSDHKK↓KKKKRKHSEEAEFTP
Q9GZS1	106	NGKLQSPGNMRFTLY↓ENKDSTNPRKRNQRI
O75190	189	FSSTSFGGSGMGNFK↓SISTSTKMVNGRKIT
O75190	296	EQDRPRAPGPWDPLA↓SAAGLKEGGKRKKQK
O75190	298	DRPRAPGPWDPLASA↓AGLKEGGKRKKQKQR
Q7Z6W7	292	DPPIFSAGVKEGGKR↓KKKKRKEVQKKSTKR
Q99543	269	RAQRKKEEMNRIRTL↓VDNAYSCDPRIKKFK
Q9NX36	45	YFGIIRNRMMSTHKS↓KKKIREYYRLLNVEE
Q13217	296	GRYTDATSKYESVMK↓TEPSIAEYTVRSKER
Q99615	12	MAAAAECDVVMA↓ATEPELLDDQEAKRE
Q99615	13	MAAAAECDVVMAA↓TEPELLDDQEAKREA
Q99615	338	DDTYIKAYLRRAQCY↓MDTEQYEEAVRDYEK
Q99615	387	ELKKSKRKDYYKILG↓VDKNASEDEIKKAYR
O75937	24	SGGGGSTEEAFMTFY↓SEVKQIEKRDSVLTS
O75937	25	GGGGSTEEAFMTFYS↓EVKQIEKRDSVLTSK
O75937	62	RPGSSYFNLNPFEVL↓QIDPEVTDEEIKKRF
O75937	63	PGSSYFNLNPFEVLQ↓IDPEVTDEEIKKRFR
O75937	111	QKAFEAVDKAYKLLL↓DQEQKKRALDVIQAG
O75937	169	PELFKQAVYKQTMKL↓FAELEIKRKEREAKE
O75937	170	ELFKQAVYKQTMKLF↓AELEIKRKEREAKEM
O75937	227	EESRDGRVDSWRNFQ↓ANTKGKKEKKNRTFL
O75937	228	ESRDGRVDSWRNFQA↓NTKGKKEKKNRTFLR
O75937	231	DGRVDSWRNFQANTK↓GKKEKKNRTFLRPPK
Q14919	3	MPS↓KKKKYNARFPPARIK
Q9UJU6	30	YVRVVTEKSPTDWAL↓FTYEGNSNDIRVAGT
Q9UJU6	31	VRVVTEKSPTDWALF↓TYEGNSNDIRVAGTG
Q9UJU6	32	RVVTEKSPTDWALFT↓YEGNSNDIRVAGTGE
P46734	14	MESPASSQPASMPQ↓SKGKSKRKKDLRISC
Q13561	41	EDDQAEFDAEELTST↓SVEHIIVNPNAAYDK
Q13561	63	NPNAAYDKFKDKRVG↓TKGLDFSDRIGKTKR
Q13561	271	LMETVELLQAKVSAL↓DLAVLDQVEARLQSV
Q13561	273	ETVELLQAKVSALDL↓AVLDQVEARLQSVLG
Q13561	383	TLLTQVQTTMRENLA↓TVEGNFASIDERMKK
Q7Z6Z7	3023	VGNPGVTEVSPEFLA↓ALPPAIQEEVLAQQR
Q7Z6E9	999	PVRDEPMDAESITFK↓SVSEKDKRERDKPKA
Q7Z6E9	1203	EKMDRTPEKDKISLS↓APAKKIKLNRETGKK
Q63HN8	88	PEEPCSKASWTVQES↓KKKKRKKKKKGNKSA
Q15075	652	SQLDIQIKAKTELLL↓SAEAAKTAQRADLQN
Q9HC35	60	ADVLRRLAISEDHVA↓SVKKSVSSKGQPSPR
Q9HC35	63	LRRLAISEDHVASVK↓KSVSSKGQPSPRAVI
Q96C19	199	EGVKGAKSFFEAKVQ↓AINVSSRFEEEIKAE
Q96C19	206	SFFEAKVQAINVSSR↓FEEEIKAEQEERKKQ
P38117	43	VVTDGVKHSMNPFCE↓IAVEEAVRLKEKKLV
P38117	223	IKPGDLGVDLTSKLS↓VISVEDPPQRTAGVK
P38117	247	RTAGVKVETTEDLVA↓KLKEIGRI
P68104	60	AAEMGKGSFKYAWVL↓DKLKAERERGITIDI
P68104	61	AEMGKGSFKYAWVLD↓KLKAERERGITIDIS
P68104	85	ITIDISLWKFETSKY↓YVTIIDAPGHRDFIK
P68104	117	ITGTSQADCAVLIVA↓AGVGEFEAGISKNGQ
P68104	119	GTSQADCAVLIVAAG↓VGEFEAGISKNGQTR
P68104	121	SQADCAVLIVAAGVG↓EFEAGISKNGQTREH
P68104	124	DCAVLIVAAGVGEFE↓AGISKNGQTREHALL
P68104	125	CAVLIVAAGVGEFEA↓GISKNGQTREHALLA
P68104	126	AVLIVAAGVGEFEAG↓ISKNGQTREHALLAY
P68104	229	KVTRKDGNASGTTLL↓EALDCILPPTRPTDK
P68104	232	RKDGNASGTTLLEAL↓DCILPPTRPTDKPLR
P68104	247	DCILPPTRPTDKPLR↓LPLQDVYKIGGIGTV
P68104	251	PPTRPTDKPLRLPLQ↓DVYKIGGIGTVPVGR
P68104	254	RPTDKPLRLPLQDVY↓KIGGIGTVPVGRVET
P68104	255	PTDKPLRLPLQDVYK↓IGGIGTVPVGRVETG
P68104	321	NVGFNVKNVSVKDVR↓RGNVAGDSKNDPPME
P68104	374	VLDCHTAHIACKFAE↓LKEKIDRRSGKKLED
Q05639	60	AAEMGKGSFKYAWVL↓DKLKAERERGITIDI
Q05639	61	AEMGKGSFKYAWVLD↓KLKAERERGITIDIS
Q05639	117	ITGTSQADCAVLIVA↓AGVGEFEAGISKNGQ
Q05639	119	GTSQADCAVLIVAAG↓VGEFEAGISKNGQTR
Q05639	121	SQADCAVLIVAAGVG↓EFEAGISKNGQTREH
Q05639	124	DCAVLIVAAGVGEFE↓AGISKNGQTREHALL
Q05639	125	CAVLIVAAGVGEFEA↓GISKNGQTREHALLA
Q05639	126	AVLIVAAGVGEFEAG↓ISKNGQTREHALLAY
Q05639	247	DTILPPTRPTDKPLR↓LPLQDVYKIGGIGTV
Q05639	251	PPTRPTDKPLRLPLQ↓DVYKIGGIGTVPVGR
Q05639	254	RPTDKPLRLPLQDVY↓KIGGIGTVPVGRVET
Q05639	255	PTDKPLRLPLQDVYK↓IGGIGTVPVGRVETG
Q05639	374	VIDCHTAHIACKFAE↓LKEKIDRRSGKKLED
P29692	26	WFDKFKYDDAERRFY↓EQMNGPVAGASRQEN
P29692	27	FDKFKYDDAERRFYE↓QMNGPVAGASRQENG
P29692	63	DIARARENIQKSLAG↓SSGPGASSGTSGDHG
P26641	19	TLYTYPENWRAFKAL↓IAAQYSGAQVRVLSA
P26641	20	LYTYPENWRAFKALI↓AAQYSGAQVRVLSAP
P26641	23	YPENWRAFKALIAAQ↓YSGAQVRVLSAPPHF
P26641	70	GKVPAFEGDDGFCVF↓ESNAIAYYVSNEELR
P26641	77	GDDGFCVFESNAIAY↓YVSNEELRGSTPEAA
P26641	78	DDGFCVFESNAIAYY↓VSNEELRGSTPEAAA
P26641	193	SFRQAFPNTNRWFLT↓CINQPQFRAVLGEVK
P26641	210	NQPQFRAVLGEVKLC↓EKMAQFDAKKFAETQ
P26641	214	FRAVLGEVKLCEKMA↓QFDAKKFAETQPKKD
P26641	215	RAVLGEVKLCEKMAQ↓FDAKKFAETQPKKDT
P26641	216	AVLGEVKLCEKMAQF↓DAKKFAETQPKKDTP
P26641	219	GEVKLCEKMAQFDAK↓KFAETQPKKDTPRKE
P26641	221	VKLCEKMAQFDAKKF↓AETQPKKDTPRKEKG
P26641	222	KLCEKMAQFDAKKFA↓ETQPKKDTPRKEKGS
P26641	240	PKKDTPRKEKGSREE↓KQKPQAERKEEKKAA
P26641	271	PAPEEEMDECEQALA↓AEPKAKDPFAHLPKS
P26641	285	AAEPKAKDPFAHLPK↓STFVLDEFKRKYSNE
P26641	339	EYRFPEELTQTFMSC↓NLITGMFQRLDKLRK
P13639	3	MVN↓FTVDQIRAIMDKKAN
P13639	10	MVNFTVDQIR↓AIMDKKANIRNMSVI
P13639	41	HVDHGKSTLTDSLVC↓KAGIIASARAGETRF
P13639	42	VDHGKSTLTDSLVCK↓AGIIASARAGETRFT
P13639	397	MGIKSCDPKGPLMMY↓ISKMVPTSDKGRFYA
P13639	399	IKSCDPKGPLMMYIS↓KMVPTSDKGRFYAFG
P13639	497	GTITTFEHAHNMRVM↓KFSVSPVVRVAVEAK
P13639	559	IIAGAGELHLEICLK↓DLEEDHACIPIKKSD
P13639	562	GAGELHLEICLKDLE↓EDHACIPIKKSDPVV
P13639	571	CLKDLEEDHACIPIK↓KSDPVVSYRETVSEE
P43897	299	SQPYLLDPSITLGQY↓VQPQGVSVVDFVRFE
P49411	44	LLKAPALPLLCRGLA↓VEAKKTYVRDKPHVN
P49411	241	RDPELGLKSVQKLLD↓AVDTYIPVPARDLEK
Q9UI08	224	AQGSSHDESSMSGLA↓AAIAGAKLRRVQRPE
Q9UI08	225	QGSSHDESSMSGLAA↓AIAGAKLRRVQRPED
Q9UI08	226	GSSHDESSMSGLAAA↓IAGAKLRRVQRPEDA
Q9BS26	137	YRGQRSVKALADYIR↓QQKSDPIQEIRDLAE
P14625	95	EVNRMMKLIINSLYK↓NKEIFLRELISNASD
P14625	102	LIINSLYKNKEIFLR↓ELISNASDALDKIRL
P14625	106	SLYKNKEIFLRELIS↓NASDALDKIRLISLT
P14625	146	LTVKIKCDKEKNLLH↓VTDTGVGMTREELVK
P14625	522	KLLRFQSSHHPTDIT↓SLDQYVERMKEKQDK
P14625	578	EVIYLTEPVDEYCIQ↓ALPEFDGKRFQNVAK
P14625	589	YCIQALPEFDGKRFQ↓NVAKEGVKFDESEKT
P14625	597	FDGKRFQNVAKEGVK↓FDESEKTKESREAVE
P14625	623	EAVEKEFEPLLNWMK↓DKALKDKIEKAVVSQ
P14625	628	EFEPLLNWMKDKALK↓DKIEKAVVSQRLTES
P14625	678	AQAYQTGKDISTNYY↓ASQKKTFEINPRHPL
P14625	679	QAYQTGKDISTNYYA↓SQKKTFEINPRHPLI
P14625	681	YQTGKDISTNYYASQ↓KKTFEINPRHPLIRD
Q6P2E9	54	YNGDLNGLLVPDPLC↓SGDSTSANKTGLRTM
Q9NPA8	4	MVVS↓KMNKDAQMRAAINQK
P30084	168	AGEKAQFAQPEILIG↓TIPGAGGTQRLTRAV
P11678	523	IVYEGGIDPILRGLM↓ATPAKLNRQDAMLVD
Q8N5V2	6	METRES↓EDLEKTRRKSASDQW
P42566	731	NESFGGGFADFSTLS↓KVNNEDPFRSATSSS
Q9H501	833	SQRKSIDPALSMLIK↓SIKTKTEQFQARKKQ
P60842	235	LEVTKKFMRDPIRIL↓VKKEELTLEGIRQFY
P60842	300	DWLTEKMHARDFTVS↓AMHGDMDQKERDVIM
P38919	4	MATT↓ATMATSGSARKRLLK
P15170	125	REAKEKNRETWYLSW↓ALDTNQEERDKGKTV
P15170	186	GASQADLAVLVISAR↓KGEFETGFEKGGQTR
P15170	191	DLAVLVISARKGEFE↓TGFEKGGQTREHAML
P15170	289	FCPWYIGLPFIPYLD↓NLPNFNRSVDGPIRL
Q8IYD1	254	REAKEKNRETWYLSW↓ALDTNQEERDKGKTV
Q8IYD1	315	GASQADLAVLVISAR↓KGEFETGFEKGGQTR
Q8IYD1	320	DLAVLVISARKGEFE↓TGFEKGGQTREHAML
Q8IYD1	418	FCPWYTGLPFIPYLD↓NLPNFNRSIDGPIRL
O43324	15	MAAAAELSLLEKSLG↓LSKGNKYSAQGERQI
O43324	17	AAAELSLLEKSLGLS↓KGNKYSAQGERQIPV
P41567	15	MSAIQNLHSFDPFAD↓ASKGDDLLPAGTEDY
P47813	93	VGLRDYQDNKADVIL↓KYNADEARSLKAYGE
O14602	93	VGLRDYQDNKADVIL↓KYNADEARSLKAYGE
Q14152	678	LDPDFIMAKQVEQLE↓KEKKELQERLKNQEK
Q14152	711	YFERAKRLEEIPLIK↓SAYEEQRIKDMDLWE
P55884	170	PEDFVDDVSEEELLG↓DVLKDRPQEADGIDS
P55884	738	LKKYSKIFEQKDRLS↓QSKASKELVERRRTM
P55884	739	KKYSKIFEQKDRLSQ↓SKASKELVERRRTMM
Q99613	198	EDEDEDGVSAATFLK↓KKSEAPSGESRKFLK
O15371	137	PKSAKQKERERIRLQ↓KKFQKQFGVRQKWDQ
O75821	208	EKLPGELEPVQATQN↓KTGKYVPPSLRDGAS
O75822	26	DSWDADAFSVEDPVR↓KVGGGGTAGGDRWEG
O75822	72	EKKEEAEVKPEVKIS↓EKKKIAEKIKEKERQ
O75822	130	DKLRLKKLQEESDLE↓LAKETFGVNNAVYGI
O75822	137	LQEESDLELAKETFG↓VNNAVYGIDAMNPSS
O75822	139	EESDLELAKETFGVN↓NAVYGIDAMNPSSRD
Q04637	33	PQPAFPPGQTAPVVF↓STPQATQMNTPSQPR
Q04637	55	MNTPSQPRQHFYPSR↓AQPPSSAASRVQSAA
Q04637	165	VQQFPTGVAPTPVLM↓NQPPQIAPKRERKTI
Q04637	183	PQIAPKRERKTIRIR↓DPNQGGKDITEEIMS
Q04637	296	VLSIPGDTMTTIQMS↓VEESTPISRETGEPY
Q04637	1024	EMEEHREHIKVQQLM↓AKGSDKRRGGPPGPP
P78344	2	ME↓SAIAEGGASRFSASS
P78344	448	GLSQLYHNQSQGLLS↓QLQGQSKDMPPRFSK
P23588	339	DRGPPQRPKLNLKPR↓STPKEDDSSASTSQS
P23588	362	SASTSQSTRAASIFG↓GAKPVDTAAREREVE
P23588	381	VDTAAREREVEERLQ↓KEQEKLQRQLDEPKL
P23588	534	EGPGRKDENKVDGMN↓APKGQTGNSSRGPGD
Q13541	63	GTRIIYDRKFLMECR↓NSPVTKTPPRDLPTI
Q15056	59	YVGNLPFNTVQGDID↓AIFKDLSIRSVRLVR
Q15056	112	ALTYDGALLGDRSLR↓VDIAEGRKQDKGGFG
P63241	100	RNDFQLIGIQDGYLS↓LLQDSGEVREDLRLP
O60841	68	DEDDILKELEELSLE↓AQGIKADRETVAVKP
O60841	226	IESGNEDDDASFKIK↓TVAQKKAEKKERERK
O60841	228	SGNEDDDASFKIKTV↓AQKKAEKKERERKKR
O60841	229	GNEDDDASFKIKTVA↓QKKAEKKERERKKRD
O60841	260	EKAKLRKLKEKEELE↓TGKKDQSKQKESQRK
O60841	344	KEKKKGPSKATVKAM↓QEALAKLKEEEERQK
O60841	345	EKKKGPSKATVKAMQ↓EALAKLKEEEERQKR
O60841	348	KGPSKATVKAMQEAL↓AKLKEEEERQKREEE
O60841	429	ARARAEATLKLLQAQ↓GVEVPSKDSLPKKRP
O60841	619	AYDKAKRRIEKRRLE↓HSKNVNTEKLRAPII
O60841	638	VNTEKLRAPIICVLG↓HVDTGKTKILDKLRH
Q06265	16	KETPLSNCERRFLLR↓AIEEKKRLDGRQTYD
Q9Y2L1	202	GIPAFTCEEYVKSLT↓ANPELIDRLACLSEE
Q9Y2L1	331	EEDVEKEEETERMLK↓TAVSEKMLKPTGRVV
P15311	60	GLHYVDNKGFPTWLK↓LDKKVSAQEVRKENP
P15311	294	ILQLCMGNHELYMRR↓RKPDTIEVQQMKAQA
P15311	301	NHELYMRRRKPDTIE↓VQQMKAQAREEKHQK
P15311	303	ELYMRRRKPDTIEVQ↓QMKAQAREEKHQKQL
P15311	350	EKEQMMREKEELMLR↓LQDYEEKTKKAEREL
P15311	352	EQMMREKEELMLRLQ↓DYEEKTKKAERELSE
P15311	533	TEAEKNERVQRQLLT↓LSSELSQARDENKRT
Q9Y5B9	482	MTAEEKRRAHQKELA↓AQLNEEAKRRLTEQK
Q08945	521	EGDSDRDEKKRKQLK↓KAKMAKDRKSRKKPV
Q08945	636	SKRDKSKKKKKVKVK↓MEKKSTPSRGSSSKS
P47756	40	SDLIDLVPSLCEDLL↓SSVDQPLKIARDKVV
P47756	234	MENKIRSTLNEIYFG↓KTKDIVNGLRSIDAI
Q96AE4	202	QEIMIPASKAGLVIG↓KGGETIKQLQERAGV
Q96AE4	221	TIKQLQERAGVKMVM↓IQDGPQNTGADKPLR
Q96AE4	271	DQGGFREVRNEYGSR↓IGGNEGIDVPIPRFA
Q96AE4	299	FAVGIVIGRNGEMIK↓KIQNDAGVRIQFKPD
Q92945	70	GGPSQPPGGGGPGIR↓KDAFADAVQRARQIA
Q92945	87	AFADAVQRARQIAAK↓IGGDAATTVNNSTPD
Q92945	179	EQINKIQQDSGCKVQ↓ISPDSGGLPERSVSL
Q92945	208	LTGAPESVQKAKMML↓DDIVSRGRGGPPGQF
Q92945	250	QEIMIPAGKAGLVIG↓KGGETIKQLQERAGV
Q92945	269	TIKQLQERAGVKMIL↓IQDGSQNTNVDKPLR
Q92945	271	KQLQERAGVKMILIQ↓DGSQNTNVDKPLRII
Q92945	346	HSVGVVIGRSGEMIK↓KIQNDAGVRIQFKQD
Q96I24	277	FAVGIVIGRNGEMIK↓KIQNDAGVRIQFKPD
P49327	375	SPNPEIPALLDGRLQ↓VVDQPLPVRGGNVGI
P49327	2111	LFLNQPHMVLSSFVL↓AEKAAAYRDRDSQRD
P49327	2211	ASELACPTPKEDGLA↓QQQTQLNLRSLLVNP
A9Z1Z3	373	PQAQQGSTLSRLTRK↓KKKKARRDQTPKAVP
Q9P2Q2	621	KPKMWSESSLDEPYE↓KVKKRSSHSHSSSHK
P39748	112	AKRSERRAEAEKQLQ↓QAQAAGAEQEVEKFT
P39748	113	KRSERRAEAEKQLQQ↓AQAAGAEQEVEKFTK
P39748	115	SERRAEAEKQLQQAQ↓AAGAEQEVEKFTKRL
P39748	311	KWSEPNEEELIKFMC↓GEKQFSEERIRSGVK
P39748	312	WSEPNEEELIKFMCG↓EKQFSEERIRSGVKR
Q96CP2	46	APRKPRKFSKLVLLT↓ASKDSTKVAGAKRKG
Q8N3X1	326	SNSEEEKKGVAASLL↓APLLPEGIKEEEERW
P04075	3	MPY↓QYPALTPEQKKELSD
P04075	31	SDIAHRIVAPGKGIL↓AADESTGSIAKRLQS
P04075	32	DIAHRIVAPGKGILA↓ADESTGSIAKRLQSI
P04075	33	IAHRIVAPGKGILAA↓DESTGSIAKRLQSIG
P04075	34	AHRIVAPGKGILAAD↓ESTGSIAKRLQSIGT
P04075	45	LAADESTGSIAKRLQ↓SIGTENTEENRRFYR
P04075	162	WRCVLKIGEHTPSAL↓AIMENANVLARYASI
P04075	165	VLKIGEHTPSALAIM↓ENANVLARYASICQQ
P04075	312	LTFSYGRALQASALK↓AWGGKKENLKAAQEE
P04075	314	FSYGRALQASALKAW↓GGKKENLKAAQEEYV
P04075	322	ASALKAWGGKKENLK↓AAQEEYVKRALANSL
P04075	324	ALKAWGGKKENLKAA↓QEEYVKRALANSLAC
P09972	165	VLKISERTPSALAIL↓ENANVLARYASICQQ
P07954	141	VAEGKLNDHFPLVVW↓QTGSGTQTNMNVNEV
P07954	336	VELSGAMNTTACSLM↓KIANDIRFLGSGPRS
P16930	367	GPEPENFGSMLELSW↓KGTKPIDLGNGQTRK
Q92917	134	ENAGVDPTLAIPMIQ↓KGCTPSGEGADSEPR
Q9NW75	207	MDSDRAYQYQEFTKN↓KVKKRKLKIIRQGPK
Q5T3I0	167	EGRTAHKAARLGITM↓KAKLARLEAQEQAFL
Q5T3I0	203	DPGAPQLQSESKPPK↓KKKKKRRQKEEEEAT
Q5T3I0	204	PGAPQLQSESKPPKK↓KKKKRRQKEEEEATA
Q5T3I0	240	DEKHPEHAEQNIRKS↓KKKKRRHQEGKVSDE
Q5T3I0	288	LGELNSREQTNQSLR↓KGKKKKRWHHEEEKM
Q5T3I0	290	ELNSREQTNQSLRKG↓KKKKRWHHEEEKMGV
P54803	134	ALDENYFRGYEWWLM↓KEAKKRNPNITLIGL
Q8WW33	16	EETYTDSLDPEKLLQ↓CPYDKNHQIRACRFP
P09104	34	VEVDLYTAKGLFRAA↓VPSGASTGIYEALEL
P09104	42	KGLFRAAVPSGASTG↓IYEALELRDGDKQRY
P09104	317	AWSKFTANVGIQIVG↓DDLTVTNPKRIERAV
P09104	389	ETEDTFIADLVVGLC↓TGQIKTGAPCRSERL
P09104	390	TEDTFIADLVVGLCT↓GQIKTGAPCRSERLA
P09104	391	EDTFIADLVVGLCTG↓QIKTGAPCRSERLAK
P06396	241	WCGSNSNRYERLKAT↓QVSKGIRDNERSGRA
P06396	510	AQSTQDEVAASAILT↓AQLDEELGGTPVQSR
P06396	512	STQDEVAASAILTAQ↓LDEELGGTPVQSRVV
P06396	539	RVVQGKEPAHLMSLF↓GGKPMIIYKGGTSRE
P06396	540	VVQGKEPAHLMSLFG↓GKPMIIYKGGTSREG
P06396	544	KEPAHLMSLFGGKPM↓IIYKGGTSREGGQTA
P35269	233	DASDASGEEGGRVPK↓AKKKAPLAKGGRKKK
P35269	235	SDASGEEGGRVPKAK↓KKAPLAKGGRKKKKK
P35269	362	SEESDIDSEASSALF↓MAKKKTPPKRERKPS
P35269	363	EESDIDSEASSALFM↓AKKKTPPKRERKPSG
P35269	364	ESDIDSEASSALFMA↓KKKTPPKRERKPSGG
P35269	365	SDIDSEASSALFMAK↓KKTPPKRERKPSGGS
P35269	402	GTPSAEGGSTSSTLR↓AAASKLEQGKRVSEM
P35269	404	PSAEGGSTSSTLRAA↓ASKLEQGKRVSEMPA
P13984	131	RPAASENYMRLKRLQ↓IEESSKPVRLSQQLD
P78347	6	MAQVAM↓STLPVEDEESSESRM
Q9NZM5	259	ASYNPSFEDHQTLLS↓AAHEVELQRQKEAEK
Q9NZM5	332	EAGDAEVCPTPARLA↓TTEKKTEQQRRREKA
P46926	187	FFDGELTKVPTMALT↓VGVGTVMDAREVMIL
Q8TDQ7	187	YFDGDLSKVPTMALT↓VGVGTVMDAREVMIL
P06744	53	HFSLTLNTNHGHILV↓DYSKNLVTEDVMRML
P06744	86	AKSRGVEAARERMFN↓GEKINYTEGRAVLHV
P06744	168	NIGIGGSDLGPLMVT↓EALKPYSSGGPRVWY
P06744	169	IGIGGSDLGPLMVTE↓ALKPYSSGGPRVWYV
P06744	450	LMRGKSTEEARKELQ↓AAGKSPEDLERLLPH
P14314	78	EPGTAACPNGSFHCT↓NTGYKPLYIPSNRVN
P14314	81	TAACPNGSFHCTNTG↓YKPLYIPSNRVNDGV
P14314	113	CCDGTDEYNSGVICE↓NTCKEKGRKERESLQ
P14314	163	KKAREEKQKKLIELQ↓AGKKSLEDQVEMLRT
P14314	165	AREEKQKKLIELQAG↓KKSLEDQVEMLRTVK
P14314	177	QAGKKSLEDQVEMLR↓TVKEEAEKPEREAKE
P14314	257	DGDGALSEAEAQALL↓SGDTQTDATSFYDRV
P14314	364	PAEEDKMPPYDEQTQ↓AFIDAAQEARNKFEE
P14314	366	EEDKMPPYDEQTQAF↓IDAAQEARNKFEEAE
O43716	58	ALVDFGSREAVARLE↓KAIAFADRLRAVDTD
O76003	322	KGELVGGLDIVKELK↓ENGELLPILRGEN
P07203	10	MCAARLAAAA↓AAAQSVYAFSARPLA
P48637	10	MATNWGSLLQ↓DKQQLEELARQAVDR
P04406	218	QNIIPASTGAAKAVG↓KVIPELNGKLTGMAF
P04406	234	VIPELNGKLTGMAFR↓VPTANVSVVDLTCRL
P04406	239	NGKLTGMAFRVPTAN↓VSVVDLTCRLEKPAK
P04406	313	AGIALNDHFVKLISW↓YDNEFGYSNRVVDLM
P04406	315	IALNDHFVKLISWYD↓NEFGYSNRVVDLMAH
O14556	311	KGKLTGMAFRVPTPD↓VSVVDLTCRLAQPAP
Q8N335	220	KNIVAVGAGFCDGLR↓CGDNTKAAVIRLGLM
P23434	42	PRPWQLGVGAVRTLR↓TGPALLSVRKFTEKH
P41250	106	DKAVAELKARKRVLE↓AKELALQPKDDIVDR
P41250	108	AVAELKARKRVLEAK↓ELALQPKDDIVDRAK
P41250	110	AELKARKRVLEAKEL↓ALQPKDDIVDRAKME
P41250	204	KTSGHVDKFADFMVK↓DVKNGECFRADHLLK
P41250	552	GEFTIETEGKTFQLT↓KDMINVKRFQKTLYV
P30419	99	PAERIQEIQKAIELF↓SVGQGPAKTMEEASK
P30419	102	RIQEIQKAIELFSVG↓QGPAKTMEEASKRSY
Q9H8Y8	418	ADAASSLTVDVTPPT↓AKAPTTVEDRVGDST
Q08378	105	PDASPGVAGFHDNLR↓KSQGTSAEGSVRKEA
P46091	231	FPLLTMSICYLCLIF↓KVKKRSILISSRHFW
Q12849	242	NNEDVDALMKSLQVK↓SSPVVNDGVVRLRGL
Q9HAV7	68	PATEKTLLEEKVKLE↓EQLKETVEKYKRALA
O75616	424	QIAQEAGHDLMDIFL↓CDVDIRLSVKLLK
P62826	15	MAAQGEPQVQFKLVL↓VGDGGTGKTTFVKRH
P62826	64	LVFHTNRGPIKFNVW↓DTAGQEKFGGLRDGY
P62826	120	RDLVRVCENIPIVLC↓GNKVDIKDRKVKAKS
P62826	121	DLVRVCENIPIVLCG↓NKVDIKDRKVKAKSI
O15068	984	APTSTSPSRGNSRNI↓KKLEERKTDPLSLEG
P36915	64	TSDGESVTHHIRRLN↓QQPSQGLGPRGYDPN
Q9BVP2	33	YKIQKKVREHHRKLR↓KEAKKRGHKKPRKDP
O60832	433	YSESAKKEVVAEVVK↓APQVVAEAAKTAKRK
O60832	436	SAKKEVVAEVVKAPQ↓VVAEAAKTAKRKRES
O60832	438	KKEVVAEVVKAPQVV↓AEAAKTAKRKRESES
O60832	439	KEVVAEVVKAPQVVA↓EAAKTAKRKRESESE
Q9Y450	142	LKDKNEATVSTGKIA↓KGKPVDSQTSRSESE
Q0VDF9	90	SDPQAQKYIAESKCL↓VIEKNGKLRYEIDTG
P08107	24	DLGTTYSCVGVFQHG↓KVEIIANDQGNRTTP
P08107	27	TTYSCVGVFQHGKVE↓IIANDQGNRTTPSYV
P08107	148	YLGYPVTNAVITVPA↓YFNDSQRQATKDAGV
P34931	26	DLGTTYSCVGVFQHG↓KVEIIANDQGNRTTP
P34931	29	TTYSCVGVFQHGKVE↓IIANDQGNRTTPSYV
P34931	150	FLGHPVTNAVITVPA↓YFNDSQRQATKDAGV
P34932	291	MSANASDLPLSIECF↓MNDVDVSGTMNRGKF
P34932	336	RSVLEQTKLKKEDIY↓AVEIVGGATRIPAVK
P34932	363	AVKEKISKFFGKELS↓TTLNADEAVTRGCAL
P34932	365	KEKISKFFGKELSTT↓LNADEAVTRGCALQC
P34932	381	NADEAVTRGCALQCA↓ILSPAFKVREFSITD
P34932	606	EMLNLYIENEGKMIM↓QDKLEKERNDAKNAV
O95757	46	DRCTPACISLGSRTR↓AIGNAAKSQIVTNVR
O95757	49	TPACISLGSRTRAIG↓NAAKSQIVTNVRNTI
O95757	359	TRIPAVKEQITKFFL↓KDISTTLNADEAVAR
O95757	365	KEQITKFFLKDISTT↓LNADEAVARGCALQC
O95757	381	NADEAVARGCALQCA↓ILSPAFKVREFSITD
O95757	609	DLLNSYIENEGKMIM↓QDKLEKERNDAKNAV
P17066	150	YLGQPVKHAVITVPA↓YFNDSQRQATKDAGA
P11142	24	DLGTTYSCVGVFQHG↓KVEIIANDQGNRTTP
P11142	27	TTYSCVGVFQHGKVE↓IIANDQGNRTTPSYV
P11142	52	TPSYVAFTDTERLIG↓DAAKNQVAMNPTNTV
P11142	60	DTERLIGDAAKNQVA↓MNPTNTVFDAKRLIG
P11142	61	TERLIGDAAKNQVAM↓NPTNTVFDAKRLIGR
P11142	148	YLGKTVTNAVVTVPA↓YFNDSQRQATKDAGT
P11142	186	IINEPTAAAIAYGLD↓KKVGAERNVLIFDLG
Q92598	19	GLDVGSQSCYIAVAR↓AGGIETIANEFSDRC
Q92598	24	SQSCYIAVARAGGIE↓TIANEFSDRCTPSVI
Q92598	59	NRTIGVAAKNQQITH↓ANNTVSNFKRFHGRA
Q92598	291	MSSNSTDLPLNIECF↓MNDKDVSGKMNRSQF
Q92598	292	SSNSTDLPLNIECFM↓NDKDVSGKMNRSQFE
Q92598	336	YSLLEQTHLKVEDVS↓AVEIVGGATRIPAVK
Q92598	359	TRIPAVKERIAKFFG↓KDISTTLNADEAVAR
Q92598	365	KERIAKFFGKDISTT↓LNADEAVARGCALQC
Q92598	381	NADEAVARGCALQCA↓ILSPAFKVREFSVTD
Q92598	465	GVPYPEAKIGRFVVQ↓NVSAQKDGEKSRVKV
Q92598	468	YPEAKIGRFVVQNVS↓AQKDGEKSRVKVKVR
Q92598	623	DLLNMYIETEGKMIM↓QDKLEKERNDAKNAV
Q92598	696	DQAKQAYVDKLEELM↓KIGTPVKVRFQEAEE
Q92598	763	KKVEKSVNEVMEWMN↓NVMNAQAKKSLDQDP
Q92598	767	KSVNEVMEWMNNVMN↓AQAKKSLDQDPVVRA
Q92598	769	VNEVMEWMNNVMNAQ↓AKKSLDQDPVVRAQE
Q92598	771	EVMEWMNNVMNAQAK↓KSLDQDPVVRAQEIK
Q12931	106	AETKKLLDIVARSLY↓SEKEVFIRELISNAS
Q12931	625	TVLEMGAARHFLRMQ↓QLAKTQEERAQLLQP
Q12931	626	VLEMGAARHFLRMQQ↓LAKTQEERAQLLQPT
Q12931	677	GLAQLLVDQIYENAM↓IAAGLVDDPRAMVGR
P07900	39	EIAQLMSLIINTFYS↓NKEIFLRELISNSSD
P07900	46	LIINTFYSNKEIFLR↓ELISNSSDALDKIRY
P07900	50	TFYSNKEIFLRELIS↓NSSDALDKIRYESLT
P07900	79	TDPSKLDSGKELHIN↓LIPNKQDRTLTIVDT
P07900	162	VTVITKHNDDEQYAW↓ESSAGGSFTVRTDTG
P07900	163	TVITKHNDDEQYAWE↓SSAGGSFTVRTDTGE
P07900	164	VITKHNDDEQYAWES↓SAGGSFTVRTDTGEP
P07900	173	QYAWESSAGGSFTVR↓TDTGEPMGRGTKVIL
P07900	189	DTGEPMGRGTKVILH↓LKEDQTEYLEERRIK
P07900	191	GEPMGRGTKVILHLK↓EDQTEYLEERRIKEI
P07900	219	EIVKKHSQFIGYPIT↓LFVEKERDKEVSDDE
P07900	404	DSEDLPLNISREMLQ↓QSKILKVIRKNLVKK
P07900	496	TRMKENQKHIYYITG↓ETKDQVANSAFVERL
P07900	572	KKKQEEKKTKFENLC↓KIMKDILEKKVEKVV
P07900	573	KKQEEKKTKFENLCK↓IMKDILEKKVEKVVV
P07900	576	EEKKTKFENLCKIMK↓DILEKKVEKVVVSNR
P07900	579	KTKFENLCKIMKDIL↓EKKVEKVVVSNRLVT
P07900	580	TKFENLCKIMKDILE↓KKVEKVVVSNRLVTS
P07900	614	VTSTYGWTANMERIM↓KAQALRDNSTMGYMA
P07900	629	KAQALRDNSTMGYMA↓AKKHLEINPDHSIIE
P07900	677	VILLYETALLSSGFS↓LEDPQTHANRIYRMI
P07900	714	EDDPTADDTSAAVTE↓EMPPLEGDDDTSRME
P08238	34	EIAQLMSLIINTFYS↓NKEIFLRELISNASD
P08238	41	LIINTFYSNKEIFLR↓ELISNASDALDKIRY
P08238	45	TFYSNKEIFLRELIS↓NASDALDKIRYESLT
P08238	157	VVVITKHNDDEQYAW↓ESSAGGSFTVRADHG
P08238	158	VVITKHNDDEQYAWE↓SSAGGSFTVRADHGE
P08238	159	VITKHNDDEQYAWES↓SAGGSFTVRADHGEP
P08238	184	DHGEPIGRGTKVILH↓LKEDQTEYLEERRVK
P08238	186	GEPIGRGTKVILHLK↓EDQTEYLEERRVKEV
P08238	214	EVVKKHSQFIGYPIT↓LYLEKEREKEISDDE
P08238	344	RALLFIPRRAPFDLF↓ENKKKKNNIKLYVRR
P08238	396	DSEDLPLNISREMLQ↓QSKILKVIRKNIVKK
P08238	440	YKKFYEAFSKNLKLG↓IHEDSTNRRRLSELL
P08238	488	SRMKETQKSIYYITG↓ESKEQVANSAFVERV
P08238	567	MEESKAKFENLCKLM↓KEILDKKVEKVTISN
P08238	568	EESKAKFENLCKLMK↓EILDKKVEKVTISNR
P08238	571	KAKFENLCKLMKEIL↓DKKVEKVTISNRLVS
P08238	574	FENLCKLMKEILDKK↓VEKVTISNRLVSSPC
P08238	606	VTSTYGWTANMERIM↓KAQALRDNSTMGYMM
P08238	621	KAQALRDNSTMGYMM↓AKKHLEINPDHPIVE
P08238	623	QALRDNSTMGYMMAK↓KHLEINPDHPIVETL
P08238	626	RDNSTMGYMMAKKHL↓EINPDHPIVETLRQK
P08238	669	VVLLFETALLSSGFS↓LEDPQTHSNRIYRMI
P08238	696	RMIKLGLGIDEDEVA↓AEEPNAAVPDEIPPL
P54652	25	DLGTTYSCVGVFQHG↓KVEIIANDQGNRTTP
P54652	28	TTYSCVGVFQHGKVE↓IIANDQGNRTTPSYV
P54652	149	YLGGKVHSAVITVPA↓YFNDSQRQATKDAGT
Q9UK76	33	RVLRPPGGGSNFSLG↓FDEPTEQPVRKNKMA
Q9UK76	64	NIFGTPEENQASWAK↓SAGAKSSGGREDLES
Q9UK76	117	DIHENVDTDLPGSLG↓QSEEKPVPAAPVPSP
P14317	58	EGSGRTEHINIHQLR↓NKVSEEHDVLRKKEM
P14317	239	TTPIEAASSGTRGLK↓AKFESMAEEKRKREE
P14317	241	PIEAASSGTRGLKAK↓FESMAEEKRKREEEE
O14964	548	QRLQEQEKERQMRLE↓QQKQTVQMRAQMPAF
Q5SSJ5	458	EDSEDEEPPPKRRLQ↓KKTPAKSPGKAASVK
Q99729	96	KKDLKDYFTKFGEVV↓DCTIKMDPNTGRSRG
Q99729	98	DLKDYFTKFGEVVDC↓TIKMDPNTGRSRGFG
Q99729	99	LKDYFTKFGEVVDCT↓IKMDPNTGRSRGFGF
Q99729	117	DPNTGRSRGFGFILF↓KDAASVEKVLDQKEH
Q99729	118	PNTGRSRGFGFILFK↓DAASVEKVLDQKEHR
Q99729	182	EKIREYFGEFGEIEA↓IELPMDPKLNKRRGF
Q99729	235	GSKCEIKVAQPKEVY↓QQQQYGSGGRGNRNR
Q99729	312	YGYYGYGPGYDYSQG↓STNYGKSQRRGGHQN
Q13151	128	LIEHFSQFGTVEKAE↓IIADKQSGKKRGFGF
P09651	3	MSK↓SESPKEPEQLRKLFI
P09651	133	HHLRDYFEQYGKIEV↓IEIMTDRGSGKKRGF
P09651	323	GGSYNDFGNYNNQSS↓NFGPMKGGNFGGRSS
P09651	328	DFGNYNNQSSNFGPM↓KGGNFGGRSSGPYGG
Q32P51	133	HHLRDYFEQYGKIEV↓IEIMTDRGSGKKRGF
Q32P51	271	GGSYNDFGNYNNQSS↓NFGPMKGGNFGGRSS
Q32P51	276	DFGNYNNQSSNFGPM↓KGGNFGGRSSGPYGG
P51991	38	EGHDPKEPEQLRKLF↓IGGLSFETTDDSLRE
P51991	153	EYNLRDYFEKYGKIE↓TIEVMEDRQSGKKRG
Q14103	144	LDPITGRSRGFGFVL↓FKESESVDKVMDQKE
Q14103	175	KLNGKVIDPKRAKAM↓KTKEPVKKIFVGGLS
Q14103	330	GGYDYTGYNNYYGYG↓DYSNQQSGYGKVSRR
Q14103	336	GYNNYYGYGDYSNQQ↓SGYGKVSRRGGHQNS
O14979	175	KKDLTEYLSRFGEVV↓DCTIKTDPVTGRSRG
O14979	177	DLTEYLSRFGEVVDC↓TIKTDPVTGRSRGFG
O14979	178	LTEYLSRFGEVVDCT↓IKTDPVTGRSRGFGF
O14979	196	DPVTGRSRGFGFVLF↓KDAASVDKVLELKEH
O14979	209	LFKDAASVDKVLELK↓EHKLDGKLIDPKRAK
O14979	257	DTSEEQIKEYFGAFG↓EIENIELPMDTKTNE
P52597	3	MML↓GPEGGEGFVVKLRGL
P52597	250	YSTGYGGYEEYSGLS↓DGYGFTTDLFGRDLS
P31943	2	MM↓LGTEGGEGFVVKVRG
P31943	4	MMLG↓TEGGEGFVVKVRGLP
P31943	32	LPWSCSADEVQRFFS↓DCKIQNGAQGIRFIY
P31943	34	WSCSADEVQRFFSDC↓KIQNGAQGIRFIYTR
P31943	98	EVFKSNNVEMDWVLK↓HTGPNSPDTANDGFV
P31943	100	FKSNNVEMDWVLKHT↓GPNSPDTANDGFVRL
P55795	98	EVFKSNSVEMDWVLK↓HTGPNSPDTANDGFV
P55795	100	FKSNSVEMDWVLKHT↓GPNSPDTANDGFVRL
P61978	49	RSRNTDEMVELRILL↓QSKNAGAVIGKGGKN
P61978	52	NTDEMVELRILLQSK↓NAGAVIGKGGKNIKA
P61978	59	LRILLQSKNAGAVIG↓KGGKNIKALRTDYNA
P61978	69	GAVIGKGGKNIKALR↓TDYNASVSVPDSSGP
P61978	71	VIGKGGKNIKALRTD↓YNASVSVPDSSGPER
P61978	135	SQLPLESDAVECLNY↓QHYKGSDFDCELRLL
P61978	136	QLPLESDAVECLNYQ↓HYKGSDFDCELRLLI
P61978	137	LPLESDAVECLNYQH↓YKGSDFDCELRLLIH
P61978	182	KELRENTQTTIKLFQ↓ECCPHSTDRVVLIGG
P61978	212	KPDRVVECIKIILDL↓ISESPIKGRAQPYDP
P61978	359	WDSAIDTWSPSEWQM↓AYEPQGGSGYDYSYA
P61978	360	DSAIDTWSPSEWQMA↓YEPQGGSGYDYSYAG
P61978	361	SAIDTWSPSEWQMAY↓EPQGGSGYDYSYAGG
P61978	364	DTWSPSEWQMAYEPQ↓GGSGYDYSYAGGRGS
P61978	390	GRGSYGDLGGPIITT↓QVTIPKDLAGSIIGK
P61978	391	RGSYGDLGGPIITTQ↓VTIPKDLAGSIIGKG
P61978	399	GPIITTQVTIPKDLA↓GSIIGKGGQRIKQIR
P61978	400	PIITTQVTIPKDLAG↓SIIGKGGQRIKQIRH
P14866	291	KNDQDTWDYTNPNLS↓GQGDPGSNPNKRQRQ
P52272	384	GRINEILSNALKRGE↓IIAKQGGGGGGGSVP
P52272	608	PAMGPALGAGIERMG↓LAMGGGGGASFDRAI
[truncated: 2,104 more rows]

## Sheet: human_cathepsin S SAS
UniProtNo	P1 position	ProcSiteLeft↓ProcSiteRight
[truncated: 3,805 more rows]

[truncated: 1 more sheets: Legend]
