# Supplementary material for: Proteomic data and structure analysis combined reveal interplay of structural rigidity and flexibility on selectivity of cysteine cathepsins
Source: Commun Biol. 2023 Apr 24;6:450. doi: 10.1038/s42003-023-04772-8 (PMC10124925; doi:10.1038/s42003-023-04772-8)
Supplement: Supplementary file 3 — Supplementary Data 2 [file 42003_2023_4772_MOESM3_ESM.xlsx]

## Sheet: P41proteins
supplementary Data 2. 941 proteins with identified one cleavage site.
Legend
UniProt code:		https://www.uniprot.org/uniprotkb/A1X283/entry
P1		Prime Side	Schechter and Berger nomenclature, 1967										I. Schechter, A. Berger, On the size of the active site in proteases. I. Papain. Biochem. Biophys. Res. Commun. (1967), doi:10.1016/S0006-291X(67)80055-X.
Cathepsins		CatB	Human Cathepsin B
		CatK	Human Cathepsin K
		CatV	Human CathepsinV
		CatL	Human Cathepsin L
		CatS	Human Cathepsin S
		CatF	Human Cathepsin F
Substrate positions			Schechter and Berger nomenclature, 1967
UniProt	P1	Cathepsins	P15	P14	P13	P12	P11	P10	P9	P8	P7	P6	P5	P4	P3	P2	P1	P1'	P2'	P3'	P4'	P5'	P6'	P7'	P8'	P9'	P10'	P11'	P12'	P13'	P14'	P15'
A1X283	810	CatB_	R	A	L	L	V	P	P	K	A	K	P	F	L	S	N	S	L	G	G	Q	D	D	T	R	G	K	G	S	L	G
A2A2Z9	352	CatK_	M	L	K	R	D	I	A	M	L	K	E	E	L	Y	A	I	K	N	D	S	L	R	K	E	K	K	Y	I	Q	E
A6NC78	267	CatK_	Q	Q	R	M	R	K	M	S	Q	E	I	C	T	L	K	K	E	K	Q	Q	D	M	R	R	V	E	K	L	E	R
A6NCC3	108	CatK_	S	R	L	K	N	T	I	K	S	L	I	C	T	L	K	K	E	K	Q	Q	D	M	R	R	V	E	E	L	E	R
A6NCM5	108	CatK_	S	Q	L	K	N	T	I	K	S	L	I	C	T	L	K	K	E	K	Q	Q	D	M	R	R	V	E	K	L	E	R
A6NDJ8	39	CatK_	T	M	K	T	L	E	I	Q	G	K	R	V	K	L	Q	I	W	D	T	A	G	Q	E	R	F	R	T	I	T	Q
A6NDV4	308	CatK_	L	Q	F	C	D	F	L	G	S	L	M	S	V	W	V	T	V	I	A	M	A	R	L	Q	P	V	V	K	Q	V
A6NKL6	29	CatK_	Q	D	P	L	R	P	P	S	Q	I	P	K	R	K	R	K	A	K	K	R	R	K	N	D	V	V	V	V	K	G
A6NMD2	238	CatK_	Q	Q	R	M	R	K	M	S	Q	E	I	C	T	L	K	K	E	K	Q	Q	D	M	R	R	V	E	K	L	E	R
A6NNL0	816	CatK_	S	A	E	R	R	G	L	N	L	A	P	S	P	A	N	K	A	K	K	R	P	L	F	G	S	L	S	P	A	E
A6NP81	267	CatK_	H	Q	R	M	S	K	M	S	Q	E	I	C	T	L	K	K	E	K	Q	Q	D	M	R	R	V	E	Q	L	E	W
A7XYQ1	56	CatF_	L	L	G	W	Y	G	Y	D	K	V	E	L	K	D	G	E	D	I	E	F	R	S	Y	P	T	D	G	E	S	R
A8K0Z3	370	CatK_	V	D	P	S	G	G	W	A	T	L	L	E	S	I	R	Q	A	G	G	I	G	K	A	K	L	R	S	M	K	E
A8MWL6	10	CatL_	_	_	_	_	_	M	E	S	G	A	Y	G	V	A	E	A	G	G	S	F	D	L	R	P	F	L	T	Q	P	Q
A8MWX3	383	CatK_	V	D	P	S	G	G	W	A	T	L	L	E	S	I	R	Q	A	G	G	I	G	K	A	K	L	R	S	M	K	E
B0I1T2	118	CatK_	S	G	A	G	K	T	E	A	S	K	H	I	M	Q	Y	I	A	A	V	T	N	P	S	Q	R	A	E	V	E	R
B2RV13	84	CatK_	K	I	N	K	I	E	Y	E	N	K	Q	L	C	Q	K	I	A	N	A	H	R	G	P	A	K	V	D	C	W	N
C4AMC7	368	CatK_	V	D	P	S	G	G	R	A	T	L	L	E	S	I	R	Q	A	G	G	I	G	K	A	K	L	R	S	M	K	E
O00161	171	CatB_	T	Q	V	G	S	I	L	G	N	L	K	D	M	A	L	N	I	G	N	E	I	D	A	Q	N	P	Q	I	K	R
O00178	546	CatK_	L	R	T	G	D	K	A	T	V	H	F	R	F	I	K	T	P	E	Y	L	H	I	D	Q	R	L	V	F	R	E
O00221	225	CatF_	T	Y	G	S	S	S	L	T	Y	T	L	S	L	L	G	G	P	E	A	E	D	P	A	P	R	L	P	L	P	H
O00257	280	CatV_	M	S	K	Y	M	E	N	G	M	Q	A	V	K	I	K	S	G	E	V	A	E	G	E	A	R	S	P	S	H	K
O00268	900	CatB_	G	K	K	H	G	I	T	E	L	H	P	D	V	V	S	Y	V	S	H	A	T	Q	Q	R	L	Q	N	L	V	E
O00423	21	CatL_	S	Y	S	S	L	Y	D	T	S	S	L	L	Q	F	C	N	D	D	S	A	S	A	A	S	S	M	E	V	T	D
O00442	207	CatV_	Y	G	R	A	F	V	A	G	V	L	P	F	K	V	A	K	D	M	A	A	A	A	V	R	C	I	R	K	E	I
O00458	135	CatK_	E	R	R	M	T	L	T	D	S	I	E	R	C	L	K	K	G	K	S	D	E	Q	R	A	A	A	A	L	A	S
O00459	127	CatK_	D	L	P	E	Q	F	S	P	P	D	V	A	P	P	L	L	V	K	L	V	E	A	I	E	R	T	G	L	D	S
O00461	445	CatK_	Q	E	A	L	H	Q	Q	R	L	Q	G	H	L	L	R	Q	Q	E	Q	Q	Q	Q	Q	V	A	R	E	M	A	L
O00488	70	CatL_	P	G	G	G	L	H	R	C	L	A	C	A	R	Y	F	I	D	S	T	N	L	K	T	H	F	R	S	K	D	H
O00505	37	CatK_	E	T	M	R	R	H	R	N	E	V	T	V	E	L	R	K	N	K	R	D	E	H	L	L	K	K	R	N	V	P
O00560	58	CatF_	N	L	Y	P	R	L	Y	P	E	L	S	Q	Y	M	G	L	S	L	N	E	E	E	I	R	A	N	V	A	V	V
O00584	48	CatS_	W	K	K	L	I	M	V	Q	H	W	P	E	T	V	C	E	K	I	Q	N	D	C	R	D	P	P	D	Y	W	T
O00625	13	CatK_	_	_	M	G	S	S	K	K	V	T	L	S	V	L	S	R	E	Q	S	E	G	V	G	A	R	V	R	R	S	I
O14545	487	CatS_	R	P	G	C	Q	P	S	S	P	C	V	P	K	L	S	N	S	D	S	Q	D	I	Q	G	R	N	R	D	S	Q
O14579	67	CatL_	D	V	F	L	Y	R	A	Y	L	A	Q	R	K	F	G	V	V	L	D	E	I	K	P	S	S	A	P	E	L	Q
O14617	684	CatK_	E	A	R	K	Q	E	Q	A	N	N	P	F	Y	I	K	S	S	P	S	P	Q	K	R	Y	Q	D	T	P	G	V
O14715	1384	CatK_	V	G	Q	W	K	E	R	G	I	G	D	I	K	I	L	Q	N	Y	D	N	K	Q	V	R	I	V	M	R	R	D
O14782	243	CatK_	R	G	S	D	G	Q	D	H	I	R	V	G	K	L	N	L	V	D	L	A	G	S	E	R	Q	N	K	A	G	P
O14810	71	CatS_	A	E	R	E	A	V	R	Q	G	I	R	D	K	Y	G	I	K	K	K	E	E	R	E	A	E	A	Q	A	A	M
O14976	5	CatL_	_	_	_	_	_	_	_	_	_	_	M	S	L	L	Q	S	A	L	D	F	L	A	G	P	G	S	L	G	G	A
O14981	191	CatK_	T	P	T	S	A	S	F	V	N	K	Q	P	T	L	Q	A	A	E	L	I	D	S	E	F	R	A	G	M	S	N
O15016	102	CatK_	C	L	V	V	E	H	K	E	H	R	C	R	H	V	E	E	V	L	Q	N	Q	R	M	L	L	E	G	V	T	T
O15066	242	CatK_	V	G	L	D	G	E	N	H	I	R	V	G	K	L	N	L	V	D	L	A	G	S	E	R	Q	A	K	T	G	A
O15068	984	CatF_	A	P	T	S	T	S	P	S	R	G	N	S	R	N	I	K	K	L	E	E	R	K	T	D	P	L	S	L	E	G
O15069	1406	CatF_	C	P	A	Q	A	P	A	G	G	S	E	E	T	I	A	K	A	K	Q	S	R	S	E	K	K	A	R	K	A	M
O15116	6	CatK_	_	_	_	_	_	_	_	_	_	M	N	Y	M	P	G	T	A	S	L	I	E	D	I	D	K	K	H	L	V	L
O15117	276	CatL_	V	V	L	K	P	A	A	S	R	G	G	P	G	L	S	K	N	G	E	E	K	K	E	D	R	K	I	D	A	A
O15127	86	CatK_	P	T	P	Q	A	V	V	S	A	A	Q	A	G	L	L	R	Q	Q	E	E	L	D	R	K	A	A	E	L	E	R
O15169	713	CatK_	P	A	P	N	P	L	T	Q	L	E	E	A	R	R	R	L	E	E	E	E	K	R	A	S	R	A	P	S	K	Q
O15439	534	CatB_	L	E	D	G	D	L	T	V	I	G	D	R	G	T	T	L	S	G	G	Q	K	A	R	V	N	L	A	R	A	V
O15514	128	CatS_	L	I	P	S	L	E	G	R	F	E	D	E	E	L	Q	Q	I	L	D	D	I	Q	T	K	R	S	F	Q	Y	_
O15516	40	CatV_	V	E	E	D	D	K	D	K	A	K	R	V	S	R	N	K	S	E	K	K	R	R	D	Q	F	N	V	L	I	K
O15534	143	CatB_	S	A	R	A	R	T	Q	K	E	L	M	T	A	L	R	E	L	K	L	R	L	P	P	E	R	R	G	K	G	R
O43172	258	CatK_	K	M	L	A	T	A	C	W	S	G	L	C	K	L	W	S	V	P	D	C	N	L	L	H	T	L	R	G	H	N
O43182	391	CatV_	L	L	E	A	L	Q	L	S	L	P	A	E	A	Q	S	K	K	E	K	A	R	D	K	K	L	S	L	N	P	I
O43237	466	CatF_	V	Q	S	T	A	K	K	S	G	Q	K	T	V	L	S	N	V	Q	E	E	L	D	R	M	T	R	K	P	D	S
O43264	755	CatK_	W	A	D	G	K	G	P	L	A	A	A	F	S	S	S	E	V	K	A	L	I	R	A	L	F	Q	N	T	E	R
O43303	479	CatB_	S	G	N	H	L	E	N	K	V	T	H	G	L	V	T	V	E	G	Q	L	T	S	D	E	R	G	A	H	I	M
O43615	134	CatS_	K	K	L	G	E	L	T	G	T	V	K	E	S	L	H	E	V	S	K	S	D	L	G	R	K	I	K	E	G	V
O43639	42	CatK_	R	L	W	L	L	D	D	S	K	T	W	W	R	V	R	N	A	A	N	R	T	G	Y	V	P	S	N	Y	V	E
O43716	58	CatF_	A	L	V	D	F	G	S	R	E	A	V	A	R	L	E	K	A	I	A	F	A	D	R	L	R	A	V	D	T	D
O43759	7	CatV_	_	_	_	_	_	_	_	_	M	E	G	G	A	Y	G	A	G	K	A	G	G	A	F	D	P	Y	T	L	V	R
O43847	80	CatB_	Q	P	N	G	Q	D	L	G	E	N	S	R	V	A	R	L	G	A	D	E	S	E	E	E	G	R	R	G	S	L
O43896	245	CatK_	D	Q	L	T	G	L	D	S	E	K	V	S	K	I	S	L	V	D	L	A	G	S	E	R	A	D	S	S	G	A
O43929	195	CatK_	Q	S	A	Q	T	P	I	A	V	I	G	L	T	C	R	L	D	I	L	E	L	L	E	K	R	V	K	S	R	F
O60232	50	CatK_	R	L	M	G	D	Y	L	L	R	G	Y	R	M	L	G	E	T	C	A	D	C	G	T	I	L	L	Q	D	K	Q
O60264	963	CatK_	E	E	E	D	R	F	L	I	C	M	L	H	K	L	G	F	D	K	E	N	V	Y	D	E	L	R	Q	C	I	R
O60287	17	CatS_	V	P	K	R	K	A	S	G	G	Q	D	G	A	A	S	S	A	G	A	A	K	R	A	R	K	E	E	L	T	G
O60333	245	CatK_	D	N	E	T	N	L	S	T	E	K	V	S	K	I	S	L	V	D	L	A	G	S	E	R	A	D	S	T	G	A
O60437	801	CatK_	I	C	A	N	S	Q	Q	Y	Q	Q	A	V	K	D	Y	E	L	E	A	E	K	L	R	S	L	L	D	L	E	N
O60488	47	CatV_	L	T	N	A	K	K	K	N	A	M	A	K	R	I	K	A	K	P	T	S	D	K	P	G	S	P	Y	R	S	V
O60502	3	CatB_	_	_	_	_	_	_	_	_	_	_	_	_	M	V	Q	K	E	S	Q	A	T	L	E	E	R	E	S	E	L	S
O60524	797	CatL_	D	L	S	H	L	Q	P	Q	R	S	I	Q	K	L	A	S	K	E	E	S	S	N	S	S	D	S	K	S	Q	S
O60563	342	CatB_	M	L	P	G	K	R	W	L	S	S	Q	P	S	F	K	L	E	P	T	Q	G	H	R	T	S	E	N	L	A	L
O60763	736	CatS_	A	Q	M	N	G	I	Q	P	E	E	I	G	R	L	R	E	E	I	E	E	L	K	R	N	Q	E	L	L	Q	S
O60783	68	CatL_	I	N	S	L	R	K	N	T	I	L	P	K	I	L	Q	D	V	A	D	E	E	I	A	A	L	P	R	D	S	C
O60826	404	CatK_	V	E	L	L	P	D	G	T	A	N	L	A	K	L	Q	L	V	V	E	N	S	A	Q	R	V	I	H	L	A	G
O60870	232	CatB_	T	S	S	K	S	S	T	L	G	P	S	A	L	K	T	I	G	S	S	A	S	V	K	R	K	E	S	S	Q	S
O60942	213	CatS_	D	E	D	E	D	E	D	G	K	K	E	S	E	P	G	S	S	A	S	F	G	K	R	R	K	E	R	L	K	L
O75077	816	CatV_	I	L	V	A	A	I	V	L	G	G	T	G	W	G	F	K	N	V	K	K	R	R	F	D	P	T	Q	Q	G	P
O75143	340	CatB_	E	R	L	A	T	C	T	P	S	D	R	T	H	C	A	A	T	P	S	S	S	E	D	T	E	T	V	S	N	S
O75146	478	CatK_	L	L	R	K	N	A	D	T	A	K	Q	L	T	V	T	Q	Q	S	Q	E	E	V	A	R	V	K	E	Q	L	A
O75167	598	CatF_	D	S	P	D	Y	D	R	R	A	D	K	P	W	A	R	L	T	P	A	D	K	A	A	I	R	K	E	L	N	E
O75311	222	CatS_	P	V	Q	V	A	E	G	L	T	L	P	Q	F	L	L	K	E	E	K	D	L	R	Y	C	T	K	H	Y	N	T
O75334	839	CatV_	P	K	K	K	G	I	K	S	S	I	G	R	L	F	G	K	K	E	K	A	R	L	G	Q	L	R	G	F	M	E
O75340	127	CatK_	N	E	L	K	Q	A	L	S	G	F	G	Y	R	L	S	D	Q	F	H	D	I	L	I	R	K	F	D	R	Q	G
O75396	149	CatK_	L	G	S	I	N	T	E	L	Q	D	V	Q	R	I	M	V	A	N	I	E	E	V	L	Q	R	G	E	A	L	S
O75496	28	CatB_	E	N	I	K	N	S	S	V	P	R	R	T	L	K	M	I	Q	P	S	A	S	G	S	L	V	G	R	E	N	E
O75914	426	CatF_	M	D	G	S	V	K	L	T	D	F	G	F	C	A	Q	I	T	P	E	Q	S	K	R	S	T	M	V	G	T	P
O75915	163	CatK_	E	N	K	M	E	G	I	G	L	K	R	T	P	M	G	I	V	L	D	A	L	E	Q	Q	E	E	G	I	N	R
O75935	43	CatB_	G	S	R	K	V	A	D	G	L	V	K	V	Q	V	A	L	G	N	I	S	S	K	R	E	R	V	K	I	L	Y
O76071	268	CatK_	T	I	Y	D	I	A	W	C	Q	L	T	G	A	L	A	T	A	C	G	D	D	A	I	R	V	F	Q	E	D	P
O94811	184	CatK_	T	K	F	T	G	S	H	K	E	R	F	D	P	S	G	K	G	K	G	K	A	G	R	V	D	L	V	D	E	S
O94855	250	CatB_	L	S	Y	P	G	G	F	P	G	G	P	A	Q	M	A	G	P	P	Q	P	Q	K	K	L	D	P	D	S	I	P
O94874	446	CatK_	M	R	G	G	G	G	G	N	A	R	E	Y	K	I	K	K	V	K	K	K	G	R	K	D	D	D	S	D	D	E
O94903	226	CatK_	L	N	I	P	A	D	Q	V	E	L	S	M	G	M	S	A	D	F	Q	H	A	V	E	V	G	S	T	N	V	R
O94915	2306	CatK_	T	L	D	F	H	F	D	I	S	E	T	P	I	I	G	N	K	Y	G	D	Q	H	S	A	A	G	R	N	G	K
O94966	595	CatK_	F	T	G	Y	A	Q	H	D	A	Q	E	F	M	A	F	L	L	D	G	L	H	E	D	L	N	R	I	Q	N	K
O95104	62	CatK_	E	K	F	I	K	K	C	K	P	E	Y	K	V	P	G	L	Y	V	I	D	S	I	V	R	Q	S	R	H	Q	F
O95171	155	CatB_	A	N	T	S	N	T	I	A	S	T	S	A	T	T	P	V	K	K	K	R	Q	S	W	F	P	P	P	P	P	G
O95294	487	CatK_	F	F	A	P	A	I	L	T	P	K	L	F	D	L	R	D	Q	H	A	D	P	Q	T	S	R	S	L	L	L	L
O95295	8	CatB_	_	_	_	_	_	_	_	M	A	G	A	G	S	A	A	V	S	G	A	G	T	P	V	A	G	P	T	G	R	D
O95336	120	CatS_	P	E	S	Q	V	I	T	I	N	P	E	L	P	V	E	E	A	A	E	D	Y	A	K	K	L	R	Q	A	F	Q
O95373	963	CatL_	I	D	D	E	D	N	P	V	D	E	Y	Q	I	F	K	A	I	F	Q	T	I	Q	N	R	N	P	V	W	Y	Q
O95379	39	CatK_	A	Q	K	K	I	L	G	K	M	V	S	K	S	I	A	T	T	L	I	D	D	T	S	S	E	V	L	D	E	L
O95405	327	CatV_	M	S	E	G	I	L	M	K	K	E	P	A	E	E	S	T	T	E	E	S	L	R	S	G	L	P	L	L	L	K
O95487	1078	CatL_	A	L	M	A	P	S	S	L	K	L	F	P	L	Y	V	L	A	L	L	K	Q	K	A	F	R	T	G	T	S	T
O95626	12	CatV_	_	_	_	M	E	M	G	K	W	I	H	L	E	L	R	N	R	T	P	S	D	V	K	E	L	F	L	D	N	S
O95628	79	CatK_	A	V	Y	K	P	L	S	Q	E	E	L	Q	R	I	K	N	E	K	K	Q	K	Q	N	E	R	K	Q	K	I	S
O95644	533	CatK_	I	P	L	L	P	E	N	S	M	R	A	V	I	D	C	A	G	I	L	K	L	R	N	S	D	I	E	L	R	K
O95671	239	CatV_	K	H	D	S	I	P	A	A	D	T	F	E	D	L	S	D	V	E	G	G	G	S	E	P	T	Q	R	D	A	G
O95707	10	CatK_	_	_	_	_	_	M	K	S	V	I	Y	H	A	L	S	Q	K	E	A	N	D	S	D	V	Q	P	S	G	A	Q
O95714	2309	CatL_	E	K	H	K	I	K	K	S	T	K	Q	A	F	A	G	Q	V	D	L	D	L	L	R	C	Q	Q	L	K	L	Y
O95716	74	CatK_	K	V	K	T	V	Y	R	H	D	K	R	I	K	L	Q	I	W	D	T	A	G	Q	E	R	Y	R	T	I	T	T
O95758	259	CatK_	Y	N	A	C	C	T	L	R	I	D	F	S	K	L	T	S	L	N	V	K	Y	N	N	D	K	S	R	D	F	T
O95801	134	CatK_	Y	T	N	R	A	A	A	Q	Y	Y	L	G	N	F	R	S	A	L	N	D	V	T	A	A	R	K	L	K	P	C
O95816	30	CatF_	C	R	S	S	S	M	A	D	R	S	S	R	L	L	E	S	L	D	Q	L	E	L	R	V	E	A	L	R	E	A
O95861	42	CatF_	R	V	I	A	E	G	D	L	G	I	V	E	K	T	C	A	T	D	L	Q	T	K	A	D	R	L	A	Q	M	S
O95865	17	CatB_	T	P	G	E	G	L	G	R	C	S	H	A	L	I	R	G	V	P	E	S	L	A	S	G	E	G	A	G	A	G
O95926	102	CatB_	C	A	A	R	G	E	D	Y	E	K	V	K	L	L	E	I	S	A	E	D	A	E	R	W	E	R	K	K	K	R
O96028	1219	CatV_	R	P	K	T	S	T	T	L	S	S	E	E	K	G	K	K	T	K	K	K	T	R	R	R	R	A	K	G	E	G
P00492	192	CatK_	F	V	G	F	E	I	P	D	K	F	V	V	G	Y	A	L	D	Y	N	E	Y	F	R	D	L	N	H	V	C	V
P00918	157	CatK_	L	G	I	F	L	K	V	G	S	A	K	P	G	L	Q	K	V	V	D	V	L	D	S	I	K	T	K	G	K	S
P01137	32	CatV_	L	L	V	L	T	P	G	R	P	A	A	G	L	S	T	C	K	T	I	D	M	E	L	V	K	R	K	R	I	E
P01889	50	CatS_	V	S	R	P	G	R	G	E	P	R	F	I	S	V	G	Y	V	D	D	T	Q	F	V	R	F	D	S	D	A	A
P01891	50	CatS_	V	S	R	P	G	R	G	E	P	R	F	I	A	V	G	Y	V	D	D	T	Q	F	V	R	F	D	S	D	A	A
P01892	50	CatS_	V	S	R	P	G	R	G	E	P	R	F	I	A	V	G	Y	V	D	D	T	Q	F	V	R	F	D	S	D	A	A
P01893	50	CatS_	M	S	R	P	G	A	G	E	P	R	F	I	S	V	G	Y	V	D	D	T	Q	F	V	R	F	D	S	D	D	A
P02654	29	CatV_	S	I	V	L	E	G	P	A	P	A	Q	G	T	P	D	V	S	S	A	L	D	K	L	K	E	F	G	N	T	L
P02794	10	CatK_	_	_	_	_	_	M	T	T	A	S	T	S	Q	V	R	Q	N	Y	H	Q	D	S	E	A	A	I	N	R	Q	I
P04080	4	CatB_	_	_	_	_	_	_	_	_	_	_	_	M	M	C	G	A	P	S	A	T	Q	P	A	T	A	E	T	Q	H	I
P04222	50	CatS_	V	S	R	P	G	R	G	E	P	H	F	I	A	V	G	Y	V	D	D	T	Q	F	V	R	F	D	S	D	A	A
P04439	50	CatS_	V	S	R	P	G	R	G	E	P	R	F	I	A	V	G	Y	V	D	D	T	Q	F	V	R	F	D	S	D	A	A
P04818	150	CatK_	G	F	Q	W	R	H	F	G	A	E	Y	R	D	M	E	S	D	Y	S	G	Q	G	V	D	Q	L	Q	R	V	I
P04843	94	CatK_	R	L	A	H	L	G	V	Q	V	K	G	E	D	E	E	E	N	N	L	E	V	R	E	T	K	I	K	G	K	S
P05534	50	CatS_	V	S	R	P	G	R	G	E	P	R	F	I	A	V	G	Y	V	D	D	T	Q	F	V	R	F	D	S	D	A	A
P06400	264	CatK_	P	R	T	P	R	R	G	Q	N	R	S	A	R	I	A	K	Q	L	E	N	D	T	R	I	I	E	V	L	C	K
P06746	113	CatB_	F	L	T	R	V	S	G	I	G	P	S	A	A	R	K	F	V	D	E	G	I	K	T	L	E	D	L	R	K	N
P06865	476	CatF_	E	Y	V	D	N	T	N	L	V	P	R	L	W	P	R	A	G	A	V	A	E	R	L	W	S	N	K	L	T	S
P07305	175	CatV_	K	T	V	K	A	K	P	V	K	A	S	K	P	K	K	A	K	P	V	K	P	K	A	K	S	S	A	K	R	A
P08254	59	CatB_	K	K	D	V	K	Q	F	V	R	R	K	D	S	G	P	V	V	K	K	I	R	E	M	Q	K	F	L	G	L	E
P08397	342	CatK_	Q	L	A	A	Q	N	L	G	I	S	L	A	N	L	L	L	S	K	G	A	K	N	I	L	D	V	A	R	Q	L
P08575	1199	CatV_	E	S	A	E	T	E	E	V	V	D	I	F	Q	V	V	K	A	L	R	K	A	R	P	G	M	V	S	T	F	E
P09884	1108	CatS_	F	V	I	G	Q	I	L	S	D	Q	S	R	D	T	I	V	E	N	I	Q	K	R	L	I	E	I	G	E	N	V
P0C7P4	198	CatK_	F	V	R	H	R	T	Q	K	E	I	K	Q	E	A	A	V	E	L	S	Q	L	R	D	P	Q	H	D	L	D	R
P0CJ92	267	CatK_	Q	Q	R	M	R	K	M	S	Q	E	I	C	T	L	K	K	E	K	Q	Q	D	M	R	R	V	E	K	L	E	R
P10314	50	CatS_	V	S	R	P	G	R	G	E	P	R	F	I	A	V	G	Y	V	D	D	T	Q	F	V	R	F	D	S	D	A	A
P10316	50	CatS_	V	S	R	P	G	R	G	E	P	R	F	I	A	V	G	Y	V	D	D	T	Q	F	V	R	F	D	S	D	A	A
P10319	50	CatS_	M	S	R	P	G	R	G	E	P	R	F	I	A	V	G	Y	V	D	D	T	Q	F	V	R	F	D	S	D	A	A
P10321	50	CatS_	V	S	R	P	G	R	G	E	P	R	F	I	S	V	G	Y	V	D	D	T	Q	F	V	R	F	D	S	D	A	A
P10606	31	CatF_	L	R	A	R	G	P	S	G	A	A	A	M	R	S	M	A	S	G	G	G	V	P	T	D	E	E	Q	A	T	G
P10620	54	CatK_	T	R	K	V	F	A	N	P	E	D	C	V	A	F	G	K	G	E	N	A	K	K	Y	L	R	T	D	D	R	V
P10644	106	CatS_	K	G	R	R	R	R	G	A	I	S	A	E	V	Y	T	E	E	D	A	A	S	Y	V	R	K	V	I	P	K	D
P10916	4	CatK_	_	_	_	_	_	_	_	_	_	_	_	M	A	P	K	K	A	K	K	R	A	G	G	A	N	S	N	V	F	S
P11831	132	CatS_	A	A	A	T	G	G	Y	G	P	V	S	G	A	V	S	G	A	K	P	G	K	K	T	R	G	R	V	K	I	K
P12694	391	CatK_	E	Q	E	K	A	W	R	K	Q	S	R	R	K	V	M	E	A	F	E	Q	A	E	R	K	P	K	P	N	P	N
P12882	1745	CatF_	K	K	K	L	E	T	D	I	S	Q	I	Q	G	E	M	E	D	I	I	Q	E	A	R	N	A	E	E	K	A	K
P13693	28	CatK_	F	S	D	I	Y	K	I	R	E	I	A	D	G	L	C	L	E	V	E	G	K	M	V	S	R	T	E	G	N	I
P13716	133	CatB_	C	D	V	C	L	C	P	Y	T	S	H	G	H	C	G	L	L	S	E	N	G	A	F	R	A	E	E	S	R	Q
P13746	50	CatS_	V	S	R	P	G	R	G	E	P	R	F	I	A	V	G	Y	V	D	D	T	Q	F	V	R	F	D	S	D	A	A
P13747	47	CatS_	V	S	R	P	G	R	G	E	P	R	F	I	S	V	G	Y	V	D	D	T	Q	F	V	R	F	D	N	D	A	A
P14410	919	CatF_	F	T	Y	D	A	S	N	Q	V	L	L	I	A	D	L	K	L	N	L	G	R	N	F	S	V	Q	W	N	Q	I
P14550	61	CatL_	A	A	I	Y	G	N	E	P	E	I	G	E	A	L	K	E	D	V	G	P	G	K	A	V	P	R	E	E	L	F
P14649	85	CatK_	E	A	F	E	L	F	D	R	V	G	D	G	K	I	L	Y	S	Q	C	G	D	V	M	R	A	L	G	Q	N	P
P14735	302	CatK_	F	P	E	H	P	F	Q	E	E	H	L	K	Q	L	Y	K	I	V	P	I	K	D	I	R	N	L	Y	V	T	F
P15976	311	CatV_	M	R	K	D	G	I	Q	T	R	N	R	K	A	S	G	K	G	K	K	K	R	G	S	S	L	G	G	T	G	A
P16188	50	CatS_	V	S	R	P	G	S	G	E	P	R	F	I	A	V	G	Y	V	D	D	T	Q	F	V	R	F	D	S	D	A	A
P16189	50	CatS_	V	S	R	P	G	R	G	E	P	R	F	I	A	V	G	Y	V	D	D	T	Q	F	V	R	F	D	S	D	A	A
P16190	50	CatS_	V	S	R	P	G	R	G	E	P	R	F	I	A	V	G	Y	V	D	D	T	Q	F	V	R	F	D	S	D	A	A
P16333	73	CatB_	K	N	S	A	R	K	A	S	I	V	K	N	L	K	D	T	L	G	I	G	K	V	K	R	K	P	S	V	P	D
P17026	187	CatB_	G	K	C	F	S	Q	S	S	H	L	R	Q	H	M	K	V	H	K	E	E	K	P	R	K	T	R	G	K	N	I
P17213	31	CatV_	S	L	M	V	L	V	A	I	G	T	A	V	T	A	A	V	N	P	G	V	V	V	R	I	S	Q	K	G	L	D
P17693	50	CatS_	V	S	R	P	G	R	G	E	P	R	F	I	A	M	G	Y	V	D	D	T	Q	F	V	R	F	D	S	D	S	A
P18462	50	CatS_	V	S	R	P	G	R	G	E	P	R	F	I	A	V	G	Y	V	D	D	T	Q	F	V	R	F	D	S	D	A	A
P18463	50	CatS_	V	S	R	P	G	R	G	E	P	R	F	I	S	V	G	Y	V	D	D	T	Q	F	V	R	F	D	S	D	A	A
P18464	50	CatS_	M	S	R	P	G	R	G	E	P	R	F	I	A	V	G	Y	V	D	D	T	Q	F	V	R	F	D	S	D	A	A
P18465	50	CatS_	M	S	R	P	G	R	G	E	P	R	F	I	A	V	G	Y	V	D	D	T	Q	F	V	R	F	D	S	D	A	A
P18846	68	CatK_	A	H	G	I	L	A	R	R	P	S	Y	R	K	I	L	K	D	L	S	S	E	D	T	R	G	R	K	G	D	G
P18859	40	CatK_	G	V	T	A	V	A	F	N	K	E	L	D	P	I	Q	K	L	F	V	D	K	I	R	E	Y	K	S	K	R	Q
P19387	205	CatK_	A	L	R	H	T	V	Y	P	K	P	E	E	W	P	K	S	E	Y	S	E	L	D	E	D	E	S	Q	A	P	Y
P20226	221	CatK_	P	R	T	T	A	L	I	F	S	S	G	K	M	V	C	T	G	A	K	S	E	E	Q	S	R	L	A	A	R	K
P20336	74	CatK_	K	V	K	T	I	Y	R	N	D	K	R	I	K	L	Q	I	W	D	T	A	G	Q	E	R	Y	R	T	I	T	T
P20337	74	CatK_	K	V	K	T	V	Y	R	H	E	K	R	V	K	L	Q	I	W	D	T	A	G	Q	E	R	Y	R	T	I	T	T
P20338	60	CatK_	G	S	K	I	I	N	V	G	G	K	Y	V	K	L	Q	I	W	D	T	A	G	Q	E	R	F	R	S	V	T	R
P20674	41	CatF_	R	T	P	G	P	A	V	A	I	Q	S	V	R	C	Y	S	H	G	S	Q	E	T	D	E	E	F	D	A	R	W
P20749	163	CatK_	P	A	V	H	R	L	V	N	L	F	Q	Q	G	G	R	E	L	D	I	Y	N	N	L	R	Q	T	P	L	H	L
P20929	2673	CatV_	L	Q	W	L	K	G	I	G	W	M	T	S	G	S	L	E	D	E	K	N	K	R	A	T	Q	I	L	S	D	H
P21127	181	CatB_	R	L	E	Q	L	E	R	K	R	E	R	E	R	K	M	R	E	Q	Q	K	E	Q	R	E	Q	K	E	R	E	R
P21281	8	CatB_	_	_	_	_	_	_	_	M	A	L	R	A	M	R	G	I	V	N	G	A	A	P	E	L	P	V	P	T	G	G
P21291	106	CatV_	H	E	E	A	P	G	H	R	P	T	T	N	P	N	A	S	K	F	A	Q	K	I	G	G	S	E	R	C	P	R
P21741	114	CatK_	T	K	V	R	Q	G	T	L	K	K	A	R	Y	N	A	Q	C	Q	E	T	I	R	V	T	K	P	C	T	P	K
P21953	209	CatK_	Y	H	S	Q	S	P	E	A	F	F	A	H	C	P	G	I	K	V	V	I	P	R	S	P	F	Q	A	K	G	L
P23415	217	CatS_	A	V	Q	V	A	D	G	L	T	L	P	Q	F	I	L	K	E	E	K	D	L	R	Y	C	T	K	H	Y	N	T
P23443	135	CatK_	A	M	K	V	L	K	K	A	M	I	V	R	N	A	K	D	T	A	H	T	K	A	E	R	N	I	L	E	E	V
P23511	238	CatB_	L	P	V	A	G	N	V	V	N	S	G	G	M	V	M	M	V	P	G	A	G	S	V	P	A	I	Q	R	I	P
P24386	391	CatV_	L	Y	G	Q	G	E	L	P	Q	C	F	C	R	M	C	A	V	F	G	G	I	Y	C	L	R	H	S	V	Q	C
P25815	9	CatK_	_	_	_	_	_	_	M	T	E	L	E	T	A	M	G	M	I	I	D	V	F	S	R	Y	S	G	S	E	G	S
P26374	393	CatV_	L	Y	G	Q	G	E	I	P	Q	G	F	C	R	M	C	A	V	F	G	G	I	Y	C	L	R	H	K	V	Q	C
P28062	260	CatK_	V	N	M	Y	H	M	K	E	D	G	W	V	K	V	E	S	T	D	V	S	D	L	L	H	Q	Y	R	E	A	N
P28799	188	CatK_	V	H	T	R	C	I	T	P	T	G	T	H	P	L	A	K	K	L	P	A	Q	R	T	N	R	A	V	A	L	S
P28908	486	CatL_	C	H	S	V	G	A	A	Y	L	E	S	L	P	L	Q	D	A	S	P	A	G	G	P	S	S	P	R	D	L	P
P29374	132	CatS_	E	T	L	D	Q	L	P	L	T	N	P	E	H	F	G	T	P	V	I	A	K	K	T	N	R	G	R	R	S	S
P29803	45	CatK_	D	A	T	F	E	I	K	K	C	D	L	Y	L	L	E	E	G	P	P	V	T	T	V	L	T	R	A	E	G	L
P30038	491	CatS_	G	L	T	G	A	V	F	S	Q	D	K	D	V	V	Q	E	A	T	K	V	L	R	N	A	A	G	N	F	Y	I
P30043	126	CatK_	A	F	L	L	W	D	P	T	K	V	P	P	R	L	Q	A	V	T	D	D	H	I	R	M	H	K	V	L	R	E
P30443	50	CatS_	V	S	R	P	G	R	G	E	P	R	F	I	A	V	G	Y	V	D	D	T	Q	F	V	R	F	D	S	D	A	A
P30447	50	CatS_	V	S	R	P	G	R	G	E	P	R	F	I	A	V	G	Y	V	D	D	T	Q	F	V	R	F	D	S	D	A	A
P30450	50	CatS_	V	S	R	P	G	R	G	E	P	R	F	I	A	V	G	Y	V	D	D	T	Q	F	V	R	F	D	S	D	A	A
P30453	50	CatS_	V	S	R	P	G	R	G	E	P	R	F	I	A	V	G	Y	V	D	D	T	Q	F	V	R	F	D	S	D	A	A
P30455	50	CatS_	V	S	R	P	G	R	G	E	P	R	F	I	A	V	G	Y	V	D	D	T	Q	F	V	R	F	D	S	D	A	A
P30456	50	CatS_	V	S	R	P	G	R	G	E	P	R	F	I	A	V	G	Y	V	D	D	T	Q	F	V	R	F	D	S	D	A	A
P30457	50	CatS_	V	S	R	P	G	R	G	E	P	R	F	I	A	V	G	Y	V	D	D	T	Q	F	V	R	F	D	S	D	A	A
P30459	50	CatS_	V	S	R	P	G	R	G	E	P	R	F	I	A	V	G	Y	V	D	D	T	Q	F	V	R	F	D	S	D	A	A
P30460	50	CatS_	M	S	R	P	G	R	G	E	P	R	F	I	S	V	G	Y	V	D	D	T	Q	F	V	R	F	D	S	D	A	A
P30461	50	CatS_	M	S	R	P	G	R	G	E	P	R	F	I	T	V	G	Y	V	D	D	T	Q	F	V	R	F	D	S	D	A	T
P30462	50	CatS_	V	S	R	P	G	R	G	E	P	R	F	I	S	V	G	Y	V	D	D	T	Q	F	V	R	F	D	S	D	A	A
P30464	50	CatS_	M	S	R	P	G	R	G	E	P	R	F	I	A	V	G	Y	V	D	D	T	Q	F	V	R	F	D	S	D	A	A
P30475	50	CatS_	V	S	R	P	G	R	G	E	P	R	F	I	S	V	G	Y	V	D	D	T	Q	F	V	R	F	D	S	D	A	A
P30480	50	CatS_	V	S	R	P	G	R	G	E	P	R	F	I	S	V	G	Y	V	D	D	T	Q	F	V	R	F	D	S	D	A	A
P30484	50	CatS_	M	S	R	P	G	R	G	E	P	R	F	I	A	V	G	Y	V	D	D	T	Q	F	V	R	F	D	S	D	A	A
P30486	50	CatS_	V	S	R	P	G	R	G	E	P	R	F	I	S	V	G	Y	V	D	D	T	Q	F	V	R	F	D	S	D	A	A
P30490	50	CatS_	M	S	R	P	G	R	G	E	P	R	F	I	A	V	G	Y	V	D	D	T	Q	F	V	R	F	D	S	D	A	A
P30491	50	CatS_	M	S	R	P	G	R	G	E	P	R	F	I	A	V	G	Y	V	D	D	T	Q	F	V	R	F	D	S	D	A	A
P30492	50	CatS_	M	S	R	P	G	R	G	E	P	R	F	I	A	V	G	Y	V	D	D	T	Q	F	V	R	F	D	S	D	A	A
P30493	50	CatS_	M	S	R	P	G	R	G	E	P	R	F	I	A	V	G	Y	V	D	D	T	Q	F	V	R	F	D	S	D	A	A
P30495	50	CatS_	M	S	R	P	G	R	G	E	P	R	F	I	A	V	G	Y	V	D	D	T	Q	F	V	R	F	D	S	D	A	A
P30498	50	CatS_	M	S	R	P	G	R	G	E	P	R	F	I	A	V	G	Y	V	D	D	T	Q	F	V	R	F	D	S	D	A	A
P30499	50	CatS_	V	S	R	P	G	R	G	E	P	R	F	I	S	V	G	Y	V	D	D	T	Q	F	V	R	F	D	S	D	A	A
P30501	50	CatS_	V	S	R	P	S	R	G	E	P	H	F	I	A	V	G	Y	V	D	D	T	Q	F	V	R	F	D	S	D	A	A
P30504	50	CatS_	V	S	W	P	G	R	G	E	P	R	F	I	A	V	G	Y	V	D	D	T	Q	F	V	R	F	D	S	D	A	A
P30508	50	CatS_	V	S	R	P	G	R	G	E	P	R	F	I	A	V	G	Y	V	D	D	T	Q	F	V	R	F	D	S	D	A	A
P30510	50	CatS_	V	S	R	P	G	R	G	E	P	R	F	I	A	V	G	Y	V	D	D	T	Q	F	V	R	F	D	S	D	A	A
P30512	50	CatS_	V	S	R	P	G	R	G	E	P	R	F	I	A	V	G	Y	V	D	D	T	Q	F	V	R	F	D	S	D	A	A
P30519	38	CatK_	K	E	N	Q	M	R	M	A	D	L	S	E	L	L	K	E	G	T	K	E	A	H	D	R	A	E	N	T	Q	F
P30685	50	CatS_	M	S	R	P	G	R	G	E	P	R	F	I	A	V	G	Y	V	D	D	T	Q	F	V	R	F	D	S	D	A	A
P30740	346	CatB_	E	A	A	A	A	T	A	G	I	A	T	F	C	M	L	M	P	E	E	N	F	T	A	D	H	P	F	L	F	F
P30876	1054	CatK_	Q	I	F	I	G	P	T	Y	Y	Q	R	L	K	H	M	V	D	D	K	I	H	S	R	A	R	G	P	I	Q	I
P31749	111	CatK_	E	E	W	T	T	A	I	Q	T	V	A	D	G	L	K	K	Q	E	E	E	E	M	D	F	R	S	G	S	P	S
P32321	21	CatB_	K	K	R	D	D	Y	L	E	W	P	E	Y	F	M	A	V	A	F	L	S	A	Q	R	S	K	D	P	N	S	Q
P33121	389	CatK_	D	R	I	F	G	Q	A	N	T	T	L	K	R	W	L	L	D	F	A	S	K	R	K	E	A	E	L	R	S	G
P33552	70	CatF_	H	Y	M	I	H	E	P	E	P	H	I	L	L	F	R	R	P	L	P	K	D	Q	Q	K	_	_	_	_	_	_
P34949	407	CatK_	G	G	V	L	F	I	G	A	N	E	S	V	S	L	K	L	T	E	P	K	D	L	L	I	F	R	A	C	C	L
P35080	61	CatL_	E	I	D	M	I	V	G	K	D	R	E	G	F	F	T	N	G	L	T	L	G	A	K	K	C	S	V	I	R	D
P35125	630	CatK_	F	D	G	F	Q	Q	Q	D	S	Q	E	L	L	A	F	L	L	D	G	L	H	E	D	L	N	R	V	H	E	K
P35219	200	CatK_	L	Q	D	I	Q	Y	K	G	K	S	K	T	I	P	C	F	N	P	N	T	L	L	P	D	P	L	L	R	D	Y
P35226	103	CatK_	N	E	M	K	R	R	R	D	F	Y	A	A	H	P	S	A	D	A	A	N	G	S	N	E	D	R	G	E	V	A
P35228	1134	CatK_	Q	K	R	Y	H	E	D	I	F	G	A	V	F	P	Y	E	A	K	K	D	R	V	A	V	Q	P	S	S	L	E
P35236	28	CatK_	L	T	L	S	L	G	A	A	M	T	Q	P	P	P	E	K	T	P	A	K	K	H	V	R	L	Q	E	R	R	G
P35520	211	CatK_	F	D	S	P	E	S	H	V	G	V	A	W	R	L	K	N	E	I	P	N	S	H	I	L	D	Q	Y	R	N	A
P35557	76	CatK_	V	R	S	T	P	E	G	S	E	V	G	D	F	L	S	L	D	L	G	G	T	N	F	R	V	M	L	V	K	V
P36551	215	CatK_	E	K	A	G	V	S	I	S	V	V	H	G	N	L	S	E	E	A	A	K	Q	M	R	S	R	G	K	V	L	K
P36873	248	CatK_	K	F	L	H	K	H	D	L	D	L	I	C	R	A	H	Q	V	V	E	D	G	Y	E	F	F	A	K	R	Q	L
P36915	64	CatF_	T	S	D	G	E	S	V	T	H	H	I	R	R	L	N	Q	Q	P	S	Q	G	L	G	P	R	G	Y	D	P	N
P36954	67	CatB_	I	Y	V	N	K	I	T	H	E	V	D	E	L	T	Q	I	I	A	D	V	S	Q	D	P	T	L	P	R	T	E
P36957	326	CatV_	R	D	Y	I	D	I	S	V	A	V	A	T	P	R	G	L	V	V	P	V	I	R	N	V	E	A	M	N	F	A
P37198	437	CatK_	L	Q	H	A	D	E	E	R	E	K	T	Y	K	L	A	E	N	I	D	A	Q	L	K	R	M	A	Q	D	L	K
P38606	120	CatK_	L	S	D	I	S	S	Q	T	Q	S	I	Y	I	P	R	G	V	N	V	S	A	L	S	R	D	I	K	W	D	F
P39059	1258	CatK_	A	G	L	L	S	T	Y	R	A	F	L	S	S	H	L	Q	D	L	S	T	I	V	R	K	A	E	R	Y	S	L
P40692	409	CatK_	A	F	L	Q	P	L	S	K	P	L	S	S	Q	P	Q	A	I	V	T	E	D	K	T	D	I	S	S	G	R	A
P40763	133	CatK_	A	A	T	A	A	Q	Q	G	G	Q	A	N	H	P	T	A	A	V	V	T	E	K	Q	Q	M	L	E	Q	H	L
P40937	7	CatS_	_	_	_	_	_	_	_	_	M	E	T	S	A	L	K	Q	Q	E	Q	P	A	A	T	K	I	R	N	L	P	W
P41212	149	CatK_	H	P	G	N	S	I	H	T	Q	P	E	V	I	L	H	Q	N	H	E	E	D	N	C	V	Q	R	T	P	R	P
P41229	1438	CatV_	Q	A	G	Q	P	P	D	L	E	R	I	R	T	L	L	E	L	E	K	A	E	R	H	G	S	R	A	R	G	R
P41236	103	CatB_	T	E	A	T	E	A	M	A	P	D	I	L	A	R	K	L	A	A	A	E	G	L	E	P	K	Y	R	I	Q	E
P42226	594	CatV_	Q	D	G	S	P	Q	I	E	N	I	Q	P	F	S	A	K	D	L	S	I	R	S	L	G	D	R	I	R	D	L
P42345	2432	CatK_	L	E	A	F	V	Y	D	P	L	L	N	W	R	L	M	D	T	N	T	K	G	N	K	R	S	R	T	R	T	D
P42679	489	CatK_	A	E	K	L	A	R	E	L	R	S	A	G	A	P	A	S	V	S	G	Q	D	A	D	G	S	T	S	P	R	S
P42701	293	CatV_	E	V	T	Y	R	L	Q	L	H	M	L	S	C	P	C	K	A	K	A	T	R	T	L	H	L	G	K	M	P	Y
P42765	5	CatL_	_	_	_	_	_	_	_	_	_	_	M	A	L	L	R	G	V	F	V	V	A	A	K	R	T	P	F	G	A	Y
P43250	388	CatV_	L	L	Y	E	M	I	A	G	Q	S	P	F	Q	Q	R	K	K	K	I	K	R	E	E	V	E	R	L	V	K	E
P43405	486	CatK_	I	E	L	V	H	Q	V	S	M	G	M	K	Y	L	E	E	S	N	F	V	H	R	D	L	A	A	R	N	V	L
P45985	60	CatB_	L	N	F	A	N	P	P	F	K	S	T	A	R	F	T	L	N	P	N	P	T	G	V	Q	N	P	H	I	E	R
P46091	231	CatF_	F	P	L	L	T	M	S	I	C	Y	L	C	L	I	F	K	V	K	K	R	S	I	L	I	S	S	R	H	F	W
P46778	54	CatK_	V	D	I	K	G	M	G	T	V	Q	K	G	M	P	H	K	C	Y	H	G	K	T	G	R	V	Y	N	V	T	Q
P47985	189	CatK_	F	V	R	H	R	T	Q	K	E	I	E	Q	E	A	A	V	E	L	S	Q	L	R	D	P	Q	H	D	L	D	R
P48059	101	CatL_	N	N	S	W	H	P	E	C	F	R	C	D	L	C	Q	E	V	L	A	D	I	G	F	V	K	N	A	G	R	H
P48163	335	CatL_	G	L	P	K	E	K	A	I	K	K	I	W	L	V	D	S	K	G	L	I	V	K	G	R	A	S	L	T	Q	E
P49005	125	CatK_	V	S	E	E	H	N	L	L	P	Q	P	P	R	S	K	Y	I	H	P	D	D	E	L	V	L	E	D	E	L	Q
P49454	774	CatK_	Y	E	S	L	R	D	L	L	K	S	K	D	A	S	L	V	T	N	E	D	H	Q	R	S	L	L	A	F	D	Q
P49643	38	CatK_	H	C	L	Q	F	Y	L	Q	P	P	S	E	N	I	S	L	I	E	F	E	N	L	A	I	D	R	V	K	L	L
P49916	373	CatK_	E	Q	S	K	S	F	P	P	A	A	K	S	L	L	T	I	Q	E	V	D	E	F	L	L	R	L	S	K	L	T
P50416	173	CatK_	G	R	K	P	M	L	Y	S	F	Q	T	S	L	P	R	L	P	V	P	A	V	K	D	T	V	N	R	Y	L	Q
P50479	241	CatB_	P	G	P	G	G	P	R	N	L	K	P	T	A	S	K	L	G	A	P	L	S	G	L	Q	G	L	P	E	C	T
P50750	290	CatK_	K	D	R	L	K	A	Y	V	R	D	P	Y	A	L	D	L	I	D	K	L	L	V	L	D	P	A	Q	R	I	D
P51151	59	CatK_	L	N	K	D	L	E	V	D	G	H	F	V	T	M	Q	I	W	D	T	A	G	Q	E	R	F	R	S	L	R	T
P51553	190	CatK_	S	L	E	H	E	S	V	A	G	V	V	E	S	L	K	I	I	T	K	A	K	S	L	R	I	A	E	Y	A	F
P51572	171	CatV_	L	K	K	G	A	A	V	D	G	G	K	L	D	V	G	N	A	E	V	K	L	E	E	E	N	R	S	L	K	A
P51784	407	CatK_	F	L	G	Y	Q	Q	H	D	S	Q	E	L	L	S	F	L	L	D	G	L	H	E	D	L	N	R	V	K	K	K
P51812	83	CatK_	E	L	L	K	V	L	G	Q	G	S	F	G	K	V	F	L	V	K	K	I	S	G	S	D	A	R	Q	L	Y	A
P51828	1056	CatF_	Q	G	L	G	Y	S	C	E	C	R	G	L	I	N	V	K	G	K	G	E	L	R	T	Y	F	V	C	T	D	T
P51946	286	CatK_	V	L	K	Q	K	L	E	R	C	H	S	A	E	L	A	L	N	V	I	T	K	K	R	K	G	Y	E	D	D	D
P51965	37	CatB_	E	K	E	T	N	T	P	K	K	K	E	S	K	V	S	M	S	K	N	S	K	L	L	S	T	S	A	K	R	I
P52298	13	CatB_	_	_	M	S	G	G	L	L	K	A	L	R	S	D	S	Y	V	E	L	S	Q	Y	R	D	Q	H	F	R	G	D
P52306	117	CatK_	Q	E	V	L	L	Q	T	G	R	A	L	G	N	I	C	Y	D	S	H	E	G	R	S	A	V	D	Q	A	G	G
P52429	341	CatV_	A	G	E	I	P	V	A	Q	V	L	R	N	V	M	E	A	D	G	I	K	L	D	R	W	K	V	Q	V	T	N
P52564	87	CatK_	V	P	S	G	Q	I	M	A	V	K	R	I	R	A	T	V	N	S	Q	E	Q	K	R	L	L	M	D	L	D	I
P52790	540	CatK_	V	R	A	T	P	D	G	S	E	R	G	D	F	L	A	L	D	L	G	G	T	N	F	R	V	L	L	V	R	V
P53384	2	CatK_	_	_	_	_	_	_	_	_	_	_	_	_	_	M	E	E	V	P	H	D	C	P	G	A	D	S	A	Q	A	G
P53597	333	CatK_	Q	S	A	G	V	V	V	S	M	S	P	A	Q	L	G	T	T	I	Y	K	E	F	E	K	R	K	M	L	_	_
P53602	68	CatK_	A	V	I	S	K	D	F	T	E	D	R	I	W	L	N	G	R	E	E	D	V	G	Q	P	R	L	Q	A	C	L
P53805	11	CatF_	_	_	_	_	M	E	D	G	V	A	G	P	Q	L	G	A	A	A	E	A	A	E	A	A	E	A	R	A	R	P
P54277	141	CatK_	G	H	I	L	S	Q	K	P	S	H	L	G	Q	G	T	T	V	T	A	L	R	L	F	K	N	L	P	V	R	K
P55008	14	CatB_	_	M	S	Q	T	R	D	L	Q	G	G	K	A	F	G	L	L	K	A	Q	Q	E	E	R	L	D	E	I	N	K
P55196	165	CatV_	E	G	V	I	Q	N	F	K	R	T	L	S	K	K	E	K	K	E	K	K	K	R	E	K	E	A	L	R	Q	A
P55199	157	CatF_	S	R	S	A	I	V	I	K	A	G	G	R	Y	L	G	K	K	V	Q	F	R	K	P	A	P	G	A	T	D	A
P55347	253	CatV_	S	Q	L	Q	L	Q	L	N	Q	D	L	S	I	L	H	Q	D	D	G	S	S	K	N	K	R	G	V	L	P	K
P55854	20	CatS_	P	K	E	G	V	K	T	E	N	D	H	I	N	L	K	V	A	G	Q	D	G	S	V	V	Q	F	K	I	K	R
P56270	261	CatK_	G	G	G	E	A	G	A	G	G	G	A	A	A	V	A	A	G	G	V	V	T	T	T	A	S	G	K	R	I	R
P59190	60	CatK_	K	M	K	T	I	E	V	D	G	I	K	V	R	I	Q	I	W	D	T	A	G	Q	E	R	Y	Q	T	I	T	K
P60983	8	CatL_	_	_	_	_	_	_	_	M	S	E	S	L	V	V	C	D	V	A	E	D	L	V	E	K	L	R	K	F	R	F
P61006	60	CatK_	K	I	R	T	I	E	L	D	G	K	R	I	K	L	Q	I	W	D	T	A	G	Q	E	R	F	R	T	I	T	T
P61018	60	CatK_	G	S	R	V	V	N	V	G	G	K	T	V	K	L	Q	I	W	D	T	A	G	Q	E	R	F	R	S	V	T	R
P61026	61	CatK_	K	I	K	T	V	E	L	Q	G	K	K	I	K	L	Q	I	W	D	T	A	G	Q	E	R	F	H	T	I	T	T
P61077	105	CatL_	S	Q	W	S	P	A	L	T	I	S	K	V	L	L	S	I	C	S	L	L	C	D	P	N	P	D	D	P	L	V
P61106	63	CatK_	G	T	R	I	I	E	V	S	G	Q	K	I	K	L	Q	I	W	D	T	A	G	Q	E	R	F	R	A	V	T	R
P61218	100	CatV_	E	T	D	P	L	L	I	A	M	K	E	L	K	A	R	K	I	P	I	I	I	R	R	Y	L	P	D	G	S	Y
P61769	88	CatV_	L	S	F	S	K	D	W	S	F	Y	L	L	Y	Y	T	E	F	T	P	T	E	K	D	E	Y	A	C	R	V	N
P61956	21	CatS_	K	E	G	V	K	T	E	N	N	D	H	I	N	L	K	V	A	G	Q	D	G	S	V	V	Q	F	K	I	K	R
P62266	93	CatF_	K	K	I	T	A	F	V	P	N	D	G	C	L	N	F	I	E	E	N	D	E	V	L	V	A	G	F	G	R	K
P62312	66	CatK_	V	N	G	Q	L	K	N	K	Y	G	D	A	F	I	R	G	N	N	V	L	Y	I	S	T	Q	K	R	R	M	_
P62491	63	CatK_	A	T	R	S	I	Q	V	D	G	K	T	I	K	A	Q	I	W	D	T	A	G	Q	E	R	Y	R	A	I	T	S
P62495	173	CatK_	G	T	L	Q	G	N	T	R	E	V	L	H	K	F	T	V	D	L	P	K	K	H	G	R	G	G	Q	S	A	L
P62837	105	CatL_	S	Q	W	S	P	A	L	T	I	S	K	V	L	L	S	I	C	S	L	L	C	D	P	N	P	D	D	P	L	V
P62875	26	CatL_	K	I	V	G	N	K	W	E	A	Y	L	G	L	L	Q	A	E	Y	T	E	G	D	A	L	D	A	L	G	L	K
P63151	91	CatK_	F	Q	S	H	E	P	E	F	D	Y	L	K	S	L	E	I	E	E	K	I	N	K	I	R	W	L	P	Q	K	N
P67870	208	CatS_	P	M	A	Y	Q	L	Q	L	Q	A	A	S	N	F	K	S	P	V	K	T	I	R	_	_	_	_	_	_	_	_
P78318	206	CatL_	Y	Y	L	L	H	L	Q	R	W	I	D	I	S	L	E	E	I	E	S	I	D	Q	E	I	K	I	L	R	E	R
P78332	330	CatK_	S	T	H	D	H	T	I	E	R	P	A	F	G	I	Q	K	G	E	F	E	H	S	E	T	R	E	G	E	T	Q
P78337	84	CatV_	S	G	A	G	G	T	G	C	G	G	A	D	D	P	A	K	K	K	K	Q	R	R	Q	R	T	H	F	T	S	Q
P78345	14	CatK_	_	M	A	A	A	P	Q	A	P	G	R	G	S	L	R	K	T	R	P	L	V	V	K	T	S	L	N	N	P	Y
P78356	216	CatB_	R	N	V	F	S	H	R	L	T	V	H	R	K	Y	D	L	K	G	S	T	V	A	R	E	A	S	D	K	E	K
P78537	35	CatK_	P	S	P	Q	P	D	V	T	M	L	S	R	L	L	K	E	H	Q	A	K	Q	N	E	R	K	E	L	Q	E	K
P78559	1619	CatB_	K	A	M	E	E	K	L	E	A	L	L	E	K	T	K	A	L	G	L	E	E	S	L	V	Q	E	G	R	A	R
P82914	230	CatF_	E	T	Q	K	L	K	K	R	R	R	A	L	K	A	A	A	A	A	Q	K	Q	A	K	R	R	N	P	D	S	P
P82932	114	CatS_	Q	E	L	K	E	C	E	G	I	V	P	V	P	L	A	E	K	L	Y	S	T	K	K	R	K	K	_	_	_	_
P82933	282	CatK_	A	F	S	K	S	E	G	K	R	K	T	A	K	A	E	A	I	V	Y	K	H	G	S	G	R	I	K	V	N	G
P99999	85	CatS_	N	P	K	K	Y	I	P	G	T	K	M	I	F	V	G	I	K	K	K	E	E	R	A	D	L	I	A	Y	L	K
Q00005	87	CatK_	F	Q	S	H	E	P	E	F	D	Y	L	K	S	L	E	I	E	E	K	I	N	K	I	R	W	L	P	Q	Q	N
Q00403	55	CatF_	V	G	D	R	V	I	D	V	G	S	E	W	R	T	F	S	N	D	K	A	T	K	D	P	S	R	V	G	D	S
Q01118	397	CatS_	F	Y	M	A	S	L	F	L	G	I	L	A	M	A	Y	E	E	E	K	Q	R	V	G	E	I	S	K	K	I	E
Q01196	32	CatS_	T	A	L	S	P	G	K	M	S	E	A	L	P	L	G	A	P	D	A	G	A	A	L	A	G	K	L	R	S	G
Q01432	720	CatV_	L	S	H	Q	E	K	Q	K	F	L	G	Q	N	Y	Y	K	E	G	P	E	G	N	D	I	R	K	T	N	V	A
Q01543	200	CatK_	V	L	L	S	H	L	S	Y	L	R	E	S	S	L	L	A	Y	N	T	T	S	H	T	D	Q	S	S	R	L	S
Q01995	173	CatB_	H	K	R	E	F	T	E	S	Q	L	Q	E	G	K	H	V	I	G	L	Q	M	G	S	N	R	G	A	S	Q	A
Q02218	672	CatK_	Y	M	A	F	G	S	L	L	K	E	G	I	H	I	R	L	S	G	Q	D	V	E	R	G	T	F	S	H	R	H
Q02224	232	CatK_	E	P	S	N	C	E	G	S	V	K	V	S	H	L	N	L	V	D	L	A	G	S	E	R	A	A	Q	T	G	A
Q02241	334	CatK_	N	V	L	Q	E	K	E	Q	I	T	I	S	Q	L	S	L	V	D	L	A	G	S	E	R	T	N	R	T	R	A
Q02410	348	CatB_	A	G	Q	R	Y	S	K	E	K	R	D	A	I	S	L	A	I	K	D	I	K	E	A	I	E	E	V	K	T	R
Q02447	579	CatV_	D	S	T	L	N	T	N	D	L	T	H	L	R	V	Q	V	V	D	E	E	G	D	Q	Q	H	Q	E	G	K	R
Q03164	2779	CatK_	E	H	V	T	K	S	S	V	G	H	K	N	E	P	K	M	D	N	C	H	S	V	S	R	V	K	T	Q	G	Q
Q03169	58	CatK_	F	C	V	F	T	K	G	K	K	K	K	G	Q	P	S	S	A	E	P	E	D	A	A	G	S	R	Q	G	L	D
Q03426	378	CatK_	G	F	D	C	L	E	T	S	I	G	A	P	G	V	S	I	H	S	A	T	S	L	D	S	R	V	Q	Q	A	L
Q05086	199	CatV_	D	E	D	K	D	E	D	E	K	E	K	A	A	C	S	A	A	A	M	E	E	D	S	E	A	S	S	S	R	I
Q05209	50	CatK_	R	R	L	S	T	K	Y	R	T	E	K	I	Y	P	T	A	T	G	E	K	E	E	N	V	K	K	N	R	Y	K
Q06187	296	CatK_	Y	S	K	H	M	T	R	S	Q	A	E	Q	L	L	K	Q	E	G	K	E	G	G	F	I	V	R	D	S	S	K
Q06546	326	CatK_	N	R	T	G	N	N	G	Q	I	Q	L	W	Q	F	L	L	E	L	L	T	D	K	D	A	R	D	C	I	S	W
Q07000	50	CatS_	V	S	R	P	G	R	G	E	P	H	F	I	A	V	G	Y	V	D	D	T	Q	F	V	R	F	D	S	D	A	A
Q07021	194	CatV_	K	A	L	V	L	D	C	H	Y	P	E	D	E	V	G	Q	E	D	E	A	E	S	D	I	F	S	I	R	E	V
Q07617	916	CatB_	E	D	L	S	D	T	P	N	N	H	F	T	L	E	D	I	Q	A	L	K	R	Q	Y	E	L	_	_	_	_	_
Q07864	1852	CatK_	H	R	T	L	H	N	M	M	K	K	L	F	L	Q	L	I	A	E	F	K	R	L	G	S	S	V	I	Y	A	N
Q08188	203	CatK_	C	L	S	I	L	D	R	S	L	N	F	R	R	D	A	A	T	D	V	A	S	R	N	D	P	K	Y	V	G	R
Q08379	23	CatK_	P	R	P	A	M	S	E	E	T	R	Q	S	K	L	A	A	A	K	K	K	L	R	E	Y	Q	Q	R	N	S	P
Q08AG7	61	CatS_	C	V	R	L	C	E	Q	G	I	N	P	E	A	L	S	S	V	I	K	E	L	R	K	A	T	E	A	L	K	A
Q0VFZ6	301	CatK_	Q	Q	Q	Q	E	E	E	D	E	K	M	R	K	F	I	K	A	K	K	R	L	I	Q	M	G	K	E	K	E	A
Q0ZLH3	37	CatB_	P	S	L	S	E	A	D	K	Y	Q	P	L	S	L	V	V	K	K	K	R	C	F	L	F	P	R	Y	K	F	T
Q10570	909	CatK_	V	P	H	N	I	N	F	R	E	K	K	P	K	P	S	K	K	K	A	E	G	G	G	A	E	E	G	A	G	A
Q10713	279	CatV_	D	C	A	R	K	Y	L	L	G	V	Q	P	A	W	G	S	A	E	A	V	D	I	D	R	S	V	A	Q	Y	T
Q12756	245	CatK_	D	A	E	T	N	I	T	T	E	K	V	S	K	I	S	L	V	D	L	A	G	S	E	R	A	D	S	T	G	A
Q12824	167	CatK_	R	N	R	M	G	R	D	K	K	R	T	F	P	L	C	F	D	D	H	D	P	A	V	I	H	E	N	A	S	Q
Q12888	1612	CatK_	E	Q	Y	G	L	G	P	Y	E	A	V	T	P	L	T	K	A	A	D	I	S	L	D	N	L	V	E	G	K	R
Q12926	300	CatK_	D	A	D	E	S	I	L	W	Q	M	F	G	P	F	G	A	V	T	N	V	K	V	I	R	D	F	N	T	N	K
Q12968	537	CatK_	I	P	L	L	P	E	N	N	M	S	A	S	I	D	C	A	G	I	L	K	L	R	N	S	D	I	E	L	R	K
Q12981	218	CatK_	L	I	F	L	A	L	A	L	F	L	A	T	V	L	Y	I	V	K	K	R	L	F	P	F	L	_	_	_	_	_
Q13107	400	CatK_	F	S	G	Y	Q	Q	Q	D	S	Q	E	L	L	A	F	L	L	D	G	L	H	E	D	L	N	R	V	K	K	K
Q13111	378	CatK_	A	K	R	A	K	E	E	A	K	K	K	K	E	E	E	K	E	L	K	E	K	E	R	R	E	K	R	E	K	D
Q13112	393	CatK_	E	L	G	I	P	L	K	E	K	P	V	L	N	M	R	T	P	D	T	A	K	K	T	K	S	Q	T	H	R	G
Q13136	256	CatS_	S	L	S	H	E	E	D	L	A	K	V	I	E	L	Q	E	I	I	S	K	Q	S	R	E	Q	S	Q	M	K	E
Q13330	567	CatB_	V	K	S	V	S	S	V	L	S	S	L	T	P	A	K	V	A	P	V	I	N	N	G	S	P	T	I	L	G	K
Q13426	184	CatF_	E	A	L	E	T	D	L	Y	K	R	F	I	L	V	L	N	E	K	K	T	K	I	R	S	L	H	N	K	L	L
Q13492	315	CatK_	T	L	S	N	A	V	S	S	L	A	S	T	G	L	S	L	T	K	V	D	E	R	E	K	Q	A	A	L	E	E
Q13530	375	CatV_	V	D	K	L	T	L	S	G	S	D	S	V	I	L	G	D	T	T	T	S	G	A	S	D	E	E	D	G	Q	P
Q13557	320	CatB_	T	T	M	L	A	T	R	N	F	S	A	A	K	S	L	L	K	K	P	D	G	V	K	E	S	T	E	S	S	N
Q13595	146	CatK_	E	R	D	L	R	E	V	F	S	R	Y	G	P	L	S	G	V	N	V	V	Y	D	Q	R	T	G	R	S	R	G
Q13610	26	CatB_	W	V	R	C	G	V	A	K	E	T	P	D	K	V	E	L	S	K	E	E	V	K	R	L	I	A	E	A	K	E
Q13617	658	CatK_	F	S	S	K	R	T	K	F	K	I	T	T	S	M	Q	K	D	T	P	Q	E	M	E	Q	T	R	S	A	V	D
Q13636	57	CatK_	M	T	K	T	V	P	C	G	N	E	L	H	K	F	L	I	W	D	T	A	G	Q	E	R	F	H	S	L	A	P
Q13686	162	CatL_	K	E	F	L	R	Y	K	E	A	T	K	R	R	P	R	S	L	L	E	K	L	R	W	V	T	V	G	Y	H	Y
Q13888	105	CatK_	F	V	E	E	Y	F	D	Q	N	P	I	S	Q	I	G	I	I	V	T	K	S	K	R	A	E	K	L	T	E	L
Q13950	104	CatB_	V	P	R	L	R	P	P	H	D	N	R	T	M	V	E	I	I	A	D	H	P	A	E	L	V	R	T	D	S	P
Q13951	139	CatK_	L	E	F	D	E	E	R	A	Q	Q	E	D	A	L	A	Q	Q	A	F	E	E	A	R	R	R	T	R	E	F	E
Q14005	846	CatK_	A	S	S	S	S	S	S	I	R	Q	R	I	S	S	F	E	T	F	G	S	S	Q	L	P	D	K	G	A	Q	R
Q14019	102	CatL_	G	L	Q	R	A	K	T	G	T	D	K	T	L	V	K	E	V	V	Q	N	F	A	K	E	F	V	I	S	D	R
Q14061	23	CatL_	P	A	P	P	E	S	Q	E	K	K	P	L	K	P	C	C	A	C	P	E	T	K	K	A	R	D	A	C	I	I
Q14166	18	CatK_	E	R	G	P	E	R	R	P	A	E	R	S	S	P	G	Q	T	P	E	E	G	A	Q	A	L	A	E	F	A	A
Q14186	373	CatK_	F	S	A	S	D	L	T	N	G	A	D	G	M	L	A	T	S	S	N	G	S	Q	Y	S	G	S	R	V	E	T
Q14195	539	CatB_	R	P	N	P	P	V	R	N	L	H	Q	S	G	F	S	L	S	G	T	Q	V	D	E	G	V	R	S	A	S	K
Q14232	141	CatS_	T	H	A	Y	S	R	V	V	L	R	V	L	E	A	A	V	A	A	K	K	R	F	S	V	Y	V	T	E	S	Q
Q14318	350	CatK_	E	P	S	N	K	T	I	H	A	E	L	S	K	L	V	K	K	H	A	A	Q	R	S	T	E	T	A	L	Y	R
Q14493	123	CatB_	K	S	S	S	G	S	S	D	S	K	E	S	M	S	T	V	P	A	D	F	E	T	D	E	S	V	L	M	R	R
Q14576	308	CatK_	E	A	D	E	S	V	L	W	Q	L	F	G	P	F	G	A	V	T	N	V	K	V	I	R	D	F	T	T	N	K
Q14671	786	CatF_	L	N	L	G	G	L	T	N	G	S	G	R	Y	I	S	A	A	P	G	A	E	A	K	Y	R	S	A	S	S	A
Q14687	408	CatB_	R	E	K	E	L	L	A	A	K	A	L	E	P	S	F	L	P	V	A	E	L	H	G	L	R	G	H	A	T	E
Q14739	131	CatB_	L	T	P	L	I	L	K	P	F	G	N	S	I	S	R	Y	N	G	E	P	E	H	I	E	R	N	D	A	P	H
Q147X3	157	CatL_	S	S	N	A	R	T	A	V	P	S	P	V	E	A	A	A	A	S	D	P	A	A	A	R	N	G	L	A	E	G
Q14807	472	CatK_	A	P	L	L	S	T	P	K	R	E	R	M	V	L	M	K	T	V	E	E	K	D	L	E	I	E	R	L	K	T
Q14919	3	CatF_	_	_	_	_	_	_	_	_	_	_	_	_	M	P	S	K	K	K	K	Y	N	A	R	F	P	P	A	R	I	K
Q14934	523	CatK_	M	T	L	L	P	E	N	N	M	A	A	N	I	D	C	A	G	I	L	K	L	R	N	S	D	I	E	L	R	K
Q149N8	945	CatB_	R	H	F	Y	H	R	Q	H	E	V	C	C	Q	D	V	V	V	K	L	R	K	I	S	D	W	A	L	K	L	S
Q14CW9	150	CatK_	N	D	D	I	N	D	N	D	W	S	Y	G	S	E	K	K	A	K	K	R	K	S	D	K	N	P	N	S	P	R
Q15004	29	CatK_	K	V	V	A	A	R	A	P	R	K	V	L	G	S	S	T	S	A	T	N	S	T	S	V	S	S	R	K	A	E
Q15013	137	CatK_	K	C	Q	Q	A	L	A	E	L	E	S	V	L	S	H	L	E	D	F	F	A	R	T	L	V	P	R	V	L	I
Q15018	272	CatK_	E	R	R	L	Q	Q	A	V	L	S	R	Q	M	P	S	E	S	L	D	P	A	F	S	P	R	M	P	S	S	G
Q15024	271	CatK_	E	T	G	K	R	V	G	K	V	L	H	A	S	L	Q	S	V	V	H	K	E	E	S	L	G	P	K	R	Q	K
Q15052	668	CatK_	E	E	D	A	Q	I	L	K	V	I	E	A	Y	C	T	S	A	N	F	Q	Q	G	H	G	S	S	T	R	K	D
Q15054	282	CatK_	V	S	V	T	E	P	K	L	A	T	P	A	G	L	K	K	S	S	K	K	A	E	P	V	K	V	L	Q	K	E
Q15061	421	CatK_	G	I	P	G	H	H	A	A	I	K	P	A	P	P	Q	T	E	Q	V	E	S	K	R	K	S	G	G	N	E	V
Q15080	158	CatB_	P	Q	A	L	R	R	L	R	P	R	T	R	K	V	K	S	V	S	P	Q	G	N	S	V	D	R	M	A	A	P
Q15120	50	CatV_	G	R	D	N	A	C	E	K	T	S	Y	M	F	L	R	K	E	L	P	V	R	L	A	N	T	M	R	E	V	N
Q15139	611	CatV_	V	Y	G	G	K	H	R	K	T	G	R	D	V	A	I	K	I	I	D	K	L	R	F	P	T	K	Q	E	S	Q
Q15208	350	CatV_	N	W	K	E	T	L	T	F	P	P	E	V	P	I	S	E	K	A	K	D	L	I	L	R	F	C	C	E	W	E
Q15286	60	CatK_	K	I	R	T	V	E	I	N	G	E	K	V	K	L	Q	I	W	D	T	A	G	Q	E	R	F	R	T	I	T	S
Q15311	575	CatK_	R	Q	N	E	E	L	E	I	K	N	N	H	L	N	Q	A	I	H	E	E	R	E	A	I	I	E	L	R	V	Q
Q15398	679	CatB_	N	A	G	P	Q	N	T	K	S	E	H	V	K	K	T	L	F	L	S	I	P	E	S	R	S	S	I	E	D	A
Q15404	251	CatS_	I	R	S	E	T	Y	K	Y	L	Y	G	R	H	M	Q	A	N	P	E	P	P	K	K	N	N	D	K	S	K	K
Q15431	771	CatS_	K	A	E	L	L	S	V	K	K	Q	L	E	I	E	R	E	E	K	E	K	L	K	R	E	A	K	E	N	T	A
Q15528	9	CatK_	_	_	_	_	_	_	M	A	Q	Q	R	A	L	P	Q	S	K	E	T	L	L	Q	S	Y	N	K	R	L	K	D
Q15542	83	CatK_	A	V	S	A	A	A	P	A	G	A	A	P	V	P	A	A	A	P	D	A	G	A	P	H	D	R	Q	T	L	L
Q15645	415	CatK_	Q	A	P	T	V	T	I	E	G	F	L	Q	A	L	S	L	A	V	D	K	Q	F	E	E	R	K	K	L	A	A
Q15738	210	CatK_	T	A	I	R	P	H	G	I	F	G	P	R	D	P	Q	L	V	P	I	L	I	E	A	A	R	N	G	K	M	K
Q15750	25	CatB_	S	E	Q	Q	P	S	W	T	D	D	L	P	L	C	H	L	S	G	V	G	S	A	S	N	R	S	Y	S	A	D
Q15771	61	CatK_	M	I	K	T	V	E	I	N	G	E	K	V	K	L	Q	I	W	D	T	A	G	Q	E	R	F	R	S	I	T	Q
Q15843	10	CatL_	_	_	_	_	_	M	L	I	K	V	K	T	L	T	G	K	E	I	E	I	D	I	E	P	T	D	K	V	E	R
Q15853	158	CatK_	A	V	I	Q	N	P	F	S	N	G	G	S	P	A	A	E	A	V	S	G	E	A	R	F	A	Y	F	P	A	S
Q15907	63	CatK_	A	T	R	S	I	Q	V	D	G	K	T	I	K	A	Q	I	W	D	T	A	G	Q	E	R	Y	R	A	I	T	S
Q15910	333	CatB_	P	C	G	P	Q	C	Y	Q	H	L	E	G	A	K	E	F	A	A	A	L	T	A	E	R	I	K	T	P	P	K
Q16513	689	CatK_	E	Y	K	N	T	N	E	M	F	A	I	K	A	L	K	K	G	D	I	V	A	R	D	E	V	D	S	L	M	C
Q16514	59	CatF_	G	A	G	G	R	L	S	P	E	N	N	Q	V	L	T	K	K	K	L	Q	D	L	V	R	E	V	D	P	N	E
Q16594	133	CatK_	R	Y	C	L	T	A	P	N	Y	R	L	K	S	L	Q	K	K	A	S	T	S	A	G	R	I	T	V	P	R	L
Q16626	88	CatS_	N	Q	D	P	E	Q	E	E	V	E	L	A	P	V	G	D	G	D	V	V	A	D	I	Q	D	R	I	Q	A	L
Q16644	71	CatB_	K	V	L	E	C	F	H	R	R	T	G	Q	K	C	A	L	K	L	L	Y	D	S	P	K	A	R	Q	E	V	D
Q16647	401	CatK_	P	F	L	S	P	Q	R	D	P	E	I	Y	T	D	P	E	V	F	K	Y	N	R	F	L	N	P	D	G	S	E
Q16719	343	CatL_	F	R	I	S	N	P	P	I	L	L	V	C	S	L	H	A	S	L	E	I	F	K	Q	A	T	M	K	A	L	R
Q29718	50	CatS_	M	S	R	P	G	R	G	E	P	R	F	I	S	V	G	Y	V	D	D	T	Q	F	V	R	F	D	S	D	A	A
Q29836	50	CatS_	V	S	R	P	G	R	G	E	P	R	F	I	S	V	G	Y	V	D	D	T	Q	F	V	R	F	D	S	D	A	A
Q29865	50	CatS_	V	S	R	P	G	R	G	E	P	R	F	I	S	V	G	Y	V	D	D	T	Q	F	V	R	F	D	S	D	A	A
Q29940	50	CatS_	M	S	R	P	G	R	G	E	P	R	F	I	A	V	G	Y	V	D	D	T	Q	F	V	R	F	D	S	D	A	A
Q29960	50	CatS_	V	S	R	P	G	R	G	E	P	R	F	I	A	V	G	Y	V	D	D	T	Q	F	V	R	F	D	S	D	A	A
Q29963	50	CatS_	V	S	R	P	G	R	G	E	P	R	F	I	S	V	G	Y	V	D	D	T	Q	F	V	R	F	D	S	D	A	A
Q2M1V0	33	CatS_	G	C	C	E	A	P	K	K	L	S	L	S	F	S	I	E	A	I	L	K	R	P	A	R	R	S	D	M	D	R
Q2NKX8	53	CatK_	E	A	F	K	L	F	N	L	A	K	D	I	F	P	N	E	K	V	L	S	R	I	Q	K	I	Q	E	A	L	E
Q2TB90	530	CatK_	V	C	G	L	P	D	G	T	E	K	G	K	F	L	A	L	D	L	G	G	T	N	F	R	V	L	L	V	K	I
Q2WGJ9	5	CatB_	_	_	_	_	_	_	_	_	_	_	M	F	G	L	K	V	K	K	K	R	N	K	A	E	K	G	L	I	L	A
Q31610	50	CatS_	V	S	R	P	G	R	G	E	P	R	F	I	S	V	G	Y	V	D	D	T	Q	F	V	R	F	D	S	D	A	A
Q31612	50	CatS_	V	S	R	P	G	R	G	E	P	R	F	I	T	V	G	Y	V	D	D	T	Q	F	V	R	F	D	S	D	A	A
Q3KNT7	66	CatL_	L	E	D	P	G	A	G	T	P	S	P	V	R	L	H	A	L	A	G	F	Q	Q	R	A	L	C	H	A	L	T
Q3V6T2	284	CatS_	K	T	E	Q	L	L	D	C	K	Q	E	L	E	Q	M	E	I	E	L	K	R	L	Q	Q	E	N	M	N	L	L
Q49A26	81	CatK_	K	E	E	M	I	K	I	N	K	G	K	R	F	Q	Q	A	V	D	A	V	E	E	F	L	R	R	A	K	G	K
Q49MG5	609	CatK_	K	D	K	Q	A	I	N	E	Y	E	K	W	L	E	N	K	E	K	Q	E	R	I	E	R	K	Q	K	K	R	H
Q4FZB7	609	CatK_	A	Q	K	G	E	A	K	C	H	K	S	D	T	G	M	S	K	K	K	S	R	Q	G	K	L	V	K	Q	F	A
Q4LE39	132	CatS_	E	T	L	D	Q	L	P	L	T	N	P	E	H	F	G	T	P	V	I	G	K	K	T	N	R	G	R	R	S	N
Q4V328	246	CatK_	S	E	K	L	K	K	K	Q	E	S	F	C	R	L	Q	T	E	K	E	T	L	F	N	D	S	R	N	K	I	E
Q53EL6	208	CatK_	G	E	M	K	S	G	V	P	V	L	A	V	S	L	A	L	E	G	K	A	S	H	R	E	M	T	S	K	L	L
Q53ET0	10	CatK_	_	_	_	_	_	M	A	T	S	G	A	N	G	P	G	S	A	T	A	S	A	S	N	P	R	K	F	S	E	K
Q53H82	125	CatK_	E	E	I	I	G	N	G	E	Q	Q	Y	V	Y	L	K	D	G	D	V	I	K	T	E	G	A	T	L	R	V	L
Q53HC9	199	CatK_	L	K	F	T	S	G	R	W	S	P	H	H	N	C	T	Q	V	A	T	A	N	D	T	T	L	R	G	W	D	T
Q5C9Z4	56	CatB_	L	K	R	L	K	L	A	V	E	E	F	V	H	A	T	S	E	G	E	A	P	G	G	C	E	G	R	G	A	P
Q5EE01	81	CatB_	C	R	V	I	N	K	E	H	V	L	A	A	A	K	V	I	L	K	K	S	R	G	_	_	_	_	_	_	_	_
Q5JQF8	20	CatL_	V	G	D	L	H	P	E	V	T	E	A	M	L	Y	E	K	F	S	P	A	G	P	I	L	S	I	R	I	C	R
Q5JSP0	332	CatK_	A	P	D	R	K	D	A	E	R	S	L	E	L	I	S	T	A	A	N	H	S	N	A	A	I	R	K	V	E	K
Q5JTV8	181	CatK_	D	L	S	Q	T	I	S	K	K	T	V	R	S	I	Q	E	A	P	V	S	E	D	L	V	I	R	L	R	R	P
Q5JV73	142	CatK_	L	H	T	H	Q	S	P	K	S	A	F	I	S	A	A	K	K	A	K	L	R	S	N	P	V	K	V	R	F	S
Q5K651	1285	CatK_	F	D	E	Y	F	V	L	L	K	P	R	N	N	I	K	Q	N	E	E	A	K	T	R	R	K	V	A	G	Y	F
Q5PT55	418	CatK_	A	M	C	S	G	C	E	M	L	L	I	I	L	V	Y	K	A	K	K	R	C	I	F	F	L	Q	D	K	R	K
Q5QGS0	589	CatV_	L	N	K	Y	A	K	L	A	P	L	K	G	F	W	Q	K	K	K	K	Q	R	N	T	N	T	D	S	I	K	T
Q5QJE6	32	CatK_	A	E	S	S	G	Q	K	S	F	A	A	N	G	I	Q	A	H	P	E	S	S	T	G	S	D	A	R	T	T	A
Q5RHP9	425	CatF_	K	S	R	K	E	K	S	T	E	K	G	E	E	L	K	K	A	E	G	K	V	R	K	E	R	E	Y	V	I	P
Q5T1M5	1068	CatS_	M	D	S	E	C	E	E	S	L	A	A	S	P	M	A	A	K	P	D	N	P	S	G	K	V	C	V	R	E	V
Q5T5N4	390	CatK_	S	E	K	H	I	I	D	E	N	R	L	T	L	T	E	K	V	E	K	K	R	C	E	I	L	S	K	W	D	E
Q5T6V5	260	CatL_	L	A	H	L	G	A	L	K	Y	S	D	D	L	L	K	K	L	L	K	G	E	M	L	S	Y	G	D	R	Q	E
Q5TAX3	27	CatB_	E	P	K	K	N	V	I	C	E	E	S	K	A	V	Q	V	I	G	N	Q	T	L	K	A	R	N	D	K	S	V
Q5TCX8	491	CatF_	R	E	L	N	I	L	I	F	Q	L	N	Q	E	K	P	K	V	K	K	R	K	G	K	F	K	R	S	R	L	K
Q5TEJ8	599	CatK_	R	L	P	K	P	K	A	K	T	L	P	E	F	I	K	D	G	S	S	T	Y	S	K	I	P	A	H	R	K	G
Q5TF21	585	CatB_	L	P	K	G	E	A	G	G	P	P	S	T	R	E	A	E	L	K	L	R	L	R	L	V	E	E	E	A	N	I
Q5TFE4	77	CatF_	C	K	G	L	A	L	D	L	E	D	G	N	F	L	K	L	A	N	N	G	T	V	L	R	A	S	H	G	T	K
Q5TID7	364	CatF_	R	E	K	L	K	R	E	E	E	R	R	K	I	E	E	E	K	E	K	K	R	E	N	D	I	V	F	K	A	W
Q5VT03	744	CatK_	S	A	E	R	R	G	L	N	L	A	P	S	P	A	N	K	A	K	K	R	P	L	F	G	S	L	S	P	A	E
Q5VT06	1779	CatB_	K	A	A	R	K	E	R	Q	L	I	L	K	Q	Q	E	E	I	E	K	I	R	Q	T	T	I	K	L	Q	E	K
Q5VT52	1050	CatK_	S	D	G	V	S	L	S	N	L	T	Q	P	S	L	T	A	T	D	Q	Q	Q	Q	E	E	H	Y	R	I	E	T
Q5VTA0	88	CatB_	H	L	E	T	L	Q	A	V	L	K	G	L	D	T	L	L	A	Q	K	L	R	P	R	R	W	K	L	Q	V	L
Q5VTL8	241	CatK_	K	N	I	D	Q	Q	I	K	T	R	P	R	K	I	K	K	D	G	K	E	G	A	E	E	I	D	R	H	V	E
Q5VVQ6	297	CatB_	L	T	I	F	S	S	N	D	D	I	V	L	V	Q	A	L	E	L	A	D	E	A	R	R	R	R	Q	F	T	D
Q5VW36	1170	CatK_	M	Q	S	R	V	H	V	A	A	L	L	R	K	L	S	A	H	V	D	D	S	G	S	Q	S	R	T	F	Q	E
Q5VWM1	88	CatB_	H	L	E	T	L	Q	A	V	L	K	G	L	D	T	L	L	A	Q	K	L	R	P	R	R	W	K	L	Q	V	L
Q5VWN6	330	CatK_	V	R	K	E	T	E	T	K	K	D	S	E	E	M	L	K	A	K	K	R	V	F	P	L	S	P	A	S	N	L
Q5VYM1	785	CatB_	E	L	L	T	H	P	G	I	H	A	W	Q	W	S	R	E	L	K	L	R	L	K	K	L	R	Q	S	P	A	S
Q5VZE5	564	CatK_	I	M	E	E	Q	Q	K	G	R	S	S	K	K	T	K	K	K	K	K	V	R	P	L	S	R	E	I	T	M	S
Q5VZF2	40	CatK_	T	C	S	R	S	D	E	E	C	K	F	A	H	P	P	K	S	C	Q	V	E	N	G	R	V	I	A	C	F	D
Q63ZY6	148	CatL_	L	E	E	P	G	A	G	T	P	S	P	V	R	L	H	A	L	A	G	F	Q	Q	R	A	L	C	H	A	L	T
Q66LE6	97	CatK_	F	Q	S	H	E	P	E	F	D	Y	L	K	S	L	E	I	E	E	K	I	N	K	I	R	W	L	P	Q	Q	N
Q676U5	489	CatL_	D	I	R	S	E	S	I	V	R	E	M	E	L	L	G	K	I	T	A	L	D	L	N	P	E	R	T	E	L	L
Q68DK7	11	CatB_	_	_	_	_	M	T	M	R	S	A	V	F	K	A	A	A	A	P	A	G	G	N	P	E	Q	R	L	D	Y	E
Q69YN2	290	CatK_	G	K	Q	I	L	A	P	V	E	E	S	A	C	Q	F	F	F	D	L	N	E	K	Q	G	R	K	R	S	S	T
Q6DD87	260	CatS_	V	G	A	P	G	E	G	A	A	A	A	A	A	M	A	G	A	G	A	K	A	A	G	P	R	S	R	R	A	P
Q6EEV6	21	CatS_	T	E	E	V	K	T	E	N	N	N	H	I	N	L	K	V	A	G	Q	D	G	S	V	V	Q	F	K	I	K	R
Q6GPH4	226	CatS_	P	K	T	R	S	I	N	R	F	P	L	H	S	E	S	S	S	K	K	A	P	R	S	K	N	K	T	L	D	P
Q6I9Y2	39	CatK_	R	R	I	N	L	L	V	K	S	F	I	K	W	C	N	S	G	S	Q	E	E	G	Y	S	Q	Y	Q	R	M	L
Q6ICG6	60	CatK_	P	R	Q	D	D	M	L	F	Y	V	R	R	K	L	A	Y	S	G	S	E	S	G	A	D	G	R	K	A	A	E
Q6IPR3	128	CatK_	D	A	Q	I	L	H	S	M	A	I	D	S	G	F	R	N	S	G	I	T	V	G	K	R	G	K	T	M	L	A
Q6IQ22	94	CatK_	K	I	K	T	V	E	L	R	G	K	K	I	R	L	Q	I	W	D	T	A	G	Q	E	R	F	N	S	I	T	S
Q6IQ49	91	CatK_	G	K	G	G	F	G	S	M	L	R	A	L	G	A	Q	I	E	K	T	T	N	R	E	A	C	R	D	L	S	G
Q6K0P9	365	CatK_	G	S	M	A	V	V	G	K	G	E	C	H	N	I	P	C	E	K	G	D	K	L	R	L	F	C	F	R	L	R
Q6NSW5	300	CatK_	S	A	E	D	P	E	K	S	E	S	Q	V	I	Q	D	I	A	L	K	T	R	E	I	F	T	N	L	A	P	F
Q6NUI2	436	CatK_	E	Q	E	W	T	P	I	T	G	P	L	L	A	L	K	E	E	D	Q	L	L	V	R	R	L	S	C	H	V	L
Q6NUK4	245	CatF_	T	T	K	G	R	K	E	V	R	Y	G	S	L	K	Y	K	V	K	K	R	P	Q	V	Y	F	_	_	_	_	_
Q6NW29	157	CatK_	D	K	K	E	Q	L	S	K	A	Q	K	R	K	L	A	D	K	T	D	H	K	G	E	L	P	R	G	W	N	W
Q6NXS1	103	CatB_	T	E	T	T	E	A	M	A	P	G	I	L	A	K	K	L	A	A	A	E	G	L	E	P	K	Y	R	I	Q	E
Q6NYC8	193	CatB_	V	G	D	R	S	S	R	L	S	E	A	W	K	W	R	L	S	P	G	E	T	P	E	R	S	L	R	L	A	E
Q6NZY4	366	CatB_	Q	Q	N	K	S	V	T	Y	D	L	S	K	L	V	N	Y	P	G	F	N	I	S	T	P	R	G	I	P	D	E
Q6P0N0	124	CatK_	S	P	G	K	I	F	L	R	M	K	E	K	V	L	R	D	K	Q	E	Q	P	S	R	N	S	S	L	L	E	P
Q6P1K8	105	CatK_	F	V	E	E	Y	F	D	Q	N	P	I	S	Q	I	G	I	I	V	T	K	S	K	R	A	E	K	L	T	E	L
Q6P1N0	275	CatS_	Q	S	R	Q	R	D	Y	K	L	A	A	L	H	A	K	Q	Q	G	D	T	T	A	A	A	R	H	F	R	V	A
Q6P1Q9	43	CatL_	A	R	V	F	H	H	N	A	W	D	N	V	E	W	S	E	E	Q	A	A	A	A	E	R	K	V	Q	E	N	S
Q6P1R4	343	CatK_	P	F	H	W	I	C	Q	P	Y	I	R	P	G	P	R	E	G	S	K	E	K	A	G	A	R	S	K	R	A	L
Q6P3X3	807	CatF_	L	N	L	R	G	L	L	S	K	A	K	Q	L	F	T	D	V	A	T	G	E	M	S	R	E	L	A	D	D	I
Q6P597	293	CatK_	R	E	Q	T	L	G	P	E	H	P	A	V	A	A	T	L	N	N	L	A	V	L	Y	G	K	R	G	R	Y	R
Q6PHW0	169	CatF_	E	E	E	E	I	N	Y	M	K	R	M	G	H	R	W	V	T	D	L	K	K	L	R	T	N	W	I	K	E	Y
Q6PJW8	244	CatK_	I	Q	E	Q	W	E	T	K	W	K	T	V	Q	P	H	T	V	T	A	L	R	N	S	E	K	G	F	N	G	E
Q6QNY0	181	CatK_	L	C	A	L	A	E	R	L	D	I	V	A	G	C	R	L	L	P	D	I	R	G	V	P	G	T	E	P	E	K
Q6SJ96	258	CatK_	P	R	T	T	A	L	I	F	S	S	G	K	M	V	C	T	G	A	K	S	E	E	Q	S	R	L	A	A	R	K
Q6SZW1	691	CatK_	T	F	N	G	I	K	W	S	H	E	Y	Q	E	A	T	I	E	K	I	I	R	F	L	Q	G	R	S	S	R	D
Q6UB99	453	CatB_	T	R	E	P	S	N	A	K	Q	Q	K	E	K	N	K	V	K	K	K	R	K	K	E	T	K	G	R	E	V	R
Q6UXN9	162	CatL_	Q	G	K	P	V	C	S	F	D	P	E	G	L	I	F	A	A	G	V	N	S	E	M	V	K	L	Y	D	L	R
Q6VN20	339	CatK_	N	P	N	L	L	F	M	L	K	C	R	Q	F	V	E	M	V	N	G	T	D	S	E	V	R	S	L	S	S	R
Q6ZMV9	247	CatK_	S	K	E	P	G	S	A	T	V	R	H	A	K	L	H	L	V	D	L	A	G	S	E	R	V	A	K	T	G	V
Q6ZSZ5	1050	CatB_	Q	F	Q	R	Q	A	A	V	Q	Q	Q	I	P	T	K	L	A	A	S	T	K	G	G	K	D	K	G	G	K	S
Q6ZU64	1555	CatF_	D	E	K	V	R	Q	E	V	E	F	T	I	T	D	M	K	V	K	K	R	T	C	C	T	A	C	E	P	A	R
Q6ZVM7	158	CatB_	L	K	R	K	G	V	E	F	P	M	A	D	L	D	A	L	S	P	I	H	T	P	Q	R	S	V	P	E	V	D
Q6ZW13	154	CatK_	E	D	S	Q	S	E	P	S	P	S	A	K	Q	H	K	K	A	K	K	R	K	S	L	G	A	P	V	L	H	A
Q6ZW76	568	CatK_	Q	A	R	L	R	E	T	W	A	L	A	R	D	A	A	L	V	L	D	Q	L	R	A	C	Q	A	E	L	S	S
Q7L190	135	CatS_	L	C	A	F	A	Y	P	N	Q	K	D	F	P	S	T	A	K	E	A	K	I	R	K	S	L	Q	K	K	L	K
Q7L2J0	377	CatK_	R	K	R	R	R	T	S	S	K	S	E	A	G	A	R	G	G	G	Q	G	S	K	E	K	G	R	G	S	W	G
Q7L591	212	CatL_	G	L	V	P	M	E	E	N	S	I	Y	S	S	W	Q	E	V	G	E	F	P	V	V	V	Q	R	T	E	A	A
Q7RTM1	362	CatL_	I	M	F	Y	L	Y	A	I	T	L	L	M	L	M	G	A	A	G	L	A	G	I	R	I	Y	R	I	D	E	K
Q7Z2W4	316	CatB_	S	Q	D	R	A	R	P	P	S	G	S	S	K	A	T	D	L	G	G	T	S	Q	A	G	T	S	Q	R	F	L
Q7Z2W9	177	CatK_	K	T	E	S	W	P	R	I	I	M	R	F	R	K	R	K	N	F	K	K	K	R	I	V	T	T	P	Q	T	V
Q7Z2Y5	638	CatB_	A	W	T	L	E	P	P	Q	A	I	G	S	V	Q	A	L	I	E	G	L	S	R	D	L	L	R	A	P	N	S
Q7Z460	696	CatB_	A	G	S	R	S	S	S	P	G	K	L	L	G	S	G	Y	G	G	L	T	G	G	S	S	R	G	P	P	V	T
Q7Z4H3	182	CatS_	Y	D	S	T	A	G	K	F	N	H	P	E	I	V	Q	L	V	S	E	L	E	A	E	R	S	T	N	I	A	A
Q7Z4Q2	146	CatL_	K	E	C	S	A	G	L	D	S	N	E	M	S	L	Q	E	K	K	D	Q	N	R	N	S	I	E	N	I	A	N
Q7Z569	423	CatV_	S	Y	L	L	T	S	Q	L	E	S	Q	R	I	Y	W	E	N	K	I	V	R	I	E	K	D	T	A	E	E	I
Q7Z5J8	304	CatV_	Q	R	L	Y	L	Q	K	K	I	I	Q	K	H	F	E	K	K	K	D	I	R	R	G	I	G	Y	L	K	L	I
Q7Z699	319	CatS_	P	K	D	S	V	V	F	K	T	Q	P	S	S	L	K	I	K	K	S	K	R	R	K	E	D	G	E	R	S	R
Q7Z6I6	655	CatB_	G	R	Q	A	L	G	Q	G	G	E	E	Q	A	C	W	E	V	G	E	D	K	Q	A	E	P	G	G	R	L	D
Q7Z6J9	363	CatL_	S	R	R	E	R	E	H	H	A	E	A	A	Q	F	Q	E	D	V	N	A	D	P	E	V	Q	R	C	S	S	W
Q7Z6V5	172	CatF_	Y	R	A	E	E	A	V	E	M	L	K	T	F	Y	K	Q	E	N	P	N	A	P	K	S	K	V	R	K	K	E
Q7Z7E8	231	CatF_	S	E	D	D	G	I	G	K	E	N	L	A	I	L	E	K	I	K	K	N	Q	R	Q	D	Y	L	N	G	A	V
Q86SE5	11	CatF_	_	_	_	_	M	T	G	K	T	Q	T	S	N	V	T	N	K	N	D	P	K	S	I	N	S	R	V	F	I	G
Q86SQ0	438	CatV_	D	L	M	D	Y	H	R	R	Q	R	E	E	R	L	R	E	Q	E	M	E	R	L	E	R	Q	R	L	E	T	I
Q86UU0	673	CatB_	Y	P	G	G	Q	G	E	A	E	R	F	M	T	P	R	V	R	E	E	L	L	R	H	Q	L	L	E	K	R	S
Q86UU1	602	CatV_	D	L	L	E	Y	H	R	R	Q	R	Q	E	R	L	R	E	Q	E	M	E	R	L	E	R	Q	R	L	E	T	I
Q86VN1	152	CatK_	Q	S	L	Q	T	N	R	G	P	Q	P	G	R	I	R	A	V	G	I	V	G	I	E	R	K	L	E	E	K	R
Q86W26	7	CatK_	_	_	_	_	_	_	_	_	M	A	M	A	K	A	R	K	P	R	E	A	L	L	W	A	L	S	D	L	E	E
Q86W92	581	CatK_	S	Q	R	N	S	P	F	Q	I	P	P	P	S	P	D	S	K	K	K	S	R	G	I	M	K	L	F	G	K	L
Q86X55	26	CatK_	A	G	G	A	G	S	A	V	P	G	G	A	G	P	C	A	T	V	S	V	F	P	G	A	R	L	L	T	I	G
Q86XI6	57	CatF_	K	N	E	A	S	G	M	V	A	P	A	V	Q	E	K	K	V	K	K	R	V	S	F	A	D	N	Q	G	L	A
Q86XR8	474	CatK_	T	N	K	K	D	F	M	K	L	R	P	G	E	K	R	R	K	N	L	Q	L	L	K	D	M	Q	S	I	Q	N
Q86Y56	599	CatV_	L	Q	F	S	V	I	V	A	Q	S	G	P	A	L	G	E	A	L	P	H	V	V	P	T	L	R	A	C	L	Q
Q86Y91	322	CatS_	T	H	V	P	Y	R	D	S	K	L	T	R	L	L	K	D	S	L	G	G	N	C	R	T	V	M	I	A	A	I
Q86YC2	18	CatB_	P	P	G	K	P	L	S	C	E	E	K	E	K	L	K	E	K	L	A	F	L	K	R	E	Y	S	K	T	L	A
Q86YS6	70	CatK_	T	M	K	T	L	E	I	Q	G	K	R	V	K	L	Q	I	W	D	T	A	G	Q	E	R	F	R	T	I	T	Q
Q86YV0	149	CatB_	W	D	I	G	G	F	T	L	L	D	G	K	L	V	L	L	G	G	E	E	E	G	P	R	R	P	R	V	G	S
Q8IUR7	367	CatK_	H	A	H	E	L	R	Q	A	A	F	K	L	Y	A	S	L	G	A	N	D	E	D	I	R	K	K	I	I	E	T
Q8IVF1	816	CatK_	S	A	E	R	R	G	L	N	L	A	P	S	P	A	N	K	A	K	K	R	P	L	F	G	S	L	S	P	A	E
Q8IVF6	343	CatK_	M	L	K	K	D	I	A	M	L	K	E	E	L	Y	A	I	K	N	D	S	L	R	K	E	K	K	Y	I	Q	E
Q8IWB6	316	CatS_	L	R	H	P	Y	L	L	Q	L	M	A	V	C	L	S	Q	D	L	E	K	T	R	L	V	Y	E	R	I	T	I
Q8IWB9	366	CatK_	D	S	E	G	D	G	Y	G	S	D	S	N	I	P	R	S	D	H	P	K	S	T	G	E	P	T	R	E	I	E
Q8IWC1	790	CatF_	M	P	F	N	N	A	K	K	M	T	H	K	L	V	F	L	E	D	G	T	S	Q	V	R	K	E	P	K	T	Y
Q8IWF6	159	CatS_	K	D	P	A	Y	F	Y	G	Y	V	Y	F	R	Q	V	R	D	K	T	L	K	R	G	Y	F	Q	K	S	L	V
Q8IWJ2	185	CatB_	K	F	Q	N	N	S	E	D	N	V	K	K	L	Q	E	E	I	E	K	I	R	P	G	F	E	E	Q	I	L	Y
Q8IY21	721	CatF_	L	A	S	S	L	H	P	A	Q	D	A	E	N	D	V	K	V	K	K	R	N	K	Y	S	V	G	I	G	P	A
Q8IYR0	541	CatV_	T	I	V	R	S	Y	E	W	N	E	W	E	L	R	R	K	A	I	K	L	A	N	L	R	Q	K	V	T	H	S
Q8IZ21	666	CatF_	D	A	Q	D	Y	D	R	R	A	D	K	P	W	T	K	L	T	P	A	D	K	A	A	I	R	K	E	L	N	E
Q8N0Z6	210	CatK_	T	G	Q	N	P	K	I	S	Q	Q	A	L	S	A	Y	A	Q	A	E	K	V	D	R	K	A	S	S	N	P	D
Q8N1A0	23	CatK_	E	I	R	A	N	Y	E	K	I	L	T	R	N	Q	I	E	T	V	L	S	T	R	I	Q	L	E	E	D	I	S
Q8N328	376	CatB_	D	K	L	S	S	M	G	H	Q	A	T	G	T	V	R	K	D	H	I	D	R	V	P	L	E	S	D	V	A	L
Q8N3C0	151	CatK_	I	I	S	H	F	S	Q	D	D	L	T	A	L	V	Q	M	T	E	K	E	H	G	D	R	V	F	F	G	K	N
Q8N442	640	CatL_	G	G	D	I	T	R	K	M	K	L	L	K	R	Q	A	E	G	K	K	K	L	R	K	I	G	N	V	E	V	P
Q8N4C8	302	CatB_	F	I	R	D	Q	P	T	E	R	Q	V	R	I	Q	L	K	D	H	I	D	R	S	R	K	K	R	G	E	K	E
Q8N4N8	444	CatK_	Q	I	I	L	K	S	G	R	I	M	H	G	K	F	S	L	V	D	L	A	G	N	E	R	G	A	D	T	T	K
Q8N567	223	CatK_	D	G	G	G	C	K	L	C	G	S	V	E	H	L	K	K	D	C	P	E	S	Q	N	S	E	R	M	V	T	V
Q8N5M4	6	CatK_	_	_	_	_	_	_	_	_	_	M	E	K	R	L	Q	E	A	Q	L	Y	K	E	E	G	N	Q	R	Y	R	E
Q8N6L1	149	CatS_	N	K	I	S	S	T	L	Y	Q	A	A	A	P	V	L	T	P	A	K	V	T	G	K	S	K	K	R	N	_	_
Q8N6M0	6	CatK_	_	_	_	_	_	_	_	_	_	M	E	A	V	L	T	E	E	L	D	E	E	E	Q	L	L	R	R	H	R	K
Q8N954	134	CatK_	A	E	E	K	L	E	S	Y	R	K	K	I	H	M	K	N	Q	A	E	E	K	A	A	E	Q	F	R	M	R	L
Q8N9F7	163	CatK_	N	I	D	I	K	V	N	N	N	V	L	I	K	K	V	S	E	L	V	K	R	Y	N	R	E	H	L	T	V	W
Q8N9Q2	131	CatV_	K	K	K	E	K	K	S	K	S	K	K	G	K	H	H	K	K	E	K	K	K	R	K	K	E	K	H	S	S	T
Q8NBF2	426	CatK_	P	S	G	L	S	L	A	S	E	D	P	W	S	C	L	F	V	A	D	S	E	S	S	T	V	R	T	V	S	L
Q8NBJ5	206	CatS_	L	D	S	R	A	A	Y	S	N	F	W	C	G	M	T	S	Q	G	Y	Y	K	R	T	P	A	Y	I	P	I	R
Q8NBP5	33	CatS_	T	A	E	R	K	Q	E	Q	K	T	G	T	E	A	E	A	A	D	S	G	A	V	G	A	R	R	F	L	L	C
Q8NBR6	230	CatF_	P	L	C	K	E	E	E	G	E	E	T	A	Q	V	L	A	A	S	K	E	R	F	P	G	Q	S	V	Y	H	I
Q8NBT2	42	CatK_	R	R	L	L	G	R	H	E	Q	V	V	E	R	L	L	E	T	Q	D	G	A	E	K	Q	L	R	E	I	L	T
Q8NCE0	260	CatL_	L	H	P	G	D	R	G	P	D	H	E	Y	V	L	V	E	E	A	E	C	A	M	S	E	R	E	A	A	P	N
Q8NCW5	242	CatF_	G	N	A	G	G	I	Q	P	D	L	L	I	S	L	T	A	P	K	K	S	A	T	Q	F	T	G	R	Y	H	Y
Q8ND61	541	CatS_	I	S	N	M	D	D	K	V	Y	K	M	S	R	A	L	A	E	I	K	K	R	F	Q	K	T	V	T	Q	F	I
Q8NDV7	1177	CatS_	S	L	N	W	P	P	Y	T	K	K	M	S	S	K	G	L	S	G	K	K	R	R	R	E	R	G	M	M	K	G
Q8NEP3	625	CatK_	K	D	T	S	K	A	A	R	V	P	F	T	D	I	F	K	K	E	A	K	R	D	L	E	I	R	K	Q	D	T
Q8NEZ4	3600	CatV_	T	Q	S	L	I	Q	L	Y	S	D	I	I	P	E	E	K	G	K	K	K	R	T	R	K	K	K	R	D	D	D
Q8NEZ5	207	CatK_	I	K	D	P	K	N	L	T	L	E	R	H	Q	L	T	E	V	G	L	L	D	N	P	E	L	R	V	V	L	V
Q8NF50	878	CatB_	D	V	P	K	S	G	A	P	T	A	L	L	D	P	R	S	Y	H	T	Y	G	R	T	S	A	A	A	V	S	S
Q8NFA0	832	CatK_	F	N	G	F	Q	Q	Q	D	S	Q	E	L	L	A	F	L	L	D	G	L	H	E	D	L	N	R	V	H	E	K
Q8NFH3	157	CatK_	E	I	V	T	V	G	E	D	G	R	I	N	L	F	R	A	D	H	K	E	A	V	R	T	I	D	N	A	D	S
Q8NH51	138	CatK_	V	A	I	C	N	P	L	L	Y	T	V	I	M	S	R	R	V	C	Q	V	L	V	A	I	P	Y	L	Y	C	T
Q8NH76	166	CatB_	G	F	I	M	L	R	N	G	L	L	T	I	P	V	P	I	L	A	A	Q	R	H	Y	C	S	R	N	E	I	E
Q8NHM5	951	CatK_	R	K	R	R	L	P	N	K	E	L	S	R	E	L	S	K	E	L	N	H	E	I	Q	R	T	E	N	S	L	A
Q8NHX4	3	CatB_	_	_	_	_	_	_	_	_	_	_	_	_	M	K	K	V	K	K	K	R	S	E	A	R	R	H	R	D	S	T
Q8TAD8	79	CatK_	H	R	G	N	R	A	R	G	V	S	R	S	P	P	K	K	K	N	K	A	S	G	R	R	S	K	S	P	R	S
Q8TAP9	102	CatB_	G	S	Y	S	R	S	P	A	G	S	Q	Q	Q	F	G	Y	S	P	G	Q	Q	Q	T	H	P	Q	G	S	P	R
Q8TB92	197	CatF_	N	I	N	C	S	I	E	E	S	M	G	K	F	E	E	V	V	K	S	A	R	H	M	N	I	P	A	R	G	Y
Q8TBZ6	285	CatB_	I	L	P	Q	R	K	G	A	V	P	T	D	K	A	C	E	S	A	S	H	D	N	Q	S	V	R	M	E	E	G
Q8TC07	262	CatK_	I	G	F	S	K	V	T	N	Y	I	F	D	S	L	R	G	S	D	P	S	T	H	Q	R	P	P	S	E	M	A
Q8TCE6	300	CatK_	S	A	E	D	P	E	K	S	E	S	H	V	I	Q	D	I	A	L	K	T	R	E	I	F	T	N	L	A	P	F
Q8TD55	160	CatF_	R	G	G	Q	R	R	R	P	P	T	R	V	H	L	K	E	V	A	S	A	A	S	D	G	L	L	R	L	D	L
Q8TDQ7	187	CatF_	Y	F	D	G	D	L	S	K	V	P	T	M	A	L	T	V	G	V	G	T	V	M	D	A	R	E	V	M	I	L
Q8TF44	386	CatF_	N	E	D	F	F	F	D	G	L	G	P	A	S	V	R	K	L	A	L	R	I	K	V	V	N	K	G	S	S	L
Q8WU68	143	CatK_	E	L	S	N	R	W	F	N	G	Q	A	V	H	G	E	L	S	P	V	T	D	F	R	E	S	C	C	R	Q	Y
Q8WUQ7	169	CatS_	E	L	M	K	A	F	E	T	P	E	E	K	R	A	R	R	L	A	K	K	E	A	K	E	R	K	K	R	E	K
Q8WUR7	87	CatF_	N	A	E	L	C	R	Y	L	S	K	V	L	E	L	R	K	S	D	V	V	L	D	K	G	G	K	S	R	E	K
Q8WUX9	198	CatL_	S	T	L	C	A	N	S	C	P	D	E	R	T	F	Y	L	V	L	L	Q	L	Q	K	E	K	R	V	T	V	L
Q8WVB6	355	CatK_	P	G	K	W	K	S	H	E	Q	V	L	E	E	M	L	E	A	G	L	D	P	S	Q	R	P	K	Q	K	V	A
Q8WVC0	586	CatB_	P	D	R	Y	D	E	E	E	E	G	E	E	S	I	S	L	A	A	I	K	N	R	Y	K	G	G	I	R	E	E
Q8WW22	86	CatK_	I	K	E	G	G	S	G	S	P	S	F	S	S	P	M	D	I	F	D	M	F	F	G	G	G	G	R	M	A	R
Q8WW59	78	CatK_	V	A	L	N	V	E	R	F	R	E	W	A	V	V	L	A	D	T	A	V	T	S	G	R	H	Y	W	E	V	T
Q8WWK9	298	CatK_	G	P	H	E	K	E	L	L	Q	S	K	T	A	L	S	S	V	K	T	S	S	S	Q	G	I	I	R	N	K	T
Q8WWV6	433	CatK_	T	L	S	Q	T	P	A	V	G	P	W	G	P	P	G	K	E	S	S	V	K	R	T	F	P	E	D	E	S	S
Q8WXE0	629	CatK_	G	V	K	R	L	A	E	L	R	R	G	L	L	Q	G	E	A	L	S	E	G	G	R	R	L	A	K	G	P	E
Q8WXF0	54	CatK_	Y	I	P	L	D	F	Y	T	R	R	P	R	G	F	A	Y	V	Q	F	E	D	V	R	D	A	E	D	A	L	Y
Q8WXU2	134	CatS_	A	A	K	R	E	D	Q	K	Y	A	L	S	V	M	M	K	I	E	E	E	E	R	K	K	I	E	D	M	K	E
Q8WYA0	505	CatS_	K	K	L	Y	S	L	V	S	E	K	K	S	A	L	A	S	V	I	K	E	L	R	Q	L	R	Q	K	Y	Q	E
Q8WYP5	1667	CatB_	K	V	D	T	L	P	Y	V	P	E	P	I	K	V	A	I	A	E	N	L	L	D	V	I	K	D	T	R	S	K
Q8WYQ3	98	CatS_	A	V	Q	Q	A	P	T	P	A	A	P	Q	P	L	Q	M	G	P	C	A	Y	E	I	R	Q	F	L	D	C	S
Q8WZ42	4885	CatK_	Q	A	A	V	R	G	S	E	P	I	S	V	T	W	M	K	G	Q	E	V	I	R	E	D	G	K	I	K	M	S
Q8WZA9	363	CatS_	P	K	G	E	S	L	K	N	A	G	G	G	G	L	E	N	A	L	S	K	G	R	E	K	C	S	A	G	S	Q
Q92502	118	CatK_	R	P	L	L	S	P	T	Q	G	Q	E	G	P	Q	D	K	A	K	K	R	H	R	N	R	S	F	L	K	H	L
Q92538	1094	CatL_	V	S	W	L	T	L	S	G	P	E	Q	S	S	V	R	G	P	S	T	E	N	Q	E	A	K	R	V	A	L	E
Q92560	650	CatK_	L	K	C	V	E	A	E	I	A	N	Y	E	A	C	L	K	E	E	V	E	K	R	K	K	F	K	I	D	D	Q
Q92575	203	CatF_	Q	R	P	A	E	D	L	N	I	R	V	E	R	L	T	K	K	L	E	E	R	R	E	E	K	R	K	E	E	E
Q92609	27	CatK_	Q	P	E	E	Q	E	V	G	I	D	P	L	S	S	Y	S	N	K	S	G	G	D	S	N	K	N	G	R	R	T
Q92615	539	CatK_	P	S	F	E	L	G	L	S	S	F	P	P	L	P	G	A	A	G	N	L	K	T	E	D	L	F	E	N	R	L
Q92620	434	CatS_	R	I	V	F	T	K	Q	P	E	P	V	I	P	V	K	D	A	T	S	D	L	A	I	I	A	R	K	G	S	Q
Q92664	309	CatS_	T	R	H	A	V	V	H	D	P	D	K	K	K	M	K	L	K	V	K	K	S	R	E	K	R	S	L	A	S	H
Q92696	8	CatL_	_	_	_	_	_	_	_	M	H	G	R	L	K	V	K	T	S	E	E	Q	A	E	A	K	R	L	E	R	E	Q
Q92766	932	CatB_	S	F	L	S	P	S	S	L	V	P	Y	D	C	S	M	E	P	I	D	L	S	I	P	K	N	F	R	K	G	D
Q92930	60	CatK_	K	I	R	T	I	E	L	D	G	K	K	I	K	L	Q	I	W	D	T	A	G	Q	E	R	F	R	T	I	T	T
Q93074	173	CatF_	L	I	K	M	T	C	A	Y	Y	A	A	I	S	E	T	K	V	K	K	R	H	V	D	P	F	M	E	W	T	Q
Q95365	50	CatS_	V	S	R	P	G	R	G	E	P	R	F	I	S	V	G	Y	V	D	D	T	Q	F	V	R	F	D	S	D	A	A
Q95604	50	CatS_	V	S	R	P	G	R	G	E	P	R	F	I	A	V	G	Y	V	D	D	T	Q	F	V	R	F	D	S	D	A	A
Q969P5	58	CatS_	E	V	Y	N	K	E	N	L	F	N	S	L	N	Y	D	V	A	A	K	K	R	K	K	D	M	L	N	S	K	T
Q969S3	137	CatS_	V	D	K	D	A	M	N	A	A	I	Q	Q	A	I	K	A	Q	P	S	M	S	P	K	K	A	P	P	A	P	A
Q969T4	56	CatF_	A	T	Q	Q	K	K	N	T	K	L	S	S	K	T	T	A	K	L	S	T	S	A	K	R	I	Q	K	E	L	A
Q96A08	94	CatK_	S	R	L	A	H	Y	S	K	R	S	T	I	S	S	R	E	I	Q	T	A	V	R	L	L	L	P	G	E	L	A
Q96AC6	624	CatK_	A	A	S	P	P	R	A	P	G	T	A	G	T	L	H	L	V	D	L	A	G	S	E	R	A	R	K	A	G	A
Q96AX2	82	CatK_	R	N	K	V	V	T	V	D	G	V	R	V	K	L	Q	I	W	D	T	A	G	Q	E	R	F	R	S	V	T	H
Q96B18	611	CatV_	G	P	A	K	V	F	V	K	I	K	A	S	H	A	L	K	K	K	I	L	R	F	R	S	G	S	L	K	V	M
Q96B26	182	CatK_	V	T	I	N	E	E	T	A	L	A	E	V	N	L	K	K	K	S	Y	L	N	I	R	T	H	P	V	A	T	S
Q96BR5	195	CatB_	L	G	H	I	W	A	C	A	N	A	S	R	M	Y	K	L	G	D	G	V	D	K	D	E	A	K	A	E	V	L
Q96C86	299	CatK_	F	E	A	P	G	S	G	V	E	R	A	H	L	L	A	E	V	I	E	N	L	E	C	D	P	R	H	Y	Q	Q
Q96CK0	443	CatB_	E	L	D	G	S	D	M	S	A	I	I	Y	E	I	P	K	E	P	E	K	R	R	R	S	K	R	S	R	V	M
Q96CW5	822	CatL_	E	K	K	K	Q	R	E	I	E	G	Q	W	G	V	T	A	A	E	E	E	E	E	N	K	R	I	G	E	F	K
Q96D46	462	CatB_	E	D	E	A	I	R	K	N	V	N	I	Y	R	D	S	A	I	P	V	E	S	D	T	D	D	E	G	A	P	R
Q96D53	194	CatK_	R	Q	S	A	D	F	M	P	R	W	Q	M	L	R	V	L	E	E	E	L	G	R	D	W	Q	A	K	V	A	S
Q96DA2	61	CatK_	S	R	L	V	E	I	E	P	G	K	R	I	K	L	Q	I	W	D	T	A	G	Q	E	R	F	R	S	I	T	R
Q96E17	82	CatK_	K	V	K	T	V	F	K	N	E	K	R	I	K	L	Q	I	W	D	T	A	G	Q	E	R	Y	R	T	I	T	T
Q96EF0	518	CatF_	D	K	G	L	Q	P	K	Q	S	M	L	E	S	L	L	E	I	K	K	Q	R	A	M	L	E	T	D	V	H	E
Q96ER3	371	CatK_	I	R	V	L	Q	N	M	E	Q	C	Q	K	K	P	E	N	S	A	E	S	N	T	E	E	T	K	R	T	D	L
Q96ES6	277	CatV_	I	A	G	S	S	L	G	G	T	L	L	A	K	H	W	K	L	L	P	L	L	R	S	V	L	R	F	R	L	G
Q96EV2	928	CatK_	R	Q	T	R	T	V	P	Q	S	Q	T	Q	P	L	H	K	V	L	P	I	K	P	A	D	V	E	E	P	A	V
Q96EY1	293	CatK_	G	G	R	G	S	I	I	I	S	P	C	V	V	C	R	G	A	G	Q	A	K	Q	K	K	R	V	M	I	P	V
Q96FZ2	267	CatK_	S	S	V	V	N	N	S	R	N	N	T	P	E	C	L	A	P	V	D	L	V	V	K	K	E	L	R	A	S	G
Q96G74	263	CatS_	D	Y	L	M	K	N	A	D	Y	F	S	N	Y	V	T	E	D	F	T	T	Y	I	N	R	K	R	K	N	N	C
Q96GD0	197	CatF_	P	L	S	D	G	S	R	T	P	G	T	G	S	L	A	A	A	V	E	T	A	S	G	R	Q	A	L	V	V	G
Q96H20	15	CatB_	M	H	R	R	G	V	G	A	G	A	I	A	K	K	K	L	A	E	A	K	Y	K	E	R	G	T	V	L	A	E
Q96HA1	317	CatF_	A	P	D	P	C	A	K	E	T	V	L	S	A	L	K	E	K	E	K	K	R	T	V	E	E	E	D	Q	I	F
Q96HS1	92	CatV_	V	E	S	G	E	E	E	L	A	S	K	L	D	H	Y	K	A	K	A	T	R	H	I	F	L	I	R	H	S	Q
Q96IK1	74	CatS_	K	S	R	G	L	F	D	S	F	R	R	D	C	L	A	D	V	D	T	K	P	A	Y	Q	N	L	R	Q	K	V
Q96IR2	954	CatF_	E	K	P	Y	K	C	N	E	C	G	K	V	F	N	R	K	A	K	L	A	R	H	H	R	I	H	T	G	K	K
Q96IZ6	43	CatL_	A	R	V	F	H	H	N	A	W	D	N	V	E	W	S	E	E	Q	A	A	A	A	E	R	K	V	Q	E	N	S
Q96JH7	736	CatK_	E	Q	A	S	V	M	Q	K	R	K	T	E	K	L	K	Q	E	Q	K	G	Q	P	R	T	V	S	P	S	T	I
Q96JP5	38	CatS_	A	A	P	E	E	P	Q	Q	R	P	P	E	A	V	A	A	A	P	A	G	T	T	S	S	R	V	L	R	G	G
Q96JZ2	246	CatK_	S	L	L	D	V	R	R	S	T	V	I	S	G	P	G	T	G	K	G	S	Q	D	H	S	G	D	P	T	S	G
Q96KQ7	170	CatK_	G	A	Q	G	A	A	A	A	G	S	E	P	P	P	A	T	T	S	P	E	G	Q	P	K	V	H	R	A	R	K
Q96L14	161	CatK_	K	I	R	I	L	F	K	D	K	D	R	N	W	D	D	I	E	S	K	L	R	A	E	S	E	V	P	I	V	K
Q96L93	249	CatK_	K	F	D	S	E	M	P	C	E	T	V	S	K	I	H	L	V	D	L	A	G	S	E	R	A	D	A	T	G	A
Q96LR5	50	CatF_	V	Q	P	K	K	K	E	G	K	I	S	S	K	T	A	A	K	L	S	T	S	A	K	R	I	Q	K	E	L	A
Q96MK2	264	CatB_	E	E	E	K	A	F	I	P	T	L	H	E	N	L	D	I	K	V	T	E	L	R	G	L	G	S	L	A	V	G
Q96MM3	159	CatK_	E	Y	M	T	G	K	K	L	P	P	G	G	I	P	G	I	D	L	S	D	P	K	Q	L	A	E	F	A	R	K
Q96MX6	173	CatK_	V	Q	G	E	N	K	R	D	C	W	T	V	A	F	G	N	A	Y	N	Q	E	E	R	V	V	C	A	G	Y	D
Q96NT0	20	CatL_	L	R	A	E	L	D	S	L	V	L	Q	L	L	G	D	L	E	E	L	E	G	K	R	T	V	L	N	A	R	V
Q96P44	241	CatF_	D	E	R	G	F	D	I	L	L	G	L	D	V	N	K	K	V	K	K	R	I	Q	L	S	P	K	K	I	K	G
Q96PE2	1299	CatK_	L	R	R	F	L	R	Q	E	M	V	I	E	V	K	A	I	G	G	K	K	D	R	S	L	F	L	F	T	D	L
Q96R06	861	CatS_	N	L	T	A	K	L	A	S	T	I	A	D	N	Q	E	Q	D	L	E	K	T	R	Q	Y	S	Q	K	L	G	L
Q96RE7	342	CatB_	P	E	S	R	N	R	I	R	V	R	Q	D	L	A	S	L	P	A	E	L	I	N	Q	I	G	N	R	C	H	P
Q96RN5	569	CatK_	K	N	E	D	R	K	K	D	L	S	K	M	K	S	L	L	D	I	L	T	D	P	S	K	R	C	P	L	K	T
Q96RS6	359	CatK_	E	I	S	L	I	K	K	N	E	G	L	T	W	P	E	L	V	I	G	D	K	Q	G	E	L	I	R	D	S	A
Q96RT8	762	CatK_	E	K	E	T	W	Q	N	V	S	F	L	N	V	Q	L	Q	E	A	V	G	Q	R	Y	P	E	D	S	S	R	L
Q96S55	423	CatK_	P	L	S	H	S	S	N	S	S	S	E	P	A	M	F	I	E	D	K	A	V	D	T	L	A	Y	L	S	D	G
Q96S59	451	CatK_	N	P	N	L	L	F	T	L	K	V	R	Q	F	I	E	M	V	N	G	T	D	S	E	V	R	C	L	G	G	R
Q96S97	30	CatV_	S	S	S	G	L	G	S	P	M	I	V	G	S	P	R	A	L	T	Q	P	L	G	L	L	R	L	L	Q	L	V
Q96SB3	708	CatK_	E	Q	E	K	G	R	W	R	V	E	K	A	Q	L	E	Q	S	V	E	E	N	K	E	R	M	E	K	L	E	G
Q96SB8	350	CatK_	S	E	E	T	N	A	R	A	P	E	C	M	A	L	K	A	D	V	V	A	K	K	R	A	Y	N	E	A	E	V
Q96SI9	526	CatK_	K	N	P	V	M	E	L	N	E	K	R	R	G	L	K	Y	E	L	I	S	E	T	G	G	S	H	D	K	R	F
Q96T60	121	CatK_	E	E	T	R	T	P	E	S	Q	P	D	T	P	P	G	T	P	L	V	S	Q	D	E	K	R	D	A	E	L	P
Q96T88	303	CatK_	M	V	D	N	P	M	R	R	K	S	G	P	S	C	K	H	C	K	D	D	V	N	R	L	C	R	V	C	A	C
Q99447	341	CatK_	R	R	G	I	F	R	Q	I	D	S	G	S	N	L	T	T	D	L	I	V	Q	R	I	I	T	N	R	L	E	Y
Q99496	237	CatS_	A	S	E	I	E	L	V	F	R	P	H	P	T	L	M	E	K	D	D	S	A	Q	T	R	Y	I	K	T	S	G
Q99567	523	CatK_	R	E	D	V	E	V	A	E	S	P	L	R	V	L	A	E	T	P	D	S	F	E	K	H	I	R	S	I	L	Q
Q99570	134	CatK_	L	N	N	I	E	K	R	W	I	A	F	Q	I	L	T	A	V	D	Q	A	H	K	S	G	V	R	H	G	D	I
Q99571	15	CatV_	M	A	G	C	C	A	A	L	A	A	F	L	F	E	Y	D	T	P	R	I	V	L	I	R	S	R	K	V	G	L
Q99584	81	CatL_	Q	D	S	E	L	K	F	N	E	Y	W	R	L	I	G	E	L	A	K	E	I	R	K	K	K	D	L	K	I	R
Q99611	415	CatV_	A	W	I	V	G	I	V	E	K	G	N	R	T	A	R	I	I	D	K	P	R	V	I	E	V	L	P	R	G	A
Q99666	1384	CatK_	V	G	Q	W	K	E	R	G	I	G	D	I	K	I	L	Q	N	Y	D	N	K	Q	V	R	I	V	M	R	R	D
Q99704	466	CatK_	V	Q	K	S	G	A	S	G	S	W	D	C	G	L	S	R	V	G	T	D	K	T	G	V	K	S	E	G	S	T
Q99743	15	CatV_	M	D	E	D	E	K	D	R	A	K	R	A	S	R	N	K	S	E	K	K	R	R	D	Q	F	N	V	L	I	K
Q99961	111	CatV_	M	I	R	H	G	K	E	L	G	G	E	S	N	F	G	D	A	L	L	D	A	G	E	S	M	K	R	L	A	E
Q99996	2670	CatF_	L	E	L	Q	K	L	L	E	G	N	E	K	K	Q	R	E	K	E	K	K	R	S	P	Q	D	V	E	V	L	K
Q9BQ15	195	CatK_	R	S	Q	P	N	H	T	P	A	G	P	P	G	P	S	S	N	P	V	S	N	G	K	E	T	R	R	S	S	K
Q9BQA1	275	CatK_	L	V	F	S	P	H	S	V	P	F	L	A	S	L	S	E	D	C	S	L	A	V	L	D	S	S	L	S	E	L
Q9BQE5	97	CatK_	K	E	F	P	R	L	K	R	E	L	E	D	H	I	R	K	L	R	A	L	A	E	E	V	E	Q	V	H	R	G
Q9BRJ2	101	CatK_	A	Y	V	P	P	E	G	D	A	R	I	S	S	L	S	K	E	G	L	I	E	R	T	E	R	M	K	K	T	M
Q9BRX2	45	CatK_	N	L	V	Q	V	G	D	S	L	R	A	S	T	I	R	K	V	Q	T	E	S	S	T	G	S	V	G	S	N	R
Q9BSC4	505	CatB_	N	P	D	F	Q	V	D	E	E	S	E	E	F	R	L	L	N	P	L	V	S	K	I	S	E	K	R	K	K	K
Q9BSF8	379	CatF_	K	K	I	R	L	G	I	E	G	Y	P	T	Y	K	E	K	V	K	K	R	P	G	G	R	P	E	V	I	Y	N
Q9BT73	85	CatK_	D	E	P	L	I	H	V	F	A	K	N	L	V	A	F	V	S	Q	E	A	G	N	R	A	V	L	L	A	V	A
Q9BTA9	576	CatK_	H	F	S	E	N	L	I	K	H	V	Q	G	W	P	A	D	H	A	E	K	Q	A	S	R	L	R	E	E	A	H
Q9BTE7	2	CatB_	_	_	_	_	_	_	_	_	_	_	_	_	_	M	P	V	K	K	K	R	K	S	P	G	V	A	A	A	V	A
Q9BTW9	656	CatK_	P	V	T	D	H	L	D	E	Q	A	V	Q	G	L	K	Q	I	H	Q	Q	L	Y	D	R	Q	L	Y	R	G	L
Q9BUH6	67	CatK_	T	P	D	S	L	A	A	L	K	A	R	F	G	L	S	A	A	E	D	I	T	P	R	F	R	A	A	C	E	Q
Q9BUJ2	117	CatK_	N	I	T	R	Q	N	Q	F	Y	D	T	Q	V	I	K	Q	E	N	E	S	G	Y	E	R	R	P	L	E	M	E
Q9BV79	299	CatB_	Y	G	G	M	A	K	Q	P	V	V	A	S	V	S	L	L	I	F	K	D	L	K	L	R	G	F	W	L	S	Q
Q9BVG8	671	CatK_	G	V	D	C	S	T	G	L	R	T	T	G	K	L	N	L	V	D	L	A	G	S	E	R	V	G	K	S	G	A
Q9BVJ7	79	CatV_	D	F	C	P	P	A	P	D	Q	I	D	R	F	V	Q	I	V	D	E	A	N	A	R	G	E	A	V	G	V	H
Q9BVM2	113	CatK_	K	M	S	F	Q	W	R	I	R	N	L	P	Y	P	K	D	V	Y	S	V	S	V	D	Q	K	E	R	C	I	I
Q9BVR0	1022	CatL_	E	K	H	K	I	K	K	S	T	K	Q	A	F	A	G	Q	V	D	L	D	L	L	R	C	Q	Q	L	K	L	Y
Q9BVS4	510	CatK_	I	P	P	E	L	V	K	Q	K	V	K	R	Q	L	T	K	Q	Q	K	S	A	V	R	R	R	L	Q	K	G	E
Q9BX40	15	CatK_	M	S	G	S	S	G	T	P	Y	L	G	S	K	I	S	L	I	S	K	A	Q	I	R	Y	E	G	I	L	Y	T
Q9BXI3	72	CatL_	S	R	A	L	F	R	M	D	E	E	Q	Q	I	Y	T	E	Q	G	V	E	E	Y	V	R	Y	Q	L	E	H	E
Q9BXR0	151	CatK_	L	L	S	P	E	K	S	V	Q	I	Q	N	A	L	G	S	D	I	I	M	Q	L	D	D	V	V	S	S	T	V
Q9BXS1	42	CatK_	D	K	V	I	G	A	D	T	K	R	N	C	H	L	N	E	N	I	E	K	G	L	L	H	R	A	F	S	V	V
Q9BXS5	215	CatK_	R	V	F	L	S	G	M	P	E	L	R	L	G	L	N	D	K	V	L	F	D	N	T	G	R	G	K	S	K	S
Q9BXS9	614	CatK_	Q	A	A	S	P	K	G	A	S	V	S	I	N	V	N	T	S	L	E	D	M	R	S	N	N	V	E	D	C	K
Q9BYD3	110	CatK_	L	H	Q	V	A	M	W	Q	K	N	F	K	R	I	S	Y	A	K	T	K	T	R	A	E	V	R	G	G	G	R
Q9BYT9	157	CatK_	S	K	N	D	M	N	Y	I	A	S	S	G	P	L	F	K	D	G	K	K	R	I	D	Y	I	L	V	Y	R	K
Q9BYV8	39	CatL_	H	I	K	S	R	L	D	T	G	N	S	M	T	K	Y	T	E	K	L	E	E	I	K	K	N	Y	R	Y	K	K
Q9BZJ0	780	CatF_	G	T	A	S	D	K	E	R	V	D	K	L	M	P	E	K	V	K	K	R	R	K	V	Q	T	D	D	G	S	D
Q9BZL1	17	CatK_	E	V	V	C	N	D	R	L	G	K	K	V	R	V	K	C	N	T	D	D	T	I	G	D	L	K	K	L	I	A
Q9BZQ8	178	CatK_	V	Y	L	W	Q	P	F	F	R	H	G	Y	F	C	F	H	E	A	A	D	Q	K	R	F	S	A	L	L	S	D
Q9C0J8	103	CatK_	Y	N	D	L	V	P	P	I	G	M	L	N	N	P	M	N	A	V	T	T	K	F	V	R	T	S	T	N	K	V
Q9GZL7	235	CatK_	T	D	E	E	D	E	M	E	E	S	T	N	R	P	R	K	K	Q	K	T	E	Q	L	G	L	T	R	T	P	I
Q9GZZ9	126	CatK_	N	M	N	R	L	F	F	Q	P	H	Q	A	G	L	S	K	V	Q	A	A	E	H	T	L	R	N	I	N	P	D
Q9H019	264	CatK_	H	R	M	K	Q	S	Q	D	L	N	R	S	L	L	K	E	E	D	P	A	V	L	I	S	E	V	L	R	R	K
Q9H0E2	23	CatF_	R	G	P	V	Y	I	G	E	L	P	Q	D	F	L	R	I	T	P	T	Q	Q	Q	R	Q	V	Q	L	D	A	Q
Q9H0E3	548	CatK_	V	G	V	A	S	T	V	H	L	N	P	M	Q	L	M	T	V	D	A	S	H	A	R	H	I	Q	G	I	Q	P
Q9H0G5	147	CatB_	E	K	G	E	F	D	D	K	E	A	F	V	T	S	A	Y	K	K	K	L	Q	E	R	A	E	E	E	E	R	E
Q9H0U6	152	CatS_	E	A	G	I	N	F	M	V	Y	Q	P	T	P	W	E	A	A	S	D	S	M	K	R	L	Q	S	A	M	T	E
Q9H1H9	249	CatK_	D	L	Q	S	G	N	S	G	E	K	V	S	K	V	S	L	V	D	L	A	G	S	E	R	V	S	K	T	G	A
Q9H1J1	67	CatK_	G	G	G	A	G	K	P	R	E	E	K	R	T	A	L	S	K	V	V	I	R	R	L	P	P	G	L	T	K	E
Q9H257	218	CatK_	R	D	L	Q	L	E	I	D	Q	L	K	H	S	L	M	K	A	E	D	D	C	K	V	E	R	K	H	T	L	K
Q9H269	789	CatK_	Y	A	S	R	V	G	P	E	Q	K	V	K	A	L	L	L	V	G	D	V	A	Q	A	A	D	V	A	I	E	H
Q9H2H8	52	CatS_	N	G	C	I	F	H	R	N	I	K	G	F	M	V	Q	T	G	D	P	T	G	T	G	R	G	G	N	S	I	W
Q9H2P9	226	CatS_	A	V	T	E	E	T	L	C	V	G	L	A	R	V	G	A	D	D	Q	K	I	A	A	G	T	L	R	Q	M	C
Q9H2U2	118	CatK_	A	K	M	E	I	A	T	K	E	P	M	N	P	I	K	Q	Y	V	K	D	G	K	L	R	Y	V	A	N	I	F
Q9H3U1	376	CatL_	A	V	T	A	N	S	R	M	S	A	S	I	L	L	S	K	L	F	D	D	L	K	C	D	A	E	R	E	N	F
Q9H3U5	11	CatB_	_	_	_	_	M	E	E	E	D	E	E	A	R	A	L	L	A	G	G	P	D	E	A	D	R	G	A	P	A	A
Q9H4E7	351	CatK_	E	R	R	R	A	A	K	E	E	E	L	L	R	L	Q	Q	L	Q	E	E	K	E	R	K	L	Q	E	L	E	L
Q9H5X1	34	CatK_	G	L	S	E	P	G	A	A	R	Q	P	R	I	M	E	E	K	A	L	E	V	Y	D	L	I	R	T	I	R	D
Q9H6F5	226	CatB_	K	K	R	K	G	S	S	S	Q	A	P	A	S	K	K	L	N	K	E	E	L	P	V	I	P	K	G	K	P	K
Q9H6Y2	328	CatK_	G	H	D	Q	R	L	K	F	W	D	M	A	Q	L	R	A	V	V	V	D	D	Y	R	R	R	K	K	K	G	G
Q9H7Z6	128	CatF_	T	V	K	D	A	V	Q	K	N	S	E	K	Y	L	S	E	L	A	E	Q	P	E	R	K	I	T	R	N	Q	K
Q9H840	48	CatS_	L	R	P	E	V	P	E	I	Q	E	C	P	I	A	Q	E	S	L	E	S	Q	E	Q	R	A	R	A	A	L	R
Q9H875	119	CatK_	L	D	A	E	F	Q	K	R	L	E	K	N	K	I	A	A	E	E	Q	T	A	K	R	R	K	K	R	Q	K	L
Q9H8W3	199	CatK_	K	I	A	K	A	V	A	C	H	N	F	V	K	A	K	K	E	V	E	N	S	Q	A	A	R	K	K	K	K	L
Q9H900	326	CatK_	F	G	D	S	T	K	K	D	T	E	V	E	T	L	K	H	D	T	A	A	V	D	R	S	V	K	R	L	F	K
Q9H903	207	CatK_	A	V	W	E	I	I	K	R	T	G	I	Q	T	F	G	K	N	V	V	V	A	G	R	S	K	N	V	G	M	P
Q9H943	115	CatV_	E	H	Q	D	S	V	S	K	L	E	M	Q	I	E	K	T	K	K	L	P	R	E	K	R	H	S	T	H	D	E
Q9H967	110	CatK_	P	K	M	K	N	T	S	S	K	A	E	S	T	L	Q	N	S	S	S	A	V	H	T	E	S	N	K	L	Q	P
Q9H993	30	CatK_	F	A	Y	L	T	I	K	D	R	I	P	Q	I	L	T	K	V	I	D	T	L	H	R	H	K	S	E	F	F	E
Q9H9T3	374	CatK_	T	R	V	Y	R	V	Q	R	D	I	P	M	P	L	V	S	S	G	V	E	H	G	N	L	R	E	L	A	L	A
Q9HAQ2	242	CatK_	S	R	T	L	S	E	E	K	Y	I	T	S	K	I	N	L	V	D	L	A	G	S	E	R	L	G	K	S	G	S
Q9HAV4	15	CatL_	M	A	M	D	Q	V	N	A	L	C	E	Q	L	V	K	A	V	T	V	M	M	D	P	N	S	T	Q	R	Y	R
Q9HB40	177	CatK_	I	F	S	E	S	Y	G	G	K	M	A	A	G	I	G	L	E	L	Y	K	A	I	Q	R	G	T	I	K	C	N
Q9HBI0	299	CatV_	E	G	L	L	S	C	P	V	S	P	E	D	I	V	N	K	D	A	K	S	T	L	R	V	L	Y	G	L	F	C
Q9HCE3	63	CatB_	D	D	S	H	A	P	S	S	S	D	V	G	V	S	V	I	V	K	N	V	R	N	I	D	S	S	E	G	G	E
Q9HCK8	534	CatK_	K	T	S	G	A	S	K	T	K	G	K	S	K	L	N	T	I	T	P	V	V	G	K	K	R	K	R	N	T	S
Q9HCL2	166	CatV_	P	D	G	S	A	Q	Q	Q	S	K	A	V	N	K	V	K	K	K	A	K	R	I	L	Q	E	M	V	A	T	V
Q9HCN4	279	CatB_	Y	E	R	E	Y	R	P	E	Y	E	R	L	K	K	S	L	A	N	A	E	S	Q	Q	Q	R	E	Q	L	E	R
Q9HD67	2039	CatK_	E	V	V	D	V	A	K	L	M	K	A	Y	I	S	M	I	V	K	K	R	Y	S	T	T	R	S	A	S	S	Q
Q9NP61	455	CatB_	Y	E	T	R	A	R	L	E	R	L	S	A	S	S	S	I	S	S	A	D	L	F	E	E	P	R	K	Q	P	A
Q9NP72	60	CatK_	K	V	K	T	I	S	V	D	G	N	K	A	K	L	A	I	W	D	T	A	G	Q	E	R	F	R	T	L	T	P
Q9NP90	59	CatK_	L	N	R	D	L	E	V	D	G	R	F	V	T	L	Q	I	W	D	T	A	G	Q	E	R	F	K	S	L	R	T
Q9NP92	51	CatK_	A	A	T	P	V	A	R	Y	P	P	I	V	A	S	M	T	A	D	S	K	A	A	R	L	R	R	I	E	R	W
Q9NPD8	25	CatL_	L	H	M	L	A	T	E	P	P	P	G	I	T	C	W	Q	D	K	D	Q	M	D	D	L	R	A	Q	I	L	G
Q9NPF5	273	CatS_	K	E	R	E	K	R	S	Q	D	L	Q	K	L	I	T	A	A	D	T	T	A	E	Q	R	R	T	E	R	K	A
Q9NPI6	501	CatB_	A	P	L	V	T	A	T	T	T	A	V	S	S	V	L	L	A	P	S	V	F	Q	Q	T	V	T	R	S	S	D
Q9NPJ6	96	CatK_	L	A	L	N	Q	G	K	I	H	H	E	M	Q	V	L	E	K	E	V	E	K	R	D	S	D	I	Q	Q	L	Q
Q9NPR9	531	CatK_	M	E	Q	V	M	T	D	S	G	F	R	E	G	L	S	K	V	N	K	T	A	S	G	R	E	L	L	_	_	_
Q9NQ39	146	CatK_	E	A	D	R	D	T	Y	R	R	C	S	V	P	P	G	A	D	K	K	A	E	A	G	A	G	S	A	T	E	F
Q9NQR4	10	CatL_	_	_	_	_	_	M	T	S	F	R	L	A	L	I	Q	L	Q	I	S	S	I	K	S	D	N	V	T	R	A	C
Q9NQT8	250	CatK_	D	A	K	S	G	T	S	G	E	K	V	G	K	L	S	L	V	D	L	A	G	S	E	R	A	T	K	T	G	A
Q9NR22	86	CatF_	S	R	D	Y	Y	F	D	S	Y	A	H	F	G	I	H	E	E	M	L	K	D	E	V	R	T	L	T	Y	R	N
Q9NR46	7	CatB_	_	_	_	_	_	_	_	_	M	D	F	N	M	K	K	L	A	S	D	A	G	I	F	F	T	R	A	V	Q	F
Q9NRG1	199	CatK_	Y	A	G	F	E	I	P	N	L	F	V	V	G	Y	A	L	D	Y	N	E	Y	F	R	D	L	N	H	I	C	V
Q9NRJ5	140	CatK_	R	S	D	F	F	T	S	F	Y	A	K	L	K	L	Q	E	E	V	K	D	L	R	A	V	E	E	A	F	V	P
Q9NRL3	560	CatK_	A	V	W	G	L	A	F	S	P	T	S	Q	R	L	A	S	C	S	A	D	G	T	V	R	I	W	D	P	S	S
Q9NRP7	1250	CatK_	R	L	L	E	M	A	C	G	D	P	Q	P	N	V	K	E	A	A	L	I	A	L	R	S	L	Q	Q	E	P	G
Q9NRX1	213	CatL_	R	T	R	I	V	L	A	D	V	K	V	H	I	L	G	S	F	Q	N	I	K	M	A	R	T	A	I	C	N	L
Q9NRY2	19	CatK_	S	S	G	Q	G	F	Q	N	K	N	R	V	A	I	L	A	E	L	D	K	E	K	R	K	L	L	M	Q	N	Q
Q9NRY5	213	CatK_	K	G	L	M	N	R	N	A	T	L	S	Q	V	L	R	E	A	K	E	K	E	E	I	R	T	S	N	E	V	T
Q9NS87	262	CatK_	E	K	S	N	E	I	V	N	I	R	T	S	L	L	N	L	V	D	L	A	G	S	E	R	Q	K	D	T	H	A
Q9NSE4	991	CatK_	V	I	V	M	P	T	T	K	E	K	C	P	R	C	W	K	Y	T	A	E	S	S	D	T	L	C	P	R	C	A
Q9NSK0	297	CatK_	R	E	S	T	L	G	P	D	H	P	A	V	A	A	T	L	N	N	L	A	V	L	Y	G	K	R	G	K	Y	K
Q9NTI7	246	CatF_	W	V	T	P	M	V	P	E	S	R	T	G	R	S	Q	K	V	K	K	R	S	L	S	K	G	S	G	H	F	P
Q9NUG6	95	CatL_	Q	D	H	L	D	K	E	I	E	K	L	R	K	Q	L	K	V	K	V	N	R	L	F	E	A	Q	G	K	P	E
Q9NV56	190	CatF_	K	R	K	R	S	R	V	T	D	K	V	L	T	A	N	S	N	P	S	S	P	S	A	A	K	R	R	R	T	_
Q9NVE7	465	CatK_	C	F	E	E	A	L	D	G	V	V	K	R	A	V	A	S	Q	P	D	S	V	D	A	A	E	R	A	E	K	F
Q9NVS2	157	CatK_	S	K	P	Q	L	N	R	Y	L	T	R	W	A	P	G	S	V	K	P	I	Y	K	K	G	P	R	W	N	R	V
Q9NVT9	132	CatB_	G	D	S	F	N	E	M	N	S	R	R	R	K	A	Q	F	F	L	G	T	T	N	K	R	A	K	T	V	V	L
Q9NVX2	220	CatK_	S	W	E	P	L	H	A	N	P	E	C	R	Y	V	A	S	S	S	K	D	G	S	V	R	I	W	D	T	T	A
Q9NW08	204	CatK_	I	V	E	A	D	R	K	G	A	V	G	A	S	V	T	S	S	T	H	E	K	K	S	R	T	N	M	A	V	K
Q9NW75	207	CatF_	M	D	S	D	R	A	Y	Q	Y	Q	E	F	T	K	N	K	V	K	K	R	K	L	K	I	I	R	Q	G	P	K
Q9NWT1	335	CatK_	P	V	S	K	E	Q	S	K	I	G	K	K	E	P	G	D	T	V	H	K	E	E	K	R	S	K	P	N	T	K
Q9NWV8	37	CatB_	P	R	P	R	T	R	S	N	P	E	G	A	E	D	R	A	V	G	A	Q	A	S	V	G	S	R	S	E	G	E
Q9NWY4	252	CatK_	Y	R	E	L	P	E	T	D	A	D	L	K	R	I	C	K	T	I	V	E	A	A	S	D	E	E	R	L	K	A
Q9NX08	127	CatS_	S	S	A	Q	L	Q	D	F	D	W	Q	V	K	L	A	L	S	S	D	K	I	A	A	L	R	M	P	L	L	S
Q9NX09	101	CatB_	P	E	D	E	H	L	C	A	N	L	M	Q	L	L	Q	E	S	L	A	Q	A	R	L	G	S	R	R	P	A	R
Q9NX46	7	CatS_	_	_	_	_	_	_	_	_	M	A	A	A	A	M	A	A	A	A	G	G	G	A	G	A	A	R	S	L	S	R
Q9NX63	37	CatK_	V	K	G	I	R	L	S	E	N	V	I	D	R	M	K	E	S	S	P	S	G	S	K	S	Q	R	Y	S	G	A
Q9NX70	37	CatB_	A	G	G	P	G	P	Q	Q	Q	P	Q	P	P	A	Q	L	V	G	P	A	Q	S	G	L	L	Q	Q	Q	Q	Q
Q9NXF1	572	CatK_	Q	L	A	H	L	G	S	R	N	P	E	L	S	T	Q	L	I	D	I	I	H	T	A	A	A	R	A	N	K	E
Q9NY61	15	CatK_	M	A	G	P	Q	P	L	A	L	Q	L	E	Q	L	L	N	P	R	P	S	E	A	D	P	E	A	D	P	E	E
Q9NYF0	818	CatV_	H	P	A	K	T	F	V	K	I	K	A	S	H	N	L	K	K	K	I	L	R	F	R	S	G	S	L	K	L	M
Q9NYK5	241	CatL_	L	E	I	F	Q	H	S	K	Y	K	V	D	F	I	E	E	K	A	S	Q	N	P	E	R	I	V	K	L	H	R
Q9NZ32	362	CatL_	A	K	A	N	C	V	A	W	L	G	G	A	I	F	G	A	L	Q	D	I	L	G	S	R	S	V	S	K	E	Y
Q9NZB2	483	CatV_	G	G	A	T	N	H	I	S	G	N	K	I	G	W	E	K	T	G	S	H	S	E	P	Q	A	R	G	D	P	G
Q9NZL9	32	CatB_	R	L	V	E	E	E	V	N	I	P	N	R	R	V	L	V	T	G	A	T	G	L	L	G	R	A	V	H	K	E
Q9NZR1	335	CatL_	F	T	K	Q	G	P	R	T	R	V	A	A	A	I	T	K	N	N	D	L	V	R	K	K	R	V	E	A	D	R
Q9NZU1	319	CatV_	G	C	N	L	M	W	L	R	D	W	V	K	A	R	A	A	V	V	N	V	R	G	L	M	C	Q	G	P	E	K
Q9P0U4	222	CatB_	C	Q	L	R	A	R	E	S	Y	K	Y	F	P	S	S	L	S	P	V	T	P	S	E	S	L	P	R	P	R	R
Q9P107	488	CatK_	L	E	N	G	L	G	S	P	F	G	K	W	T	L	S	S	A	A	Q	T	H	Q	L	R	R	L	R	G	P	A
Q9P2D0	976	CatV_	E	E	I	N	M	E	Q	N	H	S	E	T	M	F	K	K	A	K	T	K	A	K	K	K	P	R	K	R	S	D
Q9P2E2	237	CatK_	V	D	E	R	G	K	D	H	L	R	A	G	K	L	N	L	V	D	L	A	G	S	E	R	Q	S	K	T	G	A
Q9P2I0	550	CatK_	T	Y	I	D	Y	E	G	R	S	D	G	D	S	I	K	K	I	I	N	Q	M	K	P	R	Q	L	I	I	V	H
Q9P2P6	250	CatK_	I	L	E	N	N	L	P	S	E	M	A	S	K	I	N	L	V	D	L	A	G	S	E	R	A	D	P	S	Y	C
Q9P2Q2	621	CatF_	K	P	K	M	W	S	E	S	S	L	D	E	P	Y	E	K	V	K	K	R	S	S	H	S	H	S	S	S	H	K
Q9UBD5	696	CatK_	R	A	V	S	E	L	E	L	L	G	F	I	K	P	T	K	Q	K	T	D	H	V	A	R	L	T	W	G	G	C
Q9UBF8	344	CatK_	K	S	L	M	A	I	G	K	R	L	A	T	L	P	T	K	E	Q	K	T	Q	R	L	I	S	E	L	S	L	L
Q9UBN7	852	CatS_	K	V	E	D	R	E	G	P	S	S	S	K	L	V	T	K	K	A	P	Q	P	A	K	P	R	L	A	E	R	M
Q9UBP0	274	CatB_	L	S	G	H	H	R	A	P	S	Y	S	G	L	S	M	V	S	G	V	K	Q	G	S	G	P	A	P	T	T	H
Q9UBQ0	52	CatK_	G	N	L	C	T	K	E	S	Y	D	Y	L	K	T	L	A	G	D	V	H	I	V	R	G	D	F	D	E	N	L
Q9UBS0	350	CatK_	L	L	A	W	R	V	D	P	P	F	R	P	C	L	Q	S	E	E	D	V	S	Q	F	D	T	R	F	T	R	Q
Q9UBV8	258	CatS_	I	Q	V	C	T	Q	L	Q	V	L	T	E	A	F	R	E	K	D	T	A	V	Q	G	N	I	R	L	S	F	E
Q9UBW8	180	CatL_	D	L	S	A	I	A	R	T	L	Q	E	W	C	V	G	C	E	V	V	L	S	G	I	E	E	Q	V	S	R	A
Q9UDT6	770	CatK_	I	S	L	A	E	K	K	M	L	D	Y	E	R	L	Q	R	A	E	A	Q	G	K	Q	E	V	E	S	L	R	E
Q9UFG5	3	CatK_	_	_	_	_	_	_	_	_	_	_	_	_	M	G	S	K	A	K	K	R	V	L	L	P	T	R	P	A	P	P
Q9UFN0	30	CatK_	T	L	A	P	Q	M	C	S	S	F	A	T	G	P	R	Q	Y	D	G	I	F	Y	E	F	R	S	Y	Y	L	K
Q9UGK3	113	CatF_	K	V	E	T	L	E	C	R	E	M	W	K	G	F	I	L	T	V	V	E	L	R	V	P	T	D	L	T	L	L
Q9UHA3	37	CatK_	R	N	D	C	K	V	F	R	F	C	K	S	K	C	H	K	N	F	K	K	K	R	N	P	R	K	V	R	W	T
Q9UHI6	473	CatS_	V	H	T	Y	G	I	A	S	V	P	N	Q	P	L	K	K	Q	I	Q	K	I	E	R	T	L	Q	I	Q	K	A
Q9UHR6	167	CatL_	E	L	E	L	A	P	A	R	T	P	P	D	S	V	K	D	A	S	A	A	E	P	A	A	A	E	R	V	L	G
Q9UHY1	387	CatK_	P	G	R	E	P	V	Q	T	L	Y	S	Q	S	P	A	L	E	L	D	K	F	L	E	D	V	R	N	G	I	Y
Q9UI15	185	CatK_	Q	N	V	I	G	L	Q	M	G	S	N	K	G	A	S	Q	A	G	M	T	G	Y	G	M	P	R	Q	I	M	_
Q9UI36	683	CatK_	A	M	E	Q	K	N	R	A	I	V	Q	K	R	L	K	K	E	K	K	A	K	R	K	L	Q	E	A	L	E	F
Q9UIF8	993	CatV_	K	L	L	E	A	E	K	R	I	K	E	K	E	M	R	R	Q	Q	A	V	L	L	K	H	Q	E	R	E	R	R
Q9UIV1	3	CatK_	_	_	_	_	_	_	_	_	_	_	_	_	M	P	A	A	T	V	D	H	S	Q	R	I	C	E	V	W	A	C
Q9UJ68	109	CatK_	F	A	G	G	Y	T	S	N	P	T	Y	K	E	V	C	S	E	K	T	G	H	A	E	V	V	R	V	V	Y	Q
Q9UJW0	155	CatK_	T	Q	R	M	N	K	L	I	E	Y	Y	Q	Q	L	A	Q	K	E	K	V	E	R	D	R	K	K	L	A	R	R
Q9UJX2	142	CatK_	K	K	K	D	D	E	T	V	D	S	L	G	P	L	E	K	G	Q	V	K	N	E	A	L	R	E	L	R	V	E
Q9UJZ1	320	CatB_	T	S	M	V	A	Q	A	M	G	V	Y	G	A	L	T	K	A	P	V	P	G	T	P	D	S	L	S	S	G	S
Q9UK41	191	CatK_	R	Q	T	V	S	Q	W	L	Q	T	L	S	G	M	S	A	S	D	E	L	D	D	S	Q	V	R	Q	M	L	F
Q9UK58	299	CatK_	T	L	R	L	Y	T	R	K	K	P	N	Y	E	L	L	E	K	E	V	E	K	R	K	V	A	L	Q	E	A	K
Q9UKE5	302	CatB_	F	I	R	D	Q	P	N	E	R	Q	V	R	I	Q	L	K	D	H	I	D	R	T	K	K	K	R	G	E	K	D
Q9UKF6	223	CatK_	T	H	I	H	E	K	R	E	E	R	E	A	R	F	C	N	T	V	H	D	I	V	N	R	G	G	R	G	L	I
Q9UKG1	380	CatS_	W	I	C	T	I	N	N	I	S	K	Q	I	Y	L	S	E	N	P	E	E	T	A	A	R	V	N	Q	S	A	L
Q9UKV8	843	CatK_	H	T	S	G	Q	S	N	G	R	D	H	Q	A	L	A	K	A	V	Q	V	H	Q	D	T	L	R	T	M	Y	F
Q9UKX5	84	CatF_	T	G	D	V	Y	K	C	P	V	I	H	G	N	C	T	K	L	N	L	G	R	V	T	L	S	N	V	S	E	R
Q9UL03	481	CatS_	S	D	R	V	I	G	S	V	G	K	K	V	V	Q	E	T	G	I	K	V	R	S	R	S	H	G	L	S	M	A
Q9UL15	95	CatK_	E	L	E	Q	N	A	N	H	P	H	R	I	E	I	Q	N	I	F	E	E	A	Q	S	L	V	R	E	K	I	V
Q9UL18	841	CatK_	H	I	S	G	Q	S	N	G	R	D	P	Q	A	L	A	K	A	V	Q	V	H	Q	D	T	L	R	T	M	Y	F
Q9UL26	57	CatK_	M	T	K	T	V	Q	Y	Q	N	E	L	H	K	F	L	I	W	D	T	A	G	Q	E	R	F	R	A	L	A	P
Q9ULC4	46	CatK_	Q	F	P	G	I	E	P	W	L	N	Q	I	M	P	K	K	D	P	V	K	I	V	R	C	H	E	H	I	E	I
Q9ULD0	659	CatK_	Y	M	A	F	G	S	L	L	K	E	G	I	H	V	R	L	S	G	Q	D	V	E	R	G	T	F	S	H	R	H
Q9ULD9	810	CatV_	G	E	P	I	T	V	N	P	A	L	V	S	L	K	D	K	K	K	K	E	K	R	K	L	K	D	K	E	G	K
Q9ULG1	224	CatB_	K	K	F	K	E	E	K	K	L	K	A	K	L	K	K	V	K	K	K	R	R	R	D	E	E	L	S	S	E	E
Q9ULI0	618	CatK_	K	C	V	G	Y	C	G	A	D	I	K	A	L	C	T	E	A	A	L	I	A	L	R	R	R	Y	P	Q	I	Y
Q9ULJ6	556	CatK_	P	D	I	K	P	N	M	S	A	L	P	P	P	P	A	N	H	N	D	E	L	R	L	T	F	P	V	R	D	G
Q9ULR0	71	CatK_	V	A	Q	I	Q	N	A	G	L	G	E	F	R	I	R	D	L	N	D	E	I	N	K	L	L	R	E	K	G	H
Q9ULW3	91	CatK_	F	Q	A	E	D	R	F	V	R	R	K	K	K	A	A	A	A	A	G	G	K	K	R	S	Y	T	K	D	Y	T
Q9UMR7	26	CatF_	F	K	N	E	F	K	S	S	G	I	N	T	A	S	S	A	A	S	K	E	R	T	A	P	H	K	S	N	T	G
Q9UNF1	486	CatK_	A	A	Q	Y	R	E	A	M	E	A	D	L	K	A	A	A	E	A	A	A	E	A	K	A	R	A	E	I	R	A
Q9UNN5	508	CatL_	D	I	K	D	E	D	E	R	E	A	R	E	N	V	K	R	E	Q	D	E	A	Y	R	L	S	L	E	A	D	R
Q9UNS2	236	CatL_	E	S	Y	K	K	Y	I	L	V	S	L	I	L	L	G	K	V	Q	Q	L	P	K	Y	T	S	Q	I	V	G	R
Q9UNX4	872	CatK_	F	L	L	R	I	H	F	G	Q	I	T	S	N	Q	M	L	V	P	V	I	E	K	L	R	E	T	T	I	S	K
Q9UP65	514	CatV_	V	V	L	L	L	A	L	A	K	K	N	V	R	E	N	K	K	K	I	L	R	E	L	M	N	V	A	G	L	Y
Q9UPN6	62	CatK_	E	K	F	I	Q	K	C	K	P	E	Y	K	V	P	G	L	Y	V	I	D	S	I	V	R	Q	S	R	H	Q	F
Q9UPT6	1078	CatK_	K	N	K	V	H	V	I	Q	P	K	T	M	Q	I	E	K	S	F	D	A	H	P	R	R	E	S	Q	V	R	Q
Q9UPU5	24	CatV_	T	T	L	L	C	M	G	F	S	D	P	A	T	I	R	K	A	L	R	L	A	K	N	D	I	N	E	A	V	A
Q9UQ88	169	CatB_	R	L	E	Q	L	E	R	K	R	E	R	E	R	K	M	R	E	Q	Q	K	E	Q	R	E	Q	K	E	R	E	R
Q9Y223	629	CatL_	S	V	P	K	D	E	A	V	G	A	L	H	L	I	Q	A	A	K	L	G	N	A	K	A	Q	S	I	L	R	T
Q9Y263	330	CatF_	E	L	S	H	A	T	I	D	S	K	T	G	D	L	G	D	I	N	A	E	Q	L	P	G	R	E	H	L	N	E
Q9Y2A7	14	CatK_	_	M	S	R	S	V	L	Q	P	S	Q	Q	K	L	A	E	K	L	T	I	L	N	D	R	G	V	G	M	L	T
Q9Y2F5	1616	CatS_	Q	T	I	L	A	N	A	D	T	S	T	P	T	D	C	S	P	D	T	L	S	K	I	R	Q	E	V	G	P	P
Q9Y2H1	351	CatV_	N	W	K	E	T	L	V	F	P	P	E	V	P	I	S	E	K	A	K	D	L	I	L	R	F	C	I	D	S	E
Q9Y2K3	974	CatV_	F	E	L	K	K	E	I	D	D	L	E	T	M	L	V	K	S	E	K	E	K	R	T	T	E	H	K	V	K	N
Q9Y2L6	529	CatB_	E	A	A	K	K	L	A	N	E	P	D	L	C	K	T	V	K	K	K	R	K	Q	D	Y	T	D	A	M	K	K
Q9Y2M2	185	CatF_	G	A	G	T	V	R	C	P	S	C	C	G	A	K	R	K	A	K	Q	S	R	R	C	Q	L	C	A	G	S	G
Q9Y2Q9	171	CatF_	T	T	D	T	T	V	L	E	A	N	A	V	L	L	G	I	Q	E	S	K	D	S	R	S	K	E	E	H	H	E
Q9Y2X7	31	CatK_	P	D	P	G	W	A	S	I	S	R	G	V	L	V	C	D	E	C	C	S	V	H	R	S	L	G	R	H	I	S
Q9Y2X9	464	CatK_	I	I	G	T	G	I	D	E	L	Q	K	R	V	P	K	L	I	F	K	K	G	S	R	K	N	T	D	K	N	Y
Q9Y3C4	18	CatK_	T	H	Q	L	D	L	F	P	E	C	R	V	T	L	L	L	F	K	D	V	K	N	A	G	D	L	R	R	K	A
Q9Y3D5	104	CatL_	C	I	Y	G	R	H	I	T	G	L	C	G	K	K	Q	K	E	I	T	K	A	I	K	R	A	Q	I	M	G	F
Q9Y3E1	149	CatB_	G	K	R	K	N	E	K	A	G	S	K	R	K	K	S	Y	T	S	K	K	S	S	K	Q	S	R	K	S	P	G
Q9Y3P9	957	CatB_	Q	L	S	E	R	L	E	K	Q	Q	T	A	N	K	V	E	I	E	K	I	R	Q	K	V	D	D	C	E	R	C
Q9Y3S2	125	CatK_	G	R	K	C	L	S	T	H	A	C	A	C	P	L	T	D	A	E	C	V	E	C	E	R	G	V	W	D	H	G
Q9Y3T9	141	CatK_	A	E	E	G	E	D	G	D	R	V	P	R	G	L	K	G	K	K	N	S	V	P	V	T	V	A	M	V	E	R
Q9Y3X0	335	CatK_	W	A	R	P	P	K	P	P	T	F	G	E	F	L	S	Q	H	K	A	E	A	S	S	R	R	R	R	K	S	S
Q9Y462	354	CatK_	L	Q	I	C	D	G	I	N	T	N	K	V	L	K	Q	K	A	K	K	R	R	R	G	E	T	R	Q	W	Q	T
Q9Y496	247	CatK_	K	G	I	D	G	N	M	H	V	R	M	G	K	L	H	L	V	D	L	A	G	S	E	R	Q	A	K	T	G	A
Q9Y4B5	565	CatB_	L	P	T	G	E	A	G	G	P	P	S	T	R	E	A	E	L	K	L	R	L	K	L	V	E	E	E	A	N	I
Q9Y4C8	877	CatK_	L	P	K	K	M	T	G	T	G	T	H	R	G	F	G	F	V	D	F	L	T	K	Q	D	A	K	R	A	F	N
Q9Y4D8	1688	CatK_	M	A	P	E	S	N	A	A	Q	I	W	T	T	T	A	E	K	V	L	S	R	A	L	M	Y	I	P	Q	L	G
Q9Y4H2	558	CatB_	T	M	D	R	P	L	S	H	C	G	R	S	Y	R	R	V	S	G	D	A	A	Q	D	L	D	R	G	L	R	K
Q9Y5P6	246	CatB_	F	L	Q	S	L	R	Q	K	Q	P	E	R	L	C	S	G	P	G	I	V	G	N	V	L	V	D	P	S	A	R
Q9Y5U2	94	CatB_	F	H	L	R	G	M	S	S	T	F	S	Q	R	S	R	D	I	F	D	C	L	E	G	A	A	R	R	A	P	S
Q9Y5X1	179	CatS_	W	D	E	D	W	D	G	P	K	S	S	S	Y	F	K	D	S	E	S	A	D	A	G	G	A	Q	R	G	N	S
Q9Y613	468	CatB_	K	Q	V	A	L	A	Q	G	R	A	E	T	L	A	G	A	M	P	N	E	A	G	G	H	P	D	A	R	Q	L
Q9Y618	892	CatS_	K	D	A	E	A	A	E	A	T	A	E	G	A	L	K	A	E	K	K	E	G	G	S	G	R	A	T	T	A	K
Q9Y624	27	CatB_	C	L	F	I	L	A	I	L	L	C	S	L	A	L	G	S	V	T	V	H	S	S	E	P	E	V	R	I	P	E
Q9Y692	277	CatK_	I	A	D	V	G	L	M	E	E	V	V	C	N	I	Q	K	E	I	E	E	L	L	R	G	V	Q	Q	R	L	I
Q9Y696	199	CatS_	T	L	A	D	C	N	L	L	P	K	L	H	I	V	K	V	V	A	K	K	Y	R	N	F	D	I	P	K	E	M
Q9Y6A9	148	CatL_	W	P	I	Y	R	R	H	P	L	K	W	L	P	V	Q	E	S	S	T	D	D	K	K	P	G	E	R	K	I	K
Q9Y6S9	141	CatK_	S	P	S	A	G	F	S	S	L	R	L	R	P	I	R	T	L	S	S	A	V	E	Q	L	R	G	C	R	V	V
Q9Y6X0	582	CatB_	S	P	L	Y	T	N	T	D	S	L	T	V	I	T	P	V	K	K	K	R	G	R	P	K	K	Q	P	L	L	T
Q9Y6X9	31	CatL_	E	Y	L	H	T	N	S	T	T	H	E	F	L	F	G	A	L	A	E	L	V	D	N	A	R	D	A	D	A	T
