# Supplementary material for: Proteomic data and structure analysis combined reveal interplay of structural rigidity and flexibility on selectivity of cysteine cathepsins
Source: Commun Biol. 2023 Apr 24;6:450. doi: 10.1038/s42003-023-04772-8 (PMC10124925; doi:10.1038/s42003-023-04772-8)
Supplement: Supplementary file 4 — Supplementary Data 3 [file 42003_2023_4772_MOESM4_ESM.zip]

Archive with 6 entries (6 files):
- SuppData3_CatB_SVMmodel.txt
- SuppData3_CatF_SVMmodel.txt
- SuppData3_CatK_SVMmodel.txt
- SuppData3_CatL_SVMmodel.txt
- SuppData3_CatS_SVMmodel.txt
- SuppData3_CatV_SVMmodel.txt
