# Supplementary material for: Proteomic data and structure analysis combined reveal interplay of structural rigidity and flexibility on selectivity of cysteine cathepsins
Source: Commun Biol. 2023 Apr 24;6:450. doi: 10.1038/s42003-023-04772-8 (PMC10124925; doi:10.1038/s42003-023-04772-8)
Supplement: Supplementary file 4 — Supplementary Data 3 [file 42003_2023_4772_MOESM4_ESM.zip › SuppData3_CatF_SVMmodel.txt]

SVM-light Version V6.02
2 # kernel type
3 # kernel parameter -d 
0.01 # kernel parameter -g 
1 # kernel parameter -s 
1 # kernel parameter -r 
empty# kernel parameter -u 
192 # highest feature index 
7785 # number of training documents 
3704 # number of support vectors plus 1 
3.3389091 # threshold b, each following line is a SV (starting with alpha*y)
-5.4576721448427267802117057726718 1:0 2:0 3:0 4:0 5:0 6:0 7:1 8:0 9:0 10:0 11:0 12:0 13:0 14:0 15:0 16:0 17:0 18:0 19:0 20:0 21:1 22:0 23:0 24:0 25:0 26:0 27:0 28:0 29:0 30:0 31:0 32:0 33:0 34:0 35:0 36:0 37:0 38:0 39:0 40:0 41:0 42:0 43:0 44:0 45:0 46:0 47:0 48:0 49:0 50:0 51:0 52:0 53:0 54:0 55:0 56:0 57:0 58:1 59:0 60:0 61:0 62:0 63:0 64:1 65:0 66:0 67:0 68:0 69:0 70:0 71:0 72:0 73:0 74:0 75:0 76:0 77:0 78:0 79:0 80:0 81:0 82:0 83:0 84:0 85:0 86:0 87:0 88:0 89:0 90:0 91:0 92:1 93:0 94:0 95:0 96:0 97:0 98:0 99:0 100:0 101:0 102:0 103:0 104:0 105:0 106:0 107:0 108:0 109:0 110:0 111:0 112:1 113:0 114:0 115:0 116:0 117:0 118:0 119:0 120:0 121:0 122:0 123:0 124:0 125:0 126:0 127:0 128:0 129:0 130:0 131:0 132:0 133:0 134:0 135:0 136:1 137:0 138:0 139:0 140:0 141:0 142:0 143:0 144:0 145:0 146:0 147:0 148:0 149:0 150:1 151:0 152:0 153:0 154:0 155:0 156:0 157:0 158:0 159:0 160:0 161:0.0089999996 162:0.0049999999 163:0.0049999999 164:0.0070000002 165:0.0049999999 166:0.0089999996 167:0.012 168:0.0070000002 177:0.048999999 178:0.090000004 179:0.123 180:0.28099999 181:0.56699997 182:0.87400001 183:0.741 184:0.059 #
-10 1:0 2:0 3:1 4:0 5:0 6:0 7:0 8:0 9:0 10:0 11:0 12:0 13:0 14:0 15:0 16:0 17:0 18:0 19:0 20:0 21:0 22:0 23:0 24:0 25:0 26:0 27:0 28:0 29:0 30:0 31:0 32:0 33:0 34:0 35:0 36:0 37:1 38:0 39:0 40:0 41:1 42:0 43:0 44:0 45:0 46:0 47:0 48:0 49:0 50:0 51:0 52:0 53:0 54:0 55:0 56:0 57:0 58:0 59:0 60:0 61:0 62:0 63:0 64:0 65:0 66:0 67:0 68:0 69:0 70:0 71:0 72:0 73:0 74:0 75:0 76:1 77:0 78:0 79:0 80:0 81:0 82:0 83:0 84:0 85:0 86:0 87:0 88:0 89:0 90:0 91:0 92:0 93:0 94:0 95:0 96:1 97:0 98:0 99:0 100:0 101:0 102:0 103:0 104:0 105:0 106:0 107:0 108:0 109:0 110:0 111:0 112:0 113:0 114:1 115:0 116:0 117:0 118:0 119:0 120:0 121:0 122:0 123:0 124:0 125:0 126:0 127:0 128:0 129:0 130:1 131:0 132:0 133:0 134:0 135:0 136:0 137:0 138:0 139:0 140:0 141:0 142:0 143:0 144:0 145:0 146:1 147:0 148:0 149:0 150:0 151:0 152:0 153:0 154:0 155:0 156:0 157:0 158:0 159:0 160:0 161:0.25999999 162:0.398 163:0.479 164:0.403 165:0.243 166:0.248 167:0.38299999 168:0.227 169:0.0063011972 170:0.10491803 171:0.33022863 172:0.6394453 173:0.90138674 174:0.10869565 175:0.33143449 176:0.32917139 177:0.838 178:0.73299998 179:0.62199998 180:0.54000002 181:0.551 182:0.57300001 183:0.66100001 184:0.78799999 185:1 186:1 187:1 188:1 189:1 190:1 191:1 192:1 #
-10 1:0 2:0 3:0 4:0 5:0 6:0 7:0 8:0 9:0 10:0 11:0 12:1 13:0 14:0 15:0 16:0 17:0 18:0 19:0 20:0 21:0 22:0 23:0 24:0 25:0 26:0 27:0 28:0 29:0 30:0 31:0 32:1 33:0 34:0 35:0 36:0 37:0 38:0 39:0 40:0 41:0 42:0 43:0 44:0 45:0 46:0 47:0 48:1 49:0 50:0 51:0 52:0 53:0 54:0 55:0 56:0 57:0 58:0 59:0 60:0 61:0 62:0 63:0 64:0 65:0 66:1 67:0 68:0 69:0 70:0 71:0 72:0 73:0 74:0 75:0 76:0 77:0 78:0 79:0 80:0 81:0 82:0 83:0 84:0 85:0 86:0 87:0 88:1 89:0 90:0 91:0 92:0 93:0 94:0 95:0 96:0 97:0 98:0 99:0 100:0 101:0 102:0 103:0 104:0 105:0 106:0 107:0 108:1 109:0 110:0 111:0 112:0 113:0 114:0 115:0 116:0 117:0 118:0 119:0 120:0 121:0 122:0 123:1 124:0 125:0 126:0 127:0 128:0 129:0 130:0 131:0 132:0 133:0 134:0 135:0 136:0 137:0 138:0 139:0 140:0 141:0 142:0 143:0 144:0 145:0 146:0 147:0 148:0 149:0 150:1 151:0 152:0 153:0 154:0 155:0 156:0 157:0 158:0 159:0 160:0 161:0.003 162:0.0049999999 163:0.0060000001 164:0.0060000001 165:0.015 166:0.016000001 167:0.02 168:0.015 169:0 170:0.47734138 171:0.23204421 172:0.82860386 173:0.32044199 174:0.62983423 175:0.43478259 176:0.68876231 177:0.634 178:0.55000001 179:0.71100003 180:0.80500001 181:0.713 182:0.56900001 183:0.57200003 184:0.60600001 185:1 186:1 187:1 188:1 189:1 190:1 191:1 192:1 #
-2.2914344107750936885281589638907 1:0 2:0 3:0 4:0 5:0 6:0 7:0 8:0 9:0 10:0 11:0 12:0 13:0 14:0 15:0 16:0 17:1 18:0 19:0 20:0 21:0 22:0 23:0 24:0 25:0 26:0 27:0 28:0 29:0 30:0 31:0 32:0 33:0 34:0 35:0 36:1 37:0 38:0 39:0 40:0 41:0 42:0 43:0 44:0 45:0 46:1 47:0 48:0 49:0 50:0 51:0 52:0 53:0 54:0 55:0 56:0 57:0 58:0 59:0 60:0 61:0 62:0 63:0 64:0 65:0 66:0 67:0 68:1 69:0 70:0 71:0 72:0 73:0 74:0 75:0 76:0 77:0 78:0 79:0 80:0 81:0 82:0 83:1 84:0 85:0 86:0 87:0 88:0 89:0 90:0 91:0 92:0 93:0 94:0 95:0 96:0 97:0 98:0 99:0 100:0 101:1 102:0 103:0 104:0 105:0 106:0 107:0 108:0 109:0 110:0 111:0 112:0 113:0 114:0 115:0 116:0 117:0 118:0 119:0 120:0 121:0 122:0 123:0 124:0 125:0 126:0 127:0 128:0 129:1 130:0 131:0 132:0 133:0 134:0 135:0 136:0 137:0 138:0 139:0 140:0 141:0 142:0 143:0 144:0 145:0 146:0 147:0 148:0 149:1 150:0 151:0 152:0 153:0 154:0 155:0 156:0 157:0 158:0 159:0 160:0 161:0.023 162:0.034000002 163:0.056000002 164:0.085000001 165:0.029999999 166:0.039000001 167:0.071000002 168:0.028000001 169:0.47868854 170:0.42372882 171:0.37457433 172:0.95027626 173:0.37807184 174:0.61812025 175:0.6554473 176:0.4030115 177:0.84600002 178:0.83200002 179:0.87699997 180:0.84500003 181:0.884 182:0.884 183:0.94999999 184:0.96799999 185:1 186:1 187:1 188:1 189:1 190:1 191:1 192:1 #
10 1:0 2:0 3:0 4:0 5:0 6:0 7:0 8:0 9:0 10:0 11:0 12:0 13:1 14:0 15:0 16:0 17:0 18:0 19:0 20:0 21:0 22:0 23:0 24:0 25:0 26:0 27:0 28:0 29:0 30:0 31:0 32:0 33:0 34:0 35:0 36:0 37:1 38:0 39:0 40:0 41:0 42:1 43:0 44:0 45:0 46:0 47:0 48:0 49:0 50:0 51:0 52:0 53:0 54:0 55:0 56:0 57:0 58:0 59:0 60:0 61:0 62:0 63:0 64:1 65:0 66:0 67:0 68:0 69:0 70:0 71:0 72:0 73:0 74:0 75:0 76:0 77:0 78:0 79:0 80:0 81:0 82:0 83:0 84:0 85:0 86:0 87:0 88:0 89:0 90:0 91:0 92:0 93:0 94:0 95:0 96:1 97:0 98:0 99:0 100:0 101:0 102:0 103:0 104:0 105:0 106:0 107:0 108:0 109:0 110:1 111:0 112:0 113:0 114:0 115:0 116:0 117:0 118:0 119:0 120:0 121:0 122:0 123:0 124:0 125:0 126:0 127:0 128:0 129:1 130:0 131:0 132:0 133:0 134:0 135:0 136:0 137:0 138:0 139:0 140:0 141:0 142:0 143:1 144:0 145:0 146:0 147:0 148:0 149:0 150:0 151:0 152:0 153:0 154:0 155:0 156:0 157:0 158:0 159:0 160:0 161:0.041999999 162:0.021 163:0.023 164:0.0089999996 165:0.0060000001 166:0.0049999999 167:0.003 168:0.001 169:0.10217984 170:0.27540985 171:0.13004792 172:0.048335124 173:0.0077041602 174:0 175:0.41629761 176:0.35916823 177:0.71600002 178:0.90399998 179:0.778 180:0.833 181:0.75800002 182:0.025 183:0.0099999998 184:0.0099999998 185:1 186:1 187:1 188:1 189:1 190:2 191:2 192:2 #
-10 1:0 2:0 3:0 4:0 5:0 6:0 7:0 8:0 9:0 10:0 11:0 12:0 13:0 14:0 15:0 16:1 17:0 18:0 19:0 20:0 21:0 22:0 23:0 24:0 25:0 26:0 27:0 28:0 29:0 30:1 31:0 32:0 33:0 34:0 35:0 36:0 37:0 38:0 39:0 40:0 41:0 42:0 43:0 44:0 45:1 46:0 47:0 48:0 49:0 50:0 51:0 52:0 53:0 54:0 55:0 56:0 57:0 58:0 59:0 60:0 61:0 62:0 63:0 64:0 65:0 66:0 67:0 68:0 69:0 70:0 71:0 72:0 73:0 74:1 75:0 76:0 77:0 78:0 79:0 80:0 81:0 82:0 83:0 84:0 85:0 86:1 87:0 88:0 89:0 90:0 91:0 92:0 93:0 94:0 95:0 96:0 97:0 98:0 99:0 100:0 101:0 102:0 103:0 104:0 105:0 106:0 107:0 108:0 109:0 110:0 111:0 112:0 113:0 114:0 115:0 116:0 117:0 118:1 119:0 120:0 121:0 122:0 123:0 124:1 125:0 126:0 127:0 128:0 129:0 130:0 131:0 132:0 133:0 134:0 135:0 136:0 137:0 138:0 139:0 140:0 141:0 142:0 143:0 144:0 145:1 146:0 147:0 148:0 149:0 150:0 151:0 152:0 153:0 154:0 155:0 156:0 157:0 158:0 159:0 160:0 161:0 162:0 163:0 164:0 165:0 166:0 167:0 168:0 169:0.16178736 170:0.33143449 171:0.14362657 172:0.52277434 173:0.908059 174:0.38297874 175:0.56928033 176:0.74506283 177:0.011 178:0.016000001 179:0.045000002 180:0.212 181:0.79699999 182:0.69 183:0.62400001 184:0.079999998 185:2 186:1 187:1 188:1 189:1 190:1 191:1 192:2 #
10 1:0 2:0 3:0 4:0 5:0 6:0 7:0 8:0 9:0 10:1 11:0 12:0 13:0 14:0 15:0 16:0 17:0 18:0 19:0 20:0 21:0 22:1 23:0 24:0 25:0 26:0 27:0 28:0 29:0 30:0 31:0 32:0 33:0 34:0 35:0 36:0 37:0 38:0 39:0 40:0 41:0 42:0 43:0 44:0 45:0 46:0 47:0 48:0 49:0 50:0 51:0 52:0 53:0 54:0 55:0 56:0 57:1 58:0 59:0 60:0 61:0 62:0 63:0 64:0 65:0 66:1 67:0 68:0 69:0 70:0 71:0 72:0 73:0 74:0 75:0 76:0 77:0 78:0 79:0 80:0 81:0 82:0 83:0 84:0 85:0 86:0 87:0 88:0 89:0 90:0 91:0 92:0 93:0 94:1 95:0 96:0 97:0 98:0 99:0 100:0 101:0 102:0 103:0 104:0 105:0 106:0 107:0 108:1 109:0 110:0 111:0 112:0 113:0 114:0 115:0 116:0 117:0 118:0 119:0 120:0 121:0 122:0 123:0 124:0 125:0 126:0 127:0 128:0 129:1 130:0 131:0 132:0 133:0 134:0 135:0 136:0 137:0 138:0 139:0 140:0 141:0 142:0 143:0 144:0 145:0 146:0 147:0 148:0 149:0 150:0 151:0 152:0 153:0 154:0 155:0 156:0 157:1 158:0 159:0 160:0 161:0.001 162:0.001 163:0.0020000001 164:0.0020000001 165:0.0040000002 166:0.003 167:0.0049999999 168:0.016000001 169:0.0051786639 170:0.04106776 171:0.026229508 172:0.022701476 173:0.010351967 174:0 175:0.013286094 176:0 177:0.289 178:0.76200002 179:0.80299997 180:0.85600001 181:0.69599998 182:0.44299999 183:0.67900002 184:0.78200001 185:2 186:1 187:1 188:1 189:1 190:3 191:3 192:1 #
2.4416919000917522986071617197013 1:0 2:0 3:0 4:0 5:0 6:0 7:0 8:0 9:0 10:0 11:0 12:1 13:0 14:0 15:0 16:0 17:0 18:0 19:0 20:0 21:0 22:0 23:0 24:0 25:0 26:0 27:0 28:0 29:0 30:0 31:1 32:0 33:0 34:0 35:0 36:0 37:0 38:0 39:0 40:0 41:0 42:0 43:0 44:0 45:0 46:0 47:0 48:0 49:0 50:0 51:0 52:0 53:0 54:0 55:0 56:0 57:0 58:1 59:0 60:0 61:0 62:0 63:0 64:1 65:0 66:0 67:0 68:0 69:0 70:0 71:0 72:0 73:0 74:0 75:0 76:0 77:0 78:0 79:0 80:0 81:0 82:0 83:0 84:0 85:0 86:0 87:0 88:0 89:1 90:0 91:0 92:0 93:0 94:0 95:0 96:0 97:0 98:0 99:0 100:0 101:0 102:0 103:0 104:0 105:0 106:1 107:0 108:0 109:0 110:0 111:0 112:0 113:0 114:0 115:0 116:0 117:0 118:0 119:0 120:0 121:0 122:0 123:0 124:0 125:0 126:0 127:0 128:1 129:0 130:0 131:0 132:0 133:0 134:0 135:0 136:0 137:0 138:0 139:0 140:0 141:0 142:0 143:0 144:0 145:0 146:0 147:0 148:1 149:0 150:0 151:0 152:0 153:0 154:0 155:0 156:0 157:0 158:0 159:0 160:0 161:0.0040000002 162:0.0020000001 163:0.0040000002 164:0.003 165:0.0020000001 166:0.003 167:0.0020000001 168:0.001 169:0.33836859 170:0 171:0.29787233 172:0.8431794 173:0.27015057 174:0.24971624 175:0.24309392 176:0.13812155 177:0.093999997 178:0.039999999 179:0.025 180:0.061999999 181:0.36899999 182:0.75300002 183:0.91500002 184:0.89999998 185:1 186:2 187:2 188:2 189:2 190:1 191:1 192:3 #
-10 1:0 2:0 3:0 4:0 5:0 6:0 7:0 8:0 9:0 10:1 11:0 12:0 13:0 14:0 15:0 16:0 17:0 18:0 19:0 20:0 21:0 22:0 23:0 24:0 25:0 26:0 27:0 28:0 29:0 30:0 31:0 32:0 33:0 34:0 35:0 36:0 37:0 38:0 39:0 40:1 41:0 42:0 43:0 44:0 45:0 46:0 47:0 48:0 49:1 50:0 51:0 52:0 53:0 54:0 55:0 56:0 57:0 58:0 59:0 60:0 61:0 62:0 63:0 64:0 65:0 66:0 67:0 68:0 69:0 70:0 71:0 72:0 73:0 74:1 75:0 76:0 77:0 78:0 79:0 80:0 81:1 82:0 83:0 84:0 85:0 86:0 87:0 88:0 89:0 90:0 91:0 92:0 93:0 94:0 95:0 96:0 97:0 98:0 99:0 100:0 101:0 102:0 103:0 104:0 105:0 106:0 107:0 108:0 109:0 110:0 111:0 112:0 113:0 114:0 115:0 116:1 117:0 118:0 119:0 120:0 121:0 122:0 123:0 124:0 125:0 126:1 127:0 128:0 129:0 130:0 131:0 132:0 133:0 134:0 135:0 136:0 137:0 138:0 139:0 140:0 141:0 142:0 143:0 144:0 145:0 146:0 147:0 148:0 149:0 150:0 151:0 152:0 153:0 154:0 155:0 156:0 157:1 158:0 159:0 160:0 161:0.046999998 162:0.045000002 163:0.015 164:0.037999999 165:0.028000001 166:0.021 167:0.024 168:0.013 169:0 170:0.32094595 171:0.8591674 172:0.35714287 173:0.58425063 174:0.40832049 175:0.31782067 176:0.27540985 177:0.046 178:0.17299999 179:0.51599997 180:0.85299999 181:0.87800002 182:0.86000001 183:0.67799997 184:0.54299998 185:2 186:2 187:2 188:1 189:1 190:1 191:1 192:1 #
10 1:0 2:0 3:1 4:0 5:0 6:0 7:0 8:0 9:0 10:0 11:0 12:0 13:0 14:0 15:0 16:0 17:0 18:0 19:0 20:0 21:0 22:0 23:0 24:0 25:0 26:0 27:0 28:0 29:0 30:0 31:0 32:0 33:0 34:0 35:0 36:1 37:0 38:0 39:0 40:0 41:0 42:0 43:0 44:0 45:0 46:0 47:0 48:0 49:0 50:0 51:0 52:0 53:0 54:0 55:0 56:0 57:0 58:1 59:0 60:0 61:0 62:0 63:0 64:0 65:0 66:0 67:0 68:0 69:0 70:0 71:0 72:0 73:0 74:0 75:0 76:0 77:1 78:0 79:0 80:0 81:0 82:0 83:0 84:0 85:0 86:0 87:0 88:0 89:1 90:0 91:0 92:0 93:0 94:0 95:0 96:0 97:0 98:0 99:0 100:0 101:0 102:0 103:0 104:0 105:0 106:0 107:0 108:0 109:0 110:0 111:0 112:0 113:0 114:0 115:0 116:1 117:0 118:0 119:0 120:0 121:0 122:0 123:0 124:0 125:0 126:0 127:0 128:0 129:1 130:0 131:0 132:0 133:0 134:0 135:0 136:0 137:0 138:0 139:0 140:0 141:0 142:0 143:0 144:0 145:1 146:0 147:0 148:0 149:0 150:0 151:0 152:0 153:0 154:0 155:0 156:0 157:0 158:0 159:0 160:0 161:0.0040000002 162:0.0020000001 163:0.003 164:0.0020000001 165:0.0020000001 166:0.0020000001 167:0.003 168:0.001 169:0.41587901 170:0.038520802 171:0.15197569 172:0.013114754 173:0.017714791 174:0.1155624 175:0.30115145 176:0.3096948 177:0.53399998 178:0.373 179:0.177 180:0.176 181:0.26699999 182:0.221 183:0.30199999 184:0.60299999 185:1 186:1 187:2 188:2 189:2 190:2 191:1 192:1 #
-10 1:0 2:0 3:0 4:0 5:0 6:0 7:0 8:1 9:0 10:0 11:0 12:0 13:0 14:0 15:0 16:0 17:0 18:0 19:0 20:0 21:0 22:0 23:0 24:0 25:1 26:0 27:0 28:0 29:0 30:0 31:0 32:0 33:0 34:0 35:0 36:0 37:0 38:0 39:0 40:0 41:0 42:0 43:0 44:0 45:0 46:0 47:0 48:0 49:0 50:0 51:0 52:0 53:0 54:0 55:0 56:0 57:0 58:1 59:0 60:0 61:0 62:0 63:0 64:0 65:0 66:0 67:0 68:0 69:0 70:0 71:0 72:0 73:0 74:0 75:0 76:0 77:0 78:0 79:1 80:0 81:0 82:0 83:0 84:0 85:0 86:0 87:0 88:0 89:1 90:0 91:0 92:0 93:0 94:0 95:0 96:0 97:0 98:0 99:0 100:0 101:0 102:0 103:0 104:0 105:0 106:1 107:0 108:0 109:0 110:0 111:0 112:0 113:0 114:0 115:0 116:0 117:0 118:0 119:0 120:0 121:0 122:0 123:0 124:0 125:0 126:0 127:0 128:0 129:1 130:0 131:0 132:0 133:0 134:0 135:0 136:0 137:0 138:0 139:0 140:0 141:0 142:0 143:0 144:0 145:0 146:0 147:0 148:0 149:0 150:0 151:0 152:0 153:0 154:1 155:0 156:0 157:0 158:0 159:0 160:0 161:0.0020000001 162:0.0020000001 163:0.003 164:0.003 165:0.0070000002 166:0.0080000004 167:0.017000001 168:0.048 169:0 170:0.022441652 171:0.012158055 172:0.030041307 173:0.026572188 174:0.011350738 175:0.7085917 176:0.64182192 177:0.018999999 178:0.012 179:0.015 180:0.013 181:0.097000003 182:0.98000002 183:0.94999999 184:0.95999998 185:3 186:3 187:3 188:3 189:3 190:1 191:1 192:1 #
-10 1:1 2:0 3:0 4:0 5:0 6:0 7:0 8:0 9:0 10:0 11:0 12:0 13:0 14:0 15:0 16:0 17:0 18:0 19:0 20:0 21:0 22:0 23:0 24:0 25:0 26:0 27:0 28:0 29:0 30:1 31:0 32:0 33:0 34:0 35:0 36:0 37:0 38:0 39:0 40:0 41:0 42:0 43:0 44:0 45:0 46:0 47:0 48:0 49:0 50:0 51:0 52:0 53:0 54:0 55:0 56:0 57:0 58:1 59:0 60:0 61:0 62:0 63:0 64:0 65:0 66:0 67:0 68:0 69:0 70:1 71:0 72:0 73:0 74:0 75:0 76:0 77:0 78:0 79:0 80:0 81:0 82:0 83:0 84:0 85:0 86:0 87:0 88:0 89:1 90:0 91:0 92:0 93:0 94:0 95:0 96:0 97:0 98:0 99:0 100:0 101:0 102:0 103:0 104:0 105:0 106:1 107:0 108:0 109:0 110:0 111:0 112:0 113:0 114:0 115:0 116:0 117:0 118:0 119:0 120:0 121:1 122:0 123:0 124:0 125:0 126:0 127:0 128:0 129:0 130:0 131:0 132:0 133:0 134:0 135:0 136:0 137:0 138:0 139:0 140:0 141:0 142:0 143:0 144:0 145:0 146:0 147:0 148:0 149:0 150:0 151:0 152:0 153:0 154:0 155:0 156:1 157:0 158:0 159:0 160:0 161:0.001 162:0.001 163:0.0020000001 164:0.001 165:0.001 166:0.001 167:0.003 168:0.0080000004 169:0.37256563 170:0.19678923 171:0.048632219 172:0.600725 173:0.78387952 174:0.71509647 175:0.254022 176:0.47765794 177:0.0020000001 178:0.0040000002 179:0.027000001 180:0.107 181:0.89099997 182:0.81599998 183:0.99000001 184:0.94499999 185:2 186:2 187:2 188:2 189:2 190:1 191:1 192:1 #
-10 1:0 2:0 3:0 4:0 5:0 6:1 7:0 8:0 9:0 10:0 11:0 12:0 13:0 14:0 15:0 16:0 17:0 18:0 19:0 20:0 21:0 22:0 23:0 24:0 25:0 26:0 27:0 28:0 29:0 30:0 31:0 32:0 33:0 34:0 35:0 36:0 37:0 38:1 39:0 40:0 41:0 42:0 43:0 44:0 45:0 46:0 47:0 48:0 49:0 50:1 51:0 52:0 53:0 54:0 55:0 56:0 57:0 58:0 59:0 60:0 61:0 62:0 63:0 64:0 65:0 66:0 67:0 68:0 69:0 70:0 71:1 72:0 73:0 74:0 75:0 76:0 77:0 78:0 79:0 80:0 81:0 82:0 83:0 84:0 85:0 86:0 87:0 88:0 89:0 90:0 91:0 92:0 93:0 94:0 95:0 96:0 97:0 98:0 99:0 100:1 101:0 102:0 103:0 104:0 105:0 106:1 107:0 108:0 109:0 110:0 111:0 112:0 113:0 114:0 115:0 116:0 117:0 118:0 119:0 120:0 121:0 122:0 123:0 124:0 125:0 126:0 127:0 128:0 129:0 130:0 131:0 132:0 133:1 134:0 135:0 136:0 137:0 138:0 139:0 140:0 141:0 142:0 143:0 144:0 145:0 146:0 147:0 148:0 149:0 150:0 151:0 152:0 153:1 154:0 155:0 156:0 157:0 158:0 159:0 160:0 161:0.0049999999 162:0.0049999999 163:0.0060000001 164:0.003 165:0.0040000002 166:0.0049999999 167:0.003 168:0.003 169:0 170:0.012158055 171:0.010357328 172:0 173:0.3758446 174:0 175:0.11580382 176:0.61307901 177:0.461 178:0.26499999 179:0.07 180:0.07 181:0.126 182:0.95300001 183:0.949 184:0.96100003 185:3 186:3 187:3 188:3 189:3 190:1 191:1 192:1 #
10 1:0 2:0 3:0 4:0 5:0 6:0 7:0 8:0 9:0 10:0 11:0 12:0 13:1 14:0 15:0 16:0 17:0 18:0 19:0 20:0 21:0 22:0 23:0 24:0 25:0 26:0 27:0 28:0 29:0 30:0 31:0 32:0 33:0 34:0 35:0 36:0 37:1 38:0 39:0 40:0 41:0 42:0 43:0 44:0 45:0 46:0 47:0 48:0 49:0 50:0 51:0 52:0 53:1 54:0 55:0 56:0 57:0 58:0 59:0 60:0 61:0 62:0 63:1 64:0 65:0 66:0 67:0 68:0 69:0 70:0 71:0 72:0 73:0 74:0 75:0 76:0 77:0 78:0 79:0 80:0 81:0 82:0 83:0 84:0 85:0 86:0 87:0 88:0 89:0 90:0 91:0 92:0 93:0 94:0 95:0 96:0 97:0 98:1 99:0 100:0 101:0 102:0 103:0 104:0 105:0 106:0 107:0 108:0 109:0 110:0 111:0 112:0 113:0 114:0 115:0 116:1 117:0 118:0 119:0 120:0 121:0 122:0 123:0 124:0 125:0 126:0 127:0 128:0 129:0 130:0 131:0 132:0 133:0 134:0 135:0 136:0 137:0 138:1 139:0 140:0 141:0 142:0 143:0 144:0 145:0 146:0 147:0 148:0 149:0 150:0 151:0 152:0 153:0 154:0 155:0 156:0 157:0 158:1 159:0 160:0 161:0.001 162:0.001 163:0.001 164:0.0040000002 165:0.0020000001 166:0.001 167:0.001 168:0 169:0.41553134 170:0.29508197 171:0.41553134 172:0.056710776 173:0.02431611 174:0.01540832 175:0.097264439 176:0 177:0.96200001 178:0.97399998 179:0.98100001 180:0.95899999 181:0.83700001 182:0.68300003 183:0.167 184:0.07 185:1 186:1 187:1 188:1 189:1 190:3 191:3 192:3 #
10 1:0 2:0 3:0 4:0 5:0 6:0 7:0 8:0 9:0 10:0 11:0 12:0 13:0 14:0 15:0 16:1 17:0 18:0 19:0 20:0 21:0 22:0 23:0 24:0 25:0 26:0 27:0 28:0 29:1 30:0 31:0 32:0 33:0 34:0 35:0 36:0 37:0 38:0 39:0 40:0 41:0 42:0 43:0 44:0 45:0 46:0 47:0 48:0 49:0 50:0 51:0 52:0 53:0 54:0 55:0 56:1 57:0 58:0 59:0 60:0 61:0 62:0 63:0 64:0 65:0 66:0 67:0 68:0 69:0 70:0 71:1 72:0 73:0 74:0 75:0 76:0 77:0 78:0 79:0 80:0 81:0 82:0 83:0 84:0 85:0 86:0 87:0 88:0 89:0 90:0 91:0 92:0 93:0 94:0 95:0 96:1 97:0 98:0 99:0 100:0 101:1 102:0 103:0 104:0 105:0 106:0 107:0 108:0 109:0 110:0 111:0 112:0 113:0 114:0 115:0 116:0 117:0 118:0 119:0 120:0 121:0 122:0 123:0 124:0 125:0 126:0 127:0 128:0 129:0 130:0 131:0 132:0 133:1 134:0 135:0 136:0 137:0 138:0 139:0 140:0 141:0 142:0 143:0 144:0 145:0 146:0 147:0 148:0 149:0 150:0 151:0 152:0 153:0 154:0 155:0 156:0 157:0 158:1 159:0 160:0 161:0.91000003 162:0.89600003 163:0.89600003 164:0.91399997 165:0.90399998 166:0.917 167:0.90200001 168:0.90799999 169:0.80893683 170:0.28343666 171:0.84745765 172:0.51622421 173:0.46995378 174:0.1100762 175:0.26566759 176:0 177:0.83700001 178:0.89300001 179:0.86400002 180:0.83099997 181:0.84200001 182:0.89300001 183:0.898 184:0.847 185:1 186:1 187:1 188:1 189:1 190:3 191:3 192:3 #
2.8550290426788018649517653102521 1:0 2:0 3:0 4:0 5:0 6:0 7:0 8:0 9:0 10:0 11:0 12:0 13:1 14:0 15:0 16:0 17:0 18:0 19:0 20:0 21:0 22:0 23:0 24:0 25:0 26:0 27:0 28:0 29:0 30:0 31:0 32:1 33:0 34:0 35:0 36:0 37:0 38:0 39:0 40:0 41:0 42:0 43:0 44:0 45:0 46:0 47:0 48:1 49:0 50:0 51:0 52:0 53:0 54:0 55:0 56:0 57:0 58:0 59:0 60:0 61:0 62:0 63:0 64:0 65:0 66:0 67:0 68:0 69:0 70:0 71:0 72:0 73:0 74:0 75:1 76:0 77:0 78:0 79:0 80:0 81:0 82:0 83:0 84:0 85:0 86:0 87:0 88:0 89:0 90:0 91:0 92:1 93:0 94:0 95:0 96:0 97:0 98:0 99:0 100:0 101:0 102:0 103:0 104:0 105:0 106:0 107:0 108:0 109:0 110:0 111:0 112:0 113:0 114:0 115:0 116:0 117:0 118:1 119:0 120:0 121:0 122:0 123:0 124:0 125:0 126:0 127:0 128:0 129:0 130:0 131:0 132:0 133:0 134:0 135:0 136:0 137:0 138:1 139:0 140:0 141:0 142:0 143:0 144:0 145:0 146:0 147:0 148:0 149:0 150:0 151:0 152:0 153:0 154:0 155:0 156:0 157:0 158:1 159:0 160:0 161:0.54000002 162:0.41800001 163:0.125 164:0.061000001 165:0.024 166:0.0089999996 167:0.0049999999 168:0.0020000001 169:0.17711172 170:0.59818733 171:0.46961325 172:0.70703125 173:0.10271903 174:0.072948329 175:0.012158055 176:0.060790274 177:0.90499997 178:0.94099998 179:0.921 180:0.727 181:0.2 182:0.026000001 183:0.0099999998 184:0.0099999998 185:1 186:1 187:1 188:1 189:1 190:3 191:3 192:3 #
-10 1:0 2:0 3:0 4:0 5:0 6:0 7:0 8:0 9:0 10:0 11:0 12:0 13:0 14:0 15:0 16:1 17:0 18:0 19:0 20:0 21:0 22:0 23:0 24:0 25:0 26:0 27:0 28:0 29:0 30:0 31:0 32:0 33:0 34:0 35:0 36:0 37:1 38:0 39:0 40:0 41:0 42:0 43:0 44:0 45:0 46:0 47:0 48:1 49:0 50:0 51:0 52:0 53:0 54:0 55:0 56:0 57:0 58:0 59:0 60:0 61:0 62:0 63:0 64:0 65:0 66:1 67:0 68:0 69:0 70:0 71:0 72:0 73:0 74:0 75:0 76:0 77:0 78:0 79:0 80:0 81:0 82:0 83:0 84:0 85:0 86:0 87:0 88:0 89:0 90:0 91:0 92:0 93:0 94:0 95:0 96:0 97:0 98:1 99:0 100:0 101:0 102:0 103:1 104:0 105:0 106:0 107:0 108:0 109:0 110:0 111:0 112:0 113:0 114:0 115:0 116:0 117:0 118:0 119:0 120:0 121:0 122:0 123:0 124:0 125:1 126:0 127:0 128:0 129:0 130:0 131:0 132:0 133:0 134:0 135:0 136:0 137:0 138:0 139:0 140:0 141:0 142:0 143:0 144:0 145:0 146:0 147:0 148:0 149:1 150:0 151:0 152:0 153:0 154:0 155:0 156:0 157:0 158:0 159:0 160:0 161:0.003 162:0.0040000002 163:0.001 164:0.0020000001 165:0.001 166:0 167:0 168:0 169:0.35439137 170:0.41311476 171:0.79005527 172:0.090805903 173:0.036474165 174:0.13232514 175:0.35008976 176:0.062001772 177:0.477 178:0.44600001 179:0.62 180:0.81199998 181:0.207 182:0.133 183:0.115 184:0.064000003 185:1 186:1 187:1 188:1 189:1 190:3 191:3 192:3 #
-10 1:0 2:0 3:0 4:0 5:0 6:0 7:0 8:0 9:0 10:0 11:1 12:0 13:0 14:0 15:0 16:0 17:0 18:0 19:0 20:0 21:0 22:0 23:0 24:0 25:0 26:0 27:0 28:0 29:0 30:0 31:0 32:0 33:0 34:1 35:0 36:0 37:0 38:0 39:0 40:0 41:0 42:0 43:0 44:0 45:0 46:0 47:0 48:0 49:0 50:1 51:0 52:0 53:0 54:0 55:0 56:0 57:0 58:0 59:0 60:0 61:0 62:0 63:0 64:1 65:0 66:0 67:0 68:0 69:0 70:0 71:0 72:0 73:0 74:0 75:0 76:0 77:0 78:0 79:0 80:0 81:0 82:0 83:0 84:0 85:0 86:0 87:0 88:0 89:0 90:0 91:0 92:1 93:0 94:0 95:0 96:0 97:0 98:0 99:0 100:0 101:0 102:0 103:0 104:0 105:0 106:0 107:0 108:0 109:0 110:0 111:0 112:0 113:0 114:0 115:0 116:0 117:0 118:1 119:0 120:0 121:0 122:0 123:0 124:0 125:0 126:0 127:0 128:0 129:0 130:0 131:0 132:0 133:0 134:0 135:0 136:1 137:0 138:0 139:0 140:0 141:0 142:0 143:0 144:0 145:0 146:0 147:0 148:0 149:0 150:0 151:0 152:0 153:0 154:0 155:0 156:0 157:0 158:1 159:0 160:0 161:0.018999999 162:0.023 163:0.014 164:0.0099999998 165:0.02 166:0.0089999996 167:0.0080000004 168:0.0040000002 177:0.125 178:0.101 179:0.125 180:0.167 181:0.145 182:0.037 183:0.027000001 184:0.016000001 #
-10 1:0 2:0 3:0 4:0 5:0 6:0 7:0 8:0 9:1 10:0 11:0 12:0 13:0 14:0 15:0 16:0 17:0 18:0 19:0 20:0 21:0 22:0 23:0 24:0 25:0 26:0 27:0 28:1 29:0 30:0 31:0 32:0 33:0 34:0 35:0 36:0 37:0 38:0 39:0 40:0 41:0 42:0 43:0 44:0 45:0 46:0 47:0 48:1 49:0 50:0 51:0 52:0 53:0 54:0 55:0 56:0 57:0 58:0 59:0 60:0 61:0 62:0 63:0 64:0 65:0 66:0 67:0 68:0 69:0 70:0 71:0 72:0 73:0 74:0 75:0 76:0 77:0 78:1 79:0 80:0 81:0 82:0 83:0 84:0 85:0 86:0 87:0 88:0 89:0 90:0 91:0 92:0 93:0 94:0 95:0 96:0 97:0 98:1 99:0 100:0 101:0 102:0 103:0 104:0 105:0 106:0 107:0 108:0 109:0 110:0 111:1 112:0 113:0 114:0 115:0 116:0 117:0 118:0 119:0 120:0 121:0 122:0 123:1 124:0 125:0 126:0 127:0 128:0 129:0 130:0 131:0 132:0 133:0 134:0 135:0 136:0 137:0 138:0 139:0 140:0 141:1 142:0 143:0 144:0 145:0 146:0 147:0 148:0 149:0 150:0 151:0 152:0 153:0 154:0 155:0 156:0 157:0 158:0 159:0 160:0 161:0.0020000001 162:0.0020000001 163:0.001 164:0.001 165:0.001 166:0.0020000001 167:0.0020000001 168:0.003 169:0.61558902 170:0.31491712 171:0.12154696 172:0.066869304 173:0.29787233 174:0.32448378 175:0.20163831 176:0 177:0.29100001 178:0.022 179:0.0089999996 180:0.0080000004 181:0.013 182:0.13600001 183:0.94499999 184:0.97399998 185:1 186:1 187:1 188:1 189:1 190:3 191:3 192:3 #
10 1:0 2:0 3:0 4:0 5:0 6:0 7:0 8:0 9:0 10:0 11:0 12:0 13:0 14:0 15:0 16:0 17:1 18:0 19:0 20:0 21:0 22:0 23:0 24:0 25:0 26:0 27:0 28:0 29:0 30:1 31:0 32:0 33:0 34:0 35:0 36:0 37:0 38:0 39:0 40:0 41:0 42:0 43:0 44:0 45:0 46:0 47:0 48:0 49:1 50:0 51:0 52:0 53:0 54:0 55:0 56:0 57:0 58:0 59:0 60:0 61:0 62:0 63:0 64:0 65:1 66:0 67:0 68:0 69:0 70:0 71:0 72:0 73:0 74:0 75:0 76:0 77:0 78:0 79:0 80:0 81:0 82:0 83:0 84:0 85:1 86:0 87:0 88:0 89:0 90:0 91:0 92:0 93:0 94:0 95:0 96:0 97:0 98:0 99:0 100:0 101:0 102:0 103:0 104:0 105:0 106:0 107:0 108:0 109:0 110:0 111:0 112:0 113:1 114:0 115:0 116:0 117:0 118:0 119:0 120:0 121:1 122:0 123:0 124:0 125:0 126:0 127:0 128:0 129:0 130:0 131:0 132:0 133:0 134:0 135:0 136:0 137:0 138:0 139:0 140:0 141:0 142:0 143:0 144:0 145:0 146:0 147:0 148:0 149:0 150:0 151:0 152:0 153:0 154:0 155:0 156:1 157:0 158:0 159:0 160:0 161:0.001 162:0.001 163:0.001 164:0 165:0.003 166:0.0040000002 167:0.0080000004 168:0.027000001 169:0.045901638 170:0.031071983 171:0.12843224 172:0 173:0.1032316 174:0.054495912 175:0.11854361 176:0.43913713 177:0.13 178:0.025 179:0.013 180:0.02 181:0.075999998 182:0.13500001 183:0.96100003 184:0.73799998 185:3 186:3 187:3 188:3 189:3 190:1 191:1 192:1 #
8.2360040918268211385111499112099 1:1 2:0 3:0 4:0 5:0 6:0 7:0 8:0 9:0 10:0 11:0 12:0 13:0 14:0 15:0 16:0 17:0 18:0 19:0 20:0 21:0 22:0 23:0 24:0 25:0 26:0 27:0 28:0 29:0 30:1 31:0 32:0 33:0 34:0 35:0 36:0 37:0 38:0 39:0 40:0 41:0 42:0 43:0 44:0 45:1 46:0 47:0 48:0 49:0 50:0 51:0 52:0 53:0 54:0 55:0 56:0 57:0 58:0 59:0 60:0 61:0 62:0 63:0 64:0 65:0 66:0 67:0 68:0 69:0 70:0 71:0 72:0 73:0 74:0 75:0 76:0 77:1 78:0 79:0 80:0 81:0 82:0 83:0 84:0 85:0 86:0 87:0 88:0 89:0 90:0 91:0 92:0 93:0 94:0 95:0 96:0 97:0 98:0 99:0 100:1 101:0 102:0 103:0 104:1 105:0 106:0 107:0 108:0 109:0 110:0 111:0 112:0 113:0 114:0 115:0 116:0 117:0 118:0 119:0 120:0 121:0 122:0 123:0 124:0 125:0 126:1 127:0 128:0 129:0 130:0 131:0 132:0 133:0 134:0 135:0 136:0 137:0 138:0 139:0 140:0 141:0 142:0 143:0 144:0 145:0 146:0 147:0 148:0 149:0 150:0 151:0 152:1 153:0 154:0 155:0 156:0 157:0 158:0 159:0 160:0 161:0.001 162:0.001 163:0.001 164:0.001 165:0.0020000001 166:0.0020000001 167:0.003 168:0.0060000001 169:0 170:0 171:0 172:0.15081967 173:0.13513513 174:0.42427498 175:0.55618614 176:1.0271903 177:0.028999999 178:0.024 179:0.029999999 180:0.075999998 181:0.25600001 182:0.63700002 183:0.90200001 184:0.91299999 185:3 186:3 187:3 188:3 189:3 190:1 191:1 192:1 #
8.9995257353960269597337173763663 1:0 2:0 3:0 4:0 5:0 6:0 7:0 8:1 9:0 10:0 11:0 12:0 13:0 14:0 15:0 16:0 17:0 18:0 19:0 20:0 21:0 22:0 23:0 24:0 25:0 26:0 27:0 28:0 29:1 30:0 31:0 32:0 33:0 34:0 35:0 36:0 37:0 38:0 39:0 40:0 41:0 42:0 43:0 44:0 45:0 46:0 47:0 48:0 49:0 50:0 51:0 52:0 53:1 54:0 55:0 56:0 57:0 58:0 59:0 60:0 61:0 62:0 63:0 64:0 65:0 66:0 67:0 68:0 69:0 70:0 71:1 72:0 73:0 74:0 75:0 76:0 77:0 78:0 79:0 80:0 81:0 82:0 83:0 84:0 85:0 86:0 87:0 88:0 89:0 90:0 91:0 92:0 93:0 94:1 95:0 96:0 97:0 98:0 99:0 100:0 101:0 102:0 103:0 104:0 105:1 106:0 107:0 108:0 109:0 110:0 111:0 112:0 113:0 114:0 115:0 116:0 117:0 118:0 119:0 120:0 121:0 122:0 123:0 124:0 125:0 126:0 127:0 128:0 129:0 130:1 131:0 132:0 133:0 134:0 135:0 136:0 137:0 138:0 139:0 140:0 141:0 142:0 143:0 144:0 145:0 146:1 147:0 148:0 149:0 150:0 151:0 152:0 153:0 154:0 155:0 156:0 157:0 158:0 159:0 160:0 161:0.0049999999 162:0.0020000001 163:0.0040000002 164:0.014 165:0.011 166:0.013 167:0.0070000002 168:0.0060000001 169:0.47513813 170:0.4650133 171:0.48365122 172:0.45722714 173:0.4710145 174:0.30520648 175:0.19161056 176:0.35187286 177:0.81300002 178:0.82099998 179:0.86699998 180:0.73900002 181:0.426 182:0.32100001 183:0.67799997 184:0.92000002 185:3 186:3 187:3 188:3 189:3 190:1 191:1 192:1 #
-10 1:0 2:0 3:0 4:0 5:0 6:0 7:0 8:0 9:0 10:0 11:0 12:0 13:0 14:0 15:0 16:0 17:0 18:1 19:0 20:0 21:0 22:0 23:1 24:0 25:0 26:0 27:0 28:0 29:0 30:0 31:0 32:0 33:0 34:0 35:0 36:0 37:0 38:0 39:0 40:0 41:0 42:0 43:0 44:0 45:0 46:0 47:0 48:0 49:0 50:0 51:0 52:0 53:0 54:0 55:0 56:0 57:0 58:1 59:0 60:0 61:0 62:0 63:0 64:0 65:0 66:0 67:0 68:0 69:0 70:1 71:0 72:0 73:0 74:0 75:0 76:0 77:0 78:0 79:0 80:0 81:0 82:0 83:0 84:0 85:0 86:0 87:0 88:0 89:0 90:0 91:1 92:0 93:0 94:0 95:0 96:0 97:0 98:0 99:0 100:0 101:0 102:0 103:0 104:0 105:0 106:0 107:0 108:0 109:0 110:0 111:0 112:0 113:1 114:0 115:0 116:0 117:0 118:0 119:0 120:0 121:0 122:0 123:0 124:0 125:0 126:0 127:0 128:0 129:0 130:0 131:0 132:1 133:0 134:0 135:0 136:0 137:0 138:0 139:0 140:0 141:0 142:0 143:0 144:0 145:0 146:0 147:0 148:0 149:0 150:0 151:0 152:0 153:0 154:0 155:0 156:0 157:0 158:1 159:0 160:0 161:0.0020000001 162:0 163:0 164:0.001 165:0 166:0 167:0.001 168:0.001 169:0.0060790274 170:0.11972275 171:0.048632219 172:0.082858622 173:0.039331365 174:0.28610355 175:0.28398791 176:0.16413374 177:0.041000001 178:0.090999998 179:0.14399999 180:0.454 181:0.76499999 182:0.92699999 183:0.94499999 184:0.80599999 185:3 186:3 187:3 188:3 189:3 190:1 191:1 192:3 #
-10 1:0 2:0 3:0 4:0 5:0 6:0 7:0 8:0 9:0 10:0 11:0 12:0 13:0 14:0 15:0 16:0 17:1 18:0 19:0 20:0 21:0 22:0 23:0 24:0 25:0 26:0 27:0 28:0 29:0 30:0 31:0 32:0 33:0 34:0 35:0 36:0 37:0 38:1 39:0 40:0 41:0 42:0 43:0 44:0 45:0 46:0 47:0 48:0 49:0 50:0 51:1 52:0 53:0 54:0 55:0 56:0 57:0 58:0 59:0 60:0 61:0 62:0 63:0 64:0 65:0 66:0 67:0 68:0 69:0 70:0 71:0 72:0 73:0 74:0 75:0 76:0 77:1 78:0 79:0 80:0 81:0 82:0 83:0 84:0 85:0 86:0 87:0 88:0 89:0 90:0 91:1 92:0 93:0 94:0 95:0 96:0 97:0 98:0 99:0 100:0 101:0 102:0 103:0 104:0 105:0 106:1 107:0 108:0 109:0 110:0 111:0 112:0 113:0 114:0 115:0 116:0 117:0 118:0 119:0 120:0 121:0 122:0 123:0 124:0 125:0 126:0 127:0 128:0 129:0 130:0 131:0 132:0 133:0 134:0 135:0 136:1 137:0 138:0 139:0 140:0 141:0 142:0 143:1 144:0 145:0 146:0 147:0 148:0 149:0 150:0 151:0 152:0 153:0 154:0 155:0 156:0 157:0 158:0 159:0 160:0 161:0.0080000004 162:0.0049999999 163:0.003 164:0.0049999999 165:0.0049999999 166:0.0049999999 167:0.0060000001 168:0.0089999996 169:0.032786883 170:0.18844984 171:0.024582105 172:0.039344262 173:0.0098328413 174:0 175:0.1155624 176:0.28985506 177:0.16599999 178:0.098999999 179:0.123 180:0.461 181:0.74599999 182:0.685 183:0.787 184:0.92000002 185:3 186:3 187:3 188:3 189:3 190:1 191:1 192:3 #
-10 1:0 2:0 3:0 4:0 5:0 6:0 7:0 8:0 9:0 10:0 11:0 12:0 13:0 14:0 15:0 16:0 17:0 18:1 19:0 20:0 21:0 22:0 23:0 24:0 25:0 26:0 27:0 28:0 29:0 30:0 31:0 32:0 33:0 34:0 35:1 36:0 37:0 38:0 39:0 40:0 41:0 42:0 43:0 44:0 45:0 46:0 47:0 48:0 49:0 50:1 51:0 52:0 53:0 54:0 55:0 56:0 57:0 58:0 59:0 60:0 61:0 62:0 63:0 64:0 65:0 66:0 67:0 68:0 69:0 70:0 71:0 72:0 73:0 74:0 75:0 76:0 77:1 78:0 79:0 80:0 81:0 82:0 83:0 84:1 85:0 86:0 87:0 88:0 89:0 90:0 91:0 92:0 93:0 94:0 95:0 96:0 97:0 98:0 99:0 100:0 101:1 102:0 103:0 104:0 105:0 106:0 107:0 108:0 109:0 110:0 111:0 112:0 113:0 114:0 115:0 116:0 117:0 118:0 119:0 120:0 121:0 122:0 123:0 124:0 125:0 126:0 127:0 128:0 129:1 130:0 131:0 132:0 133:0 134:0 135:0 136:0 137:0 138:0 139:0 140:0 141:0 142:0 143:0 144:0 145:0 146:0 147:0 148:0 149:0 150:0 151:0 152:0 153:1 154:0 155:0 156:0 157:0 158:0 159:0 160:0 161:0.0040000002 162:0.003 163:0.0020000001 164:0.0080000004 165:0.0089999996 166:0.013 167:0.023 168:0.035 169:0.0060790274 170:0.359375 171:0.0051786639 172:0.26885247 173:0.39742213 174:0.016934801 175:0.35872453 176:0.83787465 177:0.0099999998 178:0.011 179:0.035 180:0.12800001 181:0.139 182:0.84399998 183:0.90899998 184:0.77499998 185:3 186:3 187:3 188:3 189:3 190:1 191:1 192:1 #
10 1:1 2:0 3:0 4:0 5:0 6:0 7:0 8:0 9:0 10:0 11:0 12:0 13:0 14:0 15:0 16:0 17:0 18:0 19:0 20:0 21:0 22:0 23:0 24:0 25:0 26:0 27:0 28:0 29:0 30:0 31:0 32:0 33:0 34:1 35:0 36:0 37:0 38:0 39:0 40:0 41:0 42:0 43:0 44:0 45:0 46:0 47:1 48:0 49:0 50:0 51:0 52:0 53:0 54:0 55:0 56:0 57:0 58:0 59:0 60:0 61:0 62:0 63:0 64:0 65:0 66:1 67:0 68:0 69:0 70:0 71:0 72:0 73:0 74:0 75:0 76:0 77:0 78:0 79:0 80:0 81:0 82:0 83:0 84:0 85:0 86:0 87:0 88:0 89:0 90:0 91:0 92:0 93:0 94:0 95:0 96:0 97:1 98:0 99:0 100:0 101:0 102:0 103:0 104:0 105:1 106:0 107:0 108:0 109:0 110:0 111:0 112:0 113:0 114:0 115:0 116:0 117:0 118:0 119:0 120:0 121:0 122:0 123:0 124:1 125:0 126:0 127:0 128:0 129:0 130:0 131:0 132:0 133:0 134:0 135:0 136:0 137:0 138:0 139:0 140:0 141:0 142:0 143:0 144:0 145:0 146:0 147:0 148:0 149:0 150:0 151:0 152:0 153:0 154:0 155:0 156:0 157:0 158:0 159:0 160:1 161:0.059 162:0.028000001 163:0.030999999 164:0.017999999 165:0.016000001 166:0.015 167:0.016000001 168:0.0060000001 177:0.90399998 178:0.94999999 179:0.93800002 180:0.91000003 181:0.75400001 182:0.192 183:0.22 184:0.064000003 #
10 1:0 2:0 3:0 4:0 5:0 6:0 7:1 8:0 9:0 10:0 11:0 12:0 13:0 14:0 15:0 16:0 17:0 18:0 19:0 20:0 21:0 22:0 23:0 24:0 25:0 26:0 27:0 28:0 29:0 30:0 31:0 32:0 33:0 34:0 35:1 36:0 37:0 38:0 39:0 40:0 41:0 42:0 43:0 44:0 45:0 46:0 47:0 48:1 49:0 50:0 51:0 52:0 53:0 54:0 55:0 56:0 57:0 58:0 59:0 60:0 61:0 62:1 63:0 64:0 65:0 66:0 67:0 68:0 69:0 70:0 71:0 72:0 73:0 74:0 75:0 76:0 77:0 78:0 79:0 80:0 81:0 82:0 83:0 84:0 85:0 86:0 87:0 88:0 89:0 90:0 91:0 92:0 93:0 94:0 95:0 96:1 97:0 98:0 99:0 100:0 101:0 102:0 103:0 104:0 105:1 106:0 107:0 108:0 109:0 110:0 111:0 112:0 113:0 114:0 115:0 116:0 117:0 118:0 119:0 120:0 121:0 122:0 123:0 124:1 125:0 126:0 127:0 128:0 129:0 130:0 131:0 132:0 133:0 134:0 135:0 136:0 137:0 138:0 139:0 140:0 141:0 142:0 143:0 144:1 145:0 146:0 147:0 148:0 149:0 150:0 151:0 152:0 153:0 154:0 155:0 156:0 157:0 158:0 159:0 160:0 161:0.052000001 162:0.063000001 163:0.102 164:0.106 165:0.106 166:0.066 167:0.097999997 168:0.077 177:0.63099998 178:0.63800001 179:0.64999998 180:0.76800001 181:0.91100001 182:0.052000001 183:0.052999999 184:0.048999999 #
10 1:0 2:0 3:0 4:0 5:0 6:0 7:0 8:0 9:0 10:0 11:0 12:0 13:0 14:1 15:0 16:0 17:0 18:0 19:0 20:0 21:0 22:0 23:0 24:0 25:0 26:0 27:0 28:0 29:0 30:0 31:0 32:1 33:0 34:0 35:0 36:0 37:0 38:0 39:0 40:0 41:0 42:0 43:0 44:0 45:0 46:1 47:0 48:0 49:0 50:0 51:0 52:0 53:0 54:0 55:0 56:0 57:0 58:0 59:0 60:0 61:0 62:0 63:0 64:0 65:0 66:0 67:0 68:0 69:0 70:1 71:0 72:0 73:0 74:0 75:0 76:0 77:0 78:0 79:0 80:0 81:0 82:0 83:0 84:0 85:0 86:0 87:0 88:0 89:0 90:0 91:0 92:0 93:0 94:0 95:0 96:1 97:0 98:0 99:0 100:0 101:0 102:0 103:0 104:1 105:0 106:0 107:0 108:0 109:0 110:0 111:0 112:0 113:0 114:0 115:0 116:0 117:0 118:0 119:0 120:0 121:0 122:0 123:1 124:0 125:0 126:0 127:0 128:0 129:0 130:0 131:0 132:0 133:0 134:0 135:0 136:0 137:0 138:0 139:0 140:0 141:0 142:0 143:0 144:1 145:0 146:0 147:0 148:0 149:0 150:0 151:0 152:0 153:0 154:0 155:0 156:0 157:0 158:0 159:0 160:0 161:0.213 162:0.26199999 163:0.36300001 164:0.204 165:0.15700001 166:0.273 167:0.26800001 168:0.109 177:0.125 178:0.685 179:0.89899999 180:0.88999999 181:0.86799997 182:0.169 183:0.26499999 184:0.13600001 #
10 1:0 2:0 3:0 4:0 5:1 6:0 7:0 8:0 9:0 10:0 11:0 12:0 13:0 14:0 15:0 16:0 17:0 18:0 19:0 20:0 21:0 22:0 23:0 24:0 25:0 26:1 27:0 28:0 29:0 30:0 31:0 32:0 33:0 34:0 35:0 36:0 37:0 38:0 39:0 40:0 41:0 42:0 43:0 44:0 45:0 46:0 47:0 48:0 49:0 50:0 51:0 52:0 53:0 54:0 55:0 56:0 57:0 58:1 59:0 60:0 61:0 62:0 63:0 64:0 65:0 66:0 67:0 68:0 69:0 70:0 71:0 72:1 73:0 74:0 75:0 76:0 77:0 78:0 79:0 80:0 81:0 82:0 83:0 84:0 85:0 86:0 87:0 88:0 89:0 90:0 91:0 92:1 93:0 94:0 95:0 96:0 97:0 98:0 99:0 100:0 101:1 102:0 103:0 104:0 105:0 106:0 107:0 108:0 109:0 110:0 111:0 112:0 113:0 114:0 115:0 116:0 117:0 118:0 119:0 120:0 121:0 122:0 123:0 124:0 125:0 126:0 127:0 128:0 129:0 130:0 131:0 132:0 133:0 134:0 135:0 136:0 137:0 138:1 139:0 140:0 141:0 142:0 143:0 144:0 145:0 146:0 147:0 148:0 149:0 150:0 151:0 152:0 153:0 154:0 155:0 156:0 157:0 158:0 159:0 160:1 161:0.021 162:0.035 163:0.090000004 164:0.064999998 165:0.085000001 166:0.131 167:0.048999999 168:0.034000002 169:0.50718135 170:0.49943247 171:0.80243158 172:0.73111784 173:0.27794561 174:0.22015241 175:0.054711245 176:0.63766891 177:0.40900001 178:0.92799997 179:0.95700002 180:0.93599999 181:0.89300001 182:0.88099998 183:0.852 184:0.84200001 185:1 186:1 187:1 188:1 189:1 190:2 191:2 192:2 #
-10 1:0 2:0 3:0 4:0 5:0 6:0 7:0 8:1 9:0 10:0 11:0 12:0 13:0 14:0 15:0 16:0 17:0 18:0 19:0 20:0 21:1 22:0 23:0 24:0 25:0 26:0 27:0 28:0 29:0 30:0 31:0 32:0 33:0 34:0 35:0 36:0 37:0 38:0 39:0 40:0 41:0 42:0 43:0 44:1 45:0 46:0 47:0 48:0 49:0 50:0 51:0 52:0 53:0 54:0 55:0 56:0 57:0 58:0 59:0 60:0 61:0 62:0 63:0 64:0 65:0 66:0 67:0 68:0 69:0 70:1 71:0 72:0 73:0 74:0 75:0 76:0 77:0 78:0 79:0 80:0 81:0 82:0 83:0 84:0 85:0 86:0 87:0 88:0 89:0 90:0 91:0 92:0 93:0 94:1 95:0 96:0 97:0 98:0 99:0 100:0 101:0 102:0 103:1 104:0 105:0 106:0 107:0 108:0 109:0 110:0 111:0 112:0 113:0 114:0 115:0 116:0 117:0 118:0 119:0 120:0 121:0 122:1 123:0 124:0 125:0 126:0 127:0 128:0 129:0 130:0 131:0 132:0 133:0 134:0 135:0 136:0 137:0 138:0 139:0 140:0 141:0 142:0 143:0 144:1 145:0 146:0 147:0 148:0 149:0 150:0 151:0 152:0 153:0 154:0 155:0 156:0 157:0 158:0 159:0 160:0 161:0.011 162:0.0080000004 163:0.0089999996 164:0.0040000002 165:0.0020000001 166:0.001 167:0.001 168:0.0020000001 169:0.27624309 170:0.46570703 171:0.13426423 172:0.0051786639 173:0.58488613 174:0.56710774 175:0 176:0.18796992 177:0.012 178:0.052000001 179:0.086999997 180:0.23800001 181:0.82200003 182:0.83999997 183:0.92900002 184:0.91000003 185:2 186:2 187:2 188:2 189:1 190:1 191:1 192:1 #
-10 1:0 2:0 3:0 4:0 5:0 6:0 7:0 8:0 9:0 10:0 11:0 12:0 13:1 14:0 15:0 16:0 17:0 18:0 19:0 20:0 21:0 22:0 23:0 24:0 25:0 26:0 27:0 28:0 29:0 30:1 31:0 32:0 33:0 34:0 35:0 36:0 37:0 38:0 39:0 40:0 41:0 42:0 43:0 44:0 45:0 46:0 47:0 48:0 49:0 50:0 51:0 52:0 53:1 54:0 55:0 56:0 57:0 58:0 59:0 60:0 61:0 62:0 63:0 64:0 65:0 66:1 67:0 68:0 69:0 70:0 71:0 72:0 73:0 74:0 75:0 76:0 77:0 78:0 79:0 80:0 81:0 82:0 83:0 84:0 85:0 86:0 87:0 88:0 89:1 90:0 91:0 92:0 93:0 94:0 95:0 96:0 97:0 98:0 99:0 100:0 101:0 102:0 103:0 104:0 105:0 106:0 107:0 108:0 109:0 110:1 111:0 112:0 113:0 114:0 115:0 116:0 117:0 118:0 119:0 120:0 121:0 122:0 123:0 124:0 125:0 126:0 127:0 128:0 129:0 130:0 131:0 132:0 133:1 134:0 135:0 136:0 137:0 138:0 139:0 140:0 141:0 142:0 143:0 144:0 145:0 146:0 147:0 148:0 149:1 150:0 151:0 152:0 153:0 154:0 155:0 156:0 157:0 158:0 159:0 160:0 161:0.94599998 162:0.93599999 163:0.93599999 164:0.89899999 165:0.935 166:0.90899998 167:0.90200001 168:0.88 177:0.616 178:0.81999999 179:0.83499998 180:0.787 181:0.73400003 182:0.74000001 183:0.755 184:0.76599997 #
10 1:0 2:0 3:0 4:0 5:0 6:0 7:0 8:0 9:0 10:1 11:0 12:0 13:0 14:0 15:0 16:0 17:0 18:0 19:0 20:0 21:1 22:0 23:0 24:0 25:0 26:0 27:0 28:0 29:0 30:0 31:0 32:0 33:0 34:0 35:0 36:0 37:0 38:0 39:0 40:0 41:1 42:0 43:0 44:0 45:0 46:0 47:0 48:0 49:0 50:0 51:0 52:0 53:0 54:0 55:0 56:0 57:0 58:0 59:0 60:0 61:1 62:0 63:0 64:0 65:0 66:0 67:0 68:0 69:0 70:0 71:0 72:0 73:0 74:0 75:0 76:0 77:0 78:0 79:0 80:0 81:0 82:0 83:0 84:0 85:0 86:1 87:0 88:0 89:0 90:0 91:0 92:0 93:0 94:0 95:0 96:0 97:0 98:0 99:0 100:0 101:0 102:0 103:0 104:0 105:0 106:0 107:0 108:0 109:0 110:0 111:0 112:0 113:0 114:0 115:0 116:0 117:0 118:0 119:0 120:1 121:0 122:0 123:1 124:0 125:0 126:0 127:0 128:0 129:0 130:0 131:0 132:0 133:0 134:0 135:0 136:0 137:0 138:0 139:0 140:0 141:0 142:0 143:0 144:0 145:0 146:0 147:0 148:0 149:0 150:0 151:0 152:0 153:0 154:0 155:0 156:0 157:0 158:1 159:0 160:0 161:0.0020000001 162:0.001 163:0.003 164:0.0080000004 165:0.0080000004 166:0.0099999998 167:0.0089999996 168:0.0060000001 169:0.031071983 170:0.23708722 171:0.75359863 172:0.80440307 173:0.80590236 174:0.30827704 175:0.51669818 176:0.16413374 177:0.030999999 178:0.11 179:0.54699999 180:0.86199999 181:0.89600003 182:0.77100003 183:0.63300002 184:0.50700003 185:1 186:1 187:1 188:1 189:1 190:1 191:1 192:1 #
10 1:0 2:0 3:0 4:0 5:0 6:1 7:0 8:0 9:0 10:0 11:0 12:0 13:0 14:0 15:0 16:0 17:0 18:0 19:0 20:0 21:0 22:0 23:0 24:0 25:0 26:0 27:0 28:0 29:1 30:0 31:0 32:0 33:0 34:0 35:0 36:0 37:0 38:0 39:0 40:0 41:0 42:0 43:0 44:0 45:0 46:0 47:0 48:0 49:0 50:0 51:0 52:0 53:0 54:0 55:0 56:0 57:0 58:1 59:0 60:0 61:0 62:0 63:0 64:0 65:0 66:0 67:0 68:0 69:1 70:0 71:0 72:0 73:0 74:0 75:0 76:0 77:0 78:0 79:0 80:0 81:0 82:0 83:0 84:1 85:0 86:0 87:0 88:0 89:0 90:0 91:0 92:0 93:0 94:0 95:0 96:0 97:0 98:0 99:0 100:0 101:0 102:0 103:0 104:0 105:0 106:1 107:0 108:0 109:0 110:0 111:0 112:0 113:0 114:0 115:0 116:0 117:0 118:0 119:0 120:0 121:0 122:0 123:0 124:0 125:0 126:0 127:0 128:0 129:0 130:0 131:1 132:0 133:0 134:0 135:0 136:0 137:0 138:0 139:0 140:0 141:0 142:0 143:0 144:0 145:0 146:0 147:0 148:0 149:0 150:0 151:0 152:1 153:0 154:0 155:0 156:0 157:0 158:0 159:0 160:0 161:0.001 162:0.0020000001 163:0.0020000001 164:0.001 165:0.003 166:0.003 167:0.003 168:0.0080000004 169:0 170:0.38529673 171:0.066869304 172:0.4384411 173:0.78947371 174:0.022701476 175:0.26057032 176:0.64652568 177:0.075000003 178:0.104 179:0.12 180:0.133 181:0.119 182:0.84100002 183:0.052000001 184:0.045000002 185:3 186:3 187:3 188:3 189:3 190:1 191:2 192:2 #
6.5072357984634772165577487612609 1:0 2:0 3:0 4:0 5:0 6:0 7:0 8:0 9:0 10:0 11:1 12:0 13:0 14:0 15:0 16:0 17:0 18:0 19:0 20:0 21:0 22:0 23:0 24:0 25:0 26:1 27:0 28:0 29:0 30:0 31:0 32:0 33:0 34:0 35:0 36:0 37:0 38:0 39:0 40:0 41:0 42:0 43:0 44:0 45:0 46:0 47:0 48:0 49:0 50:1 51:0 52:0 53:0 54:0 55:0 56:0 57:0 58:0 59:0 60:0 61:0 62:0 63:1 64:0 65:0 66:0 67:0 68:0 69:0 70:0 71:0 72:0 73:0 74:0 75:0 76:0 77:0 78:0 79:0 80:0 81:0 82:1 83:0 84:0 85:0 86:0 87:0 88:0 89:0 90:0 91:0 92:0 93:0 94:0 95:0 96:0 97:0 98:0 99:0 100:0 101:0 102:0 103:0 104:0 105:0 106:1 107:0 108:0 109:0 110:0 111:0 112:0 113:0 114:0 115:0 116:0 117:0 118:0 119:0 120:0 121:0 122:0 123:0 124:0 125:0 126:0 127:0 128:0 129:0 130:0 131:0 132:0 133:1 134:0 135:0 136:0 137:0 138:0 139:0 140:0 141:0 142:0 143:0 144:1 145:0 146:0 147:0 148:0 149:0 150:0 151:0 152:0 153:0 154:0 155:0 156:0 157:0 158:0 159:0 160:0 161:0.0049999999 162:0.0080000004 163:0.0060000001 164:0.003 165:0.0060000001 166:0.0060000001 167:0.0020000001 168:0.003 169:0.073746316 170:0.11350738 171:0.056965303 172:0.025204789 173:0.047912389 174:0.034052212 175:0.57901907 176:0.55316865 177:0.29300001 178:0.639 179:0.65499997 180:0.80299997 181:0.69599998 182:0.91900003 183:0.048 184:0.018999999 185:3 186:3 187:3 188:3 189:3 190:1 191:2 192:2 #
-10 1:0 2:0 3:0 4:0 5:0 6:0 7:0 8:0 9:0 10:1 11:0 12:0 13:0 14:0 15:0 16:0 17:0 18:0 19:0 20:0 21:0 22:0 23:0 24:0 25:0 26:0 27:0 28:0 29:0 30:0 31:1 32:0 33:0 34:0 35:0 36:0 37:0 38:0 39:0 40:0 41:0 42:0 43:0 44:0 45:0 46:0 47:0 48:0 49:0 50:0 51:0 52:0 53:0 54:0 55:0 56:0 57:0 58:1 59:0 60:0 61:0 62:0 63:0 64:1 65:0 66:0 67:0 68:0 69:0 70:0 71:0 72:0 73:0 74:0 75:0 76:0 77:0 78:0 79:0 80:0 81:1 82:0 83:0 84:0 85:0 86:0 87:0 88:0 89:0 90:0 91:0 92:0 93:0 94:0 95:0 96:0 97:0 98:0 99:0 100:0 101:0 102:0 103:0 104:0 105:0 106:0 107:0 108:0 109:0 110:0 111:0 112:0 113:0 114:0 115:0 116:1 117:0 118:0 119:0 120:0 121:0 122:0 123:0 124:0 125:0 126:0 127:0 128:0 129:0 130:0 131:0 132:0 133:1 134:0 135:0 136:0 137:0 138:0 139:0 140:0 141:0 142:0 143:0 144:0 145:0 146:0 147:0 148:0 149:0 150:0 151:0 152:0 153:0 154:0 155:1 156:0 157:0 158:0 159:0 160:0 161:0.0099999998 162:0.013 163:0.017000001 164:0.014 165:0.016000001 166:0.014 167:0.0089999996 168:0.011 169:0.31589851 170:0.29006884 171:0.17021276 172:0.52094519 173:0.22015241 174:0.26194146 175:0.4427793 176:0.453125 177:0.34400001 178:0.086999997 179:0.054000001 180:0.075999998 181:0.235 182:0.189 183:0.105 184:0.077 185:3 186:3 187:3 188:3 189:3 190:3 191:3 192:3 #
-10 1:1 2:0 3:0 4:0 5:0 6:0 7:0 8:0 9:0 10:0 11:0 12:0 13:0 14:0 15:0 16:0 17:0 18:0 19:0 20:0 21:0 22:0 23:0 24:0 25:0 26:0 27:0 28:0 29:0 30:0 31:0 32:0 33:0 34:0 35:1 36:0 37:0 38:0 39:0 40:0 41:0 42:0 43:0 44:0 45:0 46:0 47:0 48:0 49:0 50:0 51:0 52:0 53:0 54:0 55:0 56:0 57:0 58:1 59:0 60:0 61:0 62:0 63:0 64:0 65:0 66:0 67:0 68:0 69:0 70:0 71:0 72:0 73:0 74:0 75:0 76:0 77:1 78:0 79:0 80:0 81:0 82:0 83:0 84:0 85:0 86:0 87:0 88:0 89:1 90:0 91:0 92:0 93:0 94:0 95:0 96:0 97:0 98:0 99:0 100:0 101:0 102:0 103:0 104:0 105:0 106:0 107:0 108:0 109:0 110:0 111:0 112:0 113:0 114:0 115:0 116:0 117:0 118:1 119:0 120:0 121:0 122:0 123:0 124:0 125:0 126:0 127:0 128:0 129:0 130:1 131:0 132:0 133:0 134:0 135:0 136:0 137:0 138:0 139:0 140:0 141:0 142:0 143:0 144:0 145:0 146:1 147:0 148:0 149:0 150:0 151:0 152:0 153:0 154:0 155:0 156:0 157:0 158:0 159:0 160:0 161:0.0089999996 162:0.0070000002 163:0.0049999999 164:0.0040000002 165:0.003 166:0.0040000002 167:0.0070000002 168:0.011 169:0.0084674004 170:0.52734375 171:0.030395137 172:0.24918033 173:0.55358726 174:0.47416413 175:0.72501296 176:0.40862656 177:0.02 178:0.0080000004 179:0.0070000002 180:0.0099999998 181:0.012 182:0.048 183:0.37599999 184:0.79699999 185:3 186:3 187:3 188:3 189:3 190:3 191:3 192:3 #
10 1:0 2:0 3:0 4:0 5:0 6:0 7:0 8:0 9:0 10:1 11:0 12:0 13:0 14:0 15:0 16:0 17:0 18:0 19:0 20:0 21:0 22:0 23:0 24:0 25:0 26:1 27:0 28:0 29:0 30:0 31:0 32:0 33:0 34:0 35:0 36:0 37:0 38:0 39:0 40:0 41:0 42:0 43:0 44:0 45:0 46:0 47:0 48:0 49:0 50:0 51:0 52:0 53:0 54:0 55:0 56:1 57:0 58:0 59:0 60:0 61:0 62:0 63:0 64:0 65:0 66:0 67:0 68:0 69:0 70:0 71:0 72:0 73:0 74:0 75:1 76:0 77:0 78:0 79:0 80:0 81:0 82:0 83:0 84:0 85:0 86:0 87:0 88:0 89:0 90:0 91:0 92:1 93:0 94:0 95:0 96:0 97:0 98:0 99:0 100:0 101:0 102:0 103:0 104:0 105:0 106:0 107:0 108:0 109:0 110:0 111:0 112:0 113:0 114:0 115:0 116:1 117:0 118:0 119:0 120:0 121:0 122:0 123:0 124:0 125:0 126:0 127:0 128:0 129:0 130:0 131:0 132:0 133:1 134:0 135:0 136:0 137:0 138:0 139:0 140:0 141:0 142:0 143:0 144:0 145:0 146:1 147:0 148:0 149:0 150:0 151:0 152:0 153:0 154:0 155:0 156:0 157:0 158:0 159:0 160:0 161:0.161 162:0.125 163:0.177 164:0.20299999 165:0.257 166:0.235 167:0.23899999 168:0.29699999 169:0.65251166 170:0.32917139 171:0.6933744 172:0.44140625 173:0.83987916 174:0.68567026 175:0.89918256 176:0.5334847 177:0.53500003 178:0.72600001 179:0.79500002 180:0.80199999 181:0.83499998 182:0.847 183:0.69099998 184:0.375 185:1 186:1 187:1 188:1 189:1 190:1 191:1 192:1 #
10 1:0 2:0 3:0 4:0 5:0 6:0 7:0 8:0 9:0 10:0 11:0 12:0 13:0 14:0 15:0 16:0 17:0 18:0 19:0 20:1 21:0 22:0 23:0 24:0 25:0 26:0 27:0 28:0 29:0 30:0 31:0 32:0 33:0 34:1 35:0 36:0 37:0 38:0 39:0 40:0 41:0 42:0 43:0 44:0 45:0 46:0 47:0 48:0 49:0 50:0 51:0 52:0 53:0 54:1 55:0 56:0 57:0 58:0 59:0 60:0 61:0 62:0 63:0 64:0 65:0 66:0 67:0 68:0 69:0 70:0 71:0 72:1 73:0 74:0 75:0 76:0 77:0 78:0 79:0 80:0 81:0 82:0 83:0 84:0 85:0 86:0 87:0 88:0 89:0 90:0 91:0 92:0 93:0 94:0 95:0 96:0 97:0 98:0 99:0 100:1 101:0 102:0 103:0 104:0 105:0 106:0 107:0 108:0 109:0 110:0 111:0 112:0 113:0 114:1 115:0 116:0 117:0 118:0 119:0 120:0 121:0 122:0 123:0 124:0 125:0 126:0 127:0 128:0 129:0 130:0 131:0 132:1 133:0 134:0 135:0 136:0 137:0 138:0 139:0 140:0 141:0 142:0 143:0 144:0 145:0 146:0 147:0 148:0 149:0 150:0 151:0 152:0 153:0 154:0 155:0 156:1 157:0 158:0 159:0 160:0 161:0.85100001 162:0.83399999 163:0.86299998 164:0.875 165:0.85600001 166:0.89499998 167:0.89999998 168:0.93699998 177:0.92699999 178:0.93000001 179:0.87 180:0.81699997 181:0.778 182:0.76099998 183:0.79699999 184:0.84899998 #
10 1:0 2:0 3:0 4:0 5:0 6:0 7:0 8:0 9:0 10:0 11:0 12:0 13:0 14:1 15:0 16:0 17:0 18:0 19:0 20:0 21:0 22:0 23:0 24:0 25:0 26:0 27:0 28:0 29:0 30:0 31:0 32:0 33:0 34:0 35:0 36:0 37:0 38:0 39:1 40:0 41:0 42:0 43:0 44:0 45:0 46:0 47:0 48:1 49:0 50:0 51:0 52:0 53:0 54:0 55:0 56:0 57:0 58:0 59:0 60:0 61:0 62:0 63:0 64:0 65:0 66:0 67:0 68:0 69:0 70:0 71:0 72:0 73:0 74:0 75:1 76:0 77:0 78:0 79:0 80:0 81:0 82:0 83:0 84:0 85:0 86:0 87:0 88:0 89:0 90:0 91:1 92:0 93:0 94:0 95:0 96:0 97:0 98:0 99:0 100:0 101:0 102:0 103:0 104:0 105:0 106:0 107:0 108:0 109:1 110:0 111:0 112:0 113:0 114:0 115:0 116:0 117:0 118:0 119:0 120:0 121:0 122:0 123:0 124:0 125:0 126:0 127:0 128:0 129:0 130:0 131:0 132:0 133:0 134:0 135:0 136:0 137:1 138:0 139:0 140:0 141:0 142:0 143:0 144:0 145:0 146:1 147:0 148:0 149:0 150:0 151:0 152:0 153:0 154:0 155:0 156:0 157:0 158:0 159:0 160:0 161:0.013 162:0.0089999996 163:0.0070000002 164:0.0070000002 165:0.0049999999 166:0.0089999996 167:0.0070000002 168:0.016000001 169:0.77639753 170:0.69470525 171:0.29834256 172:0.2890625 173:0.61455262 174:0.70416296 175:0.27540985 176:0.49943247 177:0.373 178:0.176 179:0.046999998 180:0.037999999 181:0.13 182:0.26100001 183:0.736 184:0.96399999 185:2 186:2 187:2 188:2 189:2 190:2 191:2 192:1 #
10 1:0 2:0 3:0 4:0 5:0 6:0 7:0 8:0 9:0 10:0 11:0 12:0 13:1 14:0 15:0 16:0 17:0 18:0 19:0 20:0 21:0 22:0 23:0 24:0 25:0 26:0 27:0 28:0 29:0 30:0 31:0 32:0 33:1 34:0 35:0 36:0 37:0 38:0 39:0 40:0 41:0 42:0 43:0 44:0 45:0 46:0 47:0 48:0 49:0 50:1 51:0 52:0 53:0 54:0 55:0 56:0 57:0 58:0 59:0 60:0 61:0 62:0 63:0 64:0 65:0 66:0 67:0 68:0 69:0 70:0 71:0 72:0 73:0 74:0 75:0 76:0 77:1 78:0 79:0 80:0 81:0 82:0 83:0 84:0 85:0 86:0 87:0 88:0 89:0 90:0 91:0 92:0 93:0 94:1 95:0 96:0 97:0 98:0 99:0 100:0 101:0 102:0 103:0 104:0 105:0 106:0 107:0 108:0 109:0 110:0 111:0 112:0 113:0 114:1 115:0 116:0 117:0 118:0 119:0 120:0 121:0 122:0 123:0 124:0 125:0 126:0 127:0 128:0 129:0 130:0 131:0 132:0 133:0 134:1 135:0 136:0 137:0 138:0 139:0 140:0 141:1 142:0 143:0 144:0 145:0 146:0 147:0 148:0 149:0 150:0 151:0 152:0 153:0 154:0 155:0 156:0 157:0 158:0 159:0 160:0 161:0.29300001 162:0.36500001 163:0.28299999 164:0.34900001 165:0.41299999 166:0.479 167:0.50700003 168:0.44 177:0.89700001 178:0.85799998 179:0.78600001 180:0.64499998 181:0.73299998 182:0.25099999 183:0.219 184:0.185 #
-10 1:0 2:0 3:1 4:0 5:0 6:0 7:0 8:0 9:0 10:0 11:0 12:0 13:0 14:0 15:0 16:0 17:0 18:0 19:0 20:0 21:0 22:0 23:0 24:0 25:0 26:0 27:0 28:0 29:0 30:0 31:0 32:1 33:0 34:0 35:0 36:0 37:0 38:0 39:0 40:0 41:0 42:0 43:0 44:0 45:0 46:0 47:0 48:0 49:0 50:1 51:0 52:0 53:0 54:0 55:0 56:0 57:0 58:0 59:0 60:0 61:0 62:0 63:0 64:0 65:0 66:0 67:0 68:0 69:0 70:0 71:0 72:0 73:0 74:0 75:1 76:0 77:0 78:0 79:0 80:0 81:0 82:0 83:0 84:0 85:0 86:0 87:0 88:0 89:1 90:0 91:0 92:0 93:0 94:0 95:0 96:0 97:0 98:0 99:0 100:0 101:0 102:0 103:0 104:0 105:0 106:0 107:0 108:0 109:0 110:0 111:0 112:0 113:0 114:0 115:0 116:1 117:0 118:0 119:0 120:0 121:0 122:0 123:0 124:0 125:0 126:0 127:0 128:0 129:0 130:0 131:0 132:0 133:0 134:1 135:0 136:0 137:0 138:0 139:0 140:0 141:0 142:0 143:0 144:0 145:0 146:1 147:0 148:0 149:0 150:0 151:0 152:0 153:0 154:0 155:0 156:0 157:0 158:0 159:0 160:0 161:0.26800001 162:0.219 163:0.182 164:0.23 165:0.33199999 166:0.43700001 167:0.42399999 168:0.62800002 177:0.63200003 178:0.30599999 179:0.147 180:0.162 181:0.243 182:0.68699998 183:0.83700001 184:0.92699999 #
-3.782779503893047845508590398822 1:0 2:0 3:0 4:0 5:0 6:0 7:0 8:0 9:0 10:0 11:0 12:0 13:1 14:0 15:0 16:0 17:0 18:0 19:0 20:0 21:0 22:0 23:0 24:0 25:0 26:0 27:0 28:0 29:0 30:0 31:0 32:0 33:0 34:0 35:0 36:0 37:1 38:0 39:0 40:0 41:0 42:0 43:0 44:0 45:0 46:1 47:0 48:0 49:0 50:0 51:0 52:0 53:0 54:0 55:0 56:0 57:0 58:0 59:0 60:0 61:0 62:0 63:1 64:0 65:0 66:0 67:0 68:0 69:0 70:0 71:0 72:0 73:0 74:0 75:0 76:0 77:0 78:0 79:0 80:0 81:1 82:0 83:0 84:0 85:0 86:0 87:0 88:0 89:0 90:0 91:0 92:0 93:0 94:0 95:0 96:0 97:0 98:0 99:0 100:0 101:0 102:0 103:0 104:0 105:0 106:0 107:0 108:0 109:0 110:0 111:0 112:0 113:0 114:0 115:0 116:1 117:0 118:0 119:0 120:0 121:0 122:0 123:0 124:0 125:0 126:0 127:0 128:0 129:1 130:0 131:0 132:0 133:0 134:0 135:0 136:0 137:0 138:0 139:0 140:0 141:0 142:1 143:0 144:0 145:0 146:0 147:0 148:0 149:0 150:0 151:0 152:0 153:0 154:0 155:0 156:0 157:0 158:0 159:0 160:0 161:0.061000001 162:0.059 163:0.059999999 164:0.126 165:0.092 166:0.13600001 167:0.101 168:0.086999997 169:0.34059945 170:0.26885247 171:0.60158908 172:0.51669818 173:0.56731582 174:0.83204931 175:0.54472983 176:0.67077345 177:0.74900001 178:0.82200003 179:0.90899998 180:0.93699998 181:0.88599998 182:0.82300001 183:0.59100002 184:0.24699999 185:1 186:1 187:1 188:1 189:1 190:1 191:1 192:1 #
-10 1:0 2:0 3:0 4:0 5:0 6:0 7:0 8:1 9:0 10:0 11:0 12:0 13:0 14:0 15:0 16:0 17:0 18:0 19:0 20:0 21:0 22:0 23:0 24:0 25:0 26:0 27:0 28:0 29:0 30:0 31:0 32:1 33:0 34:0 35:0 36:0 37:0 38:0 39:0 40:0 41:0 42:0 43:0 44:0 45:0 46:0 47:0 48:0 49:0 50:0 51:0 52:1 53:0 54:0 55:0 56:0 57:0 58:0 59:0 60:0 61:0 62:0 63:0 64:0 65:0 66:0 67:0 68:0 69:1 70:0 71:0 72:0 73:0 74:0 75:0 76:0 77:0 78:0 79:0 80:0 81:0 82:0 83:0 84:0 85:0 86:0 87:0 88:0 89:1 90:0 91:0 92:0 93:0 94:0 95:0 96:0 97:0 98:0 99:0 100:0 101:0 102:0 103:0 104:0 105:0 106:0 107:0 108:0 109:0 110:0 111:0 112:0 113:0 114:0 115:0 116:1 117:0 118:0 119:0 120:0 121:0 122:0 123:0 124:0 125:0 126:0 127:0 128:0 129:0 130:0 131:0 132:0 133:0 134:0 135:0 136:0 137:0 138:1 139:0 140:0 141:0 142:0 143:0 144:0 145:0 146:0 147:0 148:0 149:0 150:0 151:0 152:0 153:0 154:0 155:0 156:0 157:1 158:0 159:0 160:0 161:0.32600001 162:0.51200002 163:0.51800001 164:0.56300002 165:0.191 166:0.175 167:0.086999997 168:0.075000003 177:0.81900001 178:0.88200003 179:0.92799997 180:0.93800002 181:0.85799998 182:0.89700001 183:0.034000002 184:0.0080000004 #
10 1:1 2:0 3:0 4:0 5:0 6:0 7:0 8:0 9:0 10:0 11:0 12:0 13:0 14:0 15:0 16:0 17:0 18:0 19:0 20:0 21:1 22:0 23:0 24:0 25:0 26:0 27:0 28:0 29:0 30:0 31:0 32:0 33:0 34:0 35:0 36:0 37:0 38:0 39:0 40:0 41:1 42:0 43:0 44:0 45:0 46:0 47:0 48:0 49:0 50:0 51:0 52:0 53:0 54:0 55:0 56:0 57:0 58:0 59:0 60:0 61:0 62:0 63:0 64:1 65:0 66:0 67:0 68:0 69:0 70:0 71:0 72:0 73:0 74:0 75:0 76:0 77:0 78:0 79:0 80:0 81:0 82:0 83:0 84:0 85:0 86:0 87:0 88:1 89:0 90:0 91:0 92:0 93:0 94:0 95:0 96:0 97:0 98:0 99:0 100:0 101:0 102:0 103:1 104:0 105:0 106:0 107:0 108:0 109:0 110:0 111:0 112:0 113:0 114:0 115:0 116:0 117:0 118:0 119:0 120:0 121:0 122:0 123:0 124:1 125:0 126:0 127:0 128:0 129:0 130:0 131:0 132:0 133:0 134:0 135:0 136:0 137:0 138:0 139:0 140:0 141:0 142:0 143:0 144:1 145:0 146:0 147:0 148:0 149:0 150:0 151:0 152:0 153:0 154:0 155:0 156:0 157:0 158:0 159:0 160:0 161:0.588 162:0.45500001 163:0.52899998 164:0.48899999 165:0.45699999 166:0.43700001 167:0.34799999 168:0.426 169:0.37256563 170:0.025402201 171:0.59271806 172:1.0204082 173:0.37016574 174:0.13232514 175:0.74113858 176:0.8968851 177:0.70099998 178:0.68300003 179:0.69400001 180:0.68699998 181:0.75199997 182:0.76200002 183:0.713 184:0.77999997 185:1 186:1 187:1 188:1 189:1 190:1 191:1 192:1 #
6.3991186567405460294821750721894 1:0 2:0 3:0 4:0 5:0 6:0 7:0 8:0 9:0 10:0 11:0 12:0 13:0 14:0 15:0 16:0 17:0 18:1 19:0 20:0 21:0 22:0 23:0 24:0 25:0 26:0 27:0 28:0 29:0 30:0 31:0 32:0 33:0 34:0 35:0 36:0 37:0 38:1 39:0 40:0 41:0 42:0 43:1 44:0 45:0 46:0 47:0 48:0 49:0 50:0 51:0 52:0 53:0 54:0 55:0 56:0 57:0 58:0 59:0 60:0 61:0 62:1 63:0 64:0 65:0 66:0 67:0 68:0 69:0 70:0 71:0 72:0 73:0 74:0 75:0 76:0 77:0 78:0 79:0 80:0 81:0 82:0 83:0 84:0 85:0 86:0 87:0 88:0 89:0 90:0 91:0 92:0 93:0 94:0 95:0 96:0 97:1 98:0 99:0 100:0 101:0 102:0 103:0 104:0 105:0 106:0 107:0 108:1 109:0 110:0 111:0 112:0 113:0 114:0 115:0 116:0 117:0 118:0 119:0 120:0 121:0 122:0 123:0 124:0 125:0 126:0 127:0 128:0 129:1 130:0 131:0 132:0 133:0 134:0 135:0 136:0 137:0 138:0 139:0 140:0 141:0 142:0 143:0 144:0 145:0 146:0 147:0 148:0 149:0 150:0 151:0 152:0 153:0 154:0 155:0 156:0 157:1 158:0 159:0 160:0 161:0.001 162:0.0020000001 163:0.0020000001 164:0.0040000002 165:0.0040000002 166:0.0020000001 167:0.0060000001 168:0.0070000002 169:0.17629179 170:0.52279633 171:0.45368621 172:0.10951403 173:0.33442622 174:0.12707183 175:0.23914969 176:0.091803275 177:0.13500001 178:0.039999999 179:0.035 180:0.028000001 181:0.028999999 182:0.052000001 183:0.1 184:0.20999999 185:3 186:3 187:3 188:3 189:3 190:3 191:3 192:1 #
-10 1:0 2:0 3:0 4:0 5:0 6:0 7:0 8:0 9:0 10:0 11:0 12:0 13:1 14:0 15:0 16:0 17:0 18:0 19:0 20:0 21:0 22:0 23:0 24:0 25:0 26:0 27:0 28:0 29:0 30:1 31:0 32:0 33:0 34:0 35:0 36:0 37:0 38:0 39:0 40:0 41:0 42:0 43:0 44:0 45:0 46:0 47:0 48:0 49:0 50:0 51:0 52:0 53:0 54:0 55:0 56:1 57:0 58:0 59:0 60:0 61:0 62:0 63:0 64:0 65:0 66:0 67:0 68:0 69:0 70:0 71:0 72:0 73:0 74:0 75:1 76:0 77:0 78:0 79:0 80:0 81:1 82:0 83:0 84:0 85:0 86:0 87:0 88:0 89:0 90:0 91:0 92:0 93:0 94:0 95:0 96:0 97:0 98:0 99:0 100:0 101:0 102:0 103:0 104:1 105:0 106:0 107:0 108:0 109:0 110:0 111:0 112:0 113:0 114:0 115:0 116:0 117:0 118:0 119:0 120:0 121:1 122:0 123:0 124:0 125:0 126:0 127:0 128:0 129:0 130:0 131:0 132:0 133:0 134:0 135:0 136:0 137:0 138:0 139:0 140:0 141:1 142:0 143:0 144:0 145:0 146:0 147:0 148:0 149:0 150:0 151:0 152:0 153:0 154:0 155:0 156:0 157:0 158:0 159:0 160:0 161:0.059 162:0.081 163:0.15899999 164:0.112 165:0.107 166:0.093000002 167:0.046 168:0.030999999 177:0.95599997 178:0.95700002 179:0.87400001 180:0.139 181:0.131 182:0.142 183:0.086000003 184:0.046 #
-10 1:1 2:0 3:0 4:0 5:0 6:0 7:0 8:0 9:0 10:0 11:0 12:0 13:0 14:0 15:0 16:0 17:0 18:0 19:0 20:0 21:0 22:0 23:0 24:0 25:0 26:0 27:0 28:0 29:0 30:0 31:0 32:0 33:0 34:0 35:0 36:0 37:1 38:0 39:0 40:0 41:0 42:0 43:0 44:0 45:0 46:0 47:0 48:0 49:0 50:1 51:0 52:0 53:0 54:0 55:0 56:0 57:0 58:0 59:0 60:0 61:0 62:0 63:0 64:1 65:0 66:0 67:0 68:0 69:0 70:0 71:0 72:0 73:0 74:0 75:0 76:0 77:0 78:0 79:0 80:0 81:0 82:0 83:0 84:0 85:0 86:0 87:0 88:1 89:0 90:0 91:0 92:0 93:0 94:0 95:0 96:0 97:0 98:0 99:0 100:0 101:0 102:0 103:1 104:0 105:0 106:0 107:0 108:0 109:0 110:0 111:0 112:0 113:0 114:0 115:0 116:0 117:0 118:0 119:0 120:0 121:0 122:0 123:0 124:0 125:0 126:0 127:0 128:0 129:0 130:0 131:0 132:0 133:0 134:0 135:0 136:1 137:0 138:0 139:0 140:0 141:0 142:0 143:0 144:0 145:0 146:0 147:0 148:0 149:0 150:1 151:0 152:0 153:0 154:0 155:0 156:0 157:0 158:0 159:0 160:0 161:0.106 162:0.046 163:0.024 164:0.026000001 165:0.015 166:0.0060000001 167:0.003 168:0.0020000001 169:0.084674008 170:0.6295082 171:0.036250647 172:0.71428573 173:0.055248618 174:0.48519218 175:0.47765794 176:0.025893319 177:0.248 178:0.101 179:0.056000002 180:0.059 181:0.093999997 182:0.17900001 183:0.175 184:0.23800001 185:3 186:3 187:3 188:3 189:3 190:3 191:3 192:3 #
-10 1:0 2:0 3:0 4:0 5:0 6:0 7:0 8:0 9:0 10:0 11:0 12:0 13:0 14:1 15:0 16:0 17:0 18:0 19:0 20:0 21:0 22:0 23:0 24:0 25:0 26:0 27:0 28:0 29:1 30:0 31:0 32:0 33:0 34:0 35:0 36:0 37:0 38:0 39:0 40:0 41:0 42:0 43:0 44:0 45:0 46:0 47:0 48:0 49:0 50:1 51:0 52:0 53:0 54:0 55:0 56:0 57:0 58:0 59:0 60:0 61:0 62:0 63:0 64:0 65:0 66:0 67:0 68:0 69:0 70:0 71:0 72:0 73:0 74:0 75:0 76:1 77:0 78:0 79:0 80:0 81:0 82:0 83:0 84:0 85:0 86:1 87:0 88:0 89:0 90:0 91:0 92:0 93:0 94:0 95:0 96:0 97:0 98:0 99:0 100:0 101:0 102:0 103:0 104:0 105:0 106:0 107:0 108:0 109:1 110:0 111:0 112:0 113:0 114:0 115:0 116:0 117:0 118:0 119:0 120:0 121:0 122:0 123:0 124:0 125:0 126:0 127:0 128:0 129:0 130:1 131:0 132:0 133:0 134:0 135:0 136:0 137:0 138:0 139:0 140:0 141:0 142:0 143:0 144:0 145:0 146:0 147:0 148:0 149:0 150:0 151:0 152:0 153:0 154:0 155:0 156:0 157:0 158:0 159:0 160:1 161:0.53500003 162:0.40799999 163:0.183 164:0.021 165:0.014 166:0.0089999996 167:0.003 168:0.0020000001 169:0.62629402 170:0.63330382 171:0.31071985 172:0.38520801 173:0 174:0.10628875 175:0.010357328 176:0.23648648 177:0.778 178:0.114 179:0.034000002 180:0.045000002 181:0.112 182:0.32800001 183:0.212 184:0.16599999 185:1 186:3 187:3 188:3 189:3 190:3 191:3 192:3 #
10 1:1 2:0 3:0 4:0 5:0 6:0 7:0 8:0 9:0 10:0 11:0 12:0 13:0 14:0 15:0 16:0 17:0 18:0 19:0 20:0 21:0 22:0 23:0 24:0 25:0 26:0 27:0 28:0 29:0 30:0 31:0 32:0 33:0 34:0 35:0 36:0 37:0 38:0 39:0 40:1 41:0 42:0 43:0 44:0 45:0 46:0 47:0 48:0 49:0 50:0 51:0 52:0 53:0 54:0 55:0 56:0 57:0 58:1 59:0 60:0 61:0 62:0 63:0 64:0 65:0 66:0 67:0 68:0 69:0 70:0 71:0 72:1 73:0 74:0 75:0 76:0 77:0 78:0 79:0 80:0 81:0 82:0 83:0 84:0 85:1 86:0 87:0 88:0 89:0 90:0 91:0 92:0 93:0 94:0 95:0 96:0 97:0 98:0 99:0 100:0 101:0 102:0 103:0 104:0 105:0 106:0 107:0 108:0 109:0 110:0 111:0 112:0 113:0 114:1 115:0 116:0 117:0 118:0 119:0 120:0 121:0 122:0 123:0 124:0 125:0 126:0 127:0 128:0 129:0 130:0 131:0 132:0 133:0 134:1 135:0 136:0 137:0 138:0 139:0 140:0 141:0 142:0 143:0 144:0 145:0 146:0 147:0 148:0 149:0 150:0 151:0 152:0 153:1 154:0 155:0 156:0 157:0 158:0 159:0 160:0 161:0.0040000002 162:0.0049999999 163:0.003 164:0.0020000001 165:0.001 166:0.001 167:0.0020000001 168:0.0020000001 169:0 170:0.14358108 171:0 172:0.15105741 173:0.035906643 174:0.52277434 175:0.51759833 176:0.4972752 177:0.20100001 178:0.052999999 179:0.046999998 180:0.206 181:0.303 182:0.91900003 183:0.958 184:0.022 185:3 186:3 187:3 188:3 189:3 190:1 191:1 192:2 #
10 1:1 2:0 3:0 4:0 5:0 6:0 7:0 8:0 9:0 10:0 11:0 12:0 13:0 14:0 15:0 16:0 17:0 18:0 19:0 20:0 21:0 22:0 23:0 24:0 25:0 26:1 27:0 28:0 29:0 30:0 31:0 32:0 33:0 34:0 35:0 36:0 37:0 38:0 39:0 40:0 41:0 42:0 43:0 44:0 45:0 46:0 47:0 48:0 49:0 50:0 51:0 52:0 53:0 54:0 55:0 56:1 57:0 58:0 59:0 60:0 61:0 62:0 63:0 64:0 65:1 66:0 67:0 68:0 69:0 70:0 71:0 72:0 73:0 74:0 75:0 76:0 77:0 78:0 79:0 80:0 81:0 82:0 83:0 84:0 85:0 86:1 87:0 88:0 89:0 90:0 91:0 92:0 93:0 94:0 95:0 96:0 97:0 98:0 99:0 100:0 101:0 102:0 103:0 104:0 105:0 106:1 107:0 108:0 109:0 110:0 111:0 112:0 113:0 114:0 115:0 116:0 117:0 118:0 119:0 120:0 121:1 122:0 123:0 124:0 125:0 126:0 127:0 128:0 129:0 130:0 131:0 132:0 133:0 134:0 135:0 136:0 137:0 138:0 139:0 140:0 141:0 142:0 143:0 144:0 145:0 146:1 147:0 148:0 149:0 150:0 151:0 152:0 153:0 154:0 155:0 156:0 157:0 158:0 159:0 160:0 161:0.61299998 162:0.639 163:0.64899999 164:0.72000003 165:0.792 166:0.84500003 167:0.85799998 168:0.79400003 177:0.801 178:0.80500001 179:0.83499998 180:0.85299999 181:0.85799998 182:0.82599998 183:0.79400003 184:0.83200002 #
10 1:0 2:0 3:0 4:0 5:0 6:0 7:0 8:0 9:0 10:1 11:0 12:0 13:0 14:0 15:0 16:0 17:0 18:0 19:0 20:0 21:1 22:0 23:0 24:0 25:0 26:0 27:0 28:0 29:0 30:0 31:0 32:0 33:0 34:0 35:0 36:0 37:0 38:0 39:0 40:0 41:0 42:0 43:0 44:0 45:0 46:0 47:0 48:0 49:0 50:0 51:1 52:0 53:0 54:0 55:0 56:0 57:0 58:0 59:0 60:0 61:0 62:0 63:0 64:0 65:0 66:1 67:0 68:0 69:0 70:0 71:0 72:0 73:0 74:0 75:0 76:0 77:0 78:0 79:0 80:0 81:0 82:0 83:0 84:0 85:0 86:1 87:0 88:0 89:0 90:0 91:0 92:0 93:0 94:0 95:0 96:0 97:0 98:0 99:0 100:0 101:0 102:0 103:0 104:0 105:0 106:1 107:0 108:0 109:0 110:0 111:0 112:0 113:0 114:0 115:0 116:0 117:0 118:0 119:0 120:0 121:0 122:0 123:0 124:0 125:0 126:1 127:0 128:0 129:0 130:0 131:0 132:0 133:0 134:0 135:0 136:0 137:0 138:0 139:0 140:0 141:0 142:0 143:0 144:0 145:0 146:1 147:0 148:0 149:0 150:0 151:0 152:0 153:0 154:0 155:0 156:0 157:0 158:0 159:0 160:0 161:0.40000001 162:0.51200002 163:0.58099997 164:0.60600001 165:0.37900001 166:0.48100001 167:0.50199997 168:0.486 177:0.60399997 178:0.63300002 179:0.676 180:0.81300002 181:0.86699998 182:0.88499999 183:0.89300001 184:0.861 #
10 1:0 2:0 3:0 4:0 5:0 6:0 7:0 8:0 9:0 10:0 11:0 12:0 13:0 14:0 15:0 16:0 17:1 18:0 19:0 20:0 21:1 22:0 23:0 24:0 25:0 26:0 27:0 28:0 29:0 30:0 31:0 32:0 33:0 34:0 35:0 36:0 37:0 38:0 39:0 40:0 41:0 42:0 43:0 44:0 45:0 46:0 47:0 48:0 49:0 50:0 51:0 52:0 53:0 54:0 55:0 56:0 57:1 58:0 59:0 60:0 61:0 62:0 63:0 64:0 65:0 66:0 67:0 68:0 69:0 70:0 71:0 72:0 73:0 74:0 75:0 76:0 77:0 78:1 79:0 80:0 81:1 82:0 83:0 84:0 85:0 86:0 87:0 88:0 89:0 90:0 91:0 92:0 93:0 94:0 95:0 96:0 97:0 98:0 99:0 100:0 101:0 102:0 103:0 104:1 105:0 106:0 107:0 108:0 109:0 110:0 111:0 112:0 113:0 114:0 115:0 116:0 117:0 118:0 119:0 120:0 121:0 122:0 123:0 124:0 125:0 126:0 127:0 128:0 129:0 130:0 131:0 132:0 133:0 134:1 135:0 136:0 137:0 138:0 139:0 140:0 141:0 142:0 143:0 144:0 145:0 146:1 147:0 148:0 149:0 150:0 151:0 152:0 153:0 154:0 155:0 156:0 157:0 158:0 159:0 160:0 161:0.82599998 162:0.77700001 163:0.79699999 164:0.78600001 165:0.74800003 166:0.60100001 167:0.498 168:0.56300002 177:0.79000002 178:0.75599998 179:0.75999999 180:0.745 181:0.72799999 182:0.64499998 183:0.69599998 184:0.73500001 #
10 1:0 2:0 3:0 4:0 5:0 6:0 7:0 8:0 9:0 10:0 11:1 12:0 13:0 14:0 15:0 16:0 17:0 18:0 19:0 20:0 21:0 22:0 23:0 24:0 25:0 26:0 27:0 28:0 29:0 30:0 31:0 32:0 33:0 34:0 35:0 36:0 37:0 38:1 39:0 40:0 41:0 42:0 43:0 44:0 45:0 46:1 47:0 48:0 49:0 50:0 51:0 52:0 53:0 54:0 55:0 56:0 57:0 58:0 59:0 60:0 61:0 62:0 63:0 64:0 65:0 66:0 67:0 68:0 69:0 70:0 71:1 72:0 73:0 74:0 75:0 76:0 77:0 78:0 79:0 80:0 81:0 82:0 83:0 84:0 85:0 86:1 87:0 88:0 89:0 90:0 91:0 92:0 93:0 94:0 95:0 96:0 97:0 98:0 99:0 100:0 101:0 102:0 103:0 104:0 105:0 106:0 107:0 108:0 109:0 110:0 111:0 112:0 113:0 114:1 115:0 116:0 117:0 118:0 119:0 120:0 121:0 122:0 123:0 124:0 125:0 126:0 127:0 128:0 129:1 130:0 131:0 132:0 133:0 134:0 135:0 136:0 137:0 138:0 139:0 140:0 141:0 142:0 143:1 144:0 145:0 146:0 147:0 148:0 149:0 150:0 151:0 152:0 153:0 154:0 155:0 156:0 157:0 158:0 159:0 160:0 161:0.050000001 162:0.055 163:0.064000003 164:0.025 165:0.016000001 166:0.015 167:0.012 168:0.017999999 169:0.17699115 170:0.40729484 171:0.80590236 172:0.26057032 173:0.56753689 174:0.74016565 175:0.4472985 176:0.63642091 177:0.15800001 178:0.308 179:0.69499999 180:0.81900001 181:0.847 182:0.847 183:0.76200002 184:0.65700001 185:2 186:2 187:2 188:2 189:1 190:1 191:1 192:1 #
-10 1:0 2:0 3:0 4:0 5:0 6:0 7:0 8:0 9:0 10:0 11:0 12:0 13:0 14:0 15:0 16:0 17:1 18:0 19:0 20:0 21:0 22:0 23:0 24:1 25:0 26:0 27:0 28:0 29:0 30:0 31:0 32:0 33:0 34:0 35:0 36:0 37:0 38:0 39:0 40:0 41:0 42:0 43:0 44:0 45:0 46:0 47:0 48:0 49:0 50:0 51:0 52:0 53:0 54:0 55:0 56:0 57:1 58:0 59:0 60:0 61:0 62:0 63:0 64:0 65:0 66:0 67:0 68:0 69:1 70:0 71:0 72:0 73:0 74:0 75:0 76:0 77:0 78:0 79:0 80:0 81:0 82:0 83:1 84:0 85:0 86:0 87:0 88:0 89:0 90:0 91:0 92:0 93:0 94:0 95:0 96:0 97:0 98:0 99:0 100:0 101:0 102:0 103:0 104:0 105:0 106:1 107:0 108:0 109:0 110:0 111:0 112:0 113:0 114:0 115:0 116:0 117:0 118:0 119:0 120:0 121:0 122:0 123:0 124:0 125:0 126:0 127:0 128:0 129:0 130:0 131:0 132:0 133:0 134:0 135:0 136:1 137:0 138:0 139:0 140:0 141:0 142:0 143:0 144:0 145:0 146:1 147:0 148:0 149:0 150:0 151:0 152:0 153:0 154:0 155:0 156:0 157:0 158:0 159:0 160:0 161:0.90200001 162:0.89200002 163:0.91900003 164:0.926 165:0.94800001 166:0.94999999 167:0.94599998 168:0.95099998 177:0.875 178:0.85100001 179:0.861 180:0.90200001 181:0.94199997 182:0.91799998 183:0.86299998 184:0.82200003 #
-10 1:0 2:0 3:0 4:0 5:0 6:0 7:0 8:0 9:0 10:1 11:0 12:0 13:0 14:0 15:0 16:0 17:0 18:0 19:0 20:0 21:0 22:0 23:0 24:0 25:0 26:0 27:0 28:1 29:0 30:0 31:0 32:0 33:0 34:0 35:0 36:0 37:0 38:0 39:0 40:0 41:0 42:0 43:0 44:0 45:0 46:0 47:0 48:0 49:0 50:0 51:0 52:1 53:0 54:0 55:0 56:0 57:0 58:0 59:0 60:0 61:1 62:0 63:0 64:0 65:0 66:0 67:0 68:0 69:0 70:0 71:0 72:0 73:0 74:0 75:0 76:0 77:0 78:0 79:0 80:0 81:0 82:0 83:0 84:0 85:0 86:0 87:0 88:0 89:0 90:0 91:0 92:1 93:0 94:0 95:0 96:0 97:0 98:0 99:0 100:0 101:0 102:0 103:0 104:0 105:0 106:0 107:0 108:0 109:0 110:0 111:1 112:0 113:0 114:0 115:0 116:0 117:0 118:0 119:0 120:0 121:0 122:0 123:0 124:0 125:0 126:0 127:0 128:0 129:0 130:0 131:1 132:0 133:0 134:0 135:0 136:0 137:0 138:0 139:0 140:0 141:0 142:0 143:0 144:0 145:0 146:0 147:0 148:0 149:0 150:0 151:0 152:0 153:0 154:0 155:0 156:0 157:0 158:1 159:0 160:0 161:0.003 162:0.0049999999 163:0.0070000002 164:0.0099999998 165:0.029999999 166:0.068000004 167:0.12899999 168:0.301 169:0.025893319 170:0.36464089 171:0.40483382 172:0.24555461 173:0.84592146 174:0.67846608 175:0.89970499 176:0.63221884 177:0.29800001 178:0.449 179:0.88999999 180:0.73500001 181:0.57499999 182:0.44400001 183:0.54799998 184:0.65799999 185:3 186:3 187:1 188:1 189:1 190:1 191:1 192:1 #
10 1:0 2:0 3:0 4:0 5:0 6:0 7:0 8:0 9:0 10:0 11:1 12:0 13:0 14:0 15:0 16:0 17:0 18:0 19:0 20:0 21:0 22:0 23:0 24:0 25:0 26:0 27:0 28:0 29:0 30:0 31:0 32:0 33:0 34:0 35:0 36:0 37:0 38:0 39:0 40:1 41:0 42:0 43:0 44:0 45:0 46:0 47:0 48:1 49:0 50:0 51:0 52:0 53:0 54:0 55:0 56:0 57:0 58:0 59:0 60:0 61:0 62:0 63:0 64:0 65:0 66:0 67:0 68:0 69:0 70:0 71:0 72:0 73:0 74:0 75:0 76:1 77:0 78:0 79:0 80:0 81:0 82:0 83:0 84:0 85:0 86:0 87:0 88:0 89:1 90:0 91:0 92:0 93:0 94:0 95:0 96:0 97:0 98:0 99:0 100:0 101:0 102:0 103:0 104:0 105:0 106:0 107:0 108:0 109:0 110:0 111:1 112:0 113:0 114:0 115:0 116:0 117:0 118:0 119:0 120:0 121:0 122:0 123:0 124:0 125:0 126:0 127:0 128:0 129:0 130:0 131:0 132:0 133:0 134:0 135:0 136:0 137:0 138:1 139:0 140:0 141:0 142:0 143:0 144:0 145:0 146:0 147:0 148:0 149:0 150:0 151:0 152:0 153:1 154:0 155:0 156:0 157:0 158:0 159:0 160:0 161:0.013 162:0.013 163:0.0099999998 164:0.015 165:0.021 166:0.045000002 167:0.074000001 168:0.083999999 169:0.014749262 170:0 171:0.033149172 172:0.023112481 173:0.23914969 174:0.18682399 175:0 176:0.41553134 177:0.015 178:0.021 179:0.090999998 180:0.38999999 181:0.505 182:0.71200001 183:0.113 184:0.271 185:3 186:3 187:3 188:3 189:3 190:3 191:3 192:3 #
10 1:0 2:0 3:0 4:0 5:0 6:0 7:0 8:1 9:0 10:0 11:0 12:0 13:0 14:0 15:0 16:0 17:0 18:0 19:0 20:0 21:0 22:0 23:0 24:0 25:0 26:0 27:0 28:0 29:0 30:0 31:0 32:0 33:0 34:0 35:0 36:1 37:0 38:0 39:0 40:0 41:1 42:0 43:0 44:0 45:0 46:0 47:0 48:0 49:0 50:0 51:0 52:0 53:0 54:0 55:0 56:0 57:0 58:0 59:0 60:0 61:0 62:0 63:0 64:0 65:0 66:0 67:0 68:0 69:0 70:1 71:0 72:0 73:0 74:0 75:0 76:0 77:0 78:0 79:0 80:0 81:0 82:0 83:0 84:0 85:0 86:0 87:0 88:1 89:0 90:0 91:0 92:0 93:0 94:0 95:0 96:0 97:0 98:0 99:0 100:0 101:0 102:0 103:0 104:0 105:0 106:0 107:0 108:0 109:0 110:0 111:0 112:0 113:0 114:0 115:0 116:0 117:0 118:1 119:0 120:0 121:0 122:0 123:0 124:0 125:0 126:1 127:0 128:0 129:0 130:0 131:0 132:0 133:0 134:0 135:0 136:0 137:0 138:0 139:0 140:0 141:0 142:0 143:0 144:0 145:1 146:0 147:0 148:0 149:0 150:0 151:0 152:0 153:0 154:0 155:0 156:0 157:0 158:0 159:0 160:0 161:0 162:0 163:0 164:0 165:0 166:0 167:0 168:0 169:0 170:0.077041604 171:0 172:0 173:0.0055248621 174:0.012158055 175:0.011350738 176:0.16157989 177:0.21799999 178:0.041000001 179:0.0089999996 180:0.0049999999 181:0.0080000004 182:0.02 183:0.017999999 184:0.050000001 185:3 186:3 187:3 188:3 189:3 190:3 191:3 192:3 #
10 1:0 2:0 3:0 4:0 5:0 6:0 7:0 8:0 9:1 10:0 11:0 12:0 13:0 14:0 15:0 16:0 17:0 18:0 19:0 20:0 21:0 22:0 23:0 24:0 25:0 26:0 27:0 28:1 29:0 30:0 31:0 32:0 33:0 34:0 35:0 36:0 37:0 38:0 39:0 40:0 41:0 42:0 43:0 44:1 45:0 46:0 47:0 48:0 49:0 50:0 51:0 52:0 53:0 54:0 55:0 56:0 57:0 58:0 59:0 60:0 61:0 62:0 63:0 64:0 65:0 66:0 67:0 68:0 69:0 70:0 71:0 72:0 73:0 74:0 75:0 76:0 77:0 78:1 79:0 80:0 81:0 82:0 83:0 84:0 85:0 86:0 87:0 88:1 89:0 90:0 91:0 92:0 93:0 94:0 95:0 96:0 97:0 98:0 99:0 100:0 101:0 102:0 103:0 104:1 105:0 106:0 107:0 108:0 109:0 110:0 111:0 112:0 113:0 114:0 115:0 116:0 117:0 118:0 119:0 120:0 121:0 122:0 123:0 124:0 125:0 126:0 127:0 128:1 129:0 130:0 131:0 132:0 133:0 134:0 135:0 136:0 137:0 138:0 139:0 140:0 141:0 142:0 143:0 144:0 145:0 146:0 147:0 148:0 149:0 150:0 151:1 152:0 153:0 154:0 155:0 156:0 157:0 158:0 159:0 160:0 161:0.001 162:0.001 163:0.001 164:0.001 165:0.0020000001 166:0.003 167:0.001 168:0.0049999999 169:0.59787422 170:0.044198897 171:0.42964554 172:0.38297874 173:0.10497238 174:0.48872182 175:0.2044199 176:0.30481809 177:0.90499997 178:0.17200001 179:0.044 180:0.028000001 181:0.021 182:0.050000001 183:0.16500001 184:0.19499999 185:1 186:3 187:3 188:3 189:3 190:3 191:3 192:3 #
8.9734696126181283659661858109757 1:1 2:0 3:0 4:0 5:0 6:0 7:0 8:0 9:0 10:0 11:0 12:0 13:0 14:0 15:0 16:0 17:0 18:0 19:0 20:0 21:0 22:0 23:0 24:0 25:0 26:0 27:0 28:0 29:0 30:0 31:0 32:0 33:0 34:1 35:0 36:0 37:0 38:0 39:0 40:0 41:0 42:0 43:0 44:0 45:0 46:0 47:0 48:0 49:0 50:0 51:0 52:0 53:0 54:0 55:0 56:0 57:0 58:1 59:0 60:0 61:1 62:0 63:0 64:0 65:0 66:0 67:0 68:0 69:0 70:0 71:0 72:0 73:0 74:0 75:0 76:0 77:0 78:0 79:0 80:0 81:0 82:0 83:0 84:0 85:0 86:0 87:0 88:0 89:0 90:0 91:0 92:0 93:0 94:0 95:0 96:0 97:1 98:0 99:0 100:0 101:0 102:0 103:0 104:0 105:0 106:0 107:0 108:1 109:0 110:0 111:0 112:0 113:0 114:0 115:0 116:0 117:0 118:0 119:0 120:0 121:0 122:0 123:0 124:0 125:0 126:0 127:0 128:0 129:0 130:0 131:0 132:0 133:0 134:0 135:0 136:1 137:0 138:0 139:0 140:0 141:1 142:0 143:0 144:0 145:0 146:0 147:0 148:0 149:0 150:0 151:0 152:0 153:0 154:0 155:0 156:0 157:0 158:0 159:0 160:0 161:0.024 162:0.018999999 163:0.023 164:0.022 165:0.024 166:0.028999999 167:0.033 168:0.018999999 169:0.17781541 170:0.49689442 171:0.012158055 172:0 173:0.1704918 174:0.28729281 175:0.2311248 176:0.025402201 177:0.126 178:0.145 179:0.093999997 180:0.107 181:0.112 182:0.13500001 183:0.249 184:0.55000001 185:2 186:2 187:2 188:2 189:2 190:2 191:1 192:1 #
-10 1:0 2:0 3:0 4:0 5:0 6:0 7:0 8:0 9:0 10:0 11:0 12:0 13:0 14:0 15:0 16:0 17:0 18:1 19:0 20:0 21:0 22:0 23:0 24:0 25:0 26:0 27:0 28:0 29:0 30:0 31:0 32:0 33:0 34:0 35:0 36:0 37:1 38:0 39:0 40:0 41:0 42:1 43:0 44:0 45:0 46:0 47:0 48:0 49:0 50:0 51:0 52:0 53:0 54:0 55:0 56:0 57:0 58:0 59:0 60:0 61:0 62:0 63:0 64:0 65:0 66:0 67:0 68:0 69:0 70:0 71:0 72:1 73:0 74:0 75:0 76:0 77:0 78:0 79:0 80:0 81:0 82:0 83:0 84:0 85:0 86:0 87:0 88:1 89:0 90:0 91:0 92:0 93:0 94:0 95:0 96:0 97:0 98:0 99:0 100:0 101:0 102:0 103:0 104:0 105:1 106:0 107:0 108:0 109:0 110:0 111:0 112:0 113:0 114:0 115:0 116:0 117:0 118:0 119:0 120:0 121:0 122:0 123:0 124:0 125:0 126:0 127:0 128:1 129:0 130:0 131:0 132:0 133:0 134:0 135:0 136:0 137:0 138:0 139:0 140:0 141:0 142:0 143:0 144:0 145:0 146:0 147:0 148:0 149:0 150:0 151:0 152:1 153:0 154:0 155:0 156:0 157:0 158:0 159:0 160:0 161:0 162:0 163:0 164:0 165:0 166:0 167:0 168:0.001 169:0.012158055 170:0.13114753 171:0.034223136 172:0.10271903 173:0.060773481 174:0.23788151 175:0.0055248621 176:0.066465259 177:0.017999999 178:0.012 179:0.016000001 180:0.024 181:0.013 182:0.0089999996 183:0.011 184:0.02 185:3 186:3 187:3 188:3 189:3 190:3 191:3 192:3 #
-10 1:0 2:0 3:0 4:0 5:0 6:0 7:1 8:0 9:0 10:0 11:0 12:0 13:0 14:0 15:0 16:0 17:0 18:0 19:0 20:0 21:1 22:0 23:0 24:0 25:0 26:0 27:0 28:0 29:0 30:0 31:0 32:0 33:0 34:0 35:0 36:0 37:0 38:0 39:0 40:0 41:0 42:0 43:0 44:0 45:0 46:0 47:0 48:0 49:0 50:0 51:1 52:0 53:0 54:0 55:0 56:0 57:0 58:0 59:0 60:0 61:0 62:0 63:0 64:0 65:0 66:0 67:0 68:0 69:0 70:0 71:0 72:0 73:0 74:0 75:0 76:0 77:1 78:0 79:0 80:0 81:0 82:0 83:0 84:0 85:1 86:0 87:0 88:0 89:0 90:0 91:0 92:0 93:0 94:0 95:0 96:0 97:0 98:0 99:0 100:0 101:0 102:0 103:0 104:0 105:0 106:0 107:0 108:0 109:0 110:0 111:0 112:0 113:0 114:0 115:0 116:0 117:1 118:0 119:0 120:0 121:1 122:0 123:0 124:0 125:0 126:0 127:0 128:0 129:0 130:0 131:0 132:0 133:0 134:0 135:0 136:0 137:0 138:0 139:0 140:0 141:0 142:0 143:0 144:0 145:0 146:0 147:0 148:0 149:0 150:0 151:0 152:0 153:0 154:0 155:0 156:0 157:0 158:1 159:0 160:0 161:0.0080000004 162:0.0040000002 163:0.0020000001 164:0.003 165:0.001 166:0.0020000001 167:0.001 168:0.001 169:0.019753087 170:0 171:0.014749262 172:0 173:0 174:0.019672131 175:0 176:0.0060790274 177:0.39899999 178:0.237 179:0.037 180:0.013 181:0.012 182:0.02 183:0.068000004 184:0.123 185:3 186:3 187:3 188:3 189:3 190:3 191:3 192:3 #
-10 1:0 2:0 3:0 4:0 5:0 6:0 7:0 8:0 9:0 10:0 11:0 12:0 13:0 14:0 15:0 16:0 17:0 18:1 19:0 20:0 21:0 22:0 23:0 24:0 25:0 26:0 27:0 28:0 29:0 30:0 31:0 32:1 33:0 34:0 35:0 36:0 37:0 38:0 39:0 40:0 41:0 42:0 43:0 44:0 45:0 46:0 47:0 48:0 49:0 50:0 51:0 52:0 53:0 54:0 55:0 56:0 57:1 58:0 59:0 60:0 61:0 62:0 63:0 64:0 65:1 66:0 67:0 68:0 69:0 70:0 71:0 72:0 73:0 74:0 75:0 76:0 77:0 78:0 79:0 80:0 81:0 82:0 83:0 84:0 85:0 86:0 87:0 88:0 89:0 90:0 91:0 92:0 93:0 94:0 95:0 96:1 97:0 98:0 99:0 100:0 101:0 102:0 103:0 104:0 105:0 106:0 107:0 108:0 109:0 110:0 111:0 112:0 113:1 114:0 115:0 116:0 117:0 118:0 119:0 120:0 121:0 122:0 123:0 124:1 125:0 126:0 127:0 128:0 129:0 130:0 131:0 132:0 133:0 134:0 135:0 136:0 137:0 138:0 139:0 140:0 141:0 142:0 143:0 144:0 145:0 146:1 147:0 148:0 149:0 150:0 151:0 152:0 153:0 154:0 155:0 156:0 157:0 158:0 159:0 160:0 161:0.026000001 162:0.024 163:0.013 164:0.0070000002 165:0.0020000001 166:0.003 167:0.003 168:0.001 169:0.15197569 170:0.41691843 171:0.20983607 172:0.66876119 173:0.069337443 174:0.97411442 175:0.698174 176:0.64699203 177:0.74599999 178:0.333 179:0.17900001 180:0.067000002 181:0.94400001 182:0.95899999 183:0.96600002 184:0.85100001 185:1 186:1 187:1 188:3 189:1 190:1 191:1 192:1 #
10 1:0 2:0 3:0 4:0 5:0 6:0 7:0 8:0 9:0 10:0 11:0 12:0 13:0 14:0 15:0 16:0 17:0 18:1 19:0 20:0 21:0 22:0 23:0 24:0 25:0 26:1 27:0 28:0 29:0 30:0 31:0 32:0 33:0 34:0 35:0 36:0 37:0 38:0 39:0 40:0 41:1 42:0 43:0 44:0 45:0 46:0 47:0 48:0 49:0 50:0 51:0 52:0 53:0 54:0 55:0 56:0 57:0 58:0 59:0 60:0 61:1 62:0 63:0 64:0 65:0 66:0 67:0 68:0 69:0 70:0 71:0 72:0 73:0 74:0 75:0 76:0 77:0 78:0 79:0 80:0 81:0 82:0 83:0 84:0 85:0 86:0 87:0 88:0 89:0 90:0 91:0 92:0 93:0 94:0 95:0 96:1 97:0 98:0 99:0 100:0 101:1 102:0 103:0 104:0 105:0 106:0 107:0 108:0 109:0 110:0 111:0 112:0 113:0 114:0 115:0 116:0 117:0 118:0 119:0 120:0 121:0 122:0 123:0 124:0 125:0 126:0 127:0 128:0 129:0 130:0 131:0 132:0 133:1 134:0 135:0 136:0 137:0 138:0 139:0 140:0 141:1 142:0 143:0 144:0 145:0 146:0 147:0 148:0 149:0 150:0 151:0 152:0 153:0 154:0 155:0 156:0 157:0 158:0 159:0 160:0 161:0.89300001 162:0.852 163:0.90100002 164:0.898 165:0.92199999 166:0.93900001 167:0.93599999 168:0.935 177:0.92900002 178:0.88200003 179:0.89200002 180:0.93300003 181:0.93000001 182:0.94099998 183:0.94700003 184:0.90700001 #
10 1:0 2:0 3:0 4:0 5:0 6:0 7:0 8:0 9:0 10:0 11:0 12:0 13:1 14:0 15:0 16:0 17:0 18:0 19:0 20:0 21:0 22:0 23:0 24:0 25:0 26:0 27:0 28:0 29:0 30:0 31:0 32:0 33:1 34:0 35:0 36:0 37:0 38:0 39:0 40:0 41:1 42:0 43:0 44:0 45:0 46:0 47:0 48:0 49:0 50:0 51:0 52:0 53:0 54:0 55:0 56:0 57:0 58:0 59:0 60:0 61:0 62:0 63:0 64:1 65:0 66:0 67:0 68:0 69:0 70:0 71:0 72:0 73:0 74:0 75:0 76:0 77:0 78:0 79:0 80:0 81:0 82:0 83:0 84:0 85:0 86:0 87:0 88:0 89:1 90:0 91:0 92:0 93:0 94:0 95:0 96:0 97:0 98:0 99:0 100:0 101:1 102:0 103:0 104:0 105:0 106:0 107:0 108:0 109:0 110:0 111:0 112:0 113:0 114:0 115:0 116:0 117:0 118:0 119:0 120:0 121:0 122:0 123:0 124:0 125:0 126:0 127:0 128:0 129:0 130:0 131:0 132:0 133:1 134:0 135:0 136:0 137:0 138:0 139:0 140:0 141:0 142:0 143:0 144:0 145:0 146:0 147:0 148:0 149:0 150:0 151:0 152:0 153:0 154:0 155:0 156:0 157:0 158:1 159:0 160:0 161:0.69199997 162:0.78100002 163:0.84899998 164:0.88300002 165:0.92500001 166:0.93099999 167:0.94 168:0.94700003 177:0.954 178:0.92199999 179:0.92199999 180:0.91900003 181:0.91900003 182:0.92699999 183:0.92400002 184:0.921 #
-10 1:1 2:0 3:0 4:0 5:0 6:0 7:0 8:0 9:0 10:0 11:0 12:0 13:0 14:0 15:0 16:0 17:0 18:0 19:0 20:0 21:1 22:0 23:0 24:0 25:0 26:0 27:0 28:0 29:0 30:0 31:0 32:0 33:0 34:0 35:0 36:0 37:0 38:0 39:0 40:0 41:1 42:0 43:0 44:0 45:0 46:0 47:0 48:0 49:0 50:0 51:0 52:0 53:0 54:0 55:0 56:0 57:0 58:0 59:0 60:0 61:1 62:0 63:0 64:0 65:0 66:0 67:0 68:0 69:0 70:0 71:0 72:0 73:0 74:0 75:0 76:0 77:0 78:0 79:0 80:0 81:0 82:0 83:0 84:0 85:0 86:1 87:0 88:0 89:0 90:0 91:0 92:0 93:0 94:0 95:0 96:0 97:0 98:0 99:0 100:0 101:1 102:0 103:0 104:0 105:0 106:0 107:0 108:0 109:0 110:0 111:0 112:0 113:0 114:0 115:0 116:0 117:0 118:0 119:0 120:0 121:0 122:0 123:0 124:0 125:0 126:0 127:0 128:0 129:1 130:0 131:0 132:0 133:0 134:0 135:0 136:0 137:0 138:0 139:0 140:0 141:0 142:0 143:0 144:0 145:0 146:0 147:0 148:0 149:1 150:0 151:0 152:0 153:0 154:0 155:0 156:0 157:0 158:0 159:0 160:0 161:0.67500001 162:0.71399999 163:0.722 164:0.72500002 165:0.72799999 166:0.76300001 167:0.79100001 168:0.792 177:0.92299998 178:0.898 179:0.866 180:0.86799997 181:0.83600003 182:0.79500002 183:0.76599997 184:0.778 #
10 1:0 2:0 3:0 4:0 5:0 6:0 7:0 8:0 9:0 10:0 11:0 12:1 13:0 14:0 15:0 16:0 17:0 18:0 19:0 20:0 21:0 22:0 23:0 24:0 25:0 26:0 27:0 28:0 29:0 30:0 31:0 32:0 33:0 34:0 35:0 36:0 37:0 38:1 39:0 40:0 41:0 42:0 43:0 44:0 45:1 46:0 47:0 48:0 49:0 50:0 51:0 52:0 53:0 54:0 55:0 56:0 57:0 58:0 59:0 60:0 61:0 62:0 63:0 64:0 65:1 66:0 67:0 68:0 69:0 70:0 71:0 72:0 73:0 74:0 75:0 76:0 77:0 78:0 79:0 80:0 81:0 82:0 83:0 84:0 85:0 86:0 87:0 88:0 89:1 90:0 91:0 92:0 93:0 94:0 95:0 96:0 97:0 98:0 99:0 100:0 101:0 102:0 103:0 104:0 105:0 106:0 107:0 108:0 109:0 110:0 111:0 112:1 113:0 114:0 115:0 116:0 117:0 118:0 119:0 120:0 121:0 122:0 123:0 124:0 125:0 126:0 127:0 128:0 129:0 130:0 131:0 132:0 133:0 134:0 135:0 136:0 137:0 138:0 139:0 140:1 141:0 142:0 143:0 144:1 145:0 146:0 147:0 148:0 149:0 150:0 151:0 152:0 153:0 154:0 155:0 156:0 157:0 158:0 159:0 160:0 161:0.001 162:0 163:0 164:0.001 165:0.0020000001 166:0.0040000002 167:0.0070000002 168:0.0060000001 177:0.40200001 178:0.255 179:0.255 180:0.161 181:0.23100001 182:0.60600001 183:0.74000001 184:0.676 #
-10 1:1 2:0 3:0 4:0 5:0 6:0 7:0 8:0 9:0 10:0 11:0 12:0 13:0 14:0 15:0 16:0 17:0 18:0 19:0 20:0 21:0 22:0 23:0 24:0 25:0 26:0 27:0 28:1 29:0 30:0 31:0 32:0 33:0 34:0 35:0 36:0 37:0 38:0 39:0 40:0 41:0 42:0 43:0 44:0 45:0 46:0 47:0 48:1 49:0 50:0 51:0 52:0 53:0 54:0 55:0 56:0 57:0 58:0 59:0 60:0 61:0 62:0 63:0 64:0 65:0 66:0 67:0 68:0 69:0 70:0 71:0 72:0 73:0 74:0 75:1 76:0 77:0 78:0 79:0 80:0 81:0 82:0 83:0 84:0 85:0 86:0 87:0 88:0 89:0 90:0 91:0 92:0 93:0 94:0 95:0 96:0 97:1 98:0 99:0 100:0 101:0 102:0 103:0 104:0 105:0 106:0 107:0 108:0 109:0 110:0 111:0 112:0 113:1 114:0 115:0 116:0 117:0 118:0 119:0 120:0 121:0 122:0 123:0 124:0 125:0 126:0 127:0 128:0 129:0 130:0 131:0 132:0 133:0 134:0 135:0 136:0 137:0 138:1 139:0 140:0 141:0 142:0 143:0 144:0 145:0 146:0 147:0 148:0 149:0 150:0 151:1 152:0 153:0 154:0 155:0 156:0 157:0 158:0 159:0 160:0 161:0.801 162:0.83099997 163:0.82599998 164:0.75599998 165:0.73199999 166:0.70099998 167:0.76999998 168:0.861 177:0.35100001 178:0.77600002 179:0.85699999 180:0.85900003 181:0.824 182:0.82099998 183:0.74699998 184:0.667 #
10 1:0 2:0 3:0 4:0 5:0 6:0 7:0 8:1 9:0 10:0 11:0 12:0 13:0 14:0 15:0 16:0 17:0 18:0 19:0 20:0 21:0 22:0 23:0 24:0 25:0 26:0 27:0 28:0 29:0 30:0 31:0 32:0 33:0 34:0 35:0 36:0 37:0 38:0 39:0 40:1 41:0 42:0 43:0 44:0 45:0 46:0 47:0 48:0 49:0 50:0 51:0 52:0 53:0 54:0 55:0 56:0 57:0 58:1 59:0 60:0 61:0 62:0 63:0 64:0 65:0 66:0 67:0 68:0 69:0 70:1 71:0 72:0 73:0 74:0 75:0 76:0 77:0 78:0 79:0 80:0 81:0 82:0 83:0 84:0 85:0 86:0 87:0 88:0 89:0 90:0 91:0 92:0 93:0 94:1 95:0 96:0 97:0 98:0 99:0 100:0 101:0 102:0 103:0 104:1 105:0 106:0 107:0 108:0 109:0 110:0 111:0 112:0 113:0 114:0 115:0 116:0 117:0 118:0 119:0 120:0 121:0 122:0 123:0 124:0 125:0 126:0 127:0 128:0 129:0 130:1 131:0 132:0 133:0 134:0 135:0 136:0 137:0 138:0 139:0 140:0 141:0 142:0 143:1 144:0 145:0 146:0 147:0 148:0 149:0 150:0 151:0 152:0 153:0 154:0 155:0 156:0 157:0 158:0 159:0 160:0 161:0.003 162:0.003 163:0.001 164:0.001 165:0.001 166:0.001 167:0.0020000001 168:0.0040000002 169:0.0055248621 170:0.16469595 171:0.054711245 172:0.10357328 173:0.056935817 174:0.54242748 175:0.11393061 176:0.52299935 177:0.121 178:0.022 179:0.039999999 180:0.226 181:0.63800001 182:0.80299997 183:0.89899999 184:0.90100002 185:3 186:3 187:3 188:3 189:3 190:3 191:3 192:3 #
9.5559629491522972699613092117943 1:0 2:0 3:0 4:0 5:0 6:0 7:0 8:0 9:0 10:0 11:0 12:0 13:0 14:0 15:0 16:0 17:1 18:0 19:0 20:0 21:0 22:0 23:0 24:0 25:0 26:0 27:0 28:0 29:0 30:0 31:0 32:0 33:0 34:0 35:0 36:0 37:0 38:1 39:0 40:0 41:0 42:0 43:0 44:0 45:1 46:0 47:0 48:0 49:0 50:0 51:0 52:0 53:0 54:0 55:0 56:0 57:0 58:0 59:0 60:0 61:0 62:0 63:0 64:0 65:1 66:0 67:0 68:0 69:0 70:0 71:0 72:0 73:0 74:0 75:0 76:0 77:0 78:0 79:0 80:0 81:0 82:0 83:1 84:0 85:0 86:0 87:0 88:0 89:0 90:0 91:0 92:0 93:0 94:0 95:0 96:0 97:0 98:0 99:0 100:0 101:0 102:0 103:0 104:0 105:0 106:0 107:0 108:1 109:0 110:0 111:0 112:0 113:0 114:0 115:0 116:0 117:0 118:0 119:0 120:0 121:1 122:0 123:0 124:0 125:0 126:0 127:0 128:0 129:0 130:0 131:0 132:0 133:0 134:0 135:0 136:0 137:0 138:0 139:0 140:0 141:0 142:0 143:0 144:0 145:0 146:0 147:0 148:0 149:0 150:0 151:0 152:0 153:0 154:0 155:0 156:0 157:0 158:1 159:0 160:0 161:0 162:0 163:0 164:0 165:0.001 166:0.001 167:0.001 168:0.0020000001 169:0.032786883 170:0 171:0.062836625 172:0.0044883303 173:0.2142407 174:0.011049724 175:0.033869602 176:0.10334346 177:0.308 178:0.067000002 179:0.046 180:0.048999999 181:0.032000002 182:0.094999999 183:0.147 184:0.061000001 185:3 186:3 187:3 188:3 189:3 190:3 191:3 192:3 #
6.7834674528596448084272196865641 1:0 2:0 3:0 4:0 5:0 6:1 7:0 8:0 9:0 10:0 11:0 12:0 13:0 14:0 15:0 16:0 17:0 18:0 19:0 20:0 21:0 22:0 23:0 24:0 25:0 26:0 27:0 28:0 29:0 30:0 31:0 32:0 33:0 34:0 35:1 36:0 37:0 38:0 39:0 40:0 41:0 42:0 43:0 44:0 45:0 46:0 47:0 48:0 49:0 50:0 51:0 52:0 53:0 54:0 55:0 56:0 57:0 58:1 59:0 60:0 61:0 62:0 63:0 64:0 65:0 66:0 67:0 68:0 69:0 70:0 71:0 72:0 73:0 74:0 75:0 76:1 77:0 78:0 79:0 80:0 81:0 82:0 83:0 84:0 85:1 86:0 87:0 88:0 89:0 90:0 91:0 92:0 93:0 94:0 95:0 96:0 97:0 98:0 99:0 100:0 101:0 102:0 103:0 104:1 105:0 106:0 107:0 108:0 109:0 110:0 111:0 112:0 113:0 114:0 115:0 116:0 117:0 118:0 119:0 120:0 121:0 122:0 123:0 124:0 125:0 126:0 127:0 128:0 129:0 130:1 131:0 132:0 133:0 134:0 135:0 136:0 137:0 138:0 139:0 140:0 141:0 142:0 143:0 144:0 145:1 146:0 147:0 148:0 149:0 150:0 151:0 152:0 153:0 154:0 155:0 156:0 157:0 158:0 159:0 160:0 161:0.011 162:0.0070000002 163:0.0049999999 164:0.0060000001 165:0.0040000002 166:0.001 167:0.0020000001 168:0.003 169:0.27241769 170:0.3984375 171:0.012158055 172:0.10015408 173:0.0089766607 174:0.37593985 175:0 176:0.1481149 177:0.68599999 178:0.23999999 179:0.067000002 180:0.039999999 181:0.032000002 182:0.034000002 183:0.138 184:0.48899999 185:3 186:3 187:3 188:3 189:3 190:3 191:3 192:1 #
-10 1:0 2:0 3:0 4:0 5:0 6:0 7:0 8:0 9:0 10:0 11:1 12:0 13:0 14:0 15:0 16:0 17:0 18:0 19:0 20:0 21:1 22:0 23:0 24:0 25:0 26:0 27:0 28:0 29:0 30:0 31:0 32:0 33:0 34:0 35:0 36:0 37:0 38:0 39:0 40:0 41:0 42:1 43:0 44:0 45:0 46:0 47:0 48:0 49:0 50:0 51:0 52:0 53:0 54:0 55:0 56:0 57:0 58:0 59:0 60:0 61:0 62:0 63:0 64:0 65:0 66:0 67:0 68:0 69:0 70:0 71:0 72:0 73:0 74:0 75:0 76:1 77:0 78:0 79:0 80:0 81:0 82:0 83:0 84:0 85:0 86:0 87:0 88:0 89:0 90:0 91:0 92:0 93:0 94:0 95:0 96:0 97:0 98:1 99:0 100:0 101:1 102:0 103:0 104:0 105:0 106:0 107:0 108:0 109:0 110:0 111:0 112:0 113:0 114:0 115:0 116:0 117:0 118:0 119:0 120:0 121:0 122:0 123:0 124:0 125:0 126:1 127:0 128:0 129:0 130:0 131:0 132:0 133:0 134:0 135:0 136:0 137:0 138:0 139:0 140:0 141:0 142:0 143:0 144:0 145:0 146:0 147:0 148:1 149:0 150:0 151:0 152:0 153:0 154:0 155:0 156:0 157:0 158:0 159:0 160:0 161:0.001 162:0.001 163:0.001 164:0.0020000001 165:0.001 166:0.0020000001 167:0.0020000001 168:0.0020000001 169:0.019665683 170:0.016934801 171:0 172:0 173:0.066869304 174:0.016934801 175:0.24971624 176:0.33701658 177:0.214 178:0.033 179:0.0060000001 180:0.011 181:0.057 182:0.48300001 183:0.82999998 184:0.852 185:3 186:3 187:3 188:3 189:3 190:3 191:3 192:1 #
-10 1:0 2:0 3:0 4:0 5:0 6:0 7:0 8:1 9:0 10:0 11:0 12:0 13:0 14:0 15:0 16:0 17:0 18:0 19:0 20:0 21:0 22:0 23:0 24:0 25:0 26:0 27:0 28:0 29:0 30:0 31:0 32:0 33:0 34:0 35:0 36:1 37:0 38:0 39:0 40:0 41:0 42:0 43:0 44:0 45:0 46:0 47:0 48:1 49:0 50:0 51:0 52:0 53:0 54:0 55:0 56:0 57:0 58:0 59:0 60:0 61:0 62:0 63:0 64:0 65:0 66:0 67:0 68:0 69:0 70:1 71:0 72:0 73:0 74:0 75:0 76:0 77:0 78:0 79:0 80:0 81:0 82:0 83:0 84:1 85:0 86:0 87:0 88:0 89:0 90:0 91:0 92:0 93:0 94:0 95:0 96:0 97:0 98:0 99:0 100:0 101:0 102:0 103:0 104:0 105:0 106:0 107:0 108:1 109:0 110:0 111:0 112:0 113:0 114:0 115:0 116:0 117:0 118:0 119:0 120:0 121:0 122:0 123:0 124:0 125:0 126:0 127:0 128:0 129:0 130:0 131:0 132:0 133:0 134:1 135:0 136:0 137:0 138:0 139:0 140:0 141:0 142:0 143:0 144:0 145:0 146:0 147:0 148:0 149:1 150:0 151:0 152:0 153:0 154:0 155:0 156:0 157:0 158:0 159:0 160:0 161:0 162:0.001 163:0.001 164:0.001 165:0 166:0.001 167:0.001 168:0.003 169:0.022099448 170:0.13867489 171:0.016574586 172:0.16571724 173:0.12889366 174:0.22651933 175:0.49689442 176:0.85031003 177:0.1 178:0.044 179:0.0080000004 180:0.0060000001 181:0.014 182:0.12899999 183:0.75400001 184:0.96100003 185:3 186:3 187:3 188:3 189:3 190:3 191:3 192:1 #
-10 1:0 2:0 3:0 4:0 5:0 6:1 7:0 8:0 9:0 10:0 11:0 12:0 13:0 14:0 15:0 16:0 17:0 18:0 19:0 20:0 21:0 22:0 23:0 24:0 25:0 26:0 27:0 28:0 29:0 30:0 31:0 32:0 33:0 34:0 35:0 36:1 37:0 38:0 39:0 40:0 41:0 42:0 43:0 44:0 45:0 46:0 47:0 48:0 49:0 50:0 51:0 52:0 53:0 54:0 55:0 56:0 57:0 58:1 59:0 60:0 61:0 62:0 63:0 64:0 65:0 66:0 67:0 68:0 69:0 70:0 71:0 72:0 73:0 74:0 75:0 76:0 77:0 78:0 79:0 80:1 81:0 82:0 83:0 84:0 85:0 86:0 87:0 88:0 89:1 90:0 91:0 92:0 93:0 94:0 95:0 96:0 97:0 98:0 99:0 100:0 101:1 102:0 103:0 104:0 105:0 106:0 107:0 108:0 109:0 110:0 111:0 112:0 113:0 114:0 115:0 116:0 117:0 118:0 119:0 120:0 121:0 122:0 123:0 124:0 125:0 126:0 127:0 128:1 129:0 130:0 131:0 132:0 133:0 134:0 135:0 136:0 137:0 138:0 139:0 140:0 141:0 142:0 143:0 144:0 145:0 146:0 147:1 148:0 149:0 150:0 151:0 152:0 153:0 154:0 155:0 156:0 157:0 158:0 159:0 160:0 161:0.0049999999 162:0.003 163:0.0020000001 164:0.0020000001 165:0.0020000001 166:0.0040000002 167:0.0080000004 168:0.0049999999 169:0.13620885 170:0.10015408 171:0.22492401 172:0.2027027 173:0.20814881 174:0 175:0.28729281 176:0.24197531 177:0.34799999 178:0.255 179:0.13 180:0.077 181:0.067000002 182:0.044 183:0.026000001 184:0.055 185:1 186:3 187:3 188:3 189:3 190:3 191:3 192:3 #
10 1:0 2:0 3:1 4:0 5:0 6:0 7:0 8:0 9:0 10:0 11:0 12:0 13:0 14:0 15:0 16:0 17:0 18:0 19:0 20:0 21:0 22:0 23:1 24:0 25:0 26:0 27:0 28:0 29:0 30:0 31:0 32:0 33:0 34:0 35:0 36:0 37:0 38:0 39:0 40:0 41:0 42:0 43:0 44:0 45:1 46:0 47:0 48:0 49:0 50:0 51:0 52:0 53:0 54:0 55:0 56:0 57:0 58:0 59:0 60:0 61:0 62:0 63:0 64:0 65:0 66:0 67:1 68:0 69:0 70:0 71:0 72:0 73:0 74:0 75:0 76:0 77:0 78:0 79:0 80:0 81:0 82:0 83:0 84:0 85:0 86:0 87:0 88:0 89:0 90:0 91:1 92:0 93:0 94:0 95:0 96:0 97:0 98:0 99:0 100:0 101:0 102:0 103:1 104:0 105:0 106:0 107:0 108:0 109:0 110:0 111:0 112:0 113:0 114:0 115:0 116:0 117:0 118:0 119:0 120:0 121:0 122:0 123:0 124:0 125:1 126:0 127:0 128:0 129:0 130:0 131:0 132:0 133:0 134:0 135:0 136:0 137:0 138:0 139:0 140:0 141:0 142:0 143:1 144:0 145:0 146:0 147:0 148:0 149:0 150:0 151:0 152:0 153:0 154:0 155:0 156:0 157:0 158:0 159:0 160:0 161:0.83200002 162:0.79299998 163:0.838 164:0.78299999 165:0.68800002 166:0.54900002 167:0.62300003 168:0.54500002 177:0.85000002 178:0.84500003 179:0.84299999 180:0.77600002 181:0.81699997 182:0.82999998 183:0.86900002 184:0.81300002 #
10 1:0 2:0 3:0 4:0 5:0 6:0 7:0 8:0 9:0 10:0 11:0 12:0 13:0 14:0 15:0 16:1 17:0 18:0 19:0 20:0 21:0 22:0 23:0 24:0 25:0 26:1 27:0 28:0 29:0 30:0 31:0 32:0 33:0 34:0 35:0 36:0 37:0 38:0 39:0 40:0 41:0 42:0 43:0 44:0 45:0 46:0 47:0 48:0 49:0 50:0 51:1 52:0 53:0 54:0 55:0 56:0 57:0 58:0 59:0 60:0 61:0 62:0 63:0 64:0 65:0 66:0 67:0 68:0 69:0 70:0 71:0 72:0 73:0 74:1 75:0 76:0 77:0 78:0 79:0 80:0 81:0 82:0 83:0 84:0 85:0 86:1 87:0 88:0 89:0 90:0 91:0 92:0 93:0 94:0 95:0 96:0 97:0 98:0 99:0 100:0 101:0 102:0 103:0 104:0 105:0 106:0 107:0 108:0 109:0 110:0 111:0 112:0 113:1 114:0 115:0 116:0 117:0 118:0 119:0 120:0 121:0 122:0 123:0 124:0 125:0 126:0 127:0 128:0 129:0 130:0 131:0 132:0 133:0 134:0 135:0 136:1 137:0 138:0 139:0 140:0 141:0 142:0 143:0 144:0 145:0 146:0 147:0 148:0 149:0 150:0 151:0 152:0 153:1 154:0 155:0 156:0 157:0 158:0 159:0 160:0 161:0.89600003 162:0.88999999 163:0.79000002 164:0.85500002 165:0.75 166:0.85000002 167:0.82300001 168:0.80900002 177:0.87900001 178:0.91799998 179:0.92699999 180:0.94300002 181:0.95200002 182:0.93900001 183:0.92900002 184:0.94400001 #
-6.0437769764042608144904988876078 1:0 2:0 3:0 4:0 5:0 6:0 7:1 8:0 9:0 10:0 11:0 12:0 13:0 14:0 15:0 16:0 17:0 18:0 19:0 20:0 21:1 22:0 23:0 24:0 25:0 26:0 27:0 28:0 29:0 30:0 31:0 32:0 33:0 34:0 35:0 36:0 37:0 38:0 39:0 40:0 41:0 42:0 43:0 44:0 45:0 46:0 47:0 48:0 49:0 50:0 51:0 52:0 53:0 54:0 55:0 56:0 57:1 58:0 59:0 60:0 61:0 62:0 63:0 64:0 65:0 66:0 67:0 68:0 69:0 70:0 71:0 72:0 73:0 74:0 75:0 76:0 77:1 78:0 79:0 80:0 81:0 82:0 83:0 84:0 85:0 86:0 87:1 88:0 89:0 90:0 91:0 92:0 93:0 94:0 95:0 96:0 97:0 98:0 99:0 100:0 101:0 102:0 103:0 104:0 105:0 106:0 107:0 108:0 109:0 110:0 111:0 112:1 113:0 114:0 115:0 116:0 117:0 118:0 119:0 120:0 121:1 122:0 123:0 124:0 125:0 126:0 127:0 128:0 129:0 130:0 131:0 132:0 133:0 134:0 135:0 136:0 137:0 138:0 139:0 140:0 141:0 142:0 143:0 144:0 145:0 146:0 147:0 148:0 149:0 150:0 151:0 152:0 153:0 154:0 155:0 156:0 157:0 158:0 159:0 160:1 161:0.078000002 162:0.104 163:0.149 164:0.075000003 165:0.109 166:0.134 167:0.068000004 168:0.044 169:0.0691358 170:0.33022863 171:0.76721311 172:0.7147541 173:0.30617285 174:0.22356495 175:0.32176122 176:0.084459461 177:0.86500001 178:0.94199997 179:0.92400002 180:0.85600001 181:0.85900003 182:0.903 183:0.88 184:0.84299999 185:1 186:1 187:1 188:1 189:1 190:1 191:1 192:3 #
-10 1:0 2:0 3:0 4:1 5:0 6:0 7:0 8:0 9:0 10:0 11:0 12:0 13:0 14:0 15:0 16:0 17:0 18:0 19:0 20:0 21:0 22:0 23:0 24:0 25:0 26:0 27:0 28:0 29:0 30:0 31:0 32:0 33:0 34:0 35:0 36:0 37:1 38:0 39:0 40:0 41:0 42:0 43:0 44:0 45:0 46:0 47:0 48:1 49:0 50:0 51:0 52:0 53:0 54:0 55:0 56:0 57:0 58:0 59:0 60:0 61:0 62:0 63:0 64:0 65:0 66:0 67:0 68:0 69:0 70:0 71:0 72:0 73:0 74:1 75:0 76:0 77:0 78:0 79:0 80:0 81:0 82:0 83:0 84:0 85:0 86:0 87:0 88:0 89:0 90:0 91:0 92:0 93:0 94:0 95:0 96:0 97:1 98:0 99:0 100:0 101:1 102:0 103:0 104:0 105:0 106:0 107:0 108:0 109:0 110:0 111:0 112:0 113:0 114:0 115:0 116:0 117:0 118:0 119:0 120:0 121:1 122:0 123:0 124:0 125:0 126:0 127:0 128:0 129:0 130:0 131:0 132:0 133:0 134:0 135:0 136:0 137:0 138:0 139:0 140:0 141:0 142:0 143:0 144:0 145:0 146:0 147:0 148:0 149:0 150:0 151:0 152:0 153:0 154:0 155:0 156:1 157:0 158:0 159:0 160:0 161:0.889 162:0.90100002 163:0.88 164:0.85799998 165:0.87800002 166:0.91299999 167:0.89700001 168:0.91000003 177:0.94499999 178:0.94800001 179:0.96700001 180:0.95899999 181:0.958 182:0.96899998 183:0.94499999 184:0.93300003 #
-10 1:0 2:0 3:0 4:1 5:0 6:0 7:0 8:0 9:0 10:0 11:0 12:0 13:0 14:0 15:0 16:0 17:0 18:0 19:0 20:0 21:0 22:0 23:0 24:0 25:0 26:0 27:0 28:0 29:1 30:0 31:0 32:0 33:0 34:0 35:0 36:0 37:0 38:0 39:0 40:0 41:0 42:0 43:0 44:0 45:0 46:0 47:0 48:1 49:0 50:0 51:0 52:0 53:0 54:0 55:0 56:0 57:0 58:0 59:0 60:0 61:0 62:0 63:0 64:0 65:0 66:0 67:0 68:0 69:0 70:0 71:0 72:0 73:0 74:1 75:0 76:0 77:0 78:0 79:0 80:0 81:0 82:0 83:0 84:0 85:0 86:0 87:0 88:0 89:0 90:1 91:0 92:0 93:0 94:0 95:0 96:0 97:0 98:0 99:0 100:0 101:0 102:0 103:0 104:0 105:0 106:0 107:0 108:0 109:0 110:0 111:0 112:0 113:0 114:0 115:0 116:0 117:0 118:1 119:0 120:0 121:0 122:0 123:0 124:0 125:0 126:0 127:0 128:0 129:0 130:0 131:0 132:0 133:1 134:0 135:0 136:0 137:0 138:0 139:0 140:0 141:0 142:0 143:0 144:0 145:0 146:0 147:0 148:0 149:1 150:0 151:0 152:0 153:0 154:0 155:0 156:0 157:0 158:0 159:0 160:0 161:0.86900002 162:0.83399999 163:0.83600003 164:0.815 165:0.84600002 166:0.75300002 167:0.70599997 168:0.61799997 177:0.86699998 178:0.80800003 179:0.824 180:0.83700001 181:0.90899998 182:0.94 183:0.94400001 184:0.92400002 #
-10 1:0 2:0 3:0 4:0 5:0 6:0 7:0 8:0 9:1 10:0 11:0 12:0 13:0 14:0 15:0 16:0 17:0 18:0 19:0 20:0 21:0 22:0 23:0 24:0 25:0 26:0 27:0 28:0 29:1 30:0 31:0 32:0 33:0 34:0 35:0 36:0 37:0 38:0 39:0 40:0 41:0 42:0 43:0 44:0 45:0 46:0 47:0 48:1 49:0 50:0 51:0 52:0 53:0 54:0 55:0 56:0 57:0 58:0 59:0 60:0 61:0 62:0 63:0 64:0 65:0 66:0 67:0 68:0 69:0 70:0 71:0 72:1 73:0 74:0 75:0 76:0 77:0 78:0 79:0 80:0 81:0 82:0 83:0 84:0 85:0 86:0 87:0 88:0 89:0 90:0 91:0 92:0 93:0 94:1 95:0 96:0 97:0 98:0 99:0 100:0 101:0 102:0 103:0 104:1 105:0 106:0 107:0 108:0 109:0 110:0 111:0 112:0 113:0 114:0 115:0 116:0 117:0 118:0 119:0 120:0 121:0 122:0 123:0 124:1 125:0 126:0 127:0 128:0 129:0 130:0 131:0 132:0 133:0 134:0 135:0 136:0 137:0 138:0 139:0 140:0 141:0 142:0 143:0 144:0 145:0 146:0 147:0 148:0 149:0 150:0 151:0 152:0 153:0 154:0 155:0 156:0 157:0 158:1 159:0 160:0 161:0.92900002 162:0.87199998 163:0.88300002 164:0.90700001 165:0.89099997 166:0.78500003 167:0.93199998 168:0.87199998 177:0.48800001 178:0.75300002 179:0.79699999 180:0.88200003 181:0.74599999 182:0.83700001 183:0.79400003 184:0.84299999 #
0.20274947367728746172588216722943 1:0 2:0 3:0 4:0 5:0 6:0 7:0 8:0 9:1 10:0 11:0 12:0 13:0 14:0 15:0 16:0 17:0 18:0 19:0 20:0 21:0 22:0 23:0 24:0 25:1 26:0 27:0 28:0 29:0 30:0 31:0 32:0 33:0 34:0 35:0 36:0 37:0 38:0 39:0 40:0 41:1 42:0 43:0 44:0 45:0 46:0 47:0 48:0 49:0 50:0 51:0 52:0 53:0 54:0 55:0 56:0 57:0 58:0 59:0 60:0 61:0 62:0 63:0 64:1 65:0 66:0 67:0 68:0 69:0 70:0 71:0 72:0 73:0 74:0 75:0 76:0 77:0 78:0 79:0 80:0 81:0 82:0 83:0 84:0 85:0 86:0 87:0 88:0 89:0 90:1 91:0 92:0 93:0 94:0 95:0 96:0 97:0 98:0 99:0 100:0 101:0 102:0 103:0 104:0 105:0 106:0 107:0 108:0 109:1 110:0 111:0 112:0 113:0 114:0 115:0 116:0 117:0 118:0 119:0 120:0 121:0 122:0 123:0 124:1 125:0 126:0 127:0 128:0 129:0 130:0 131:0 132:0 133:0 134:0 135:0 136:0 137:0 138:0 139:0 140:0 141:0 142:0 143:0 144:0 145:0 146:0 147:0 148:0 149:1 150:0 151:0 152:0 153:0 154:0 155:0 156:0 157:0 158:0 159:0 160:0 161:0.003 162:0.0080000004 163:0.0040000002 164:0.0049999999 165:0.0080000004 166:0.0070000002 167:0.017999999 168:0.043000001 169:0.4207263 170:0 171:0.22015241 172:0.45649838 173:0.036250647 174:0.31443757 175:0.30612245 176:0.10628875 177:0.096000001 178:0.054000001 179:0.027000001 180:0.027000001 181:0.028999999 182:0.034000002 183:0.066 184:0.1 185:3 186:3 187:3 188:3 189:3 190:3 191:3 192:3 #
10 1:1 2:0 3:0 4:0 5:0 6:0 7:0 8:0 9:0 10:0 11:0 12:0 13:0 14:0 15:0 16:0 17:0 18:0 19:0 20:0 21:0 22:0 23:0 24:0 25:0 26:0 27:0 28:0 29:0 30:0 31:0 32:0 33:0 34:0 35:0 36:0 37:0 38:1 39:0 40:0 41:0 42:0 43:0 44:0 45:0 46:0 47:0 48:0 49:0 50:0 51:0 52:0 53:0 54:0 55:0 56:0 57:0 58:1 59:0 60:0 61:0 62:0 63:0 64:0 65:0 66:0 67:0 68:0 69:0 70:1 71:0 72:0 73:0 74:0 75:0 76:0 77:0 78:0 79:0 80:0 81:0 82:0 83:0 84:0 85:0 86:0 87:0 88:0 89:0 90:0 91:1 92:0 93:0 94:0 95:0 96:0 97:0 98:0 99:0 100:0 101:0 102:0 103:0 104:0 105:0 106:0 107:0 108:0 109:1 110:0 111:0 112:0 113:0 114:0 115:0 116:0 117:0 118:0 119:0 120:0 121:0 122:0 123:0 124:0 125:0 126:0 127:0 128:0 129:1 130:0 131:0 132:0 133:0 134:0 135:0 136:0 137:0 138:0 139:0 140:0 141:0 142:0 143:0 144:0 145:0 146:0 147:0 148:0 149:0 150:0 151:0 152:0 153:0 154:0 155:0 156:1 157:0 158:0 159:0 160:0 161:0.003 162:0.0020000001 163:0.0020000001 164:0.0020000001 165:0.0020000001 166:0.0070000002 167:0.0089999996 168:0.028999999 169:0 170:0 171:0 172:0 173:0 174:0.31000885 175:0.30115145 176:0.40832049 177:0.017000001 178:0.0089999996 179:0.0060000001 180:0.026000001 181:0.396 182:0.764 183:0.0060000001 184:0.014 185:3 186:3 187:3 188:3 189:3 190:3 191:2 192:2 #
-10 1:0 2:0 3:0 4:0 5:0 6:0 7:0 8:0 9:0 10:0 11:0 12:0 13:0 14:0 15:0 16:1 17:0 18:0 19:0 20:0 21:0 22:0 23:0 24:0 25:0 26:0 27:0 28:0 29:0 30:0 31:0 32:0 33:0 34:0 35:0 36:0 37:0 38:0 39:0 40:1 41:0 42:0 43:0 44:0 45:0 46:0 47:0 48:0 49:0 50:1 51:0 52:0 53:0 54:0 55:0 56:0 57:0 58:0 59:0 60:0 61:0 62:1 63:0 64:0 65:0 66:0 67:0 68:0 69:0 70:0 71:0 72:0 73:0 74:0 75:0 76:0 77:0 78:0 79:0 80:0 81:0 82:0 83:0 84:0 85:0 86:0 87:0 88:0 89:0 90:0 91:0 92:1 93:0 94:0 95:0 96:0 97:0 98:0 99:0 100:0 101:0 102:0 103:0 104:0 105:0 106:0 107:0 108:0 109:0 110:0 111:0 112:0 113:0 114:0 115:0 116:0 117:0 118:1 119:0 120:0 121:0 122:0 123:0 124:0 125:0 126:0 127:0 128:0 129:0 130:0 131:0 132:0 133:0 134:0 135:0 136:0 137:1 138:0 139:0 140:0 141:0 142:0 143:0 144:0 145:0 146:0 147:0 148:0 149:0 150:1 151:0 152:0 153:0 154:0 155:0 156:0 157:0 158:0 159:0 160:0 161:0.0020000001 162:0.001 163:0 164:0 165:0 166:0 167:0 168:0 169:0.038520802 170:0.0042229728 171:0 172:0.02053388 173:0.0060422961 174:0 175:0.15081967 176:0 177:0.86900002 178:0.093000002 179:0.018999999 180:0.0099999998 181:0.0049999999 182:0.0049999999 183:0.0070000002 184:0.024 185:3 186:3 187:3 188:3 189:3 190:3 191:3 192:3 #
-10 1:0 2:0 3:0 4:0 5:0 6:0 7:0 8:1 9:0 10:0 11:0 12:0 13:0 14:0 15:0 16:0 17:0 18:0 19:0 20:0 21:0 22:0 23:0 24:0 25:0 26:0 27:0 28:0 29:0 30:1 31:0 32:0 33:0 34:0 35:0 36:0 37:0 38:0 39:0 40:0 41:0 42:0 43:0 44:0 45:1 46:0 47:0 48:0 49:0 50:0 51:0 52:0 53:0 54:0 55:0 56:0 57:0 58:0 59:0 60:0 61:0 62:0 63:0 64:0 65:0 66:0 67:0 68:0 69:0 70:0 71:0 72:0 73:1 74:0 75:0 76:0 77:0 78:0 79:0 80:0 81:0 82:0 83:0 84:0 85:0 86:0 87:0 88:1 89:0 90:0 91:0 92:0 93:0 94:0 95:0 96:0 97:0 98:0 99:0 100:0 101:0 102:0 103:0 104:0 105:0 106:0 107:0 108:0 109:1 110:0 111:0 112:0 113:0 114:0 115:0 116:0 117:0 118:0 119:0 120:0 121:0 122:0 123:0 124:0 125:0 126:0 127:0 128:0 129:0 130:0 131:0 132:0 133:0 134:1 135:0 136:0 137:0 138:0 139:0 140:0 141:0 142:0 143:0 144:0 145:0 146:0 147:0 148:0 149:0 150:0 151:0 152:0 153:1 154:0 155:0 156:0 157:0 158:0 159:0 160:0 161:0 162:0 163:0 164:0 165:0 166:0 167:0.001 168:0.0020000001 169:0.011049724 170:0.036250647 171:0.13913824 172:0.095367849 173:0.17127071 174:0.63773251 175:0.70910972 176:0.1907357 177:0.032000002 178:0.0089999996 179:0.0089999996 180:0.050999999 181:0.52700001 182:0.94499999 183:0.96799999 184:0.86500001 185:3 186:3 187:3 188:3 189:3 190:3 191:3 192:3 #
-10 1:0 2:0 3:0 4:0 5:0 6:0 7:0 8:0 9:0 10:0 11:1 12:0 13:0 14:0 15:0 16:0 17:0 18:0 19:0 20:0 21:0 22:0 23:0 24:0 25:0 26:0 27:0 28:0 29:0 30:0 31:0 32:0 33:0 34:1 35:0 36:0 37:0 38:0 39:0 40:0 41:0 42:0 43:0 44:0 45:0 46:0 47:0 48:0 49:0 50:1 51:0 52:0 53:0 54:0 55:0 56:0 57:0 58:0 59:0 60:0 61:1 62:0 63:0 64:0 65:0 66:0 67:0 68:0 69:0 70:0 71:0 72:0 73:0 74:0 75:0 76:0 77:0 78:0 79:0 80:0 81:0 82:0 83:0 84:0 85:0 86:0 87:0 88:0 89:0 90:0 91:0 92:1 93:0 94:0 95:0 96:0 97:0 98:0 99:0 100:0 101:0 102:0 103:0 104:0 105:0 106:0 107:0 108:0 109:0 110:0 111:0 112:0 113:0 114:0 115:0 116:0 117:1 118:0 119:0 120:0 121:0 122:0 123:0 124:1 125:0 126:0 127:0 128:0 129:0 130:0 131:0 132:0 133:0 134:0 135:0 136:0 137:0 138:0 139:0 140:0 141:0 142:0 143:0 144:1 145:0 146:0 147:0 148:0 149:0 150:0 151:0 152:0 153:0 154:0 155:0 156:0 157:0 158:0 159:0 160:0 161:0.001 162:0.001 163:0 164:0.001 165:0.003 166:0.0049999999 167:0.011 168:0.012 169:0.014749262 170:0.3726708 171:0 172:0.1947502 173:0.58610272 174:0.0065573771 175:0.2631579 176:0.23093449 177:0.052000001 178:0.017999999 179:0.052999999 180:0.49900001 181:0.61699998 182:0.082000002 183:0.0080000004 184:0.0080000004 185:3 186:3 187:3 188:3 189:3 190:3 191:3 192:3 #
10 1:0 2:0 3:0 4:0 5:0 6:0 7:0 8:0 9:0 10:0 11:0 12:0 13:0 14:1 15:0 16:0 17:0 18:0 19:0 20:0 21:0 22:0 23:0 24:0 25:0 26:0 27:0 28:0 29:0 30:0 31:0 32:0 33:0 34:1 35:0 36:0 37:0 38:0 39:0 40:0 41:0 42:0 43:0 44:0 45:0 46:0 47:0 48:0 49:0 50:0 51:0 52:1 53:0 54:0 55:0 56:0 57:0 58:0 59:0 60:0 61:0 62:0 63:0 64:0 65:0 66:0 67:0 68:0 69:0 70:0 71:0 72:0 73:0 74:0 75:0 76:0 77:0 78:0 79:0 80:1 81:0 82:0 83:0 84:0 85:0 86:0 87:0 88:0 89:0 90:0 91:0 92:0 93:0 94:1 95:0 96:0 97:0 98:0 99:0 100:0 101:0 102:0 103:0 104:0 105:0 106:0 107:0 108:0 109:0 110:0 111:0 112:1 113:0 114:0 115:0 116:0 117:0 118:0 119:0 120:0 121:0 122:0 123:0 124:0 125:0 126:0 127:0 128:0 129:0 130:0 131:0 132:0 133:0 134:0 135:0 136:1 137:0 138:0 139:0 140:0 141:0 142:0 143:0 144:1 145:0 146:0 147:0 148:0 149:0 150:0 151:0 152:0 153:0 154:0 155:0 156:0 157:0 158:0 159:0 160:0 161:0.83399999 162:0.86299998 163:0.875 164:0.85600001 165:0.89499998 166:0.89999998 167:0.93699998 168:0.94199997 177:0.93000001 178:0.87 179:0.81699997 180:0.778 181:0.76099998 182:0.79699999 183:0.84899998 184:0.898 #
10 1:0 2:0 3:0 4:0 5:0 6:0 7:0 8:0 9:0 10:0 11:0 12:0 13:0 14:0 15:0 16:0 17:0 18:1 19:0 20:0 21:1 22:0 23:0 24:0 25:0 26:0 27:0 28:0 29:0 30:0 31:0 32:0 33:0 34:0 35:0 36:0 37:0 38:0 39:0 40:0 41:0 42:0 43:0 44:0 45:0 46:0 47:0 48:0 49:0 50:0 51:0 52:0 53:1 54:0 55:0 56:0 57:0 58:0 59:0 60:0 61:0 62:0 63:0 64:1 65:0 66:0 67:0 68:0 69:0 70:0 71:0 72:0 73:0 74:0 75:0 76:0 77:0 78:0 79:0 80:0 81:0 82:0 83:0 84:0 85:0 86:0 87:0 88:0 89:1 90:0 91:0 92:0 93:0 94:0 95:0 96:0 97:0 98:0 99:0 100:0 101:0 102:0 103:0 104:0 105:0 106:0 107:0 108:0 109:0 110:0 111:0 112:0 113:1 114:0 115:0 116:0 117:0 118:0 119:0 120:0 121:0 122:0 123:0 124:0 125:0 126:0 127:0 128:0 129:0 130:0 131:0 132:0 133:0 134:0 135:0 136:0 137:0 138:1 139:0 140:0 141:0 142:0 143:0 144:0 145:0 146:0 147:0 148:0 149:1 150:0 151:0 152:0 153:0 154:0 155:0 156:0 157:0 158:0 159:0 160:0 161:0.80900002 162:0.92199999 163:0.91900003 164:0.91100001 165:0.94800001 166:0.95599997 167:0.926 168:0.90799999 177:0.74800003 178:0.88599998 179:0.84600002 180:0.72600001 181:0.79400003 182:0.74800003 183:0.82700002 184:0.85600001 #
10 1:0 2:0 3:0 4:0 5:0 6:0 7:0 8:1 9:0 10:0 11:0 12:0 13:0 14:0 15:0 16:0 17:0 18:0 19:0 20:0 21:1 22:0 23:0 24:0 25:0 26:0 27:0 28:0 29:0 30:0 31:0 32:0 33:0 34:0 35:0 36:0 37:0 38:0 39:0 40:0 41:0 42:0 43:0 44:0 45:0 46:0 47:0 48:0 49:0 50:0 51:0 52:0 53:1 54:0 55:0 56:0 57:0 58:0 59:0 60:0 61:0 62:0 63:0 64:0 65:0 66:0 67:0 68:0 69:1 70:0 71:0 72:0 73:0 74:0 75:0 76:0 77:0 78:0 79:0 80:0 81:1 82:0 83:0 84:0 85:0 86:0 87:0 88:0 89:0 90:0 91:0 92:0 93:0 94:0 95:0 96:0 97:0 98:0 99:0 100:0 101:0 102:0 103:0 104:0 105:0 106:0 107:0 108:0 109:0 110:0 111:0 112:0 113:0 114:0 115:0 116:1 117:0 118:0 119:0 120:0 121:0 122:0 123:0 124:0 125:0 126:0 127:0 128:0 129:0 130:0 131:1 132:0 133:0 134:0 135:0 136:0 137:0 138:0 139:0 140:0 141:1 142:0 143:0 144:0 145:0 146:0 147:0 148:0 149:0 150:0 151:0 152:0 153:0 154:0 155:0 156:0 157:0 158:0 159:0 160:0 161:0.91500002 162:0.92699999 163:0.91900003 164:0.912 165:0.926 166:0.95899999 167:0.95700002 168:0.94400001 177:0.90899998 178:0.921 179:0.92299998 180:0.92799997 181:0.91799998 182:0.91600001 183:0.91600001 184:0.91000003 #
-10 1:0 2:0 3:0 4:0 5:0 6:0 7:0 8:0 9:0 10:0 11:0 12:0 13:1 14:0 15:0 16:0 17:0 18:0 19:0 20:0 21:0 22:0 23:0 24:0 25:0 26:0 27:0 28:0 29:0 30:0 31:0 32:0 33:0 34:0 35:0 36:0 37:1 38:0 39:0 40:0 41:0 42:0 43:0 44:0 45:0 46:0 47:0 48:0 49:0 50:0 51:0 52:0 53:0 54:0 55:0 56:0 57:0 58:1 59:0 60:0 61:0 62:0 63:0 64:0 65:0 66:0 67:0 68:0 69:1 70:0 71:0 72:0 73:0 74:0 75:0 76:0 77:0 78:0 79:0 80:0 81:0 82:0 83:0 84:0 85:0 86:0 87:0 88:0 89:1 90:0 91:0 92:0 93:0 94:0 95:0 96:0 97:0 98:0 99:0 100:0 101:0 102:0 103:0 104:0 105:0 106:1 107:0 108:0 109:0 110:0 111:0 112:0 113:0 114:0 115:0 116:0 117:0 118:0 119:0 120:0 121:0 122:0 123:0 124:0 125:0 126:0 127:0 128:0 129:0 130:0 131:0 132:0 133:0 134:0 135:0 136:1 137:0 138:0 139:0 140:0 141:0 142:0 143:0 144:0 145:0 146:0 147:0 148:0 149:0 150:0 151:0 152:0 153:0 154:1 155:0 156:0 157:0 158:0 159:0 160:0 161:0.92400002 162:0.96200001 163:0.95599997 164:0.96600002 165:0.95200002 166:0.96700001 167:0.977 168:0.97299999 177:0.94499999 178:0.92699999 179:0.87300003 180:0.89300001 181:0.87300003 182:0.87400001 183:0.82499999 184:0.77100003 #
-10 1:0 2:0 3:0 4:0 5:0 6:0 7:0 8:0 9:0 10:0 11:0 12:0 13:0 14:1 15:0 16:0 17:0 18:0 19:0 20:0 21:0 22:0 23:0 24:0 25:0 26:1 27:0 28:0 29:0 30:0 31:0 32:0 33:0 34:0 35:0 36:0 37:0 38:0 39:0 40:0 41:0 42:0 43:0 44:0 45:0 46:0 47:0 48:0 49:0 50:0 51:0 52:0 53:0 54:1 55:0 56:0 57:0 58:0 59:0 60:0 61:1 62:0 63:0 64:0 65:0 66:0 67:0 68:0 69:0 70:0 71:0 72:0 73:0 74:0 75:0 76:0 77:0 78:0 79:0 80:0 81:0 82:0 83:0 84:0 85:0 86:0 87:0 88:0 89:0 90:0 91:0 92:0 93:0 94:1 95:0 96:0 97:0 98:0 99:0 100:0 101:0 102:0 103:0 104:0 105:0 106:0 107:0 108:0 109:0 110:0 111:0 112:1 113:0 114:0 115:0 116:0 117:0 118:0 119:0 120:0 121:0 122:0 123:0 124:0 125:0 126:0 127:0 128:0 129:0 130:0 131:0 132:0 133:0 134:0 135:0 136:1 137:0 138:0 139:0 140:0 141:1 142:0 143:0 144:0 145:0 146:0 147:0 148:0 149:0 150:0 151:0 152:0 153:0 154:0 155:0 156:0 157:0 158:0 159:0 160:0 161:0.96200001 162:0.949 163:0.95200002 164:0.96899998 165:0.97600001 166:0.97100002 167:0.958 168:0.972 177:0.94999999 178:0.93900001 179:0.94 180:0.93400002 181:0.90499997 182:0.89999998 183:0.87199998 184:0.91900003 #
-10 1:0 2:0 3:0 4:0 5:0 6:0 7:0 8:0 9:0 10:0 11:0 12:0 13:0 14:0 15:0 16:0 17:0 18:0 19:0 20:1 21:0 22:0 23:0 24:0 25:0 26:0 27:0 28:0 29:0 30:0 31:0 32:0 33:0 34:1 35:0 36:0 37:0 38:0 39:0 40:0 41:0 42:0 43:0 44:0 45:0 46:0 47:0 48:0 49:0 50:0 51:0 52:0 53:1 54:0 55:0 56:0 57:0 58:0 59:0 60:0 61:0 62:0 63:0 64:1 65:0 66:0 67:0 68:0 69:0 70:0 71:0 72:0 73:0 74:0 75:0 76:0 77:0 78:0 79:0 80:0 81:0 82:0 83:0 84:0 85:0 86:0 87:0 88:0 89:0 90:0 91:0 92:0 93:0 94:0 95:0 96:0 97:0 98:1 99:0 100:0 101:0 102:0 103:0 104:0 105:0 106:0 107:0 108:0 109:0 110:0 111:0 112:0 113:0 114:0 115:0 116:0 117:0 118:1 119:0 120:0 121:0 122:0 123:0 124:0 125:0 126:0 127:0 128:0 129:1 130:0 131:0 132:0 133:0 134:0 135:0 136:0 137:0 138:0 139:0 140:0 141:1 142:0 143:0 144:0 145:0 146:0 147:0 148:0 149:0 150:0 151:0 152:0 153:0 154:0 155:0 156:0 157:0 158:0 159:0 160:0 161:0.796 162:0.69800001 163:0.64399999 164:0.75599998 165:0.67799997 166:0.60600001 167:0.77499998 168:0.82700002 177:0.92799997 178:0.92699999 179:0.829 180:0.83700001 181:0.83399999 182:0.85100001 183:0.83700001 184:0.833 #
10 1:0 2:0 3:0 4:0 5:0 6:0 7:0 8:0 9:0 10:1 11:0 12:0 13:0 14:0 15:0 16:0 17:0 18:0 19:0 20:0 21:0 22:0 23:0 24:0 25:0 26:0 27:1 28:0 29:0 30:0 31:0 32:0 33:0 34:0 35:0 36:0 37:0 38:0 39:0 40:0 41:0 42:0 43:0 44:0 45:0 46:0 47:0 48:1 49:0 50:0 51:0 52:0 53:0 54:0 55:0 56:0 57:0 58:0 59:0 60:0 61:0 62:0 63:0 64:0 65:0 66:0 67:0 68:0 69:0 70:0 71:0 72:1 73:0 74:0 75:0 76:0 77:0 78:0 79:0 80:0 81:0 82:0 83:0 84:0 85:0 86:0 87:0 88:0 89:0 90:1 91:0 92:0 93:0 94:0 95:0 96:0 97:0 98:0 99:0 100:0 101:0 102:0 103:0 104:0 105:0 106:0 107:0 108:1 109:0 110:0 111:0 112:0 113:0 114:0 115:0 116:0 117:0 118:0 119:0 120:0 121:0 122:0 123:0 124:0 125:0 126:0 127:0 128:0 129:0 130:0 131:0 132:0 133:1 134:0 135:0 136:0 137:0 138:0 139:0 140:0 141:0 142:0 143:0 144:0 145:0 146:0 147:0 148:0 149:0 150:0 151:0 152:1 153:0 154:0 155:0 156:0 157:0 158:0 159:0 160:0 161:0.015 162:0.0089999996 163:0.0080000004 164:0.0060000001 165:0.0060000001 166:0.0099999998 167:0.0060000001 168:0.0040000002 169:0.10875195 170:0.23703703 171:0 172:0.13293052 173:0 174:0.32044199 175:0.061307903 176:0.27190334 177:0.44400001 178:0.15700001 179:0.022 180:0.027000001 181:0.086000003 182:0.071999997 183:0.108 184:0.71600002 185:1 186:1 187:3 188:3 189:3 190:3 191:3 192:3 #
10 1:0 2:0 3:0 4:0 5:0 6:0 7:0 8:1 9:0 10:0 11:0 12:0 13:0 14:0 15:0 16:0 17:0 18:0 19:0 20:0 21:0 22:0 23:0 24:0 25:0 26:0 27:0 28:0 29:0 30:0 31:0 32:0 33:0 34:0 35:0 36:0 37:1 38:0 39:0 40:0 41:0 42:0 43:0 44:0 45:0 46:0 47:0 48:0 49:0 50:0 51:0 52:0 53:0 54:0 55:0 56:0 57:1 58:0 59:0 60:0 61:0 62:0 63:0 64:0 65:0 66:0 67:0 68:0 69:0 70:0 71:0 72:0 73:0 74:1 75:0 76:0 77:0 78:0 79:0 80:0 81:0 82:0 83:0 84:0 85:0 86:0 87:0 88:0 89:0 90:0 91:0 92:0 93:0 94:0 95:0 96:0 97:0 98:1 99:0 100:0 101:0 102:0 103:0 104:0 105:0 106:0 107:0 108:0 109:0 110:0 111:0 112:0 113:0 114:0 115:0 116:0 117:1 118:0 119:0 120:0 121:0 122:0 123:0 124:0 125:0 126:0 127:0 128:1 129:0 130:0 131:0 132:0 133:0 134:0 135:0 136:0 137:0 138:0 139:0 140:0 141:0 142:0 143:0 144:0 145:0 146:0 147:0 148:0 149:0 150:0 151:0 152:0 153:1 154:0 155:0 156:0 157:0 158:0 159:0 160:0 161:0.067000002 162:0.068999998 163:0.107 164:0.096000001 165:0.046 166:0.02 167:0.023 168:0.015 169:0.38121548 170:0.54426229 171:0.3147541 172:0.65217394 173:0.072948329 174:0.45245901 175:0 176:0.28610355 177:0.26300001 178:0.133 179:0.046 180:0.037999999 181:0.018999999 182:0.030999999 183:0.17299999 184:0.336 185:3 186:3 187:3 188:3 189:3 190:3 191:3 192:3 #
10 1:0 2:0 3:0 4:0 5:0 6:0 7:0 8:0 9:0 10:0 11:0 12:0 13:0 14:0 15:1 16:0 17:0 18:0 19:0 20:0 21:0 22:0 23:0 24:0 25:0 26:0 27:0 28:0 29:0 30:0 31:0 32:0 33:0 34:0 35:0 36:0 37:0 38:1 39:0 40:0 41:0 42:1 43:0 44:0 45:0 46:0 47:0 48:0 49:0 50:0 51:0 52:0 53:0 54:0 55:0 56:0 57:0 58:0 59:0 60:0 61:0 62:0 63:0 64:0 65:0 66:0 67:0 68:0 69:0 70:0 71:0 72:0 73:0 74:0 75:0 76:0 77:1 78:0 79:0 80:0 81:0 82:0 83:0 84:0 85:0 86:0 87:0 88:0 89:0 90:1 91:0 92:0 93:0 94:0 95:0 96:0 97:0 98:0 99:0 100:0 101:1 102:0 103:0 104:0 105:0 106:0 107:0 108:0 109:0 110:0 111:0 112:0 113:0 114:0 115:0 116:0 117:0 118:0 119:0 120:0 121:0 122:0 123:0 124:0 125:0 126:0 127:0 128:1 129:0 130:0 131:0 132:0 133:0 134:0 135:0 136:0 137:0 138:0 139:0 140:0 141:0 142:0 143:0 144:0 145:0 146:0 147:0 148:1 149:0 150:0 151:0 152:0 153:0 154:0 155:0 156:0 157:0 158:0 159:0 160:0 161:0.001 162:0.0020000001 163:0.001 164:0.003 165:0.0049999999 166:0.0049999999 167:0.0040000002 168:0.0060000001 169:0.62109375 170:0.18237083 171:0.075290896 172:0 173:0.036250647 174:0 175:0.0055248621 176:0.1436464 177:0.62 178:0.13600001 179:0.029999999 180:0.011 181:0.0040000002 182:0.0060000001 183:0.024 184:0.19 185:2 186:2 187:1 188:3 189:3 190:3 191:3 192:3 #
-10 1:0 2:0 3:0 4:0 5:0 6:0 7:0 8:0 9:0 10:0 11:0 12:0 13:1 14:0 15:0 16:0 17:0 18:0 19:0 20:0 21:0 22:0 23:0 24:0 25:0 26:0 27:0 28:1 29:0 30:0 31:0 32:0 33:0 34:0 35:0 36:0 37:0 38:0 39:0 40:0 41:1 42:0 43:0 44:0 45:0 46:0 47:0 48:0 49:0 50:0 51:0 52:0 53:0 54:0 55:0 56:0 57:0 58:0 59:0 60:0 61:0 62:0 63:0 64:0 65:0 66:0 67:0 68:0 69:0 70:0 71:0 72:0 73:0 74:0 75:0 76:0 77:0 78:0 79:0 80:1 81:0 82:0 83:0 84:0 85:0 86:0 87:0 88:0 89:0 90:0 91:0 92:0 93:0 94:0 95:0 96:1 97:0 98:0 99:0 100:0 101:0 102:0 103:0 104:0 105:0 106:0 107:0 108:0 109:0 110:0 111:1 112:0 113:0 114:0 115:0 116:0 117:0 118:0 119:0 120:0 121:0 122:0 123:0 124:0 125:0 126:0 127:0 128:0 129:0 130:0 131:0 132:0 133:0 134:0 135:0 136:0 137:0 138:1 139:0 140:0 141:0 142:0 143:0 144:0 145:0 146:0 147:0 148:1 149:0 150:0 151:0 152:0 153:0 154:0 155:0 156:0 157:0 158:0 159:0 160:0 161:0.015 162:0.003 163:0.0020000001 164:0.001 165:0.001 166:0 167:0 168:0 169:0.12942779 170:0 171:0 172:0.033783782 173:0 174:0.0049164207 175:0.08510638 176:0.033149172 177:0.89899999 178:0.189 179:0.027000001 180:0.012 181:0.0049999999 182:0.0089999996 183:0.014 184:0.149 185:1 186:3 187:3 188:3 189:3 190:3 191:3 192:3 #
-0.11893391485795845596840081270784 1:0 2:0 3:0 4:0 5:0 6:0 7:0 8:0 9:0 10:0 11:0 12:0 13:0 14:0 15:1 16:0 17:0 18:0 19:0 20:0 21:0 22:0 23:0 24:0 25:0 26:0 27:0 28:0 29:0 30:0 31:0 32:0 33:0 34:0 35:0 36:0 37:0 38:1 39:0 40:0 41:0 42:0 43:0 44:0 45:0 46:0 47:0 48:0 49:1 50:0 51:0 52:0 53:0 54:0 55:0 56:0 57:0 58:0 59:0 60:0 61:0 62:0 63:0 64:1 65:0 66:0 67:0 68:0 69:0 70:0 71:0 72:0 73:0 74:0 75:0 76:0 77:0 78:0 79:0 80:0 81:0 82:0 83:0 84:0 85:0 86:0 87:0 88:1 89:0 90:0 91:0 92:0 93:0 94:0 95:0 96:0 97:0 98:0 99:0 100:0 101:0 102:0 103:0 104:0 105:0 106:1 107:0 108:0 109:0 110:0 111:0 112:0 113:0 114:0 115:0 116:0 117:0 118:0 119:0 120:0 121:0 122:0 123:0 124:0 125:0 126:0 127:0 128:0 129:0 130:0 131:0 132:0 133:0 134:0 135:0 136:1 137:0 138:0 139:0 140:0 141:0 142:0 143:0 144:0 145:0 146:0 147:0 148:0 149:0 150:0 151:0 152:0 153:0 154:0 155:0 156:0 157:1 158:0 159:0 160:0 161:0.085000001 162:0.039999999 163:0.026000001 164:0.023 165:0.015 166:0.013 167:0.016000001 168:0.022 169:0.59765625 170:0.23708206 171:0.6554473 172:0.37056929 173:0.16574585 174:0 175:0.16949153 176:0 177:0.168 178:0.081 179:0.101 180:0.17 181:0.64200002 182:0.93400002 183:0.141 184:0.034000002 185:1 186:1 187:3 188:3 189:3 190:3 191:3 192:3 #
-10 1:0 2:0 3:0 4:0 5:0 6:0 7:0 8:0 9:0 10:0 11:0 12:0 13:1 14:0 15:0 16:0 17:0 18:0 19:0 20:0 21:0 22:0 23:0 24:0 25:0 26:0 27:0 28:0 29:0 30:0 31:0 32:0 33:0 34:0 35:0 36:1 37:0 38:0 39:0 40:0 41:0 42:1 43:0 44:0 45:0 46:0 47:0 48:0 49:0 50:0 51:0 52:0 53:0 54:0 55:0 56:0 57:0 58:0 59:0 60:0 61:0 62:0 63:0 64:1 65:0 66:0 67:0 68:0 69:0 70:0 71:0 72:0 73:0 74:0 75:0 76:0 77:0 78:0 79:0 80:0 81:0 82:0 83:0 84:0 85:0 86:0 87:0 88:1 89:0 90:0 91:0 92:0 93:0 94:0 95:0 96:0 97:0 98:0 99:0 100:0 101:0 102:0 103:0 104:0 105:0 106:0 107:0 108:0 109:0 110:0 111:0 112:0 113:0 114:0 115:0 116:0 117:1 118:0 119:0 120:0 121:0 122:0 123:0 124:0 125:1 126:0 127:0 128:0 129:0 130:0 131:0 132:0 133:0 134:0 135:0 136:0 137:0 138:0 139:0 140:0 141:0 142:0 143:0 144:0 145:0 146:0 147:0 148:1 149:0 150:0 151:0 152:0 153:0 154:0 155:0 156:0 157:0 158:0 159:0 160:0 161:0.012 162:0.0099999998 163:0.0060000001 164:0.0080000004 165:0.013 166:0.0089999996 167:0.0089999996 168:0.017999999 169:0.66076297 170:0.22342065 171:0.04106776 172:0.63372719 173:0.15469614 174:0.41967213 175:0.089766607 176:0.36464089 177:0.98199999 178:0.97600001 179:0.86799997 180:0.66299999 181:0.15700001 182:0.012 183:0.0089999996 184:0.0070000002 185:1 186:1 187:3 188:3 189:3 190:3 191:3 192:3 #
10 1:0 2:0 3:1 4:0 5:0 6:0 7:0 8:0 9:0 10:0 11:0 12:0 13:0 14:0 15:0 16:0 17:0 18:0 19:0 20:0 21:0 22:0 23:0 24:0 25:0 26:0 27:0 28:0 29:0 30:1 31:0 32:0 33:0 34:0 35:0 36:0 37:0 38:0 39:0 40:0 41:0 42:0 43:0 44:0 45:0 46:0 47:0 48:0 49:0 50:0 51:0 52:0 53:0 54:0 55:0 56:0 57:0 58:1 59:0 60:0 61:0 62:0 63:0 64:0 65:0 66:0 67:0 68:0 69:1 70:0 71:0 72:0 73:0 74:0 75:0 76:0 77:0 78:0 79:0 80:0 81:0 82:0 83:0 84:1 85:0 86:0 87:0 88:0 89:0 90:0 91:0 92:0 93:0 94:0 95:0 96:0 97:0 98:0 99:0 100:0 101:0 102:0 103:0 104:0 105:0 106:0 107:0 108:0 109:0 110:0 111:0 112:0 113:0 114:0 115:0 116:1 117:0 118:0 119:0 120:0 121:0 122:0 123:0 124:0 125:0 126:0 127:0 128:0 129:0 130:0 131:0 132:0 133:0 134:0 135:0 136:1 137:0 138:0 139:0 140:0 141:0 142:0 143:0 144:0 145:0 146:0 147:0 148:0 149:0 150:0 151:0 152:0 153:0 154:0 155:0 156:1 157:0 158:0 159:0 160:0 161:0.86199999 162:0.91600001 163:0.84399998 164:0.75 165:0.87099999 166:0.76999998 167:0.866 168:0.921 177:0.82700002 178:0.82999998 179:0.84799999 180:0.82800001 181:0.889 182:0.81599998 183:0.84299999 184:0.884 #
10 1:0 2:0 3:0 4:0 5:0 6:0 7:0 8:0 9:0 10:0 11:0 12:0 13:0 14:0 15:0 16:0 17:0 18:1 19:0 20:0 21:0 22:0 23:0 24:0 25:0 26:0 27:0 28:0 29:1 30:0 31:0 32:0 33:0 34:0 35:0 36:0 37:0 38:0 39:0 40:0 41:1 42:0 43:0 44:0 45:0 46:0 47:0 48:0 49:0 50:0 51:0 52:0 53:0 54:0 55:0 56:0 57:0 58:0 59:0 60:0 61:0 62:0 63:0 64:0 65:0 66:0 67:0 68:0 69:0 70:0 71:0 72:0 73:0 74:0 75:0 76:1 77:0 78:0 79:0 80:0 81:0 82:0 83:0 84:0 85:0 86:0 87:0 88:0 89:0 90:0 91:0 92:0 93:0 94:0 95:0 96:1 97:0 98:0 99:0 100:0 101:0 102:0 103:0 104:0 105:0 106:0 107:0 108:0 109:0 110:0 111:0 112:0 113:0 114:0 115:0 116:0 117:0 118:1 119:0 120:0 121:0 122:0 123:0 124:0 125:0 126:0 127:0 128:0 129:0 130:0 131:0 132:0 133:0 134:0 135:0 136:1 137:0 138:0 139:0 140:0 141:0 142:0 143:0 144:0 145:0 146:0 147:0 148:0 149:0 150:0 151:0 152:0 153:0 154:0 155:0 156:0 157:1 158:0 159:0 160:0 161:0.949 162:0.93199998 163:0.93699998 164:0.93699998 165:0.89399999 166:0.91600001 167:0.92900002 168:0.94 177:0.91900003 178:0.89300001 179:0.87900001 180:0.90700001 181:0.93599999 182:0.93300003 183:0.93199998 184:0.92299998 #
4.5009066395547474570548729388975 1:1 2:0 3:0 4:0 5:0 6:0 7:0 8:0 9:0 10:0 11:0 12:0 13:0 14:0 15:0 16:0 17:0 18:0 19:0 20:0 21:0 22:0 23:0 24:0 25:0 26:0 27:0 28:0 29:0 30:0 31:0 32:0 33:0 34:1 35:0 36:0 37:0 38:0 39:0 40:0 41:0 42:0 43:0 44:0 45:0 46:0 47:0 48:0 49:0 50:0 51:0 52:0 53:0 54:0 55:0 56:0 57:0 58:1 59:0 60:0 61:0 62:0 63:0 64:0 65:0 66:0 67:0 68:0 69:1 70:0 71:0 72:0 73:0 74:0 75:0 76:0 77:0 78:0 79:0 80:0 81:1 82:0 83:0 84:0 85:0 86:0 87:0 88:0 89:0 90:0 91:0 92:0 93:0 94:0 95:0 96:0 97:0 98:0 99:0 100:0 101:0 102:0 103:0 104:0 105:0 106:0 107:0 108:0 109:0 110:0 111:0 112:0 113:0 114:0 115:0 116:1 117:0 118:0 119:0 120:0 121:0 122:0 123:0 124:0 125:0 126:0 127:0 128:0 129:0 130:0 131:0 132:0 133:0 134:0 135:0 136:1 137:0 138:0 139:0 140:0 141:0 142:0 143:0 144:0 145:0 146:0 147:0 148:0 149:0 150:0 151:0 152:0 153:0 154:0 155:0 156:0 157:0 158:1 159:0 160:0 161:0.92900002 162:0.90399998 163:0.949 164:0.93199998 165:0.93699998 166:0.93699998 167:0.89399999 168:0.91600001 177:0.94999999 178:0.93199998 179:0.91900003 180:0.89300001 181:0.87900001 182:0.90700001 183:0.93599999 184:0.93300003 #
-10 1:0 2:0 3:0 4:0 5:0 6:0 7:0 8:0 9:0 10:0 11:1 12:0 13:0 14:0 15:0 16:0 17:0 18:0 19:0 20:0 21:0 22:0 23:0 24:0 25:0 26:0 27:0 28:0 29:0 30:0 31:0 32:0 33:0 34:0 35:0 36:0 37:0 38:0 39:1 40:0 41:0 42:0 43:1 44:0 45:0 46:0 47:0 48:0 49:0 50:0 51:0 52:0 53:0 54:0 55:0 56:0 57:0 58:0 59:0 60:0 61:0 62:0 63:0 64:0 65:0 66:0 67:1 68:0 69:0 70:0 71:0 72:0 73:0 74:0 75:0 76:0 77:0 78:0 79:0 80:0 81:1 82:0 83:0 84:0 85:0 86:0 87:0 88:0 89:0 90:0 91:0 92:0 93:0 94:0 95:0 96:0 97:0 98:0 99:0 100:0 101:0 102:0 103:0 104:0 105:0 106:0 107:0 108:0 109:1 110:0 111:0 112:0 113:0 114:0 115:0 116:0 117:0 118:0 119:0 120:0 121:0 122:0 123:0 124:0 125:0 126:0 127:0 128:0 129:0 130:0 131:0 132:0 133:0 134:1 135:0 136:0 137:0 138:0 139:0 140:0 141:0 142:0 143:0 144:0 145:0 146:0 147:0 148:0 149:0 150:0 151:0 152:0 153:0 154:0 155:0 156:1 157:0 158:0 159:0 160:0 161:0.001 162:0.0020000001 163:0.0070000002 164:0.0049999999 165:0.0099999998 166:0.0049999999 167:0.0049999999 168:0.003 169:0 170:0.071348101 171:0.40327662 172:0.2962963 173:0 174:0.022143491 175:0.0931677 176:0.20801233 177:0.47 178:0.73900002 179:0.96100003 180:0.064999998 181:0.097999997 182:0.064000003 183:0.050000001 184:0.168 185:2 186:1 187:1 188:1 189:2 190:2 191:2 192:2 #
-10 1:0 2:0 3:0 4:0 5:0 6:0 7:0 8:0 9:0 10:0 11:0 12:0 13:0 14:0 15:0 16:1 17:0 18:0 19:0 20:0 21:0 22:0 23:0 24:0 25:0 26:1 27:0 28:0 29:0 30:0 31:0 32:0 33:0 34:0 35:0 36:0 37:0 38:0 39:0 40:0 41:1 42:0 43:0 44:0 45:0 46:0 47:0 48:0 49:0 50:0 51:0 52:0 53:0 54:0 55:0 56:0 57:0 58:0 59:0 60:0 61:0 62:0 63:0 64:0 65:0 66:0 67:0 68:0 69:0 70:0 71:0 72:0 73:0 74:1 75:0 76:0 77:0 78:0 79:0 80:0 81:1 82:0 83:0 84:0 85:0 86:0 87:0 88:0 89:0 90:0 91:0 92:0 93:0 94:0 95:0 96:0 97:0 98:0 99:0 100:0 101:0 102:0 103:0 104:0 105:0 106:0 107:0 108:0 109:0 110:0 111:0 112:0 113:0 114:0 115:0 116:1 117:0 118:0 119:0 120:0 121:0 122:0 123:0 124:0 125:0 126:0 127:0 128:0 129:0 130:0 131:0 132:0 133:0 134:0 135:0 136:1 137:0 138:0 139:0 140:0 141:0 142:0 143:0 144:0 145:0 146:0 147:0 148:0 149:0 150:0 151:0 152:0 153:0 154:0 155:0 156:0 157:1 158:0 159:0 160:0 161:0.93400002 162:0.90399998 163:0.88200003 164:0.84799999 165:0.85600001 166:0.86299998 167:0.68599999 168:0.62599999 177:0.90700001 178:0.912 179:0.90200001 180:0.95499998 181:0.92900002 182:0.96399999 183:0.96799999 184:0.97399998 #
-10 1:0 2:0 3:0 4:0 5:0 6:0 7:0 8:0 9:0 10:0 11:0 12:1 13:0 14:0 15:0 16:0 17:0 18:0 19:0 20:0 21:0 22:0 23:0 24:0 25:0 26:0 27:0 28:0 29:0 30:0 31:0 32:0 33:1 34:0 35:0 36:0 37:0 38:0 39:0 40:0 41:0 42:0 43:0 44:0 45:1 46:0 47:0 48:0 49:0 50:0 51:0 52:0 53:0 54:0 55:0 56:0 57:0 58:0 59:0 60:0 61:0 62:0 63:0 64:0 65:0 66:0 67:0 68:0 69:1 70:0 71:0 72:0 73:0 74:0 75:0 76:0 77:0 78:0 79:0 80:0 81:0 82:0 83:0 84:0 85:0 86:0 87:0 88:0 89:0 90:0 91:0 92:0 93:0 94:0 95:0 96:0 97:0 98:1 99:0 100:0 101:0 102:0 103:0 104:0 105:0 106:0 107:0 108:0 109:0 110:0 111:0 112:0 113:0 114:0 115:0 116:1 117:0 118:0 119:0 120:0 121:1 122:0 123:0 124:0 125:0 126:0 127:0 128:0 129:0 130:0 131:0 132:0 133:0 134:0 135:0 136:0 137:0 138:0 139:0 140:0 141:0 142:0 143:0 144:0 145:0 146:0 147:0 148:0 149:0 150:0 151:0 152:0 153:0 154:0 155:0 156:1 157:0 158:0 159:0 160:0 161:0.60900003 162:0.48500001 163:0.43599999 164:0.454 165:0.57999998 166:0.71399999 167:0.81400001 168:0.815 177:0.954 178:0.88999999 179:0.71499997 180:0.69499999 181:0.67400002 182:0.79799998 183:0.83600003 184:0.91399997 #
10 1:0 2:0 3:0 4:0 5:0 6:0 7:0 8:0 9:0 10:0 11:0 12:0 13:1 14:0 15:0 16:0 17:0 18:0 19:0 20:0 21:0 22:0 23:0 24:0 25:0 26:0 27:0 28:0 29:0 30:1 31:0 32:0 33:0 34:0 35:0 36:0 37:0 38:0 39:0 40:0 41:0 42:0 43:0 44:0 45:0 46:1 47:0 48:0 49:0 50:0 51:0 52:0 53:0 54:0 55:0 56:0 57:0 58:0 59:0 60:0 61:0 62:0 63:0 64:0 65:0 66:1 67:0 68:0 69:0 70:0 71:0 72:0 73:0 74:0 75:0 76:0 77:0 78:0 79:0 80:0 81:0 82:0 83:0 84:0 85:0 86:0 87:1 88:0 89:0 90:0 91:0 92:0 93:0 94:0 95:0 96:0 97:0 98:0 99:0 100:0 101:0 102:0 103:0 104:0 105:0 106:0 107:0 108:0 109:0 110:0 111:1 112:0 113:0 114:0 115:0 116:0 117:0 118:0 119:0 120:0 121:0 122:0 123:0 124:0 125:0 126:0 127:0 128:0 129:0 130:0 131:0 132:0 133:0 134:0 135:0 136:0 137:0 138:1 139:0 140:0 141:0 142:0 143:0 144:0 145:0 146:0 147:0 148:0 149:0 150:0 151:0 152:0 153:0 154:0 155:0 156:1 157:0 158:0 159:0 160:0 161:0.0020000001 162:0.0020000001 163:0.0020000001 164:0.0020000001 165:0.003 166:0.0040000002 167:0.0049999999 168:0.0040000002 169:0.34059945 170:0.08803729 171:0.045402952 172:0 173:0.0345679 174:0 175:0.15805471 176:0.01540832 177:0.66500002 178:0.119 179:0.035 180:0.017000001 181:0.013 182:0.13699999 183:0.45899999 184:0.68900001 185:1 186:3 187:3 188:3 189:3 190:3 191:3 192:3 #
6.1683586920359907423971890239045 1:0 2:0 3:0 4:0 5:0 6:1 7:0 8:0 9:0 10:0 11:0 12:0 13:0 14:0 15:0 16:0 17:0 18:0 19:0 20:0 21:0 22:0 23:0 24:0 25:0 26:0 27:0 28:0 29:1 30:0 31:0 32:0 33:0 34:0 35:0 36:0 37:0 38:0 39:0 40:0 41:0 42:0 43:0 44:0 45:0 46:0 47:0 48:0 49:0 50:1 51:0 52:0 53:0 54:0 55:0 56:0 57:0 58:0 59:0 60:0 61:0 62:0 63:0 64:0 65:0 66:0 67:0 68:0 69:0 70:0 71:0 72:0 73:0 74:0 75:0 76:0 77:0 78:1 79:0 80:0 81:1 82:0 83:0 84:0 85:0 86:0 87:0 88:0 89:0 90:0 91:0 92:0 93:0 94:0 95:0 96:0 97:0 98:0 99:0 100:0 101:0 102:0 103:0 104:0 105:0 106:0 107:0 108:1 109:0 110:0 111:0 112:0 113:0 114:0 115:0 116:0 117:0 118:0 119:0 120:0 121:0 122:0 123:0 124:0 125:0 126:0 127:0 128:0 129:0 130:0 131:0 132:0 133:0 134:0 135:0 136:0 137:0 138:1 139:0 140:0 141:0 142:0 143:1 144:0 145:0 146:0 147:0 148:0 149:0 150:0 151:0 152:0 153:0 154:0 155:0 156:0 157:0 158:0 159:0 160:0 161:0.003 162:0.003 163:0.003 164:0.001 165:0.001 166:0.001 167:0.001 168:0 169:0.73779798 170:0.40744022 171:0.24339721 172:0.018237082 173:0.1100762 174:0.027624309 175:0.17629179 176:0.4284814 177:0.94 178:0.926 179:0.082000002 180:0.027000001 181:0.018999999 182:0.014 183:0.02 184:0.039999999 185:1 186:1 187:3 188:3 189:3 190:3 191:3 192:3 #
-10 1:0 2:0 3:0 4:0 5:0 6:0 7:0 8:0 9:0 10:0 11:0 12:0 13:0 14:0 15:0 16:0 17:0 18:0 19:0 20:1 21:0 22:0 23:0 24:0 25:0 26:0 27:0 28:0 29:0 30:0 31:0 32:0 33:0 34:0 35:1 36:0 37:0 38:0 39:0 40:0 41:0 42:0 43:0 44:0 45:0 46:0 47:0 48:0 49:0 50:1 51:0 52:0 53:0 54:0 55:0 56:0 57:0 58:0 59:0 60:0 61:0 62:0 63:0 64:0 65:1 66:0 67:0 68:0 69:0 70:0 71:0 72:0 73:0 74:0 75:0 76:0 77:0 78:0 79:0 80:0 81:1 82:0 83:0 84:0 85:0 86:0 87:0 88:0 89:0 90:0 91:0 92:0 93:0 94:0 95:0 96:0 97:0 98:0 99:0 100:0 101:0 102:0 103:0 104:0 105:0 106:0 107:0 108:0 109:0 110:0 111:0 112:0 113:0 114:0 115:0 116:0 117:0 118:1 119:0 120:0 121:0 122:0 123:0 124:0 125:0 126:0 127:0 128:0 129:0 130:0 131:0 132:0 133:0 134:0 135:0 136:0 137:0 138:1 139:0 140:0 141:0 142:0 143:0 144:0 145:0 146:0 147:0 148:0 149:0 150:0 151:0 152:0 153:0 154:0 155:0 156:0 157:0 158:0 159:0 160:1 161:0.0020000001 162:0.001 163:0 164:0 165:0 166:0 167:0 168:0 169:0 170:0.69140625 171:0.041429311 172:0.076301619 173:0 174:0 175:0 176:0 177:0.090000004 178:0.059999999 179:0.032000002 180:0.030999999 181:0.034000002 182:0.028999999 183:0.029999999 184:0.037 185:3 186:3 187:3 188:3 189:3 190:3 191:3 192:3 #
-5.0270447703105389791744528338313 1:0 2:0 3:0 4:0 5:0 6:0 7:0 8:0 9:0 10:0 11:0 12:0 13:1 14:0 15:0 16:0 17:0 18:0 19:0 20:0 21:0 22:0 23:0 24:0 25:0 26:0 27:0 28:0 29:0 30:0 31:0 32:0 33:0 34:1 35:0 36:0 37:0 38:0 39:0 40:0 41:0 42:0 43:0 44:0 45:0 46:0 47:0 48:0 49:0 50:1 51:0 52:0 53:0 54:0 55:0 56:0 57:0 58:0 59:0 60:0 61:0 62:0 63:0 64:0 65:0 66:0 67:0 68:0 69:0 70:0 71:0 72:0 73:1 74:0 75:0 76:0 77:0 78:0 79:0 80:0 81:0 82:0 83:0 84:0 85:0 86:0 87:0 88:0 89:0 90:0 91:0 92:0 93:0 94:1 95:0 96:0 97:0 98:0 99:0 100:0 101:0 102:0 103:1 104:0 105:0 106:0 107:0 108:0 109:0 110:0 111:0 112:0 113:0 114:0 115:0 116:0 117:0 118:0 119:0 120:0 121:0 122:0 123:0 124:0 125:0 126:0 127:0 128:0 129:0 130:1 131:0 132:0 133:0 134:0 135:0 136:0 137:0 138:0 139:0 140:0 141:0 142:0 143:0 144:0 145:0 146:0 147:0 148:0 149:1 150:0 151:0 152:0 153:0 154:0 155:0 156:0 157:0 158:0 159:0 160:0 161:0.028000001 162:0.033 163:0.059 164:0.055 165:0.07 166:0.052999999 167:0.057 168:0.039999999 177:0.86000001 178:0.84299999 179:0.778 180:0.76200002 181:0.64099997 182:0.70200002 183:0.82200003 184:0.91399997 #
-10 1:0 2:0 3:0 4:0 5:0 6:0 7:0 8:0 9:0 10:1 11:0 12:0 13:0 14:0 15:0 16:0 17:0 18:0 19:0 20:0 21:0 22:0 23:0 24:1 25:0 26:0 27:0 28:0 29:0 30:0 31:0 32:0 33:0 34:0 35:0 36:0 37:0 38:0 39:0 40:0 41:0 42:0 43:0 44:0 45:0 46:0 47:0 48:0 49:0 50:1 51:0 52:0 53:0 54:0 55:0 56:0 57:0 58:0 59:0 60:0 61:0 62:0 63:0 64:0 65:0 66:0 67:0 68:0 69:0 70:0 71:0 72:1 73:0 74:0 75:0 76:0 77:0 78:0 79:0 80:0 81:0 82:0 83:1 84:0 85:0 86:0 87:0 88:0 89:0 90:0 91:0 92:0 93:0 94:0 95:0 96:0 97:0 98:0 99:0 100:0 101:0 102:0 103:0 104:0 105:0 106:0 107:0 108:0 109:0 110:0 111:0 112:0 113:0 114:0 115:0 116:0 117:0 118:1 119:0 120:0 121:0 122:0 123:0 124:0 125:0 126:0 127:0 128:0 129:0 130:0 131:0 132:0 133:0 134:0 135:0 136:0 137:0 138:1 139:0 140:0 141:0 142:0 143:0 144:0 145:0 146:0 147:0 148:1 149:0 150:0 151:0 152:0 153:0 154:0 155:0 156:0 157:0 158:0 159:0 160:0 161:0.082000002 162:0.035999998 163:0.035999998 164:0.012 165:0.0089999996 166:0.0020000001 167:0.0020000001 168:0.001 169:0.21750389 170:0.35982814 171:0.015535992 172:0.36253777 173:0.7120353 174:0.018237082 175:0.13981763 176:0.011049724 177:0.847 178:0.72600001 179:0.62 180:0.53200001 181:0.38499999 182:0.082999997 183:0.013 184:0.0080000004 185:1 186:3 187:3 188:3 189:3 190:3 191:3 192:3 #
10 1:0 2:0 3:0 4:0 5:0 6:0 7:0 8:0 9:0 10:0 11:0 12:0 13:1 14:0 15:0 16:0 17:0 18:0 19:0 20:0 21:0 22:0 23:0 24:0 25:0 26:0 27:0 28:0 29:0 30:0 31:0 32:0 33:0 34:1 35:0 36:0 37:0 38:0 39:0 40:0 41:0 42:0 43:0 44:0 45:0 46:1 47:0 48:0 49:0 50:0 51:0 52:0 53:0 54:0 55:0 56:0 57:0 58:0 59:0 60:0 61:0 62:0 63:0 64:0 65:0 66:0 67:0 68:0 69:0 70:0 71:0 72:0 73:0 74:0 75:1 76:0 77:0 78:0 79:0 80:0 81:0 82:0 83:0 84:1 85:0 86:0 87:0 88:0 89:0 90:0 91:0 92:0 93:0 94:0 95:0 96:0 97:0 98:0 99:0 100:0 101:1 102:0 103:0 104:0 105:0 106:0 107:0 108:0 109:0 110:0 111:0 112:0 113:0 114:0 115:0 116:0 117:0 118:0 119:0 120:0 121:0 122:0 123:0 124:0 125:0 126:0 127:0 128:0 129:0 130:0 131:0 132:0 133:1 134:0 135:0 136:0 137:0 138:0 139:0 140:0 141:0 142:0 143:0 144:0 145:0 146:1 147:0 148:0 149:0 150:0 151:0 152:0 153:0 154:0 155:0 156:0 157:0 158:0 159:0 160:0 161:0.43399999 162:0.523 163:0.67400002 164:0.54799998 165:0.64499998 166:0.61799997 167:0.45100001 168:0.449 177:0.949 178:0.95200002 179:0.91900003 180:0.88 181:0.89999998 182:0.96799999 183:0.94400001 184:0.94599998 #
10 1:0 2:0 3:0 4:0 5:0 6:0 7:0 8:0 9:0 10:0 11:0 12:0 13:1 14:0 15:0 16:0 17:0 18:0 19:0 20:0 21:0 22:0 23:0 24:0 25:0 26:0 27:0 28:0 29:0 30:0 31:0 32:0 33:1 34:0 35:0 36:0 37:0 38:0 39:0 40:0 41:0 42:0 43:0 44:0 45:0 46:1 47:0 48:0 49:0 50:0 51:0 52:0 53:0 54:0 55:0 56:0 57:0 58:0 59:0 60:0 61:0 62:0 63:0 64:0 65:0 66:0 67:0 68:0 69:0 70:0 71:0 72:0 73:0 74:0 75:1 76:0 77:0 78:0 79:0 80:0 81:0 82:0 83:0 84:0 85:0 86:0 87:0 88:0 89:0 90:0 91:0 92:0 93:0 94:0 95:0 96:1 97:0 98:0 99:0 100:0 101:0 102:0 103:0 104:0 105:0 106:0 107:0 108:0 109:0 110:0 111:0 112:0 113:0 114:0 115:0 116:1 117:0 118:0 119:0 120:0 121:0 122:0 123:0 124:0 125:0 126:0 127:0 128:0 129:0 130:1 131:0 132:0 133:0 134:0 135:0 136:0 137:0 138:0 139:0 140:0 141:0 142:0 143:1 144:0 145:0 146:0 147:0 148:0 149:0 150:0 151:0 152:0 153:0 154:0 155:0 156:0 157:0 158:0 159:0 160:0 161:0.64999998 162:0.64099997 163:0.722 164:0.778 165:0.80400002 166:0.73699999 167:0.68300003 168:0.551 177:0.97600001 178:0.95200002 179:0.95499998 180:0.88099998 181:0.787 182:0.75700003 183:0.182 184:0.65200001 #
10 1:0 2:0 3:0 4:0 5:0 6:0 7:0 8:0 9:0 10:0 11:0 12:0 13:1 14:0 15:0 16:0 17:0 18:0 19:0 20:0 21:0 22:0 23:0 24:0 25:0 26:0 27:1 28:0 29:0 30:0 31:0 32:0 33:0 34:0 35:0 36:0 37:0 38:0 39:0 40:0 41:1 42:0 43:0 44:0 45:0 46:0 47:0 48:0 49:0 50:0 51:0 52:0 53:0 54:0 55:0 56:0 57:0 58:0 59:0 60:0 61:0 62:0 63:0 64:1 65:0 66:0 67:0 68:0 69:0 70:0 71:0 72:0 73:0 74:0 75:0 76:0 77:0 78:0 79:0 80:0 81:0 82:0 83:0 84:0 85:0 86:0 87:0 88:1 89:0 90:0 91:0 92:0 93:0 94:0 95:0 96:0 97:0 98:0 99:0 100:0 101:0 102:0 103:0 104:0 105:0 106:0 107:0 108:0 109:0 110:0 111:0 112:0 113:0 114:0 115:0 116:1 117:0 118:0 119:0 120:0 121:0 122:0 123:0 124:0 125:0 126:0 127:0 128:0 129:0 130:0 131:0 132:0 133:0 134:0 135:0 136:0 137:1 138:0 139:0 140:0 141:0 142:0 143:0 144:0 145:0 146:0 147:0 148:0 149:1 150:0 151:0 152:0 153:0 154:0 155:0 156:0 157:0 158:0 159:0 160:0 161:0.67799997 162:0.57999998 163:0.65100002 164:0.77100003 165:0.78500003 166:0.745 167:0.77899998 168:0.63200003 177:0.84899998 178:0.83499998 179:0.79500002 180:0.72799999 181:0.773 182:0.78799999 183:0.85299999 184:0.77399999 #
-10 1:0 2:0 3:0 4:0 5:0 6:0 7:0 8:0 9:0 10:0 11:0 12:0 13:0 14:0 15:0 16:0 17:0 18:0 19:0 20:1 21:0 22:0 23:0 24:0 25:0 26:0 27:0 28:0 29:0 30:0 31:0 32:0 33:0 34:0 35:1 36:0 37:0 38:0 39:0 40:0 41:1 42:0 43:0 44:0 45:0 46:0 47:0 48:0 49:0 50:0 51:0 52:0 53:0 54:0 55:0 56:0 57:0 58:0 59:0 60:0 61:0 62:0 63:0 64:0 65:0 66:0 67:0 68:0 69:1 70:0 71:0 72:0 73:0 74:0 75:0 76:0 77:0 78:0 79:0 80:0 81:0 82:0 83:0 84:0 85:0 86:1 87:0 88:0 89:0 90:0 91:0 92:0 93:0 94:0 95:0 96:0 97:0 98:0 99:0 100:0 101:0 102:0 103:0 104:0 105:0 106:0 107:0 108:0 109:1 110:0 111:0 112:0 113:0 114:0 115:0 116:0 117:0 118:0 119:0 120:0 121:0 122:0 123:0 124:0 125:0 126:0 127:0 128:0 129:0 130:0 131:0 132:0 133:1 134:0 135:0 136:0 137:0 138:0 139:0 140:0 141:0 142:0 143:1 144:0 145:0 146:0 147:0 148:0 149:0 150:0 151:0 152:0 153:0 154:0 155:0 156:0 157:0 158:0 159:0 160:0 161:0.124 162:0.153 163:0.368 164:0.36199999 165:0.542 166:0.74199998 167:0.87300003 168:0.89600003 177:0.071999997 178:0.126 179:0.45100001 180:0.60699999 181:0.91500002 182:0.89200002 183:0.80599999 184:0.722 #
10 1:0 2:0 3:0 4:0 5:0 6:0 7:0 8:0 9:0 10:0 11:0 12:0 13:0 14:0 15:0 16:1 17:0 18:0 19:0 20:0 21:0 22:0 23:0 24:0 25:0 26:0 27:0 28:0 29:0 30:0 31:0 32:0 33:0 34:0 35:1 36:0 37:0 38:0 39:0 40:0 41:1 42:0 43:0 44:0 45:0 46:0 47:0 48:0 49:0 50:0 51:0 52:0 53:0 54:0 55:0 56:0 57:0 58:0 59:0 60:0 61:1 62:0 63:0 64:0 65:0 66:0 67:0 68:0 69:0 70:0 71:0 72:0 73:0 74:0 75:0 76:0 77:0 78:0 79:0 80:0 81:0 82:0 83:0 84:0 85:0 86:0 87:0 88:0 89:0 90:0 91:0 92:0 93:0 94:0 95:0 96:0 97:0 98:1 99:0 100:0 101:0 102:0 103:1 104:0 105:0 106:0 107:0 108:0 109:0 110:0 111:0 112:0 113:0 114:0 115:0 116:0 117:0 118:0 119:0 120:0 121:0 122:0 123:0 124:0 125:0 126:0 127:0 128:0 129:0 130:0 131:0 132:0 133:0 134:0 135:0 136:0 137:0 138:0 139:0 140:1 141:0 142:0 143:0 144:0 145:0 146:0 147:0 148:0 149:0 150:0 151:0 152:0 153:0 154:1 155:0 156:0 157:0 158:0 159:0 160:0 161:0.001 162:0.001 163:0.003 164:0.003 165:0.001 166:0.001 167:0.0020000001 168:0.0020000001 169:0.2696456 170:0.76171875 171:0.11854361 172:0.66892463 173:0.17021276 174:0.64902329 175:0.22381757 176:0.38302279 177:0.63999999 178:0.71899998 179:0.123 180:0.097000003 181:0.214 182:0.58899999 183:0.050000001 184:0.012 185:1 186:1 187:1 188:1 189:1 190:1 191:2 192:2 #
-10 1:0 2:0 3:0 4:0 5:0 6:0 7:0 8:0 9:0 10:0 11:0 12:0 13:0 14:0 15:1 16:0 17:0 18:0 19:0 20:0 21:0 22:0 23:0 24:0 25:0 26:1 27:0 28:0 29:0 30:0 31:0 32:0 33:0 34:0 35:0 36:0 37:0 38:0 39:0 40:0 41:0 42:0 43:0 44:0 45:0 46:0 47:0 48:0 49:0 50:0 51:0 52:0 53:0 54:0 55:0 56:1 57:0 58:0 59:0 60:0 61:0 62:0 63:0 64:0 65:0 66:0 67:0 68:0 69:0 70:0 71:0 72:0 73:0 74:0 75:0 76:1 77:0 78:0 79:0 80:0 81:1 82:0 83:0 84:0 85:0 86:0 87:0 88:0 89:0 90:0 91:0 92:0 93:0 94:0 95:0 96:0 97:0 98:0 99:0 100:0 101:0 102:0 103:0 104:0 105:0 106:1 107:0 108:0 109:0 110:0 111:0 112:0 113:0 114:0 115:0 116:0 117:0 118:0 119:0 120:0 121:0 122:0 123:0 124:0 125:0 126:1 127:0 128:0 129:0 130:0 131:0 132:0 133:0 134:0 135:0 136:0 137:0 138:0 139:0 140:0 141:0 142:0 143:0 144:0 145:0 146:1 147:0 148:0 149:0 150:0 151:0 152:0 153:0 154:0 155:0 156:0 157:0 158:0 159:0 160:0 161:0.86900002 162:0.94499999 163:0.95899999 164:0.92500001 165:0.90100002 166:0.95999998 167:0.93199998 168:0.88499999 177:0.80900002 178:0.815 179:0.76899999 180:0.80299997 181:0.88599998 182:0.93300003 183:0.95499998 184:0.95999998 #
10 1:0 2:0 3:0 4:0 5:0 6:1 7:0 8:0 9:0 10:0 11:0 12:0 13:0 14:0 15:0 16:0 17:0 18:0 19:0 20:0 21:0 22:0 23:0 24:1 25:0 26:0 27:0 28:0 29:0 30:0 31:0 32:0 33:0 34:0 35:0 36:0 37:0 38:0 39:0 40:0 41:0 42:0 43:0 44:0 45:0 46:0 47:0 48:0 49:0 50:0 51:0 52:0 53:0 54:0 55:0 56:0 57:0 58:1 59:0 60:0 61:0 62:0 63:0 64:0 65:0 66:0 67:0 68:0 69:0 70:0 71:0 72:0 73:0 74:0 75:0 76:0 77:0 78:1 79:0 80:0 81:0 82:0 83:1 84:0 85:0 86:0 87:0 88:0 89:0 90:0 91:0 92:0 93:0 94:0 95:0 96:0 97:0 98:0 99:0 100:0 101:0 102:1 103:0 104:0 105:0 106:0 107:0 108:0 109:0 110:0 111:0 112:0 113:0 114:0 115:0 116:0 117:0 118:0 119:0 120:0 121:0 122:0 123:0 124:0 125:0 126:0 127:0 128:0 129:0 130:0 131:0 132:0 133:0 134:0 135:0 136:0 137:1 138:0 139:0 140:0 141:0 142:0 143:0 144:0 145:0 146:0 147:0 148:1 149:0 150:0 151:0 152:0 153:0 154:0 155:0 156:0 157:0 158:0 159:0 160:0 161:0.001 162:0.0020000001 163:0.001 164:0.0020000001 165:0.0020000001 166:0.0040000002 167:0.0040000002 168:0.0020000001 169:0.22701475 170:0.70891517 171:0.17629179 172:0.52279633 173:0.45368621 174:0.10951403 175:0.33442622 176:0.12707183 177:0.71200001 178:0.62400001 179:0.13500001 180:0.039999999 181:0.035 182:0.028000001 183:0.028999999 184:0.052000001 185:1 186:1 187:3 188:3 189:3 190:3 191:3 192:3 #
10 1:0 2:0 3:0 4:0 5:0 6:0 7:0 8:0 9:0 10:0 11:0 12:0 13:0 14:0 15:0 16:0 17:0 18:0 19:0 20:1 21:0 22:0 23:0 24:0 25:0 26:0 27:0 28:0 29:1 30:0 31:0 32:0 33:0 34:0 35:0 36:0 37:0 38:0 39:0 40:0 41:0 42:0 43:0 44:0 45:0 46:0 47:0 48:0 49:0 50:0 51:0 52:0 53:0 54:0 55:0 56:0 57:0 58:1 59:0 60:0 61:0 62:0 63:0 64:0 65:0 66:1 67:0 68:0 69:0 70:0 71:0 72:0 73:0 74:0 75:0 76:0 77:0 78:0 79:0 80:0 81:0 82:0 83:0 84:0 85:0 86:0 87:0 88:0 89:1 90:0 91:0 92:0 93:0 94:0 95:0 96:0 97:0 98:0 99:0 100:0 101:0 102:0 103:0 104:0 105:1 106:0 107:0 108:0 109:0 110:0 111:0 112:0 113:0 114:0 115:0 116:0 117:0 118:0 119:0 120:0 121:0 122:0 123:0 124:0 125:0 126:0 127:0 128:0 129:0 130:0 131:0 132:0 133:1 134:0 135:0 136:0 137:0 138:0 139:0 140:0 141:0 142:0 143:0 144:0 145:1 146:0 147:0 148:0 149:0 150:0 151:0 152:0 153:0 154:0 155:0 156:0 157:0 158:0 159:0 160:0 161:0.022 162:0.0049999999 163:0.0040000002 164:0.0040000002 165:0.003 166:0.003 167:0.003 168:0.0060000001 169:0.20692568 170:0.23029229 171:0.3100304 172:0.022701476 173:0.39415413 174:0 175:0.23841962 176:0 177:0.245 178:0.14399999 179:0.071999997 180:0.13699999 181:0.22400001 182:0.85299999 183:0.86000001 184:0.70599997 185:3 186:3 187:3 188:3 189:3 190:3 191:3 192:2 #
-10 1:0 2:0 3:0 4:0 5:0 6:0 7:0 8:1 9:0 10:0 11:0 12:0 13:0 14:0 15:0 16:0 17:0 18:0 19:0 20:0 21:0 22:0 23:0 24:0 25:0 26:0 27:0 28:0 29:0 30:1 31:0 32:0 33:0 34:0 35:0 36:0 37:0 38:0 39:0 40:0 41:0 42:0 43:0 44:0 45:0 46:0 47:0 48:0 49:0 50:0 51:0 52:0 53:0 54:0 55:0 56:1 57:0 58:0 59:0 60:0 61:0 62:0 63:0 64:0 65:0 66:1 67:0 68:0 69:0 70:0 71:0 72:0 73:0 74:0 75:0 76:0 77:0 78:0 79:0 80:0 81:0 82:0 83:0 84:0 85:0 86:0 87:0 88:0 89:0 90:0 91:0 92:0 93:0 94:0 95:0 96:0 97:0 98:1 99:0 100:0 101:0 102:0 103:0 104:0 105:0 106:0 107:0 108:0 109:0 110:0 111:0 112:0 113:0 114:0 115:0 116:0 117:0 118:1 119:0 120:0 121:0 122:0 123:0 124:0 125:0 126:0 127:0 128:0 129:0 130:0 131:0 132:0 133:0 134:0 135:0 136:0 137:1 138:0 139:0 140:0 141:0 142:0 143:0 144:0 145:0 146:0 147:0 148:0 149:1 150:0 151:0 152:0 153:0 154:0 155:0 156:0 157:0 158:0 159:0 160:0 161:0.0089999996 162:0.014 163:0.0089999996 164:0.0089999996 165:0.0060000001 166:0.015 167:0.032000002 168:0.057 169:0.71270716 170:0.19161056 171:0.49306625 172:0.090805903 173:0.35866261 174:0.048632219 175:0.44590163 176:0.34543845 177:0.052999999 178:0.030999999 179:0.017000001 180:0.023 181:0.014 182:0.016000001 183:0.015 184:0.090000004 185:3 186:3 187:3 188:3 189:3 190:3 191:3 192:3 #
-10 1:0 2:1 3:0 4:0 5:0 6:0 7:0 8:0 9:0 10:0 11:0 12:0 13:0 14:0 15:0 16:0 17:0 18:0 19:0 20:0 21:0 22:0 23:0 24:1 25:0 26:0 27:0 28:0 29:0 30:0 31:0 32:0 33:0 34:0 35:0 36:0 37:0 38:0 39:0 40:0 41:0 42:0 43:0 44:0 45:0 46:0 47:0 48:0 49:0 50:0 51:0 52:0 53:0 54:0 55:0 56:0 57:0 58:1 59:0 60:0 61:0 62:0 63:0 64:0 65:0 66:1 67:0 68:0 69:0 70:0 71:0 72:0 73:0 74:0 75:0 76:0 77:0 78:0 79:0 80:0 81:0 82:0 83:0 84:0 85:0 86:0 87:0 88:0 89:0 90:1 91:0 92:0 93:0 94:0 95:0 96:0 97:0 98:0 99:0 100:0 101:0 102:0 103:0 104:0 105:0 106:0 107:0 108:1 109:0 110:0 111:0 112:0 113:0 114:0 115:0 116:0 117:0 118:0 119:0 120:0 121:0 122:0 123:0 124:0 125:0 126:0 127:0 128:0 129:0 130:0 131:0 132:0 133:0 134:0 135:0 136:0 137:0 138:1 139:0 140:0 141:0 142:0 143:0 144:0 145:0 146:1 147:0 148:0 149:0 150:0 151:0 152:0 153:0 154:0 155:0 156:0 157:0 158:0 159:0 160:0 161:0.0080000004 162:0.0060000001 163:0.0060000001 164:0.0040000002 165:0.003 166:0.0040000002 167:0.003 168:0.001 169:0.068446271 170:0.1396348 171:0.012158055 172:0 173:0.010357328 174:0.077348068 175:0.0060790274 176:0.068104424 177:0.84200001 178:0.199 179:0.023 180:0.011 181:0.0080000004 182:0.0089999996 183:0.035 184:0.229 185:3 186:3 187:3 188:3 189:3 190:3 191:3 192:1 #
-10 1:0 2:0 3:0 4:0 5:0 6:0 7:0 8:0 9:0 10:0 11:0 12:0 13:0 14:0 15:0 16:0 17:0 18:0 19:0 20:1 21:0 22:0 23:0 24:0 25:0 26:0 27:0 28:0 29:0 30:0 31:0 32:0 33:0 34:0 35:0 36:0 37:1 38:0 39:0 40:0 41:0 42:0 43:0 44:0 45:0 46:0 47:0 48:0 49:0 50:0 51:0 52:0 53:1 54:0 55:0 56:0 57:0 58:0 59:0 60:0 61:0 62:0 63:0 64:0 65:0 66:0 67:0 68:0 69:0 70:0 71:0 72:0 73:0 74:0 75:0 76:0 77:1 78:0 79:0 80:0 81:0 82:0 83:0 84:0 85:0 86:0 87:0 88:0 89:0 90:0 91:0 92:0 93:0 94:0 95:0 96:0 97:0 98:1 99:0 100:0 101:0 102:0 103:0 104:0 105:0 106:1 107:0 108:0 109:0 110:0 111:0 112:0 113:0 114:0 115:0 116:0 117:0 118:0 119:0 120:0 121:0 122:0 123:0 124:0 125:0 126:0 127:0 128:0 129:0 130:1 131:0 132:0 133:0 134:0 135:0 136:0 137:0 138:0 139:0 140:0 141:1 142:0 143:0 144:0 145:0 146:0 147:0 148:0 149:0 150:0 151:0 152:0 153:0 154:0 155:0 156:0 157:0 158:0 159:0 160:0 161:0 162:0 163:0 164:0 165:0 166:0 167:0 168:0.001 169:0.097128376 170:0.26885247 171:0.51771116 172:0.10491803 173:0.012158055 174:0.10215664 175:0.41429311 176:0 177:0.336 178:0.87699997 179:0.85299999 180:0.49599999 181:0.090999998 182:0.029999999 183:0.011 184:0.0049999999 185:1 186:1 187:1 188:2 189:2 190:2 191:2 192:2 #
10 1:1 2:0 3:0 4:0 5:0 6:0 7:0 8:0 9:0 10:0 11:0 12:0 13:0 14:0 15:0 16:0 17:0 18:0 19:0 20:0 21:0 22:0 23:0 24:0 25:0 26:0 27:0 28:1 29:0 30:0 31:0 32:0 33:0 34:0 35:0 36:0 37:0 38:0 39:0 40:0 41:0 42:0 43:0 44:0 45:0 46:0 47:0 48:0 49:0 50:0 51:0 52:0 53:0 54:0 55:1 56:0 57:0 58:0 59:0 60:0 61:1 62:0 63:0 64:0 65:0 66:0 67:0 68:0 69:0 70:0 71:0 72:0 73:0 74:0 75:0 76:0 77:0 78:0 79:0 80:0 81:0 82:0 83:0 84:0 85:0 86:0 87:0 88:0 89:0 90:0 91:0 92:0 93:0 94:1 95:0 96:0 97:0 98:0 99:0 100:0 101:0 102:0 103:0 104:0 105:0 106:0 107:1 108:0 109:0 110:0 111:0 112:0 113:0 114:0 115:0 116:0 117:0 118:0 119:0 120:0 121:0 122:0 123:0 124:0 125:0 126:0 127:0 128:0 129:0 130:0 131:0 132:0 133:0 134:0 135:0 136:1 137:0 138:0 139:0 140:0 141:0 142:0 143:0 144:0 145:0 146:0 147:0 148:0 149:0 150:0 151:0 152:1 153:0 154:0 155:0 156:0 157:0 158:0 159:0 160:0 161:0.243 162:0.30899999 163:0.458 164:0.52600002 165:0.54799998 166:0.5 167:0.50700003 168:0.59899998 177:0.54000002 178:0.625 179:0.74000001 180:0.76899999 181:0.67199999 182:0.66799998 183:0.67799997 184:0.528 #
10 1:0 2:0 3:0 4:0 5:0 6:0 7:0 8:0 9:0 10:0 11:0 12:1 13:0 14:0 15:0 16:0 17:0 18:0 19:0 20:0 21:0 22:0 23:0 24:0 25:0 26:0 27:0 28:0 29:0 30:0 31:0 32:0 33:0 34:0 35:0 36:0 37:0 38:0 39:0 40:1 41:0 42:0 43:0 44:0 45:0 46:0 47:0 48:0 49:0 50:0 51:0 52:0 53:0 54:1 55:0 56:0 57:0 58:0 59:0 60:0 61:0 62:0 63:0 64:0 65:0 66:0 67:0 68:0 69:0 70:0 71:0 72:0 73:0 74:1 75:0 76:0 77:0 78:0 79:0 80:0 81:0 82:0 83:0 84:0 85:0 86:0 87:0 88:0 89:0 90:0 91:0 92:1 93:0 94:0 95:0 96:0 97:0 98:0 99:0 100:0 101:0 102:0 103:0 104:0 105:0 106:0 107:0 108:0 109:0 110:0 111:0 112:0 113:0 114:0 115:0 116:0 117:0 118:0 119:0 120:1 121:0 122:0 123:0 124:0 125:0 126:0 127:0 128:0 129:0 130:0 131:0 132:0 133:0 134:1 135:0 136:0 137:0 138:0 139:0 140:0 141:0 142:0 143:0 144:0 145:0 146:0 147:0 148:0 149:0 150:0 151:0 152:1 153:0 154:0 155:0 156:0 157:0 158:0 159:0 160:0 161:0.708 162:0.85100001 163:0.83399999 164:0.86299998 165:0.875 166:0.85600001 167:0.89499998 168:0.89999998 177:0.94099998 178:0.92699999 179:0.93000001 180:0.87 181:0.81699997 182:0.778 183:0.76099998 184:0.79699999 #
10 1:0 2:0 3:0 4:0 5:0 6:0 7:0 8:0 9:0 10:0 11:0 12:0 13:0 14:1 15:0 16:0 17:0 18:0 19:0 20:0 21:0 22:0 23:0 24:0 25:0 26:0 27:0 28:0 29:0 30:0 31:0 32:0 33:0 34:1 35:0 36:0 37:0 38:0 39:0 40:0 41:0 42:0 43:0 44:0 45:0 46:0 47:0 48:0 49:0 50:0 51:0 52:0 53:1 54:0 55:0 56:0 57:0 58:0 59:0 60:0 61:1 62:0 63:0 64:0 65:0 66:0 67:0 68:0 69:0 70:0 71:0 72:0 73:0 74:0 75:0 76:0 77:0 78:0 79:0 80:0 81:0 82:0 83:0 84:0 85:0 86:0 87:0 88:0 89:0 90:0 91:0 92:0 93:0 94:0 95:0 96:0 97:0 98:1 99:0 100:0 101:0 102:0 103:0 104:0 105:0 106:0 107:1 108:0 109:0 110:0 111:0 112:0 113:0 114:0 115:0 116:0 117:0 118:0 119:0 120:0 121:0 122:0 123:0 124:0 125:0 126:0 127:0 128:0 129:0 130:0 131:0 132:0 133:0 134:0 135:0 136:0 137:0 138:1 139:0 140:0 141:0 142:0 143:0 144:0 145:0 146:0 147:0 148:0 149:0 150:0 151:0 152:0 153:0 154:1 155:0 156:0 157:0 158:0 159:0 160:0 161:0.49000001 162:0.70099998 163:0.64200002 164:0.602 165:0.51499999 166:0.62 167:0.52200001 168:0.58600003 177:0.85699999 178:0.88700002 179:0.85699999 180:0.82999998 181:0.81900001 182:0.82599998 183:0.80299997 184:0.84100002 #
10 1:0 2:0 3:0 4:0 5:0 6:0 7:0 8:0 9:0 10:0 11:0 12:0 13:0 14:0 15:0 16:0 17:0 18:1 19:0 20:0 21:0 22:0 23:0 24:0 25:0 26:0 27:0 28:0 29:0 30:0 31:0 32:0 33:0 34:0 35:0 36:0 37:0 38:1 39:0 40:0 41:0 42:0 43:0 44:0 45:1 46:0 47:0 48:0 49:0 50:0 51:0 52:0 53:0 54:0 55:0 56:0 57:0 58:0 59:0 60:0 61:0 62:0 63:0 64:0 65:1 66:0 67:0 68:0 69:0 70:0 71:0 72:0 73:0 74:0 75:0 76:0 77:0 78:0 79:0 80:0 81:0 82:0 83:1 84:0 85:0 86:0 87:0 88:0 89:0 90:0 91:0 92:0 93:0 94:0 95:0 96:0 97:0 98:0 99:0 100:0 101:0 102:0 103:0 104:0 105:0 106:0 107:0 108:0 109:0 110:0 111:0 112:0 113:0 114:0 115:0 116:0 117:0 118:1 119:0 120:0 121:0 122:0 123:0 124:0 125:0 126:0 127:0 128:0 129:0 130:0 131:0 132:0 133:0 134:0 135:0 136:1 137:0 138:0 139:0 140:0 141:0 142:0 143:0 144:0 145:0 146:0 147:0 148:1 149:0 150:0 151:0 152:0 153:0 154:0 155:0 156:0 157:0 158:0 159:0 160:0 161:0.017999999 162:0.003 163:0.001 164:0.001 165:0.001 166:0.001 167:0.001 168:0.0020000001 169:0.21884498 170:0 171:0.10771993 172:0.0089766607 173:0.16383113 174:0.066869304 175:0.12326656 176:0.19337016 177:0.237 178:0.057 179:0.033 180:0.028000001 181:0.027000001 182:0.082000002 183:0.133 184:0.064999998 185:3 186:3 187:3 188:3 189:3 190:3 191:3 192:3 #
-10 1:0 2:0 3:0 4:0 5:0 6:0 7:0 8:0 9:0 10:0 11:0 12:0 13:0 14:0 15:0 16:0 17:1 18:0 19:0 20:0 21:0 22:0 23:0 24:0 25:0 26:0 27:0 28:0 29:0 30:0 31:0 32:0 33:0 34:0 35:1 36:0 37:0 38:0 39:0 40:0 41:0 42:0 43:0 44:0 45:0 46:0 47:0 48:0 49:0 50:0 51:0 52:0 53:0 54:1 55:0 56:0 57:0 58:0 59:0 60:0 61:0 62:0 63:0 64:1 65:0 66:0 67:0 68:0 69:0 70:0 71:0 72:0 73:0 74:0 75:0 76:0 77:0 78:0 79:0 80:0 81:0 82:0 83:0 84:0 85:0 86:0 87:0 88:0 89:1 90:0 91:0 92:0 93:0 94:0 95:0 96:0 97:0 98:0 99:0 100:0 101:0 102:0 103:0 104:0 105:0 106:0 107:0 108:0 109:0 110:0 111:1 112:0 113:0 114:0 115:0 116:0 117:0 118:0 119:0 120:0 121:1 122:0 123:0 124:0 125:0 126:0 127:0 128:0 129:0 130:0 131:0 132:0 133:0 134:0 135:0 136:0 137:0 138:0 139:0 140:0 141:0 142:0 143:0 144:0 145:0 146:0 147:0 148:0 149:0 150:0 151:0 152:0 153:0 154:0 155:0 156:0 157:1 158:0 159:0 160:0 161:0.53600001 162:0.477 163:0.329 164:0.28099999 165:0.331 166:0.292 167:0.368 168:0.44999999 169:0.82622951 170:0.45703125 171:0.19668737 172:0.16111708 173:0.013286094 174:0.044247787 175:0.11854361 176:0.19672132 177:0.81199998 178:0.33000001 179:0.29300001 180:0.373 181:0.465 182:0.73199999 183:0.87 184:0.90399998 185:1 186:1 187:1 188:1 189:1 190:1 191:1 192:1 #
-2.4880027563491928788153018103912 1:0 2:0 3:0 4:0 5:0 6:1 7:0 8:0 9:0 10:0 11:0 12:0 13:0 14:0 15:0 16:0 17:0 18:0 19:0 20:0 21:0 22:0 23:0 24:0 25:0 26:0 27:0 28:0 29:0 30:0 31:0 32:0 33:0 34:0 35:1 36:0 37:0 38:0 39:0 40:0 41:0 42:0 43:0 44:0 45:0 46:0 47:0 48:1 49:0 50:0 51:0 52:0 53:0 54:0 55:0 56:0 57:0 58:0 59:0 60:0 61:0 62:0 63:0 64:0 65:0 66:0 67:0 68:0 69:0 70:0 71:1 72:0 73:0 74:0 75:0 76:0 77:0 78:0 79:0 80:0 81:0 82:0 83:0 84:0 85:0 86:0 87:0 88:0 89:0 90:0 91:0 92:0 93:0 94:0 95:0 96:0 97:0 98:0 99:0 100:1 101:0 102:0 103:0 104:0 105:0 106:0 107:0 108:0 109:0 110:0 111:0 112:0 113:0 114:0 115:0 116:0 117:1 118:0 119:0 120:0 121:0 122:0 123:0 124:0 125:0 126:0 127:0 128:0 129:0 130:0 131:0 132:0 133:0 134:0 135:0 136:0 137:0 138:1 139:0 140:0 141:0 142:0 143:0 144:0 145:1 146:0 147:0 148:0 149:0 150:0 151:0 152:0 153:0 154:0 155:0 156:0 157:0 158:0 159:0 160:0 161:0.0020000001 162:0.001 163:0 164:0 165:0 166:0 167:0 168:0 169:0.20431328 170:0.1015625 171:0 172:0.0098328413 173:0 174:0 175:0.018237082 176:0 177:0.653 178:0.117 179:0.012 180:0.0060000001 181:0.0060000001 182:0.0089999996 183:0.030999999 184:0.085000001 185:2 186:2 187:2 188:2 189:2 190:2 191:2 192:2 #
-10 1:0 2:0 3:0 4:0 5:0 6:0 7:0 8:0 9:0 10:0 11:0 12:0 13:1 14:0 15:0 16:0 17:0 18:0 19:0 20:0 21:0 22:0 23:0 24:0 25:0 26:0 27:0 28:0 29:0 30:1 31:0 32:0 33:0 34:0 35:0 36:0 37:0 38:0 39:0 40:0 41:0 42:0 43:0 44:0 45:0 46:0 47:0 48:1 49:0 50:0 51:0 52:0 53:0 54:0 55:0 56:0 57:0 58:0 59:0 60:0 61:0 62:0 63:0 64:0 65:0 66:0 67:0 68:0 69:0 70:0 71:0 72:0 73:0 74:1 75:0 76:0 77:0 78:0 79:0 80:0 81:0 82:0 83:0 84:1 85:0 86:0 87:0 88:0 89:0 90:0 91:0 92:0 93:0 94:0 95:0 96:0 97:0 98:0 99:0 100:0 101:0 102:0 103:0 104:1 105:0 106:0 107:0 108:0 109:0 110:0 111:0 112:0 113:0 114:0 115:0 116:0 117:0 118:0 119:0 120:0 121:0 122:0 123:0 124:0 125:0 126:0 127:0 128:0 129:0 130:0 131:0 132:0 133:0 134:0 135:0 136:1 137:0 138:0 139:0 140:0 141:0 142:0 143:1 144:0 145:0 146:0 147:0 148:0 149:0 150:0 151:0 152:0 153:0 154:0 155:0 156:0 157:0 158:0 159:0 160:0 161:0.72799999 162:0.78200001 163:0.736 164:0.73900002 165:0.713 166:0.69800001 167:0.80699998 168:0.667 177:0.89300001 178:0.94599998 179:0.93599999 180:0.90899998 181:0.88499999 182:0.84200001 183:0.861 184:0.88499999 #
10 1:0 2:0 3:0 4:0 5:0 6:0 7:0 8:0 9:0 10:0 11:0 12:0 13:0 14:0 15:0 16:0 17:1 18:0 19:0 20:0 21:0 22:0 23:0 24:0 25:0 26:0 27:0 28:0 29:0 30:0 31:0 32:0 33:0 34:0 35:0 36:0 37:1 38:0 39:0 40:0 41:0 42:0 43:0 44:0 45:0 46:0 47:0 48:0 49:0 50:1 51:0 52:0 53:0 54:0 55:0 56:0 57:0 58:0 59:0 60:0 61:0 62:0 63:0 64:0 65:0 66:0 67:0 68:0 69:0 70:0 71:0 72:0 73:0 74:0 75:0 76:1 77:0 78:0 79:0 80:0 81:0 82:0 83:0 84:1 85:0 86:0 87:0 88:0 89:0 90:0 91:0 92:0 93:0 94:0 95:0 96:0 97:0 98:0 99:0 100:0 101:0 102:0 103:0 104:0 105:0 106:0 107:0 108:0 109:0 110:0 111:0 112:0 113:0 114:0 115:0 116:1 117:0 118:0 119:0 120:0 121:0 122:0 123:0 124:0 125:0 126:0 127:0 128:0 129:0 130:0 131:0 132:0 133:1 134:0 135:0 136:0 137:0 138:0 139:0 140:0 141:0 142:0 143:0 144:0 145:1 146:0 147:0 148:0 149:0 150:0 151:0 152:0 153:0 154:0 155:0 156:0 157:0 158:0 159:0 160:0 161:0.115 162:0.103 163:0.078000002 164:0.07 165:0.108 166:0.106 167:0.138 168:0.213 169:0.013114754 170:0.35409835 171:0.17607458 172:0.25423729 173:0.89151448 174:0.10015408 175:0.64713895 176:0.52962297 177:0.25400001 178:0.27399999 179:0.289 180:0.84899998 181:0.94199997 182:0.95599997 183:0.95099998 184:0.875 185:1 186:1 187:1 188:1 189:1 190:1 191:1 192:1 #
10 1:0 2:0 3:0 4:0 5:0 6:0 7:0 8:0 9:0 10:0 11:1 12:0 13:0 14:0 15:0 16:0 17:0 18:0 19:0 20:0 21:0 22:0 23:0 24:0 25:0 26:1 27:0 28:0 29:0 30:0 31:0 32:0 33:0 34:0 35:0 36:0 37:0 38:0 39:0 40:0 41:0 42:0 43:0 44:0 45:0 46:0 47:0 48:0 49:0 50:0 51:0 52:0 53:0 54:1 55:0 56:0 57:0 58:0 59:0 60:0 61:0 62:0 63:0 64:0 65:0 66:0 67:0 68:0 69:1 70:0 71:0 72:0 73:0 74:0 75:0 76:0 77:0 78:0 79:0 80:0 81:0 82:0 83:1 84:0 85:0 86:0 87:0 88:0 89:0 90:0 91:0 92:0 93:0 94:0 95:0 96:0 97:0 98:0 99:0 100:0 101:0 102:0 103:0 104:0 105:0 106:0 107:0 108:0 109:0 110:0 111:0 112:0 113:0 114:0 115:0 116:1 117:0 118:0 119:0 120:0 121:0 122:0 123:0 124:0 125:0 126:0 127:0 128:0 129:0 130:0 131:0 132:0 133:0 134:0 135:0 136:0 137:0 138:0 139:0 140:1 141:0 142:0 143:0 144:0 145:0 146:0 147:0 148:0 149:0 150:0 151:0 152:0 153:0 154:0 155:0 156:0 157:0 158:1 159:0 160:0 161:0.026000001 162:0.017000001 163:0.016000001 164:0.014 165:0.02 166:0.037999999 167:0.024 168:0.057999998 169:0.24090461 170:0.52213395 171:0.75051761 172:0.39415413 173:0.56710774 174:0.1155624 175:0.021114865 176:0.066869304 177:0.82599998 178:0.83600003 179:0.84100002 180:0.75199997 181:0.65200001 182:0.69300002 183:0.579 184:0.69 185:2 186:1 187:1 188:1 189:1 190:1 191:3 192:3 #
-6.0134644617040757808013040630613 1:0 2:0 3:0 4:0 5:0 6:0 7:0 8:0 9:0 10:1 11:0 12:0 13:0 14:0 15:0 16:0 17:0 18:0 19:0 20:0 21:0 22:0 23:0 24:0 25:0 26:1 27:0 28:0 29:0 30:0 31:0 32:0 33:0 34:0 35:0 36:0 37:0 38:0 39:0 40:0 41:0 42:0 43:0 44:0 45:0 46:0 47:0 48:0 49:0 50:0 51:0 52:0 53:0 54:0 55:0 56:0 57:1 58:0 59:0 60:0 61:0 62:0 63:1 64:0 65:0 66:0 67:0 68:0 69:0 70:0 71:0 72:0 73:0 74:0 75:0 76:0 77:0 78:0 79:0 80:0 81:0 82:0 83:0 84:0 85:0 86:0 87:0 88:0 89:0 90:0 91:0 92:0 93:0 94:1 95:0 96:0 97:0 98:0 99:0 100:0 101:0 102:0 103:0 104:0 105:0 106:0 107:0 108:0 109:0 110:0 111:0 112:0 113:0 114:0 115:0 116:1 117:0 118:0 119:0 120:0 121:0 122:0 123:0 124:0 125:0 126:0 127:0 128:0 129:1 130:0 131:0 132:0 133:0 134:0 135:0 136:0 137:0 138:0 139:0 140:0 141:0 142:0 143:0 144:0 145:0 146:0 147:0 148:0 149:0 150:0 151:0 152:0 153:0 154:0 155:0 156:0 157:0 158:0 159:1 160:0 161:0.082999997 162:0.044 163:0.048 164:0.059 165:0.032000002 166:0.039999999 167:0.037999999 168:0.017999999 169:0.010357328 170:0.18161181 171:0.59016395 172:0.37177065 173:0.86438924 174:0.50077039 175:0.4030115 176:0.060082614 177:0.79299998 178:0.90600002 179:0.89200002 180:0.87199998 181:0.273 182:0.169 183:0.191 184:0.17299999 185:2 186:1 187:1 188:1 189:2 190:2 191:2 192:2 #
-10 1:0 2:0 3:0 4:0 5:0 6:0 7:0 8:0 9:0 10:0 11:0 12:0 13:0 14:0 15:0 16:0 17:0 18:1 19:0 20:0 21:0 22:0 23:0 24:0 25:0 26:0 27:0 28:0 29:0 30:0 31:0 32:0 33:0 34:0 35:0 36:0 37:0 38:0 39:0 40:1 41:0 42:0 43:0 44:0 45:0 46:0 47:0 48:0 49:0 50:0 51:0 52:0 53:0 54:0 55:0 56:0 57:0 58:1 59:0 60:0 61:0 62:0 63:0 64:0 65:0 66:0 67:0 68:0 69:1 70:0 71:0 72:0 73:0 74:0 75:0 76:0 77:0 78:0 79:0 80:0 81:0 82:0 83:0 84:0 85:0 86:0 87:1 88:0 89:0 90:0 91:0 92:0 93:0 94:0 95:0 96:0 97:0 98:0 99:0 100:0 101:0 102:0 103:0 104:0 105:0 106:0 107:0 108:0 109:0 110:0 111:1 112:0 113:0 114:0 115:0 116:0 117:0 118:0 119:0 120:0 121:0 122:0 123:0 124:0 125:0 126:1 127:0 128:0 129:0 130:0 131:0 132:0 133:0 134:0 135:0 136:0 137:0 138:0 139:0 140:0 141:0 142:0 143:0 144:0 145:0 146:0 147:0 148:0 149:0 150:0 151:0 152:1 153:0 154:0 155:0 156:0 157:0 158:0 159:0 160:0 161:0.026000001 162:0.052000001 163:0.050000001 164:0.035999998 165:0.037999999 166:0.043000001 167:0.017999999 168:0.028999999 169:0.43161094 170:0.5320946 171:0.34042552 172:0.44286978 173:0.42469135 174:0.50639135 175:0.26106697 176:0.63444108 177:0.096000001 178:0.027000001 179:0.014 180:0.0099999998 181:0.052000001 182:0.96700001 183:0.97600001 184:0.97600001 185:3 186:3 187:3 188:3 189:3 190:3 191:3 192:1 #
-10 1:0 2:0 3:0 4:0 5:0 6:0 7:0 8:0 9:0 10:0 11:0 12:0 13:0 14:0 15:0 16:0 17:1 18:0 19:0 20:0 21:0 22:0 23:0 24:0 25:0 26:0 27:0 28:0 29:1 30:0 31:0 32:0 33:0 34:0 35:0 36:0 37:0 38:0 39:0 40:0 41:0 42:0 43:0 44:0 45:0 46:0 47:0 48:0 49:0 50:0 51:1 52:0 53:0 54:0 55:0 56:0 57:0 58:0 59:0 60:0 61:0 62:0 63:0 64:0 65:0 66:0 67:0 68:0 69:0 70:0 71:1 72:0 73:0 74:0 75:0 76:0 77:0 78:0 79:0 80:0 81:0 82:0 83:0 84:0 85:0 86:0 87:0 88:0 89:0 90:0 91:0 92:0 93:0 94:0 95:0 96:0 97:1 98:0 99:0 100:0 101:0 102:0 103:0 104:0 105:0 106:0 107:0 108:0 109:1 110:0 111:0 112:0 113:0 114:0 115:0 116:0 117:0 118:0 119:0 120:0 121:0 122:0 123:0 124:0 125:0 126:0 127:0 128:0 129:1 130:0 131:0 132:0 133:0 134:0 135:0 136:0 137:0 138:0 139:0 140:0 141:0 142:0 143:0 144:0 145:0 146:0 147:0 148:0 149:0 150:0 151:0 152:0 153:1 154:0 155:0 156:0 157:0 158:0 159:0 160:0 161:0.0040000002 162:0.0099999998 163:0.012 164:0.013 165:0.021 166:0.017000001 167:0.027000001 168:0.023 169:0.22295082 170:0.16829053 171:0.21632251 172:0.16715831 173:0.3672131 174:0.52701503 175:0.25243577 176:0.64032698 177:0.02 178:0.013 179:0.035999998 180:0.24699999 181:0.449 182:0.80000001 183:0.94099998 184:0.93000001 185:3 186:3 187:3 188:3 189:3 190:3 191:1 192:1 #
7.8270521783478770316833106335253 1:0 2:0 3:0 4:0 5:0 6:1 7:0 8:0 9:0 10:0 11:0 12:0 13:0 14:0 15:0 16:0 17:0 18:0 19:0 20:0 21:0 22:0 23:0 24:0 25:0 26:0 27:1 28:0 29:0 30:0 31:0 32:0 33:0 34:0 35:0 36:0 37:0 38:0 39:0 40:0 41:0 42:1 43:0 44:0 45:0 46:0 47:0 48:0 49:0 50:0 51:0 52:0 53:0 54:0 55:0 56:0 57:0 58:0 59:0 60:0 61:0 62:0 63:0 64:0 65:0 66:0 67:0 68:0 69:1 70:0 71:0 72:0 73:0 74:0 75:0 76:0 77:0 78:0 79:0 80:0 81:1 82:0 83:0 84:0 85:0 86:0 87:0 88:0 89:0 90:0 91:0 92:0 93:0 94:0 95:0 96:0 97:0 98:0 99:0 100:0 101:0 102:0 103:0 104:0 105:0 106:0 107:0 108:0 109:0 110:1 111:0 112:0 113:0 114:0 115:0 116:0 117:0 118:0 119:0 120:0 121:1 122:0 123:0 124:0 125:0 126:0 127:0 128:0 129:0 130:0 131:0 132:0 133:0 134:0 135:0 136:0 137:0 138:0 139:0 140:0 141:0 142:0 143:0 144:0 145:0 146:0 147:0 148:0 149:0 150:0 151:0 152:0 153:1 154:0 155:0 156:0 157:0 158:0 159:0 160:0 161:0.0049999999 162:0.029999999 163:0.013 164:0.014 165:0.021 166:0.022 167:0.012 168:0.022 169:0.43132803 170:0.63703704 171:0 172:0.34543845 173:0.63505507 174:0.036250647 175:0.067739204 176:0.41553134 177:0.107 178:0.098999999 179:0.071000002 180:0.043000001 181:0.083999999 182:0.171 183:0.081 184:0.0080000004 185:2 186:2 187:2 188:2 189:2 190:2 191:2 192:2 #
10 1:0 2:0 3:0 4:0 5:0 6:0 7:0 8:0 9:0 10:0 11:0 12:0 13:0 14:1 15:0 16:0 17:0 18:0 19:0 20:0 21:0 22:0 23:0 24:0 25:0 26:0 27:0 28:0 29:0 30:0 31:0 32:1 33:0 34:0 35:0 36:0 37:0 38:0 39:0 40:0 41:0 42:0 43:0 44:0 45:0 46:0 47:0 48:0 49:0 50:0 51:0 52:0 53:0 54:0 55:0 56:0 57:0 58:0 59:0 60:1 61:0 62:0 63:0 64:0 65:0 66:0 67:0 68:0 69:0 70:0 71:0 72:0 73:0 74:1 75:0 76:0 77:0 78:0 79:0 80:0 81:0 82:0 83:0 84:0 85:0 86:0 87:0 88:0 89:0 90:0 91:0 92:1 93:0 94:0 95:0 96:0 97:0 98:0 99:0 100:0 101:0 102:0 103:0 104:0 105:0 106:0 107:0 108:0 109:0 110:0 111:0 112:0 113:0 114:0 115:0 116:1 117:0 118:0 119:0 120:0 121:0 122:0 123:0 124:1 125:0 126:0 127:0 128:0 129:0 130:0 131:0 132:0 133:0 134:0 135:0 136:0 137:0 138:0 139:0 140:0 141:0 142:0 143:0 144:0 145:0 146:0 147:0 148:0 149:0 150:0 151:0 152:0 153:0 154:0 155:0 156:1 157:0 158:0 159:0 160:0 161:0.86299998 162:0.875 163:0.85600001 164:0.89499998 165:0.89999998 166:0.93699998 167:0.94199997 168:0.92799997 177:0.87 178:0.81699997 179:0.778 180:0.76099998 181:0.79699999 182:0.84899998 183:0.898 184:0.87400001 #
10 1:0 2:0 3:0 4:0 5:0 6:0 7:0 8:0 9:0 10:0 11:0 12:0 13:0 14:1 15:0 16:0 17:0 18:0 19:0 20:0 21:0 22:0 23:0 24:0 25:0 26:0 27:0 28:0 29:0 30:0 31:0 32:1 33:0 34:0 35:0 36:0 37:0 38:0 39:0 40:0 41:0 42:0 43:0 44:0 45:0 46:0 47:0 48:0 49:0 50:0 51:0 52:0 53:0 54:0 55:0 56:1 57:0 58:0 59:0 60:0 61:0 62:0 63:0 64:1 65:0 66:0 67:0 68:0 69:0 70:0 71:0 72:0 73:0 74:0 75:0 76:0 77:0 78:0 79:0 80:0 81:0 82:0 83:0 84:0 85:0 86:0 87:0 88:0 89:0 90:0 91:0 92:0 93:0 94:0 95:0 96:1 97:0 98:0 99:0 100:0 101:0 102:0 103:0 104:0 105:0 106:1 107:0 108:0 109:0 110:0 111:0 112:0 113:0 114:0 115:0 116:0 117:0 118:0 119:0 120:0 121:0 122:0 123:0 124:1 125:0 126:0 127:0 128:0 129:0 130:0 131:0 132:0 133:0 134:0 135:0 136:0 137:0 138:0 139:0 140:0 141:0 142:0 143:0 144:0 145:0 146:0 147:0 148:0 149:1 150:0 151:0 152:0 153:0 154:0 155:0 156:0 157:0 158:0 159:0 160:0 161:0.89499998 162:0.89999998 163:0.93699998 164:0.94199997 165:0.92799997 166:0.92500001 167:0.912 168:0.87900001 177:0.76099998 178:0.79699999 179:0.84899998 180:0.898 181:0.87400001 182:0.81 183:0.74599999 184:0.708 #
10 1:0 2:0 3:0 4:0 5:0 6:0 7:0 8:0 9:0 10:0 11:0 12:0 13:0 14:0 15:1 16:0 17:0 18:0 19:0 20:0 21:0 22:0 23:1 24:0 25:0 26:0 27:0 28:0 29:0 30:0 31:0 32:0 33:0 34:0 35:0 36:0 37:0 38:0 39:0 40:0 41:0 42:0 43:0 44:0 45:0 46:0 47:0 48:0 49:1 50:0 51:0 52:0 53:0 54:0 55:0 56:0 57:0 58:0 59:0 60:0 61:0 62:0 63:0 64:0 65:0 66:1 67:0 68:0 69:0 70:0 71:0 72:0 73:0 74:0 75:0 76:0 77:0 78:0 79:0 80:0 81:0 82:0 83:0 84:1 85:0 86:0 87:0 88:0 89:0 90:0 91:0 92:0 93:0 94:0 95:0 96:0 97:0 98:0 99:0 100:0 101:0 102:0 103:0 104:0 105:0 106:0 107:0 108:0 109:1 110:0 111:0 112:0 113:0 114:0 115:0 116:0 117:0 118:0 119:0 120:0 121:0 122:0 123:0 124:1 125:0 126:0 127:0 128:0 129:0 130:0 131:0 132:0 133:0 134:0 135:0 136:0 137:0 138:0 139:0 140:0 141:0 142:0 143:0 144:0 145:0 146:0 147:0 148:0 149:1 150:0 151:0 152:0 153:0 154:0 155:0 156:0 157:0 158:0 159:0 160:0 161:0.76300001 162:0.86199999 163:0.85100001 164:0.78899997 165:0.80199999 166:0.88999999 167:0.86299998 168:0.87699997 177:0.80900002 178:0.792 179:0.81900001 180:0.884 181:0.86900002 182:0.92799997 183:0.94099998 184:0.94800001 #
1.1349294092911814679780491132988 1:0 2:0 3:1 4:0 5:0 6:0 7:0 8:0 9:0 10:0 11:0 12:0 13:0 14:0 15:0 16:0 17:0 18:0 19:0 20:0 21:0 22:0 23:0 24:0 25:0 26:0 27:0 28:0 29:0 30:0 31:0 32:0 33:1 34:0 35:0 36:0 37:0 38:0 39:0 40:0 41:0 42:0 43:0 44:0 45:0 46:0 47:0 48:0 49:0 50:1 51:0 52:0 53:0 54:0 55:0 56:0 57:0 58:0 59:0 60:0 61:1 62:0 63:0 64:0 65:0 66:0 67:0 68:0 69:0 70:0 71:0 72:0 73:0 74:0 75:0 76:0 77:0 78:0 79:0 80:0 81:0 82:0 83:0 84:0 85:0 86:0 87:0 88:0 89:0 90:0 91:0 92:0 93:0 94:0 95:0 96:1 97:0 98:0 99:0 100:0 101:1 102:0 103:0 104:0 105:0 106:0 107:0 108:0 109:0 110:0 111:0 112:0 113:0 114:0 115:0 116:0 117:0 118:0 119:0 120:0 121:1 122:0 123:0 124:0 125:0 126:0 127:0 128:0 129:0 130:0 131:0 132:0 133:0 134:0 135:0 136:0 137:0 138:0 139:0 140:0 141:0 142:0 143:0 144:0 145:0 146:1 147:0 148:0 149:0 150:0 151:0 152:0 153:0 154:0 155:0 156:0 157:0 158:0 159:0 160:0 161:0.0049999999 162:0.016000001 163:0.012 164:0.018999999 165:0.124 166:0.083999999 167:0.219 168:0.237 169:0.69313169 170:0.29972753 171:0.24857587 172:0.66045725 173:0.75500768 174:0.65198982 175:0.62658763 176:0.52213395 177:0.050000001 178:0.035 179:0.025 180:0.035999998 181:0.115 182:0.248 183:0.87599999 184:0.86400002 185:2 186:2 187:2 188:2 189:1 190:1 191:1 192:1 #
-10 1:1 2:0 3:0 4:0 5:0 6:0 7:0 8:0 9:0 10:0 11:0 12:0 13:0 14:0 15:0 16:0 17:0 18:0 19:0 20:0 21:0 22:0 23:0 24:0 25:0 26:0 27:0 28:0 29:0 30:0 31:0 32:0 33:1 34:0 35:0 36:0 37:0 38:0 39:0 40:0 41:0 42:0 43:0 44:0 45:0 46:0 47:0 48:0 49:0 50:0 51:0 52:0 53:0 54:0 55:0 56:1 57:0 58:0 59:0 60:0 61:0 62:0 63:0 64:0 65:0 66:0 67:0 68:0 69:0 70:0 71:0 72:0 73:0 74:1 75:0 76:0 77:0 78:0 79:0 80:0 81:0 82:0 83:0 84:1 85:0 86:0 87:0 88:0 89:0 90:0 91:0 92:0 93:0 94:0 95:0 96:0 97:0 98:0 99:0 100:0 101:1 102:0 103:0 104:0 105:0 106:0 107:0 108:0 109:0 110:0 111:0 112:0 113:0 114:0 115:0 116:0 117:0 118:0 119:0 120:0 121:0 122:0 123:0 124:0 125:0 126:0 127:0 128:0 129:0 130:0 131:0 132:0 133:0 134:1 135:0 136:0 137:0 138:0 139:0 140:0 141:0 142:0 143:0 144:0 145:0 146:0 147:0 148:0 149:0 150:0 151:0 152:0 153:1 154:0 155:0 156:0 157:0 158:0 159:0 160:0 161:0.949 162:0.958 163:0.93000001 164:0.926 165:0.93800002 166:0.92900002 167:0.92500001 168:0.92799997 177:0.92199999 178:0.92199999 179:0.90399998 180:0.93300003 181:0.91299999 182:0.93099999 183:0.912 184:0.94099998 #
-10 1:1 2:0 3:0 4:0 5:0 6:0 7:0 8:0 9:0 10:0 11:0 12:0 13:0 14:0 15:0 16:0 17:0 18:0 19:0 20:0 21:0 22:0 23:0 24:0 25:0 26:0 27:0 28:0 29:0 30:0 31:0 32:0 33:0 34:0 35:0 36:1 37:0 38:0 39:0 40:0 41:0 42:0 43:0 44:0 45:0 46:0 47:0 48:0 49:0 50:0 51:0 52:0 53:1 54:0 55:0 56:0 57:0 58:0 59:0 60:0 61:0 62:0 63:0 64:0 65:0 66:0 67:0 68:0 69:0 70:0 71:0 72:0 73:0 74:0 75:0 76:1 77:0 78:0 79:0 80:0 81:0 82:0 83:0 84:0 85:0 86:0 87:0 88:0 89:0 90:0 91:0 92:0 93:0 94:0 95:0 96:1 97:0 98:0 99:0 100:0 101:1 102:0 103:0 104:0 105:0 106:0 107:0 108:0 109:0 110:0 111:0 112:0 113:0 114:0 115:0 116:0 117:0 118:0 119:0 120:0 121:0 122:0 123:0 124:0 125:0 126:0 127:0 128:0 129:0 130:0 131:0 132:1 133:0 134:0 135:0 136:0 137:0 138:0 139:0 140:0 141:0 142:0 143:0 144:0 145:0 146:0 147:0 148:0 149:1 150:0 151:0 152:0 153:0 154:0 155:0 156:0 157:0 158:0 159:0 160:0 161:0.52600002 162:0.68699998 163:0.616 164:0.83499998 165:0.83999997 166:0.861 167:0.92199999 168:0.94199997 177:0.92699999 178:0.93699998 179:0.95899999 180:0.92900002 181:0.93099999 182:0.90600002 183:0.90700001 184:0.912 #
10 1:0 2:0 3:0 4:0 5:0 6:0 7:0 8:0 9:0 10:0 11:0 12:0 13:0 14:0 15:0 16:0 17:0 18:1 19:0 20:0 21:0 22:0 23:0 24:1 25:0 26:0 27:0 28:0 29:0 30:0 31:0 32:0 33:0 34:0 35:0 36:0 37:0 38:0 39:0 40:0 41:0 42:0 43:0 44:0 45:0 46:0 47:0 48:1 49:0 50:0 51:0 52:0 53:0 54:0 55:0 56:0 57:0 58:0 59:0 60:0 61:0 62:0 63:0 64:1 65:0 66:0 67:0 68:0 69:0 70:0 71:0 72:0 73:0 74:0 75:0 76:0 77:0 78:0 79:0 80:0 81:0 82:0 83:0 84:0 85:0 86:0 87:0 88:0 89:0 90:0 91:0 92:0 93:0 94:0 95:0 96:0 97:1 98:0 99:0 100:0 101:0 102:0 103:0 104:0 105:0 106:0 107:0 108:1 109:0 110:0 111:0 112:0 113:0 114:0 115:0 116:0 117:0 118:0 119:0 120:0 121:0 122:0 123:0 124:0 125:0 126:0 127:0 128:0 129:0 130:0 131:0 132:0 133:0 134:0 135:0 136:1 137:0 138:0 139:0 140:0 141:0 142:0 143:0 144:0 145:0 146:0 147:0 148:0 149:0 150:0 151:0 152:0 153:1 154:0 155:0 156:0 157:0 158:0 159:0 160:0 161:0.0040000002 162:0.0020000001 163:0.001 164:0.001 165:0.001 166:0.0049999999 167:0.016000001 168:0.016000001 169:0.11550152 170:0.57465088 171:0.24309392 172:0.57465088 173:0.51147538 174:0.50276244 175:0.42372882 176:0.68801087 177:0.34200001 178:0.026000001 179:0.011 180:0.0070000002 181:0.026000001 182:0.105 183:0.113 184:0.81400001 185:3 186:3 187:3 188:3 189:3 190:3 191:3 192:1 #
-10 1:0 2:0 3:0 4:0 5:0 6:0 7:0 8:0 9:0 10:0 11:0 12:1 13:0 14:0 15:0 16:0 17:0 18:0 19:0 20:0 21:0 22:0 23:0 24:0 25:0 26:0 27:0 28:0 29:0 30:0 31:0 32:0 33:1 34:0 35:0 36:0 37:0 38:0 39:0 40:0 41:0 42:0 43:0 44:0 45:0 46:0 47:0 48:0 49:0 50:1 51:0 52:0 53:0 54:0 55:0 56:0 57:0 58:0 59:0 60:0 61:0 62:0 63:0 64:0 65:0 66:0 67:0 68:0 69:0 70:0 71:0 72:0 73:0 74:0 75:0 76:0 77:1 78:0 79:0 80:0 81:0 82:0 83:0 84:0 85:0 86:0 87:0 88:0 89:0 90:0 91:0 92:0 93:0 94:0 95:1 96:0 97:0 98:0 99:0 100:0 101:0 102:0 103:0 104:0 105:0 106:0 107:0 108:0 109:0 110:0 111:0 112:0 113:0 114:0 115:0 116:1 117:0 118:0 119:0 120:0 121:0 122:0 123:0 124:0 125:0 126:0 127:0 128:0 129:0 130:0 131:0 132:0 133:0 134:0 135:0 136:0 137:0 138:0 139:0 140:1 141:0 142:0 143:0 144:0 145:0 146:1 147:0 148:0 149:0 150:0 151:0 152:0 153:0 154:0 155:0 156:0 157:0 158:0 159:0 160:0 161:0.022 162:0.039000001 163:0.102 164:0.17299999 165:0.106 166:0.17900001 167:0.182 168:0.241 169:0.74924469 170:0.74931878 171:0.70429832 172:0.75409836 173:0.83984375 174:0.53158706 175:0.81503379 176:0.034052212 177:0.71399999 178:0.64499998 179:0.52399999 180:0.52100003 181:0.64200002 182:0.73400003 183:0.71200001 184:0.80699998 185:1 186:1 187:1 188:1 189:1 190:1 191:1 192:1 #
-10 1:0 2:0 3:0 4:0 5:0 6:0 7:0 8:0 9:0 10:0 11:0 12:0 13:0 14:1 15:0 16:0 17:0 18:0 19:0 20:0 21:0 22:0 23:0 24:1 25:0 26:0 27:0 28:0 29:0 30:0 31:0 32:0 33:0 34:0 35:0 36:0 37:0 38:0 39:0 40:0 41:0 42:0 43:0 44:0 45:0 46:0 47:0 48:0 49:0 50:0 51:0 52:0 53:0 54:0 55:0 56:1 57:0 58:0 59:0 60:0 61:0 62:0 63:0 64:0 65:0 66:0 67:0 68:0 69:0 70:0 71:0 72:0 73:0 74:0 75:1 76:0 77:0 78:0 79:0 80:0 81:0 82:0 83:0 84:0 85:0 86:0 87:0 88:0 89:1 90:0 91:0 92:0 93:0 94:0 95:0 96:0 97:0 98:0 99:0 100:0 101:0 102:0 103:0 104:0 105:0 106:0 107:0 108:0 109:0 110:0 111:0 112:0 113:0 114:0 115:0 116:0 117:1 118:0 119:0 120:0 121:0 122:0 123:0 124:0 125:0 126:0 127:0 128:0 129:0 130:0 131:0 132:0 133:1 134:0 135:0 136:0 137:0 138:0 139:0 140:0 141:0 142:0 143:0 144:1 145:0 146:0 147:0 148:0 149:0 150:0 151:0 152:0 153:0 154:0 155:0 156:0 157:0 158:0 159:0 160:0 161:0.449 162:0.55699998 163:0.45500001 164:0.40799999 165:0.244 166:0.28 167:0.23800001 168:0.19499999 169:0.16563147 170:0.25778732 171:0.26194146 172:0.4921875 173:0.066430472 174:0.1704918 175:0.32016349 176:0.085929111 177:0.74900001 178:0.69099998 179:0.69499999 180:0.79100001 181:0.86000001 182:0.93300003 183:0.80199999 184:0.73900002 185:1 186:1 187:1 188:1 189:1 190:1 191:1 192:1 #
-10 1:0 2:0 3:0 4:0 5:0 6:0 7:0 8:1 9:0 10:0 11:0 12:0 13:0 14:0 15:0 16:0 17:0 18:0 19:0 20:0 21:0 22:0 23:0 24:0 25:0 26:0 27:0 28:0 29:0 30:0 31:0 32:1 33:0 34:0 35:0 36:0 37:0 38:0 39:0 40:0 41:0 42:0 43:0 44:0 45:0 46:0 47:0 48:1 49:0 50:0 51:0 52:0 53:0 54:0 55:0 56:0 57:0 58:0 59:0 60:0 61:0 62:0 63:0 64:0 65:0 66:1 67:0 68:0 69:0 70:0 71:0 72:0 73:0 74:0 75:0 76:0 77:0 78:0 79:0 80:0 81:0 82:0 83:0 84:0 85:0 86:0 87:0 88:0 89:0 90:0 91:0 92:0 93:0 94:0 95:0 96:0 97:1 98:0 99:0 100:0 101:0 102:0 103:0 104:0 105:0 106:0 107:0 108:1 109:0 110:0 111:0 112:0 113:0 114:0 115:0 116:0 117:0 118:0 119:0 120:0 121:0 122:0 123:0 124:0 125:0 126:1 127:0 128:0 129:0 130:0 131:0 132:0 133:0 134:0 135:0 136:0 137:0 138:0 139:0 140:0 141:0 142:0 143:0 144:0 145:0 146:0 147:1 148:0 149:0 150:0 151:0 152:0 153:0 154:0 155:0 156:0 157:0 158:0 159:0 160:0 161:0.0060000001 162:0.0060000001 163:0.003 164:0.0020000001 165:0.0020000001 166:0.0020000001 167:0.001 168:0.001 169:0 170:0.0060422961 171:0 172:0.090805903 173:0.045901638 174:0.066298343 175:0 176:0.15308642 177:0.551 178:0.176 179:0.11 180:0.796 181:0.58899999 182:0.25400001 183:0.31799999 184:0.64700001 185:3 186:3 187:3 188:3 189:3 190:3 191:3 192:1 #
10 1:1 2:0 3:0 4:0 5:0 6:0 7:0 8:0 9:0 10:0 11:0 12:0 13:0 14:0 15:0 16:0 17:0 18:0 19:0 20:0 21:0 22:0 23:0 24:0 25:0 26:0 27:0 28:0 29:0 30:0 31:0 32:0 33:0 34:0 35:0 36:0 37:0 38:0 39:1 40:0 41:0 42:0 43:0 44:1 45:0 46:0 47:0 48:0 49:0 50:0 51:0 52:0 53:0 54:0 55:0 56:0 57:0 58:0 59:0 60:0 61:0 62:0 63:0 64:0 65:0 66:0 67:0 68:0 69:0 70:0 71:0 72:0 73:0 74:0 75:0 76:1 77:0 78:0 79:0 80:0 81:0 82:0 83:0 84:0 85:0 86:0 87:0 88:0 89:0 90:0 91:0 92:0 93:0 94:0 95:0 96:1 97:0 98:0 99:0 100:0 101:1 102:0 103:0 104:0 105:0 106:0 107:0 108:0 109:0 110:0 111:0 112:0 113:0 114:0 115:0 116:0 117:0 118:0 119:0 120:0 121:0 122:0 123:0 124:0 125:0 126:1 127:0 128:0 129:0 130:0 131:0 132:0 133:0 134:0 135:0 136:0 137:0 138:0 139:0 140:0 141:0 142:0 143:0 144:0 145:0 146:1 147:0 148:0 149:0 150:0 151:0 152:0 153:0 154:0 155:0 156:0 157:0 158:0 159:0 160:0 161:0.011 162:0.015 163:0.014 164:0.018999999 165:0.023 166:0.022 167:0.045000002 168:0.059 177:0.07 178:0.057 179:0.050000001 180:0.090000004 181:0.68900001 182:0.90700001 183:0.97100002 184:0.93400002 #
-10 1:0 2:0 3:0 4:0 5:0 6:0 7:0 8:0 9:0 10:0 11:0 12:0 13:0 14:0 15:0 16:0 17:0 18:1 19:0 20:0 21:0 22:0 23:0 24:0 25:0 26:0 27:0 28:0 29:0 30:0 31:0 32:0 33:0 34:0 35:0 36:0 37:1 38:0 39:0 40:0 41:0 42:0 43:0 44:0 45:0 46:1 47:0 48:0 49:0 50:0 51:0 52:0 53:0 54:0 55:0 56:0 57:0 58:0 59:0 60:0 61:1 62:0 63:0 64:0 65:0 66:0 67:0 68:0 69:0 70:0 71:0 72:0 73:0 74:0 75:0 76:0 77:0 78:0 79:0 80:0 81:1 82:0 83:0 84:0 85:0 86:0 87:0 88:0 89:0 90:0 91:0 92:0 93:0 94:0 95:0 96:0 97:0 98:0 99:0 100:0 101:0 102:0 103:0 104:0 105:0 106:0 107:0 108:0 109:0 110:0 111:0 112:0 113:1 114:0 115:0 116:0 117:0 118:0 119:0 120:0 121:0 122:0 123:0 124:0 125:0 126:0 127:0 128:0 129:0 130:0 131:0 132:0 133:0 134:0 135:0 136:0 137:0 138:1 139:0 140:0 141:0 142:0 143:0 144:0 145:0 146:0 147:0 148:0 149:0 150:0 151:0 152:0 153:0 154:0 155:0 156:1 157:0 158:0 159:0 160:0 161:0.001 162:0.003 163:0.0099999998 164:0.021 165:0.011 166:0.012 167:0.013 168:0.014 169:0.018237082 170:0.019672131 171:0.35187286 172:0.076206602 173:0.47417444 174:0.12942779 175:0.47416413 176:0.72419107 177:0.029999999 178:0.26899999 179:0.83700001 180:0.88200003 181:0.87599999 182:0.86699998 183:0.97399998 184:0.96200001 185:3 186:1 187:1 188:1 189:1 190:1 191:1 192:2 #
10 1:1 2:0 3:0 4:0 5:0 6:0 7:0 8:0 9:0 10:0 11:0 12:0 13:0 14:0 15:0 16:0 17:0 18:0 19:0 20:0 21:0 22:0 23:0 24:0 25:0 26:0 27:0 28:0 29:0 30:0 31:0 32:0 33:1 34:0 35:0 36:0 37:0 38:0 39:0 40:0 41:1 42:0 43:0 44:0 45:0 46:0 47:0 48:0 49:0 50:0 51:0 52:0 53:0 54:0 55:0 56:0 57:0 58:0 59:0 60:0 61:0 62:0 63:0 64:0 65:0 66:0 67:0 68:0 69:1 70:0 71:0 72:0 73:0 74:0 75:0 76:0 77:0 78:0 79:0 80:0 81:0 82:0 83:0 84:0 85:0 86:0 87:0 88:0 89:1 90:0 91:0 92:0 93:0 94:0 95:0 96:0 97:0 98:0 99:0 100:0 101:0 102:0 103:0 104:0 105:0 106:1 107:0 108:0 109:0 110:0 111:0 112:0 113:0 114:0 115:0 116:0 117:0 118:0 119:0 120:0 121:0 122:0 123:0 124:0 125:0 126:1 127:0 128:0 129:0 130:0 131:0 132:0 133:0 134:0 135:0 136:0 137:0 138:0 139:0 140:0 141:0 142:0 143:0 144:1 145:0 146:0 147:0 148:0 149:0 150:0 151:0 152:0 153:0 154:0 155:0 156:0 157:0 158:0 159:0 160:0 161:0.59500003 162:0.213 163:0.18000001 164:0.169 165:0.248 166:0.226 167:0.76099998 168:0.87599999 177:0.94400001 178:0.87400001 179:0.824 180:0.80199999 181:0.76700002 182:0.88099998 183:0.84200001 184:0.73699999 #
-10 1:0 2:0 3:0 4:0 5:0 6:0 7:0 8:0 9:0 10:0 11:0 12:0 13:0 14:0 15:0 16:0 17:0 18:1 19:0 20:0 21:0 22:0 23:0 24:0 25:0 26:0 27:0 28:0 29:0 30:0 31:0 32:0 33:0 34:1 35:0 36:0 37:0 38:0 39:0 40:0 41:1 42:0 43:0 44:0 45:0 46:0 47:0 48:0 49:0 50:0 51:0 52:0 53:0 54:0 55:0 56:0 57:0 58:0 59:0 60:0 61:0 62:0 63:0 64:0 65:0 66:0 67:0 68:0 69:0 70:0 71:0 72:0 73:0 74:0 75:0 76:1 77:0 78:0 79:0 80:0 81:0 82:0 83:1 84:0 85:0 86:0 87:0 88:0 89:0 90:0 91:0 92:0 93:0 94:0 95:0 96:0 97:0 98:0 99:0 100:0 101:0 102:0 103:0 104:1 105:0 106:0 107:0 108:0 109:0 110:0 111:0 112:0 113:0 114:0 115:0 116:0 117:0 118:0 119:0 120:0 121:0 122:0 123:0 124:0 125:0 126:0 127:0 128:0 129:0 130:0 131:0 132:0 133:0 134:0 135:0 136:1 137:0 138:0 139:0 140:0 141:0 142:0 143:1 144:0 145:0 146:0 147:0 148:0 149:0 150:0 151:0 152:0 153:0 154:0 155:0 156:0 157:0 158:0 159:0 160:0 161:0.43200001 162:0.58600003 163:0.42199999 164:0.44999999 165:0.47299999 166:0.37200001 167:0.39399999 168:0.32699999 177:0.96799999 178:0.96100003 179:0.97299999 180:0.97000003 181:0.98000002 182:0.96100003 183:0.97399998 184:0.97299999 #
-10 1:0 2:0 3:0 4:0 5:0 6:1 7:0 8:0 9:0 10:0 11:0 12:0 13:0 14:0 15:0 16:0 17:0 18:0 19:0 20:0 21:0 22:0 23:0 24:0 25:0 26:0 27:0 28:0 29:0 30:0 31:1 32:0 33:0 34:0 35:0 36:0 37:0 38:0 39:0 40:0 41:0 42:0 43:0 44:0 45:0 46:0 47:0 48:0 49:0 50:0 51:1 52:0 53:0 54:0 55:0 56:0 57:0 58:0 59:0 60:0 61:0 62:0 63:0 64:0 65:0 66:0 67:0 68:0 69:0 70:0 71:0 72:0 73:0 74:0 75:0 76:1 77:0 78:0 79:0 80:0 81:0 82:0 83:0 84:0 85:0 86:0 87:0 88:0 89:0 90:0 91:0 92:0 93:0 94:0 95:0 96:1 97:0 98:0 99:0 100:0 101:0 102:0 103:0 104:0 105:0 106:0 107:0 108:0 109:0 110:0 111:0 112:0 113:0 114:0 115:0 116:0 117:0 118:1 119:0 120:0 121:0 122:0 123:0 124:0 125:0 126:0 127:0 128:0 129:0 130:0 131:1 132:0 133:0 134:0 135:0 136:0 137:0 138:0 139:0 140:0 141:0 142:0 143:0 144:0 145:0 146:0 147:0 148:0 149:0 150:0 151:0 152:0 153:1 154:0 155:0 156:0 157:0 158:0 159:0 160:0 161:0.38299999 162:0.45500001 163:0.373 164:0.33500001 165:0.48899999 166:0.52999997 167:0.52600002 168:0.59899998 177:0.954 178:0.93800002 179:0.94700003 180:0.958 181:0.96600002 182:0.92299998 183:0.95300001 184:0.96600002 #
-10 1:1 2:0 3:0 4:0 5:0 6:0 7:0 8:0 9:0 10:0 11:0 12:0 13:0 14:0 15:0 16:0 17:0 18:0 19:0 20:0 21:0 22:0 23:0 24:0 25:0 26:0 27:0 28:0 29:0 30:1 31:0 32:0 33:0 34:0 35:0 36:0 37:0 38:0 39:0 40:0 41:0 42:0 43:0 44:0 45:0 46:0 47:0 48:0 49:0 50:0 51:0 52:0 53:0 54:0 55:0 56:0 57:0 58:1 59:0 60:0 61:0 62:0 63:0 64:0 65:0 66:0 67:0 68:0 69:0 70:0 71:0 72:0 73:0 74:0 75:0 76:0 77:1 78:0 79:0 80:0 81:0 82:0 83:0 84:0 85:0 86:0 87:0 88:0 89:0 90:0 91:0 92:0 93:0 94:0 95:0 96:1 97:0 98:0 99:0 100:0 101:0 102:0 103:0 104:0 105:0 106:0 107:0 108:0 109:0 110:0 111:0 112:0 113:0 114:0 115:0 116:1 117:0 118:0 119:0 120:0 121:0 122:0 123:0 124:0 125:0 126:0 127:0 128:0 129:0 130:0 131:0 132:0 133:0 134:0 135:0 136:1 137:0 138:0 139:0 140:0 141:0 142:0 143:0 144:0 145:0 146:0 147:0 148:0 149:0 150:0 151:0 152:0 153:0 154:0 155:0 156:1 157:0 158:0 159:0 160:0 161:0.65700001 162:0.79100001 163:0.65799999 164:0.704 165:0.73500001 166:0.49900001 167:0.505 168:0.414 177:0.815 178:0.79799998 179:0.84799999 180:0.79699999 181:0.86400002 182:0.87400001 183:0.84500003 184:0.88300002 #
7.1706919689028261188923352165148 1:0 2:0 3:0 4:0 5:0 6:0 7:0 8:0 9:0 10:0 11:0 12:0 13:0 14:1 15:0 16:0 17:0 18:0 19:0 20:0 21:0 22:0 23:0 24:0 25:0 26:0 27:0 28:0 29:0 30:0 31:0 32:0 33:0 34:0 35:0 36:0 37:0 38:1 39:0 40:0 41:0 42:0 43:0 44:0 45:0 46:0 47:0 48:0 49:0 50:1 51:0 52:0 53:0 54:0 55:0 56:0 57:0 58:0 59:0 60:0 61:0 62:0 63:0 64:0 65:0 66:1 67:0 68:0 69:0 70:0 71:0 72:0 73:0 74:0 75:0 76:0 77:0 78:0 79:0 80:0 81:0 82:0 83:0 84:0 85:0 86:0 87:0 88:0 89:0 90:0 91:0 92:0 93:0 94:0 95:0 96:0 97:1 98:0 99:0 100:0 101:0 102:0 103:0 104:0 105:0 106:0 107:0 108:0 109:0 110:0 111:0 112:0 113:0 114:0 115:0 116:0 117:0 118:1 119:0 120:0 121:0 122:0 123:0 124:0 125:0 126:0 127:0 128:0 129:1 130:0 131:0 132:0 133:0 134:0 135:0 136:0 137:0 138:0 139:0 140:0 141:0 142:0 143:0 144:0 145:0 146:0 147:0 148:0 149:0 150:0 151:0 152:0 153:0 154:0 155:0 156:0 157:0 158:0 159:1 160:0 161:0.101 162:0.052000001 163:0.032000002 164:0.030999999 165:0.017999999 166:0.012 167:0.017000001 168:0.0070000002 169:0.73498964 170:0.11550152 171:0.47643709 172:0.11350738 173:0.38688526 174:0.13981763 175:0.41629761 176:0.72474653 177:0.493 178:0.41499999 179:0.38 180:0.52100003 181:0.31099999 182:0.161 183:0.082000002 184:0.116 185:3 186:3 187:3 188:3 189:3 190:3 191:3 192:3 #
5.8378592175236825312367727747187 1:0 2:0 3:0 4:0 5:0 6:0 7:0 8:0 9:0 10:0 11:0 12:0 13:0 14:0 15:0 16:0 17:0 18:1 19:0 20:0 21:0 22:0 23:0 24:0 25:0 26:0 27:1 28:0 29:0 30:0 31:0 32:0 33:0 34:0 35:0 36:0 37:0 38:0 39:0 40:0 41:0 42:0 43:0 44:0 45:0 46:0 47:0 48:0 49:0 50:0 51:0 52:0 53:0 54:0 55:0 56:0 57:0 58:1 59:0 60:0 61:0 62:0 63:0 64:0 65:0 66:0 67:0 68:0 69:0 70:0 71:0 72:0 73:0 74:0 75:0 76:1 77:0 78:0 79:0 80:0 81:1 82:0 83:0 84:0 85:0 86:0 87:0 88:0 89:0 90:0 91:0 92:0 93:0 94:0 95:0 96:0 97:0 98:0 99:0 100:0 101:0 102:0 103:0 104:0 105:0 106:0 107:0 108:0 109:1 110:0 111:0 112:0 113:0 114:0 115:0 116:0 117:0 118:0 119:0 120:0 121:0 122:0 123:1 124:0 125:0 126:0 127:0 128:0 129:0 130:0 131:0 132:0 133:0 134:0 135:0 136:0 137:0 138:0 139:0 140:0 141:0 142:0 143:0 144:0 145:0 146:0 147:0 148:0 149:1 150:0 151:0 152:0 153:0 154:0 155:0 156:0 157:0 158:0 159:0 160:0 161:0.001 162:0.0040000002 163:0.0040000002 164:0.0060000001 165:0.0080000004 166:0.021 167:0.037999999 168:0.078000002 169:0.0060790274 170:0.35555556 171:0 172:0.10785824 173:0 174:0.29229406 175:0.050409578 176:0.38086802 177:0.11 178:0.067000002 179:0.107 180:0.32499999 181:0.43099999 182:0.60500002 183:0.70099998 184:0.82099998 185:3 186:3 187:3 188:3 189:3 190:3 191:3 192:1 #
-10 1:0 2:0 3:0 4:0 5:0 6:0 7:0 8:0 9:1 10:0 11:0 12:0 13:0 14:0 15:0 16:0 17:0 18:0 19:0 20:0 21:0 22:0 23:0 24:0 25:0 26:0 27:0 28:0 29:0 30:1 31:0 32:0 33:0 34:0 35:0 36:0 37:0 38:0 39:0 40:0 41:0 42:0 43:0 44:0 45:0 46:0 47:0 48:0 49:0 50:0 51:0 52:0 53:0 54:0 55:0 56:0 57:0 58:1 59:0 60:0 61:1 62:0 63:0 64:0 65:0 66:0 67:0 68:0 69:0 70:0 71:0 72:0 73:0 74:0 75:0 76:0 77:0 78:0 79:0 80:0 81:1 82:0 83:0 84:0 85:0 86:0 87:0 88:0 89:0 90:0 91:0 92:0 93:0 94:0 95:0 96:0 97:0 98:0 99:0 100:0 101:0 102:0 103:0 104:0 105:0 106:0 107:0 108:0 109:0 110:0 111:0 112:0 113:1 114:0 115:0 116:0 117:0 118:0 119:0 120:0 121:0 122:0 123:0 124:0 125:0 126:0 127:0 128:0 129:0 130:1 131:0 132:0 133:0 134:0 135:0 136:0 137:0 138:0 139:0 140:0 141:0 142:0 143:0 144:0 145:1 146:0 147:0 148:0 149:0 150:0 151:0 152:0 153:0 154:0 155:0 156:0 157:0 158:0 159:0 160:0 161:0.014 162:0.0070000002 163:0.0080000004 164:0.0040000002 165:0.0040000002 166:0.0020000001 167:0.001 168:0.0020000001 169:0.61116034 170:0.20714656 171:0.24924012 172:0.24555461 173:0.050804403 174:0.15667576 175:0.19678923 176:0.62836623 177:0.178 178:0.078000002 179:0.102 180:0.126 181:0.185 182:0.27399999 183:0.234 184:0.248 185:3 186:3 187:3 188:3 189:3 190:3 191:2 192:2 #
10 1:0 2:0 3:0 4:0 5:0 6:0 7:0 8:0 9:0 10:0 11:0 12:0 13:1 14:0 15:0 16:0 17:0 18:0 19:0 20:0 21:0 22:0 23:0 24:0 25:0 26:0 27:0 28:0 29:0 30:0 31:0 32:0 33:0 34:0 35:1 36:0 37:0 38:0 39:0 40:0 41:0 42:0 43:0 44:0 45:0 46:0 47:0 48:0 49:0 50:0 51:1 52:0 53:0 54:0 55:0 56:0 57:0 58:0 59:0 60:0 61:0 62:0 63:0 64:0 65:0 66:0 67:0 68:0 69:1 70:0 71:0 72:0 73:0 74:0 75:0 76:0 77:0 78:0 79:0 80:0 81:0 82:0 83:0 84:0 85:0 86:0 87:0 88:0 89:0 90:0 91:0 92:0 93:0 94:0 95:0 96:1 97:0 98:0 99:0 100:0 101:0 102:0 103:0 104:0 105:0 106:0 107:0 108:0 109:0 110:0 111:0 112:0 113:0 114:0 115:0 116:1 117:0 118:0 119:0 120:0 121:0 122:0 123:0 124:0 125:0 126:0 127:0 128:0 129:0 130:0 131:0 132:0 133:0 134:0 135:0 136:1 137:0 138:0 139:0 140:0 141:0 142:0 143:0 144:0 145:0 146:0 147:0 148:0 149:0 150:0 151:0 152:0 153:0 154:0 155:0 156:1 157:0 158:0 159:0 160:0 161:0.75 162:0.84299999 163:0.89399999 164:0.89399999 165:0.88 166:0.89700001 167:0.90399998 168:0.87099999 177:0.86799997 178:0.852 179:0.91299999 180:0.88 181:0.83899999 182:0.75099999 183:0.85000002 184:0.85399997 #
10 1:0 2:0 3:0 4:0 5:0 6:0 7:0 8:0 9:0 10:0 11:0 12:1 13:0 14:0 15:0 16:0 17:0 18:0 19:0 20:0 21:0 22:0 23:0 24:0 25:0 26:0 27:0 28:0 29:0 30:0 31:0 32:0 33:0 34:0 35:0 36:0 37:0 38:0 39:0 40:1 41:0 42:0 43:0 44:0 45:0 46:0 47:0 48:0 49:0 50:0 51:0 52:0 53:0 54:1 55:0 56:0 57:0 58:0 59:0 60:0 61:0 62:0 63:0 64:0 65:0 66:0 67:0 68:0 69:0 70:0 71:0 72:1 73:0 74:0 75:0 76:0 77:0 78:0 79:0 80:0 81:0 82:0 83:0 84:0 85:0 86:0 87:0 88:0 89:0 90:0 91:0 92:0 93:0 94:0 95:0 96:1 97:0 98:0 99:0 100:0 101:0 102:0 103:0 104:1 105:0 106:0 107:0 108:0 109:0 110:0 111:0 112:0 113:0 114:0 115:0 116:0 117:0 118:0 119:0 120:0 121:0 122:0 123:0 124:0 125:0 126:0 127:0 128:0 129:0 130:0 131:0 132:0 133:0 134:0 135:0 136:1 137:0 138:0 139:0 140:0 141:0 142:0 143:0 144:0 145:0 146:1 147:0 148:0 149:0 150:0 151:0 152:0 153:0 154:0 155:0 156:0 157:0 158:0 159:0 160:0 161:0.875 162:0.85600001 163:0.89499998 164:0.89999998 165:0.93699998 166:0.94199997 167:0.92799997 168:0.92500001 177:0.81699997 178:0.778 179:0.76099998 180:0.79699999 181:0.84899998 182:0.898 183:0.87400001 184:0.81 #
10 1:0 2:0 3:0 4:0 5:0 6:0 7:0 8:1 9:0 10:0 11:0 12:0 13:0 14:0 15:0 16:0 17:0 18:0 19:0 20:0 21:0 22:0 23:0 24:0 25:0 26:0 27:0 28:0 29:0 30:0 31:0 32:0 33:0 34:1 35:0 36:0 37:0 38:0 39:0 40:0 41:0 42:0 43:0 44:0 45:0 46:0 47:0 48:0 49:0 50:0 51:1 52:0 53:0 54:0 55:0 56:0 57:0 58:0 59:0 60:0 61:0 62:0 63:0 64:0 65:0 66:0 67:0 68:0 69:0 70:0 71:0 72:0 73:0 74:0 75:0 76:1 77:0 78:0 79:0 80:0 81:0 82:0 83:0 84:0 85:0 86:0 87:0 88:0 89:0 90:0 91:0 92:0 93:0 94:0 95:0 96:0 97:0 98:1 99:0 100:0 101:0 102:0 103:0 104:1 105:0 106:0 107:0 108:0 109:0 110:0 111:0 112:0 113:0 114:0 115:0 116:0 117:0 118:0 119:0 120:0 121:0 122:0 123:0 124:1 125:0 126:0 127:0 128:0 129:0 130:0 131:0 132:0 133:0 134:0 135:0 136:0 137:0 138:0 139:0 140:0 141:0 142:0 143:0 144:0 145:0 146:0 147:0 148:0 149:0 150:0 151:0 152:0 153:0 154:0 155:0 156:1 157:0 158:0 159:0 160:0 161:0.755 162:0.80000001 163:0.72299999 164:0.68800002 165:0.69599998 166:0.75 167:0.80299997 168:0.72899997 177:0.88 178:0.93099999 179:0.94099998 180:0.94800001 181:0.95899999 182:0.95300001 183:0.95899999 184:0.92400002 #
-10 1:0 2:0 3:0 4:0 5:0 6:0 7:0 8:0 9:0 10:1 11:0 12:0 13:0 14:0 15:0 16:0 17:0 18:0 19:0 20:0 21:0 22:1 23:0 24:0 25:0 26:0 27:0 28:0 29:0 30:0 31:0 32:0 33:0 34:0 35:0 36:0 37:0 38:0 39:0 40:0 41:0 42:0 43:0 44:0 45:0 46:0 47:0 48:0 49:0 50:0 51:0 52:0 53:0 54:0 55:0 56:0 57:0 58:0 59:1 60:0 61:0 62:0 63:0 64:1 65:0 66:0 67:0 68:0 69:0 70:0 71:0 72:0 73:0 74:0 75:0 76:0 77:0 78:0 79:0 80:0 81:0 82:0 83:0 84:0 85:0 86:0 87:0 88:0 89:1 90:0 91:0 92:0 93:0 94:0 95:0 96:0 97:0 98:0 99:0 100:0 101:0 102:1 103:0 104:0 105:0 106:0 107:0 108:0 109:0 110:0 111:0 112:0 113:0 114:0 115:0 116:0 117:0 118:0 119:0 120:0 121:0 122:0 123:0 124:0 125:0 126:0 127:0 128:0 129:0 130:0 131:1 132:0 133:0 134:0 135:0 136:0 137:0 138:0 139:0 140:0 141:0 142:0 143:1 144:0 145:0 146:0 147:0 148:0 149:0 150:0 151:0 152:0 153:0 154:0 155:0 156:0 157:0 158:0 159:0 160:0 161:0.0060000001 162:0.003 163:0.0020000001 164:0.0040000002 165:0.0040000002 166:0.0040000002 167:0.011 168:0.017999999 169:0.40393579 170:0.034223136 171:0.52947801 172:0.58539206 173:0.50930029 174:0.082135521 175:0.24582104 176:0.8884688 177:0.018999999 178:0.011 179:0.011 180:0.015 181:0.046 182:0.085000001 183:0.76700002 184:0.95200002 185:2 186:2 187:2 188:2 189:2 190:2 191:1 192:1 #
-10 1:0 2:0 3:0 4:0 5:0 6:0 7:0 8:0 9:0 10:0 11:0 12:0 13:0 14:0 15:0 16:0 17:0 18:1 19:0 20:0 21:0 22:0 23:0 24:0 25:0 26:0 27:0 28:0 29:0 30:0 31:0 32:0 33:0 34:0 35:0 36:1 37:0 38:0 39:0 40:0 41:0 42:0 43:0 44:0 45:0 46:0 47:0 48:0 49:0 50:0 51:1 52:0 53:0 54:0 55:0 56:0 57:0 58:0 59:0 60:0 61:0 62:0 63:0 64:0 65:0 66:1 67:0 68:0 69:0 70:0 71:0 72:0 73:0 74:0 75:0 76:0 77:0 78:0 79:0 80:0 81:0 82:0 83:0 84:0 85:0 86:0 87:0 88:0 89:0 90:0 91:0 92:0 93:0 94:0 95:0 96:0 97:0 98:0 99:0 100:1 101:0 102:0 103:0 104:0 105:0 106:0 107:0 108:0 109:0 110:0 111:0 112:0 113:0 114:1 115:0 116:0 117:0 118:0 119:0 120:0 121:0 122:0 123:0 124:0 125:0 126:0 127:0 128:0 129:0 130:0 131:0 132:0 133:1 134:0 135:0 136:0 137:0 138:0 139:0 140:0 141:0 142:0 143:0 144:0 145:0 146:0 147:0 148:0 149:0 150:0 151:0 152:0 153:0 154:0 155:0 156:0 157:0 158:0 159:0 160:1 161:0.73500001 162:0.70200002 163:0.69800001 164:0.77600002 165:0.727 166:0.70200002 167:0.67000002 168:0.69199997 177:0.95899999 178:0.94700003 179:0.94999999 180:0.95300001 181:0.94400001 182:0.96899998 183:0.94 184:0.95099998 #
-1.4338526783581109214082971448079 1:0 2:0 3:0 4:0 5:0 6:0 7:0 8:0 9:0 10:0 11:0 12:0 13:0 14:0 15:0 16:0 17:0 18:1 19:0 20:0 21:0 22:0 23:0 24:0 25:0 26:0 27:0 28:0 29:1 30:0 31:0 32:0 33:0 34:0 35:0 36:0 37:0 38:0 39:0 40:0 41:0 42:0 43:0 44:0 45:0 46:0 47:0 48:0 49:0 50:0 51:0 52:0 53:0 54:0 55:1 56:0 57:0 58:0 59:0 60:0 61:0 62:0 63:0 64:1 65:0 66:0 67:0 68:0 69:0 70:0 71:0 72:0 73:0 74:0 75:0 76:0 77:0 78:0 79:0 80:0 81:0 82:0 83:0 84:0 85:0 86:0 87:0 88:0 89:0 90:0 91:0 92:0 93:0 94:0 95:0 96:0 97:0 98:1 99:0 100:0 101:0 102:0 103:0 104:0 105:0 106:0 107:0 108:0 109:1 110:0 111:0 112:0 113:0 114:0 115:0 116:0 117:0 118:0 119:0 120:0 121:0 122:0 123:0 124:0 125:0 126:0 127:0 128:0 129:0 130:0 131:0 132:0 133:0 134:0 135:0 136:0 137:0 138:1 139:0 140:0 141:0 142:0 143:0 144:1 145:0 146:0 147:0 148:0 149:0 150:0 151:0 152:0 153:0 154:0 155:0 156:0 157:0 158:0 159:0 160:0 161:0.83999997 162:0.72000003 163:0.78500003 164:0.824 165:0.73699999 166:0.81199998 167:0.80699998 168:0.87300003 177:0.917 178:0.96499997 179:0.92299998 180:0.95099998 181:0.92699999 182:0.95300001 183:0.92900002 184:0.93699998 #
10 1:0 2:0 3:0 4:1 5:0 6:0 7:0 8:0 9:0 10:0 11:0 12:0 13:0 14:0 15:0 16:0 17:0 18:0 19:0 20:0 21:0 22:0 23:0 24:0 25:0 26:0 27:0 28:0 29:0 30:0 31:0 32:0 33:0 34:0 35:0 36:0 37:0 38:0 39:1 40:0 41:0 42:0 43:0 44:0 45:0 46:0 47:0 48:0 49:0 50:0 51:0 52:0 53:0 54:0 55:0 56:0 57:1 58:0 59:0 60:0 61:1 62:0 63:0 64:0 65:0 66:0 67:0 68:0 69:0 70:0 71:0 72:0 73:0 74:0 75:0 76:0 77:0 78:0 79:0 80:0 81:0 82:0 83:0 84:0 85:0 86:0 87:0 88:0 89:0 90:0 91:0 92:0 93:0 94:0 95:0 96:1 97:0 98:0 99:0 100:0 101:0 102:0 103:0 104:0 105:0 106:0 107:0 108:0 109:0 110:0 111:0 112:0 113:1 114:0 115:0 116:0 117:0 118:0 119:0 120:0 121:0 122:0 123:0 124:0 125:0 126:0 127:0 128:0 129:0 130:0 131:0 132:0 133:0 134:0 135:0 136:0 137:0 138:0 139:0 140:1 141:0 142:0 143:0 144:0 145:0 146:0 147:0 148:0 149:0 150:0 151:0 152:0 153:0 154:1 155:0 156:0 157:0 158:0 159:0 160:0 161:0 162:0 163:0 164:0 165:0.001 166:0.001 167:0.003 168:0.0060000001 169:0 170:0 171:0 172:0.24555461 173:0.077041604 174:0.4972752 175:0.097128376 176:0.59006214 177:0.057 178:0.138 179:0.25600001 180:0.77600002 181:0.787 182:0.75300002 183:0.829 184:0.87 185:3 186:3 187:3 188:3 189:3 190:3 191:1 192:1 #
8.2334098508160664664501382503659 1:0 2:0 3:0 4:0 5:1 6:0 7:0 8:0 9:0 10:0 11:0 12:0 13:0 14:0 15:0 16:0 17:0 18:0 19:0 20:0 21:0 22:1 23:0 24:0 25:0 26:0 27:0 28:0 29:0 30:0 31:0 32:0 33:0 34:0 35:0 36:0 37:0 38:0 39:0 40:0 41:0 42:0 43:0 44:0 45:0 46:0 47:0 48:0 49:0 50:0 51:0 52:0 53:0 54:0 55:0 56:0 57:0 58:1 59:0 60:0 61:0 62:0 63:0 64:0 65:1 66:0 67:0 68:0 69:0 70:0 71:0 72:0 73:0 74:0 75:0 76:0 77:0 78:0 79:0 80:0 81:0 82:0 83:0 84:1 85:0 86:0 87:0 88:0 89:0 90:0 91:0 92:0 93:0 94:0 95:0 96:0 97:0 98:0 99:0 100:0 101:0 102:0 103:0 104:0 105:0 106:0 107:0 108:0 109:0 110:0 111:0 112:0 113:0 114:0 115:0 116:1 117:0 118:0 119:0 120:0 121:0 122:0 123:0 124:0 125:0 126:0 127:0 128:0 129:0 130:0 131:0 132:1 133:0 134:0 135:0 136:0 137:0 138:0 139:0 140:0 141:1 142:0 143:0 144:0 145:0 146:0 147:0 148:0 149:0 150:0 151:0 152:0 153:0 154:0 155:0 156:0 157:0 158:0 159:0 160:0 161:0.0060000001 162:0.0070000002 163:0.0020000001 164:0.003 165:0.001 166:0.001 167:0.001 168:0.001 169:0.43985638 170:0.21902806 171:0.054711245 172:0.48025134 173:0.10204082 174:0.6394453 175:0.45317221 176:0.067739204 177:0.83099997 178:0.086999997 179:0.067000002 180:0.106 181:0.43799999 182:0.050000001 183:0.028000001 184:0.012 185:3 186:3 187:3 188:1 189:2 190:2 191:2 192:2 #
-10 1:0 2:0 3:0 4:0 5:1 6:0 7:0 8:0 9:0 10:0 11:0 12:0 13:0 14:0 15:0 16:0 17:0 18:0 19:0 20:0 21:0 22:0 23:0 24:0 25:0 26:1 27:0 28:0 29:0 30:0 31:0 32:0 33:0 34:0 35:0 36:0 37:0 38:0 39:0 40:0 41:0 42:0 43:0 44:0 45:1 46:0 47:0 48:0 49:0 50:0 51:0 52:0 53:0 54:0 55:0 56:0 57:0 58:0 59:0 60:0 61:0 62:0 63:0 64:0 65:0 66:0 67:0 68:0 69:0 70:0 71:0 72:0 73:0 74:0 75:0 76:0 77:0 78:1 79:0 80:0 81:0 82:0 83:1 84:0 85:0 86:0 87:0 88:0 89:0 90:0 91:0 92:0 93:0 94:0 95:0 96:0 97:0 98:0 99:0 100:0 101:0 102:0 103:0 104:0 105:1 106:0 107:0 108:0 109:0 110:0 111:0 112:0 113:0 114:0 115:0 116:0 117:0 118:0 119:0 120:0 121:0 122:0 123:0 124:0 125:0 126:0 127:0 128:0 129:0 130:0 131:0 132:1 133:0 134:0 135:0 136:0 137:0 138:0 139:0 140:0 141:0 142:0 143:0 144:0 145:0 146:0 147:0 148:0 149:0 150:0 151:0 152:0 153:0 154:0 155:0 156:1 157:0 158:0 159:0 160:0 161:0.026000001 162:0.0080000004 163:0.0080000004 164:0.0049999999 165:0.0060000001 166:0.0040000002 167:0.003 168:0.0060000001 169:0.22441652 170:0.022701476 171:0.30071813 172:0.0060790274 173:0.18903592 174:0 175:0.70694864 176:0.33127889 177:0.41999999 178:0.081 179:0.034000002 180:0.064000003 181:0.074000001 182:0.147 183:0.949 184:0.95700002 185:3 186:3 187:3 188:3 189:3 190:3 191:1 192:1 #
-10 1:0 2:0 3:0 4:0 5:0 6:0 7:0 8:1 9:0 10:0 11:0 12:0 13:0 14:0 15:0 16:0 17:0 18:0 19:0 20:0 21:0 22:0 23:0 24:0 25:0 26:0 27:1 28:0 29:0 30:0 31:0 32:0 33:0 34:0 35:0 36:0 37:0 38:0 39:0 40:0 41:0 42:0 43:0 44:0 45:0 46:0 47:0 48:0 49:0 50:0 51:0 52:0 53:0 54:1 55:0 56:0 57:0 58:0 59:0 60:0 61:0 62:0 63:0 64:0 65:0 66:0 67:0 68:0 69:0 70:0 71:1 72:0 73:0 74:0 75:0 76:0 77:0 78:0 79:0 80:0 81:0 82:0 83:0 84:0 85:0 86:0 87:0 88:1 89:0 90:0 91:0 92:0 93:0 94:0 95:0 96:0 97:0 98:0 99:0 100:0 101:0 102:0 103:0 104:0 105:0 106:0 107:0 108:0 109:0 110:0 111:0 112:0 113:0 114:0 115:0 116:1 117:0 118:0 119:0 120:0 121:0 122:0 123:0 124:0 125:0 126:0 127:0 128:0 129:0 130:0 131:0 132:0 133:0 134:0 135:0 136:0 137:0 138:1 139:0 140:0 141:0 142:0 143:0 144:0 145:0 146:0 147:0 148:0 149:1 150:0 151:0 152:0 153:0 154:0 155:0 156:0 157:0 158:0 159:0 160:0 161:0.0040000002 162:0.0049999999 163:0.0049999999 164:0.0040000002 165:0.003 166:0.0020000001 167:0.001 168:0.001 169:0.38674033 170:0.46419752 171:0.28467909 172:0.55555558 173:0.19337016 174:0.57010788 175:0.21884498 176:0.58015943 177:0.079000004 178:0.022 179:0.0099999998 180:0.0089999996 181:0.0099999998 182:0.02 183:0.075999998 184:0.98900002 185:3 186:3 187:3 188:3 189:3 190:3 191:3 192:1 #
-10 1:0 2:0 3:0 4:0 5:0 6:0 7:0 8:0 9:1 10:0 11:0 12:0 13:0 14:0 15:0 16:0 17:0 18:0 19:0 20:0 21:0 22:0 23:0 24:0 25:0 26:0 27:0 28:0 29:0 30:0 31:0 32:0 33:0 34:0 35:0 36:0 37:0 38:0 39:0 40:1 41:0 42:0 43:0 44:0 45:1 46:0 47:0 48:0 49:0 50:0 51:0 52:0 53:0 54:0 55:0 56:0 57:0 58:0 59:0 60:0 61:0 62:0 63:0 64:0 65:0 66:0 67:0 68:1 69:0 70:0 71:0 72:0 73:0 74:0 75:0 76:0 77:0 78:0 79:0 80:0 81:0 82:0 83:0 84:0 85:0 86:0 87:0 88:0 89:0 90:0 91:0 92:0 93:0 94:0 95:0 96:0 97:0 98:1 99:0 100:0 101:0 102:0 103:0 104:1 105:0 106:0 107:0 108:0 109:0 110:0 111:0 112:0 113:0 114:0 115:0 116:0 117:0 118:0 119:0 120:0 121:0 122:0 123:1 124:0 125:0 126:0 127:0 128:0 129:0 130:0 131:0 132:0 133:0 134:0 135:0 136:0 137:0 138:0 139:0 140:0 141:0 142:0 143:0 144:0 145:0 146:0 147:0 148:0 149:0 150:0 151:0 152:0 153:0 154:0 155:0 156:1 157:0 158:0 159:0 160:0 161:0.014 162:0.0089999996 163:0.0049999999 164:0.0040000002 165:0.0049999999 166:0.0089999996 167:0.017000001 168:0.015 169:0.42515501 170:0.25760135 171:0.0044883303 172:0 173:0.018237082 174:0.080558538 175:0 176:0.023112481 177:0.95899999 178:0.097000003 179:0.012 180:0.023 181:0.088 182:0.98100001 183:0.49000001 184:0.61500001 185:3 186:3 187:3 188:3 189:3 190:3 191:2 192:2 #
1.2455164065637980286282981978729 1:0 2:0 3:0 4:0 5:0 6:0 7:0 8:0 9:0 10:0 11:0 12:0 13:0 14:0 15:0 16:0 17:1 18:0 19:0 20:0 21:0 22:0 23:0 24:0 25:0 26:0 27:0 28:0 29:0 30:0 31:0 32:0 33:0 34:0 35:0 36:1 37:0 38:0 39:0 40:0 41:0 42:0 43:0 44:0 45:0 46:0 47:0 48:0 49:0 50:0 51:0 52:0 53:0 54:0 55:0 56:0 57:0 58:1 59:0 60:0 61:0 62:0 63:0 64:0 65:0 66:0 67:0 68:0 69:0 70:0 71:0 72:0 73:0 74:1 75:0 76:0 77:0 78:0 79:0 80:0 81:1 82:0 83:0 84:0 85:0 86:0 87:0 88:0 89:0 90:0 91:0 92:0 93:0 94:0 95:0 96:0 97:0 98:0 99:0 100:0 101:0 102:0 103:0 104:0 105:0 106:0 107:0 108:0 109:1 110:0 111:0 112:0 113:0 114:0 115:0 116:0 117:0 118:0 119:0 120:0 121:0 122:0 123:0 124:0 125:0 126:1 127:0 128:0 129:0 130:0 131:0 132:0 133:0 134:0 135:0 136:0 137:0 138:0 139:0 140:0 141:0 142:0 143:0 144:0 145:0 146:0 147:0 148:0 149:0 150:0 151:0 152:0 153:0 154:0 155:0 156:0 157:1 158:0 159:0 160:0 161:0.95099998 162:0.958 163:0.94099998 164:0.93300003 165:0.90899998 166:0.912 167:0.92900002 168:0.93400002 177:0.89499998 178:0.92000002 179:0.90399998 180:0.89700001 181:0.87300003 182:0.85799998 183:0.85900003 184:0.90100002 #
10 1:0 2:0 3:0 4:0 5:0 6:0 7:0 8:0 9:0 10:0 11:0 12:0 13:0 14:0 15:0 16:0 17:0 18:1 19:0 20:0 21:0 22:0 23:0 24:1 25:0 26:0 27:0 28:0 29:0 30:0 31:0 32:0 33:0 34:0 35:0 36:0 37:0 38:0 39:0 40:0 41:0 42:0 43:0 44:0 45:0 46:0 47:0 48:1 49:0 50:0 51:0 52:0 53:0 54:0 55:0 56:0 57:0 58:0 59:0 60:0 61:0 62:0 63:0 64:0 65:0 66:0 67:0 68:0 69:0 70:0 71:0 72:0 73:0 74:1 75:0 76:0 77:0 78:0 79:0 80:0 81:0 82:0 83:0 84:0 85:0 86:0 87:0 88:0 89:1 90:0 91:0 92:0 93:0 94:0 95:0 96:0 97:0 98:0 99:0 100:0 101:0 102:0 103:0 104:0 105:0 106:0 107:1 108:0 109:0 110:0 111:0 112:0 113:0 114:0 115:0 116:0 117:0 118:0 119:0 120:0 121:1 122:0 123:0 124:0 125:0 126:0 127:0 128:0 129:0 130:0 131:0 132:0 133:0 134:0 135:0 136:0 137:0 138:0 139:0 140:0 141:0 142:0 143:0 144:0 145:0 146:0 147:0 148:0 149:0 150:0 151:0 152:0 153:0 154:0 155:0 156:0 157:1 158:0 159:0 160:0 161:0.954 162:0.96600002 163:0.97000003 164:0.96799999 165:0.97000003 166:0.97500002 167:0.97899997 168:0.977 177:0.89200002 178:0.90600002 179:0.91399997 180:0.93000001 181:0.94099998 182:0.94599998 183:0.94999999 184:0.93800002 #
10 1:0 2:0 3:0 4:0 5:0 6:0 7:0 8:0 9:0 10:0 11:0 12:0 13:0 14:0 15:0 16:0 17:0 18:0 19:0 20:1 21:0 22:0 23:0 24:0 25:0 26:0 27:0 28:0 29:0 30:0 31:0 32:0 33:1 34:0 35:0 36:0 37:0 38:0 39:0 40:0 41:0 42:0 43:0 44:0 45:0 46:0 47:0 48:0 49:0 50:0 51:0 52:0 53:0 54:0 55:0 56:1 57:0 58:0 59:0 60:0 61:0 62:0 63:0 64:0 65:0 66:0 67:0 68:0 69:0 70:0 71:0 72:0 73:0 74:0 75:1 76:0 77:0 78:0 79:0 80:0 81:1 82:0 83:0 84:0 85:0 86:0 87:0 88:0 89:0 90:0 91:0 92:0 93:0 94:0 95:0 96:0 97:0 98:0 99:0 100:0 101:0 102:0 103:0 104:0 105:0 106:0 107:0 108:0 109:0 110:0 111:0 112:0 113:0 114:1 115:0 116:0 117:0 118:0 119:0 120:0 121:0 122:0 123:0 124:0 125:0 126:0 127:0 128:0 129:0 130:0 131:0 132:0 133:1 134:0 135:0 136:0 137:0 138:0 139:0 140:0 141:0 142:0 143:0 144:0 145:0 146:0 147:0 148:0 149:0 150:0 151:0 152:0 153:1 154:0 155:0 156:0 157:0 158:0 159:0 160:0 161:0.84799999 162:0.79000002 163:0.85299999 164:0.89300001 165:0.85399997 166:0.85399997 167:0.83999997 168:0.85699999 177:0.93199998 178:0.97100002 179:0.93699998 180:0.96600002 181:0.96200001 182:0.93000001 183:0.95700002 184:0.87300003 #
-10 1:0 2:0 3:1 4:0 5:0 6:0 7:0 8:0 9:0 10:0 11:0 12:0 13:0 14:0 15:0 16:0 17:0 18:0 19:0 20:0 21:0 22:0 23:0 24:1 25:0 26:0 27:0 28:0 29:0 30:0 31:0 32:0 33:0 34:0 35:0 36:0 37:0 38:0 39:0 40:0 41:1 42:0 43:0 44:0 45:0 46:0 47:0 48:0 49:0 50:0 51:0 52:0 53:0 54:0 55:0 56:0 57:0 58:0 59:0 60:0 61:0 62:0 63:0 64:0 65:0 66:0 67:0 68:0 69:0 70:1 71:0 72:0 73:0 74:0 75:0 76:0 77:0 78:0 79:0 80:0 81:0 82:0 83:0 84:0 85:0 86:0 87:0 88:0 89:0 90:0 91:0 92:0 93:0 94:0 95:0 96:1 97:0 98:0 99:0 100:0 101:0 102:0 103:0 104:0 105:0 106:0 107:0 108:0 109:0 110:0 111:0 112:0 113:1 114:0 115:0 116:0 117:0 118:0 119:0 120:0 121:1 122:0 123:0 124:0 125:0 126:0 127:0 128:0 129:0 130:0 131:0 132:0 133:0 134:0 135:0 136:0 137:0 138:0 139:0 140:0 141:0 142:0 143:0 144:0 145:0 146:0 147:0 148:0 149:1 150:0 151:0 152:0 153:0 154:0 155:0 156:0 157:0 158:0 159:0 160:0 161:0.91500002 162:0.89999998 163:0.87800002 164:0.86299998 165:0.91799998 166:0.88300002 167:0.88300002 168:0.94400001 177:0.91100001 178:0.87099999 179:0.89700001 180:0.91500002 181:0.94099998 182:0.90399998 183:0.82200003 184:0.838 #
-10 1:0 2:0 3:0 4:0 5:0 6:1 7:0 8:0 9:0 10:0 11:0 12:0 13:0 14:0 15:0 16:0 17:0 18:0 19:0 20:0 21:1 22:0 23:0 24:0 25:0 26:0 27:0 28:0 29:0 30:0 31:0 32:0 33:0 34:0 35:0 36:0 37:0 38:0 39:0 40:0 41:1 42:0 43:0 44:0 45:0 46:0 47:0 48:0 49:0 50:0 51:0 52:0 53:0 54:0 55:0 56:0 57:0 58:0 59:0 60:0 61:0 62:0 63:0 64:0 65:0 66:0 67:0 68:0 69:0 70:0 71:0 72:0 73:0 74:0 75:0 76:1 77:0 78:0 79:0 80:0 81:1 82:0 83:0 84:0 85:0 86:0 87:0 88:0 89:0 90:0 91:0 92:0 93:0 94:0 95:0 96:0 97:0 98:0 99:0 100:0 101:0 102:0 103:0 104:0 105:0 106:0 107:0 108:0 109:0 110:0 111:0 112:0 113:1 114:0 115:0 116:0 117:0 118:0 119:0 120:0 121:1 122:0 123:0 124:0 125:0 126:0 127:0 128:0 129:0 130:0 131:0 132:0 133:0 134:0 135:0 136:0 137:0 138:0 139:0 140:0 141:0 142:0 143:0 144:0 145:0 146:0 147:0 148:0 149:1 150:0 151:0 152:0 153:0 154:0 155:0 156:0 157:0 158:0 159:0 160:0 161:0.852 162:0.90100002 163:0.898 164:0.92199999 165:0.93900001 166:0.93599999 167:0.935 168:0.93900001 177:0.88200003 178:0.89200002 179:0.93300003 180:0.93000001 181:0.94099998 182:0.94700003 183:0.90700001 184:0.90200001 #
-10 1:0 2:0 3:0 4:0 5:0 6:0 7:0 8:0 9:0 10:0 11:0 12:0 13:0 14:1 15:0 16:0 17:0 18:0 19:0 20:0 21:0 22:0 23:0 24:0 25:0 26:0 27:0 28:0 29:0 30:0 31:0 32:0 33:1 34:0 35:0 36:0 37:0 38:0 39:0 40:0 41:0 42:0 43:0 44:0 45:0 46:0 47:0 48:0 49:0 50:0 51:0 52:0 53:0 54:0 55:0 56:0 57:1 58:0 59:0 60:0 61:0 62:0 63:0 64:0 65:0 66:0 67:0 68:0 69:0 70:0 71:0 72:0 73:0 74:1 75:0 76:0 77:0 78:0 79:0 80:0 81:0 82:0 83:0 84:0 85:0 86:0 87:0 88:0 89:0 90:0 91:0 92:0 93:0 94:0 95:0 96:1 97:0 98:0 99:0 100:0 101:0 102:0 103:0 104:0 105:0 106:0 107:0 108:0 109:0 110:0 111:0 112:0 113:1 114:0 115:0 116:0 117:0 118:0 119:0 120:0 121:0 122:0 123:0 124:0 125:0 126:0 127:0 128:0 129:0 130:0 131:0 132:0 133:0 134:0 135:0 136:0 137:0 138:0 139:0 140:1 141:0 142:0 143:0 144:0 145:0 146:0 147:0 148:0 149:0 150:0 151:0 152:0 153:1 154:0 155:0 156:0 157:0 158:0 159:0 160:0 161:0.616 162:0.60799998 163:0.66799998 164:0.55400002 165:0.52700001 166:0.58399999 167:0.53200001 168:0.29100001 177:0.85699999 178:0.92400002 179:0.92000002 180:0.92299998 181:0.94400001 182:0.91500002 183:0.921 184:0.92299998 #
10 1:0 2:0 3:0 4:0 5:0 6:1 7:0 8:0 9:0 10:0 11:0 12:0 13:0 14:0 15:0 16:0 17:0 18:0 19:0 20:0 21:0 22:0 23:0 24:0 25:1 26:0 27:0 28:0 29:0 30:0 31:0 32:0 33:0 34:0 35:0 36:0 37:0 38:0 39:0 40:0 41:0 42:0 43:0 44:0 45:0 46:1 47:0 48:0 49:0 50:0 51:0 52:0 53:0 54:0 55:0 56:0 57:0 58:0 59:0 60:0 61:0 62:0 63:0 64:0 65:0 66:0 67:0 68:0 69:0 70:0 71:1 72:0 73:0 74:0 75:0 76:0 77:0 78:0 79:0 80:0 81:0 82:0 83:0 84:0 85:0 86:0 87:0 88:1 89:0 90:0 91:0 92:0 93:0 94:0 95:0 96:0 97:0 98:0 99:0 100:0 101:0 102:0 103:0 104:0 105:0 106:0 107:0 108:0 109:0 110:0 111:0 112:0 113:0 114:0 115:0 116:0 117:0 118:0 119:0 120:1 121:0 122:0 123:1 124:0 125:0 126:0 127:0 128:0 129:0 130:0 131:0 132:0 133:0 134:0 135:0 136:0 137:0 138:0 139:0 140:0 141:0 142:0 143:0 144:0 145:0 146:0 147:0 148:0 149:0 150:0 151:0 152:0 153:0 154:0 155:0 156:1 157:0 158:0 159:0 160:0 161:0.0040000002 162:0.003 163:0.0049999999 164:0.0060000001 165:0.003 166:0.0020000001 167:0.0020000001 168:0.0020000001 169:0.15891033 170:0.19748653 171:0.034052212 172:0.029498525 173:0.055248618 174:0.016891891 175:0.57340896 176:0.20801233 177:0.024 178:0.012 179:0.0080000004 180:0.0080000004 181:0.017999999 182:0.122 183:0.91900003 184:0.97899997 185:3 186:3 187:3 188:3 189:3 190:3 191:1 192:1 #
10 1:0 2:0 3:0 4:0 5:0 6:0 7:0 8:0 9:0 10:0 11:0 12:0 13:0 14:1 15:0 16:0 17:0 18:0 19:0 20:0 21:0 22:0 23:0 24:0 25:0 26:0 27:0 28:0 29:0 30:0 31:0 32:0 33:0 34:1 35:0 36:0 37:0 38:0 39:0 40:0 41:0 42:0 43:0 44:0 45:0 46:0 47:0 48:1 49:0 50:0 51:0 52:0 53:0 54:0 55:0 56:0 57:0 58:0 59:0 60:0 61:0 62:0 63:0 64:0 65:0 66:0 67:0 68:0 69:0 70:0 71:0 72:0 73:0 74:0 75:1 76:0 77:0 78:0 79:0 80:0 81:0 82:0 83:0 84:0 85:0 86:0 87:0 88:0 89:1 90:0 91:0 92:0 93:0 94:0 95:0 96:0 97:0 98:0 99:0 100:0 101:0 102:0 103:0 104:0 105:0 106:0 107:0 108:0 109:0 110:1 111:0 112:0 113:0 114:0 115:0 116:0 117:0 118:0 119:0 120:0 121:0 122:0 123:0 124:0 125:0 126:0 127:0 128:1 129:0 130:0 131:0 132:0 133:0 134:0 135:0 136:0 137:0 138:0 139:0 140:0 141:0 142:0 143:0 144:0 145:0 146:0 147:0 148:0 149:1 150:0 151:0 152:0 153:0 154:0 155:0 156:0 157:0 158:0 159:0 160:0 161:0.078000002 162:0.092 163:0.092 164:0.077 165:0.041999999 166:0.039000001 167:0.023 168:0.024 169:0.60559005 170:0.36749482 171:0.016574586 172:0.44140625 173:0.6731621 174:0.077679962 175:0.1878453 176:0.806023 177:0.037999999 178:0.039000001 179:0.0060000001 180:0.0049999999 181:0.0080000004 182:0.011 183:0.059999999 184:0.082999997 185:2 186:2 187:2 188:2 189:2 190:2 191:2 192:2 #
10 1:0 2:0 3:0 4:1 5:0 6:0 7:0 8:0 9:0 10:0 11:0 12:0 13:0 14:0 15:0 16:0 17:0 18:0 19:0 20:0 21:0 22:0 23:0 24:1 25:0 26:0 27:0 28:0 29:0 30:0 31:0 32:0 33:0 34:0 35:0 36:0 37:0 38:0 39:0 40:0 41:0 42:0 43:0 44:0 45:0 46:0 47:0 48:1 49:0 50:0 51:0 52:0 53:0 54:0 55:0 56:0 57:0 58:0 59:0 60:0 61:0 62:0 63:0 64:0 65:0 66:0 67:0 68:0 69:0 70:0 71:0 72:0 73:0 74:1 75:0 76:0 77:0 78:0 79:0 80:0 81:0 82:0 83:0 84:0 85:0 86:0 87:0 88:0 89:1 90:0 91:0 92:0 93:0 94:0 95:0 96:0 97:0 98:0 99:0 100:0 101:0 102:0 103:0 104:0 105:0 106:0 107:0 108:0 109:1 110:0 111:0 112:0 113:0 114:0 115:0 116:0 117:0 118:0 119:0 120:0 121:0 122:0 123:0 124:0 125:0 126:0 127:0 128:0 129:0 130:1 131:0 132:0 133:0 134:0 135:0 136:0 137:0 138:0 139:0 140:0 141:0 142:0 143:0 144:1 145:0 146:0 147:0 148:0 149:0 150:0 151:0 152:0 153:0 154:0 155:0 156:0 157:0 158:0 159:0 160:0 161:0.324 162:0.331 163:0.227 164:0.19499999 165:0.103 166:0.19499999 167:0.219 168:0.208 169:0.73576802 170:0.5800215 171:0.46408841 172:0.54865426 173:0.43401241 174:0.58015943 175:0.55929571 176:0.59613317 177:0.052000001 178:0.071000002 179:0.086000003 180:0.115 181:0.114 182:0.12800001 183:0.122 184:0.116 185:2 186:2 187:2 188:2 189:2 190:2 191:2 192:2 #
-10 1:0 2:0 3:0 4:0 5:0 6:0 7:0 8:0 9:0 10:1 11:0 12:0 13:0 14:0 15:0 16:0 17:0 18:0 19:0 20:0 21:0 22:0 23:0 24:0 25:0 26:0 27:0 28:0 29:0 30:0 31:0 32:0 33:0 34:0 35:1 36:0 37:0 38:0 39:0 40:0 41:0 42:0 43:0 44:0 45:0 46:0 47:0 48:0 49:0 50:0 51:0 52:0 53:0 54:0 55:0 56:0 57:0 58:1 59:0 60:0 61:0 62:0 63:0 64:0 65:0 66:0 67:0 68:0 69:0 70:1 71:0 72:0 73:0 74:0 75:0 76:0 77:0 78:0 79:0 80:0 81:0 82:0 83:0 84:0 85:0 86:0 87:0 88:0 89:0 90:0 91:0 92:0 93:0 94:0 95:0 96:0 97:0 98:0 99:1 100:0 101:0 102:0 103:0 104:0 105:0 106:0 107:0 108:0 109:0 110:1 111:0 112:0 113:0 114:0 115:0 116:0 117:0 118:0 119:0 120:0 121:1 122:0 123:0 124:0 125:0 126:0 127:0 128:0 129:0 130:0 131:0 132:0 133:0 134:0 135:0 136:0 137:0 138:0 139:0 140:0 141:0 142:0 143:1 144:0 145:0 146:0 147:0 148:0 149:0 150:0 151:0 152:0 153:0 154:0 155:0 156:0 157:0 158:0 159:0 160:0 161:0.0080000004 162:0.0089999996 163:0.0070000002 164:0.0040000002 165:0.001 166:0.0020000001 167:0.0060000001 168:0.0060000001 169:0.38322112 170:0.58203125 171:0.24924012 172:0.17607458 173:0.6120916 174:0.020714656 175:0.33869603 176:0.63642091 177:0.59600002 178:0.87699997 179:0.121 180:0.02 181:0.090000004 182:0.963 183:0.84799999 184:0.93000001 185:1 186:1 187:3 188:3 189:3 190:1 191:1 192:1 #
-2.6374062406406260095081961480901 1:0 2:0 3:0 4:0 5:0 6:0 7:0 8:0 9:0 10:0 11:0 12:0 13:0 14:0 15:0 16:1 17:0 18:0 19:0 20:0 21:0 22:0 23:0 24:0 25:0 26:0 27:0 28:0 29:0 30:0 31:0 32:0 33:0 34:0 35:0 36:0 37:0 38:1 39:0 40:0 41:0 42:0 43:0 44:0 45:0 46:0 47:1 48:0 49:0 50:0 51:0 52:0 53:0 54:0 55:0 56:0 57:0 58:0 59:0 60:0 61:0 62:0 63:0 64:0 65:0 66:0 67:0 68:0 69:0 70:0 71:0 72:0 73:0 74:0 75:1 76:0 77:0 78:0 79:0 80:0 81:0 82:0 83:0 84:0 85:0 86:0 87:0 88:1 89:0 90:0 91:0 92:0 93:0 94:0 95:0 96:0 97:0 98:0 99:0 100:0 101:0 102:0 103:0 104:0 105:0 106:0 107:0 108:1 109:0 110:0 111:0 112:0 113:0 114:0 115:0 116:0 117:0 118:0 119:0 120:0 121:0 122:0 123:0 124:0 125:0 126:1 127:0 128:0 129:0 130:0 131:0 132:0 133:0 134:0 135:0 136:0 137:0 138:0 139:0 140:0 141:0 142:0 143:0 144:0 145:0 146:0 147:0 148:0 149:0 150:0 151:0 152:0 153:0 154:0 155:1 156:0 157:0 158:0 159:0 160:0 161:0.0020000001 162:0.0020000001 163:0.001 164:0.001 165:0.001 166:0.001 167:0.0020000001 168:0.0020000001 169:0.52388293 170:0.42553192 171:0.46419752 172:0.640625 173:0.33149171 174:0.19337016 175:0.22701475 176:0.51171875 177:0.147 178:0.024 179:0.012 180:0.014 181:0.025 182:0.055 183:0.26100001 184:0.68300003 185:3 186:3 187:3 188:3 189:3 190:3 191:3 192:1 #
-10 1:0 2:0 3:0 4:0 5:0 6:0 7:0 8:0 9:0 10:0 11:0 12:0 13:0 14:0 15:0 16:0 17:0 18:1 19:0 20:0 21:0 22:0 23:0 24:0 25:0 26:0 27:0 28:0 29:0 30:0 31:0 32:0 33:0 34:0 35:0 36:1 37:0 38:0 39:0 40:0 41:0 42:0 43:0 44:0 45:0 46:0 47:0 48:1 49:0 50:0 51:0 52:0 53:0 54:0 55:0 56:0 57:0 58:0 59:0 60:0 61:0 62:0 63:0 64:0 65:0 66:0 67:0 68:0 69:1 70:0 71:0 72:0 73:0 74:0 75:0 76:0 77:0 78:0 79:0 80:0 81:0 82:0 83:0 84:0 85:1 86:0 87:0 88:0 89:0 90:0 91:0 92:0 93:0 94:0 95:0 96:0 97:0 98:0 99:0 100:0 101:0 102:0 103:0 104:0 105:0 106:0 107:0 108:0 109:0 110:0 111:0 112:1 113:0 114:0 115:0 116:0 117:0 118:0 119:0 120:0 121:0 122:0 123:1 124:0 125:0 126:0 127:0 128:0 129:0 130:0 131:0 132:0 133:0 134:0 135:0 136:0 137:0 138:0 139:0 140:0 141:0 142:0 143:0 144:1 145:0 146:0 147:0 148:0 149:0 150:0 151:0 152:0 153:0 154:0 155:0 156:0 157:0 158:0 159:0 160:0 161:0.0089999996 162:0.0089999996 163:0.0060000001 164:0.0040000002 165:0.0049999999 166:0.0060000001 167:0.021 168:0.030999999 169:0.012158055 170:0.16178736 171:0.066298343 172:0.24357839 173:0.044883303 174:0.26586103 175:0.99558914 176:0.55316865 177:0.041000001 178:0.048999999 179:0.063000001 180:0.11 181:0.47999999 182:0.838 183:0.86500001 184:0.78500003 185:3 186:3 187:3 188:3 189:3 190:1 191:1 192:3 #
9.5256043742775453608828684082255 1:0 2:0 3:0 4:0 5:0 6:0 7:0 8:0 9:0 10:0 11:0 12:0 13:0 14:0 15:1 16:0 17:0 18:0 19:0 20:0 21:0 22:0 23:0 24:0 25:0 26:0 27:0 28:0 29:0 30:0 31:0 32:0 33:0 34:0 35:1 36:0 37:0 38:0 39:0 40:0 41:0 42:0 43:0 44:0 45:0 46:0 47:0 48:0 49:0 50:0 51:0 52:0 53:0 54:0 55:0 56:0 57:0 58:0 59:0 60:1 61:0 62:0 63:0 64:0 65:0 66:0 67:0 68:0 69:0 70:0 71:0 72:0 73:0 74:1 75:0 76:0 77:0 78:0 79:0 80:0 81:0 82:0 83:0 84:0 85:0 86:0 87:0 88:0 89:1 90:0 91:0 92:0 93:0 94:0 95:0 96:0 97:0 98:0 99:0 100:0 101:0 102:0 103:0 104:0 105:0 106:0 107:0 108:0 109:0 110:0 111:0 112:0 113:0 114:0 115:0 116:1 117:0 118:0 119:0 120:0 121:0 122:0 123:0 124:0 125:0 126:0 127:0 128:0 129:0 130:0 131:0 132:0 133:0 134:0 135:0 136:0 137:1 138:0 139:0 140:0 141:0 142:0 143:0 144:1 145:0 146:0 147:0 148:0 149:0 150:0 151:0 152:0 153:0 154:0 155:0 156:0 157:0 158:0 159:0 160:0 161:0.0080000004 162:0.011 163:0.014 164:0.02 165:0.014 166:0.022 167:0.029999999 168:0.013 169:0.6171875 170:0.578125 171:0.3293919 172:0.84886128 173:0.85473871 174:0.33898306 175:0.83934426 176:0.46723953 177:0.061999999 178:0.122 179:0.20200001 180:0.45899999 181:0.47499999 182:0.59399998 183:0.064999998 184:0.035999998 185:2 186:2 187:2 188:2 189:2 190:1 191:1 192:1 #
-10 1:0 2:0 3:0 4:0 5:0 6:0 7:0 8:0 9:0 10:0 11:0 12:0 13:0 14:0 15:0 16:0 17:1 18:0 19:0 20:0 21:0 22:0 23:0 24:0 25:0 26:0 27:1 28:0 29:0 30:0 31:0 32:0 33:0 34:0 35:0 36:0 37:0 38:0 39:0 40:0 41:1 42:0 43:0 44:0 45:0 46:0 47:0 48:0 49:0 50:0 51:0 52:0 53:0 54:0 55:0 56:0 57:0 58:0 59:0 60:0 61:0 62:0 63:0 64:0 65:0 66:0 67:0 68:0 69:0 70:0 71:0 72:0 73:0 74:0 75:1 76:0 77:0 78:0 79:0 80:0 81:0 82:0 83:0 84:0 85:0 86:0 87:0 88:0 89:0 90:0 91:0 92:1 93:0 94:0 95:0 96:0 97:0 98:0 99:0 100:0 101:0 102:1 103:0 104:0 105:0 106:0 107:0 108:0 109:0 110:0 111:0 112:0 113:0 114:0 115:0 116:0 117:0 118:0 119:0 120:0 121:0 122:0 123:0 124:0 125:0 126:0 127:0 128:0 129:0 130:0 131:0 132:0 133:0 134:0 135:0 136:0 137:0 138:1 139:0 140:0 141:0 142:0 143:0 144:0 145:0 146:0 147:0 148:0 149:1 150:0 151:0 152:0 153:0 154:0 155:0 156:0 157:0 158:0 159:0 160:0 161:0.022 162:0.012 163:0.012 164:0.02 165:0.0070000002 166:0.0060000001 167:0.0070000002 168:0.0049999999 169:0.16393442 170:0.029629629 171:0.0084674004 172:0.49609375 173:0.012084592 174:0 175:0.0060790274 176:0.4118689 177:0.57599998 178:0.033 179:0.015 180:0.0080000004 181:0.0040000002 182:0.0040000002 183:0.0060000001 184:0.013 185:1 186:2 187:2 188:2 189:2 190:2 191:2 192:2 #
10 1:1 2:0 3:0 4:0 5:0 6:0 7:0 8:0 9:0 10:0 11:0 12:0 13:0 14:0 15:0 16:0 17:0 18:0 19:0 20:0 21:0 22:0 23:0 24:0 25:0 26:1 27:0 28:0 29:0 30:0 31:0 32:0 33:0 34:0 35:0 36:0 37:0 38:0 39:0 40:0 41:0 42:0 43:0 44:0 45:0 46:1 47:0 48:0 49:0 50:0 51:0 52:0 53:0 54:0 55:0 56:0 57:0 58:0 59:0 60:0 61:0 62:0 63:0 64:0 65:0 66:0 67:0 68:0 69:1 70:0 71:0 72:0 73:0 74:0 75:0 76:0 77:0 78:0 79:0 80:0 81:1 82:0 83:0 84:0 85:0 86:0 87:0 88:0 89:0 90:0 91:0 92:0 93:0 94:0 95:0 96:0 97:0 98:0 99:0 100:0 101:0 102:0 103:0 104:0 105:0 106:1 107:0 108:0 109:0 110:0 111:0 112:0 113:0 114:0 115:0 116:0 117:0 118:0 119:0 120:0 121:0 122:0 123:0 124:0 125:0 126:0 127:0 128:0 129:1 130:0 131:0 132:0 133:0 134:0 135:0 136:0 137:0 138:0 139:0 140:0 141:0 142:0 143:1 144:0 145:0 146:0 147:0 148:0 149:0 150:0 151:0 152:0 153:0 154:0 155:0 156:0 157:0 158:0 159:0 160:0 161:0.83399999 162:0.64499998 163:0.67500001 164:0.68300003 165:0.77600002 166:0.72899997 167:0.72299999 168:0.87300003 177:0.93000001 178:0.93400002 179:0.88700002 180:0.80900002 181:0.81 182:0.85699999 183:0.87400001 184:0.85000002 #
-10 1:1 2:0 3:0 4:0 5:0 6:0 7:0 8:0 9:0 10:0 11:0 12:0 13:0 14:0 15:0 16:0 17:0 18:0 19:0 20:0 21:0 22:0 23:0 24:0 25:0 26:1 27:0 28:0 29:0 30:0 31:0 32:0 33:0 34:0 35:0 36:0 37:0 38:0 39:0 40:0 41:0 42:0 43:0 44:0 45:0 46:0 47:0 48:0 49:1 50:0 51:0 52:0 53:0 54:0 55:0 56:0 57:0 58:0 59:0 60:0 61:0 62:0 63:0 64:0 65:0 66:0 67:0 68:0 69:0 70:0 71:0 72:0 73:0 74:0 75:0 76:1 77:0 78:0 79:0 80:0 81:1 82:0 83:0 84:0 85:0 86:0 87:0 88:0 89:0 90:0 91:0 92:0 93:0 94:0 95:0 96:0 97:0 98:0 99:0 100:0 101:0 102:0 103:0 104:0 105:0 106:0 107:0 108:0 109:1 110:0 111:0 112:0 113:0 114:0 115:0 116:0 117:0 118:0 119:0 120:0 121:0 122:0 123:0 124:0 125:0 126:0 127:0 128:0 129:1 130:0 131:0 132:0 133:0 134:0 135:0 136:0 137:0 138:0 139:0 140:0 141:0 142:0 143:1 144:0 145:0 146:0 147:0 148:0 149:0 150:0 151:0 152:0 153:0 154:0 155:0 156:0 157:0 158:0 159:0 160:0 161:0.87300003 162:0.79299998 163:0.86799997 164:0.84500003 165:0.81300002 166:0.80199999 167:0.74199998 168:0.76899999 177:0.73299998 178:0.73299998 179:0.65899998 180:0.71899998 181:0.65499997 182:0.54100001 183:0.546 184:0.63300002 #
-5.0894016471042231586352500016801 1:0 2:0 3:0 4:0 5:0 6:0 7:0 8:0 9:1 10:0 11:0 12:0 13:0 14:0 15:0 16:0 17:0 18:0 19:0 20:0 21:0 22:0 23:0 24:0 25:0 26:0 27:0 28:0 29:1 30:0 31:0 32:0 33:0 34:0 35:0 36:0 37:0 38:0 39:0 40:0 41:0 42:0 43:0 44:0 45:0 46:1 47:0 48:0 49:0 50:0 51:0 52:0 53:0 54:0 55:0 56:0 57:0 58:0 59:0 60:0 61:0 62:0 63:0 64:0 65:0 66:0 67:0 68:0 69:0 70:0 71:0 72:0 73:0 74:1 75:0 76:0 77:0 78:0 79:0 80:0 81:0 82:0 83:0 84:1 85:0 86:0 87:0 88:0 89:0 90:0 91:0 92:0 93:0 94:0 95:0 96:0 97:0 98:0 99:0 100:0 101:0 102:0 103:0 104:0 105:0 106:0 107:0 108:0 109:0 110:0 111:0 112:0 113:0 114:0 115:0 116:0 117:0 118:1 119:0 120:0 121:0 122:1 123:0 124:0 125:0 126:0 127:0 128:0 129:0 130:0 131:0 132:0 133:0 134:0 135:0 136:0 137:0 138:0 139:0 140:0 141:0 142:0 143:0 144:0 145:0 146:0 147:0 148:0 149:0 150:0 151:0 152:0 153:0 154:0 155:0 156:0 157:0 158:1 159:0 160:0 161:0.027000001 162:0.027000001 163:0.028999999 164:0.014 165:0.022 166:0.015 167:0.0080000004 168:0.003 169:0.38086802 170:0.67759079 171:0.57888764 172:0.27950311 173:0.59076262 174:0.036474165 175:0.30800822 176:0.054711245 177:0.69199997 178:0.852 179:0.92199999 180:0.90600002 181:0.12 182:0.061999999 183:0.050999999 184:0.014 185:3 186:1 187:1 188:1 189:1 190:3 191:3 192:3 #
-10 1:0 2:0 3:0 4:0 5:0 6:0 7:0 8:0 9:0 10:0 11:0 12:0 13:1 14:0 15:0 16:0 17:0 18:0 19:0 20:0 21:0 22:1 23:0 24:0 25:0 26:0 27:0 28:0 29:0 30:0 31:0 32:0 33:0 34:0 35:0 36:0 37:0 38:0 39:0 40:0 41:0 42:0 43:0 44:0 45:0 46:0 47:0 48:1 49:0 50:0 51:0 52:0 53:0 54:0 55:0 56:0 57:0 58:0 59:0 60:0 61:0 62:0 63:0 64:0 65:0 66:1 67:0 68:0 69:0 70:0 71:0 72:0 73:0 74:0 75:0 76:0 77:0 78:0 79:0 80:0 81:0 82:0 83:0 84:0 85:0 86:1 87:0 88:0 89:0 90:0 91:0 92:0 93:0 94:0 95:0 96:0 97:0 98:0 99:0 100:0 101:0 102:0 103:0 104:0 105:0 106:0 107:0 108:0 109:0 110:0 111:0 112:0 113:0 114:0 115:0 116:0 117:0 118:1 119:0 120:0 121:0 122:0 123:0 124:0 125:0 126:0 127:0 128:1 129:0 130:0 131:0 132:0 133:0 134:0 135:0 136:0 137:0 138:0 139:0 140:0 141:0 142:0 143:0 144:0 145:0 146:0 147:0 148:0 149:0 150:1 151:0 152:0 153:0 154:0 155:0 156:0 157:0 158:0 159:0 160:0 161:0.013 162:0.016000001 163:0.0049999999 164:0.0089999996 165:0.0060000001 166:0.0040000002 167:0.001 168:0.001 169:0.48365122 170:0 171:0.044198897 172:0.056753688 173:0 174:0.072948329 175:0 176:0.0051786639 177:0.44400001 178:0.78600001 179:0.28999999 180:0.333 181:0.141 182:0.043000001 183:0.101 184:0.75700003 185:2 186:2 187:3 188:3 189:3 190:3 191:3 192:3 #
10 1:0 2:0 3:0 4:0 5:0 6:1 7:0 8:0 9:0 10:0 11:0 12:0 13:0 14:0 15:0 16:0 17:0 18:0 19:0 20:0 21:0 22:0 23:0 24:0 25:0 26:0 27:0 28:0 29:0 30:0 31:0 32:0 33:0 34:0 35:0 36:1 37:0 38:0 39:0 40:0 41:0 42:0 43:1 44:0 45:0 46:0 47:0 48:0 49:0 50:0 51:0 52:0 53:0 54:0 55:0 56:0 57:0 58:0 59:0 60:0 61:0 62:0 63:0 64:0 65:0 66:0 67:0 68:0 69:0 70:0 71:0 72:0 73:0 74:0 75:0 76:1 77:0 78:0 79:0 80:0 81:0 82:0 83:0 84:0 85:0 86:0 87:0 88:0 89:1 90:0 91:0 92:0 93:0 94:0 95:0 96:0 97:0 98:0 99:0 100:0 101:0 102:0 103:0 104:0 105:0 106:0 107:0 108:0 109:1 110:0 111:0 112:0 113:0 114:0 115:0 116:0 117:0 118:0 119:0 120:0 121:0 122:0 123:0 124:0 125:0 126:0 127:0 128:0 129:1 130:0 131:0 132:0 133:0 134:0 135:0 136:0 137:0 138:0 139:0 140:0 141:0 142:0 143:0 144:0 145:0 146:0 147:0 148:0 149:1 150:0 151:0 152:0 153:0 154:0 155:0 156:0 157:0 158:0 159:0 160:0 161:0.95300001 162:0.95099998 163:0.94 164:0.89300001 165:0.86199999 166:0.88099998 167:0.87800002 168:0.85699999 177:0.93400002 178:0.90200001 179:0.87800002 180:0.81800002 181:0.81 182:0.77999997 183:0.76800001 184:0.833 #
-10 1:0 2:0 3:0 4:0 5:0 6:0 7:0 8:0 9:0 10:0 11:0 12:0 13:0 14:1 15:0 16:0 17:0 18:0 19:0 20:0 21:0 22:0 23:0 24:0 25:0 26:0 27:0 28:0 29:0 30:1 31:0 32:0 33:0 34:0 35:0 36:0 37:0 38:0 39:0 40:0 41:0 42:0 43:0 44:0 45:0 46:0 47:1 48:0 49:0 50:0 51:0 52:0 53:0 54:0 55:0 56:0 57:0 58:0 59:0 60:0 61:0 62:0 63:0 64:0 65:0 66:0 67:0 68:0 69:0 70:0 71:0 72:0 73:0 74:1 75:0 76:0 77:0 78:0 79:0 80:0 81:0 82:0 83:0 84:0 85:0 86:0 87:0 88:0 89:0 90:1 91:0 92:0 93:0 94:0 95:0 96:0 97:0 98:0 99:0 100:0 101:0 102:0 103:0 104:0 105:0 106:0 107:0 108:0 109:0 110:1 111:0 112:0 113:0 114:0 115:0 116:0 117:0 118:0 119:0 120:0 121:0 122:0 123:0 124:0 125:0 126:0 127:0 128:0 129:0 130:0 131:0 132:0 133:1 134:0 135:0 136:0 137:0 138:0 139:0 140:0 141:0 142:0 143:0 144:0 145:0 146:0 147:0 148:0 149:0 150:0 151:0 152:1 153:0 154:0 155:0 156:0 157:0 158:0 159:0 160:0 161:0.037 162:0.059999999 163:0.083999999 164:0.033 165:0.021 166:0.017999999 167:0.025 168:0.033 169:0.32091096 170:0.041429311 171:0.80493826 172:0.84368533 173:0.20714656 174:0.2019679 175:0.98773843 177:0.64999998 178:0.79500002 179:0.75400001 180:0.33000001 181:0.36700001 182:0.45699999 183:0.69499999 184:0.62199998 185:2 186:2 187:2 188:2 189:2 190:1 191:1 #
10 1:0 2:0 3:0 4:0 5:0 6:0 7:0 8:0 9:1 10:0 11:0 12:0 13:0 14:0 15:0 16:0 17:0 18:0 19:0 20:0 21:0 22:0 23:0 24:0 25:0 26:0 27:0 28:0 29:0 30:0 31:0 32:0 33:0 34:0 35:1 36:0 37:0 38:0 39:0 40:0 41:0 42:0 43:0 44:0 45:0 46:0 47:0 48:0 49:1 50:0 51:0 52:0 53:0 54:0 55:0 56:0 57:0 58:0 59:0 60:0 61:0 62:0 63:0 64:0 65:0 66:0 67:0 68:0 69:0 70:0 71:0 72:0 73:0 74:0 75:0 76:0 77:0 78:1 79:0 80:0 81:0 82:0 83:0 84:0 85:0 86:0 87:0 88:0 89:1 90:0 91:0 92:0 93:0 94:0 95:0 96:0 97:0 98:0 99:0 100:0 101:0 102:0 103:0 104:0 105:0 106:0 107:0 108:0 109:1 110:0 111:0 112:0 113:0 114:0 115:0 116:0 117:0 118:0 119:0 120:0 121:0 122:0 123:0 124:0 125:0 126:0 127:0 128:0 129:1 130:0 131:0 132:0 133:0 134:0 135:0 136:0 137:0 138:0 139:0 140:0 141:0 142:0 143:0 144:0 145:0 146:0 147:0 148:0 149:1 150:0 151:0 152:0 153:0 154:0 155:0 156:0 157:0 158:0 159:0 160:0 161:0.69499999 162:0.72600001 163:0.741 164:0.81599998 165:0.80900002 166:0.68900001 167:0.727 168:0.838 177:0.81 178:0.87900001 179:0.89899999 180:0.92500001 181:0.91500002 182:0.91399997 183:0.89499998 184:0.78100002 #
-10 1:0 2:0 3:0 4:0 5:0 6:1 7:0 8:0 9:0 10:0 11:0 12:0 13:0 14:0 15:0 16:0 17:0 18:0 19:0 20:0 21:0 22:0 23:0 24:0 25:0 26:1 27:0 28:0 29:0 30:0 31:0 32:0 33:0 34:0 35:0 36:0 37:0 38:0 39:0 40:0 41:0 42:0 43:0 44:0 45:0 46:1 47:0 48:0 49:0 50:0 51:0 52:0 53:0 54:0 55:0 56:0 57:0 58:0 59:0 60:0 61:0 62:0 63:0 64:0 65:0 66:0 67:0 68:0 69:1 70:0 71:0 72:0 73:0 74:0 75:0 76:0 77:0 78:0 79:0 80:0 81:0 82:0 83:0 84:0 85:0 86:0 87:0 88:0 89:1 90:0 91:0 92:0 93:0 94:0 95:0 96:0 97:0 98:0 99:0 100:0 101:0 102:0 103:1 104:0 105:0 106:0 107:0 108:0 109:0 110:0 111:0 112:0 113:0 114:0 115:0 116:0 117:0 118:0 119:0 120:0 121:0 122:0 123:1 124:0 125:0 126:0 127:0 128:0 129:0 130:0 131:0 132:0 133:0 134:0 135:0 136:0 137:0 138:0 139:0 140:0 141:0 142:0 143:0 144:0 145:0 146:0 147:0 148:0 149:1 150:0 151:0 152:0 153:0 154:0 155:0 156:0 157:0 158:0 159:0 160:0 161:0.94400001 162:0.94499999 163:0.92199999 164:0.88 165:0.88499999 166:0.917 167:0.90499997 168:0.83899999 177:0.94800001 178:0.92699999 179:0.91000003 180:0.85900003 181:0.81999999 182:0.79699999 183:0.81 184:0.78600001 #
-10 1:0 2:0 3:0 4:1 5:0 6:0 7:0 8:0 9:0 10:0 11:0 12:0 13:0 14:0 15:0 16:0 17:0 18:0 19:0 20:0 21:0 22:0 23:1 24:0 25:0 26:0 27:0 28:0 29:0 30:0 31:0 32:0 33:0 34:0 35:0 36:0 37:0 38:0 39:0 40:0 41:1 42:0 43:0 44:0 45:0 46:0 47:0 48:0 49:0 50:0 51:0 52:0 53:0 54:0 55:0 56:0 57:0 58:0 59:0 60:0 61:0 62:0 63:0 64:0 65:0 66:0 67:0 68:0 69:0 70:0 71:0 72:0 73:0 74:0 75:0 76:0 77:1 78:0 79:0 80:0 81:0 82:0 83:0 84:0 85:0 86:0 87:0 88:0 89:1 90:0 91:0 92:0 93:0 94:0 95:0 96:0 97:0 98:0 99:0 100:0 101:1 102:0 103:0 104:0 105:0 106:0 107:0 108:0 109:0 110:0 111:0 112:0 113:0 114:0 115:0 116:0 117:0 118:0 119:0 120:0 121:0 122:0 123:0 124:1 125:0 126:0 127:0 128:0 129:0 130:0 131:0 132:0 133:0 134:0 135:0 136:0 137:0 138:0 139:0 140:0 141:0 142:0 143:0 144:0 145:0 146:1 147:0 148:0 149:0 150:0 151:0 152:0 153:0 154:0 155:0 156:0 157:0 158:0 159:0 160:0 161:0.88999999 162:0.85500002 163:0.852 164:0.78600001 165:0.72100002 166:0.83099997 167:0.79299998 168:0.66600001 177:0.72500002 178:0.70999998 179:0.73100001 180:0.75999999 181:0.829 182:0.86199999 183:0.79299998 184:0.74699998 #
10 1:0 2:0 3:0 4:0 5:0 6:0 7:0 8:1 9:0 10:0 11:0 12:0 13:0 14:0 15:0 16:0 17:0 18:0 19:0 20:0 21:0 22:0 23:0 24:0 25:0 26:0 27:0 28:0 29:0 30:0 31:0 32:0 33:0 34:0 35:1 36:0 37:0 38:0 39:0 40:0 41:0 42:1 43:0 44:0 45:0 46:0 47:0 48:0 49:0 50:0 51:0 52:0 53:0 54:0 55:0 56:0 57:0 58:0 59:0 60:0 61:0 62:0 63:0 64:0 65:0 66:0 67:0 68:0 69:0 70:0 71:0 72:1 73:0 74:0 75:0 76:0 77:0 78:0 79:0 80:0 81:0 82:0 83:0 84:0 85:0 86:0 87:0 88:0 89:0 90:0 91:0 92:1 93:0 94:0 95:0 96:0 97:0 98:0 99:0 100:0 101:0 102:0 103:0 104:0 105:0 106:0 107:0 108:0 109:0 110:0 111:0 112:0 113:0 114:0 115:0 116:0 117:0 118:1 119:0 120:0 121:0 122:0 123:0 124:0 125:0 126:0 127:0 128:0 129:0 130:1 131:0 132:0 133:0 134:0 135:0 136:0 137:0 138:0 139:0 140:0 141:0 142:0 143:0 144:0 145:0 146:0 147:0 148:0 149:0 150:0 151:0 152:0 153:0 154:0 155:0 156:0 157:0 158:0 159:0 160:1 161:0.001 162:0 163:0 164:0 165:0.001 166:0.001 167:0.001 168:0.0020000001 169:0.038674034 170:0.56640625 171:0.12320329 172:0.7915408 173:0.22356495 174:0.054711245 175:0.55929571 176:0.47719595 177:0.0060000001 178:0.089000002 179:0.96399999 180:0.97600001 181:0.059999999 182:0.015 183:0.011 184:0.0070000002 185:3 186:1 187:2 188:2 189:2 190:3 191:3 192:3 #
10 1:0 2:0 3:0 4:0 5:0 6:0 7:0 8:0 9:1 10:0 11:0 12:0 13:0 14:0 15:0 16:0 17:0 18:0 19:0 20:0 21:0 22:0 23:0 24:0 25:0 26:1 27:0 28:0 29:0 30:0 31:0 32:0 33:0 34:0 35:0 36:0 37:0 38:0 39:0 40:0 41:0 42:0 43:0 44:0 45:0 46:0 47:0 48:1 49:0 50:0 51:0 52:0 53:0 54:0 55:0 56:0 57:0 58:0 59:0 60:0 61:0 62:0 63:0 64:0 65:0 66:0 67:0 68:0 69:0 70:1 71:0 72:0 73:0 74:0 75:0 76:0 77:0 78:0 79:0 80:0 81:0 82:0 83:0 84:0 85:1 86:0 87:0 88:0 89:0 90:0 91:0 92:0 93:0 94:0 95:0 96:0 97:0 98:0 99:0 100:0 101:0 102:0 103:0 104:0 105:0 106:0 107:0 108:0 109:0 110:0 111:0 112:0 113:0 114:0 115:0 116:0 117:0 118:1 119:0 120:0 121:0 122:0 123:0 124:0 125:0 126:1 127:0 128:0 129:0 130:0 131:0 132:0 133:0 134:0 135:0 136:0 137:0 138:0 139:0 140:0 141:0 142:0 143:0 144:0 145:0 146:0 147:0 148:0 149:0 150:0 151:0 152:0 153:0 154:0 155:0 156:1 157:0 158:0 159:0 160:0 161:0.015 162:0.0060000001 163:0.0049999999 164:0.0040000002 165:0.003 166:0.0040000002 167:0.0040000002 168:0.003 169:0.42515501 170:0.28376845 171:0.033149172 172:0.098394617 173:0 174:0 175:0 176:0 177:0.84799999 178:0.98900002 179:0.94599998 180:0.324 181:0.071000002 182:0.032000002 183:0.17200001 184:0.53100002 185:2 186:1 187:1 188:3 189:3 190:3 191:3 192:3 #
-1.4233109353808277575126339797862 1:0 2:0 3:0 4:1 5:0 6:0 7:0 8:0 9:0 10:0 11:0 12:0 13:0 14:0 15:0 16:0 17:0 18:0 19:0 20:0 21:0 22:0 23:0 24:0 25:0 26:1 27:0 28:0 29:0 30:0 31:0 32:0 33:0 34:0 35:0 36:0 37:0 38:0 39:0 40:0 41:0 42:0 43:0 44:0 45:0 46:1 47:0 48:0 49:0 50:0 51:0 52:0 53:0 54:0 55:0 56:0 57:0 58:0 59:0 60:0 61:0 62:0 63:0 64:0 65:0 66:0 67:0 68:0 69:0 70:0 71:0 72:0 73:0 74:0 75:1 76:0 77:0 78:0 79:0 80:0 81:0 82:0 83:0 84:0 85:0 86:0 87:0 88:0 89:0 90:0 91:1 92:0 93:0 94:0 95:0 96:0 97:0 98:0 99:0 100:0 101:0 102:0 103:0 104:0 105:0 106:0 107:0 108:0 109:0 110:0 111:0 112:0 113:0 114:0 115:0 116:0 117:0 118:1 119:0 120:0 121:0 122:0 123:0 124:0 125:0 126:0 127:0 128:0 129:0 130:0 131:0 132:0 133:0 134:0 135:0 136:0 137:0 138:0 139:0 140:1 141:0 142:0 143:0 144:0 145:0 146:0 147:0 148:0 149:0 150:0 151:0 152:0 153:0 154:0 155:0 156:1 157:0 158:0 159:0 160:0 161:0.0020000001 162:0.0020000001 163:0.001 164:0.001 165:0.0020000001 166:0.001 167:0.001 168:0.001 169:0.47798067 170:0.46538025 171:0.045402952 172:0.04296875 173:0.024582105 174:0 175:0.0084459456 176:0 177:0.81900001 178:0.94300002 179:0.88700002 180:0.112 181:0.014 182:0.015 183:0.014 184:0.041000001 185:3 186:3 187:3 188:3 189:3 190:3 191:3 192:3 #
-10 1:0 2:0 3:0 4:0 5:0 6:0 7:0 8:0 9:0 10:0 11:0 12:0 13:0 14:0 15:1 16:0 17:0 18:0 19:0 20:0 21:0 22:0 23:0 24:0 25:0 26:0 27:0 28:0 29:0 30:0 31:0 32:0 33:0 34:0 35:0 36:1 37:0 38:0 39:0 40:0 41:0 42:0 43:0 44:1 45:0 46:0 47:0 48:0 49:0 50:0 51:0 52:0 53:0 54:0 55:0 56:0 57:0 58:0 59:0 60:0 61:0 62:0 63:0 64:0 65:0 66:0 67:0 68:0 69:0 70:0 71:0 72:1 73:0 74:0 75:0 76:0 77:0 78:0 79:0 80:0 81:0 82:0 83:0 84:0 85:0 86:0 87:0 88:0 89:1 90:0 91:0 92:0 93:0 94:0 95:0 96:0 97:0 98:0 99:0 100:0 101:0 102:0 103:0 104:1 105:0 106:0 107:0 108:0 109:0 110:0 111:0 112:0 113:0 114:0 115:0 116:0 117:0 118:0 119:0 120:0 121:0 122:0 123:0 124:0 125:0 126:0 127:0 128:0 129:1 130:0 131:0 132:0 133:0 134:0 135:0 136:0 137:0 138:0 139:0 140:0 141:0 142:0 143:0 144:0 145:0 146:0 147:0 148:0 149:0 150:0 151:0 152:0 153:0 154:0 155:0 156:1 157:0 158:0 159:0 160:0 161:0.028999999 162:0.018999999 163:0.050000001 164:0.067000002 165:0.043000001 166:0.115 167:0.107 168:0.083999999 169:0.66796875 170:0.61633283 171:0.49409238 172:0.54984891 173:0.45172718 174:0.42964554 175:0.50487155 176:0.21571648 177:0.84299999 178:0.87699997 179:0.94700003 180:0.926 181:0.80000001 182:0.634 183:0.43099999 184:0.491 185:2 186:2 187:2 188:3 189:3 190:3 191:3 192:3 #
10 1:0 2:0 3:0 4:0 5:0 6:0 7:0 8:0 9:0 10:0 11:0 12:0 13:0 14:0 15:0 16:1 17:0 18:0 19:0 20:0 21:0 22:0 23:0 24:0 25:0 26:0 27:0 28:0 29:0 30:0 31:0 32:0 33:0 34:0 35:0 36:0 37:1 38:0 39:0 40:0 41:0 42:0 43:0 44:0 45:0 46:0 47:0 48:0 49:0 50:1 51:0 52:0 53:0 54:0 55:0 56:0 57:0 58:0 59:0 60:0 61:0 62:0 63:0 64:0 65:0 66:0 67:0 68:0 69:0 70:0 71:0 72:0 73:0 74:0 75:0 76:1 77:0 78:0 79:0 80:0 81:0 82:0 83:0 84:0 85:0 86:0 87:0 88:0 89:0 90:0 91:0 92:0 93:0 94:0 95:0 96:0 97:1 98:0 99:0 100:0 101:0 102:0 103:0 104:0 105:0 106:0 107:0 108:0 109:0 110:0 111:0 112:0 113:0 114:1 115:0 116:0 117:0 118:0 119:0 120:0 121:0 122:0 123:0 124:0 125:0 126:0 127:0 128:0 129:0 130:0 131:0 132:0 133:0 134:1 135:0 136:0 137:0 138:0 139:0 140:0 141:0 142:0 143:0 144:0 145:0 146:0 147:0 148:0 149:0 150:0 151:0 152:1 153:0 154:0 155:0 156:0 157:0 158:0 159:0 160:0 161:0.85399997 162:0.89700001 163:0.91600001 164:0.91600001 165:0.92900002 166:0.949 167:0.95999998 168:0.94499999 177:0.85699999 178:0.77200001 179:0.83700001 180:0.85600001 181:0.77200001 182:0.884 183:0.90200001 184:0.875 #
10 1:0 2:0 3:0 4:0 5:0 6:0 7:0 8:0 9:0 10:0 11:0 12:1 13:0 14:0 15:0 16:0 17:0 18:0 19:0 20:0 21:1 22:0 23:0 24:0 25:0 26:0 27:0 28:0 29:0 30:0 31:0 32:0 33:0 34:0 35:0 36:0 37:0 38:0 39:0 40:0 41:0 42:0 43:0 44:0 45:0 46:0 47:0 48:0 49:0 50:0 51:0 52:0 53:0 54:1 55:0 56:0 57:0 58:0 59:0 60:0 61:0 62:0 63:0 64:0 65:0 66:0 67:0 68:0 69:1 70:0 71:0 72:0 73:0 74:0 75:0 76:0 77:0 78:0 79:0 80:0 81:0 82:0 83:0 84:0 85:0 86:0 87:0 88:0 89:0 90:0 91:0 92:0 93:0 94:0 95:0 96:1 97:0 98:0 99:0 100:0 101:0 102:0 103:0 104:0 105:0 106:0 107:0 108:0 109:0 110:0 111:0 112:1 113:0 114:0 115:0 116:0 117:0 118:0 119:0 120:0 121:0 122:0 123:0 124:0 125:0 126:0 127:0 128:0 129:0 130:0 131:0 132:0 133:0 134:1 135:0 136:0 137:0 138:0 139:0 140:0 141:0 142:0 143:0 144:0 145:0 146:0 147:0 148:0 149:0 150:0 151:0 152:1 153:0 154:0 155:0 156:0 157:0 158:0 159:0 160:0 161:0.72600001 162:0.57499999 163:0.727 164:0.64499998 165:0.64499998 166:0.722 167:0.77999997 168:0.755 177:0.81800002 178:0.83999997 179:0.79400003 180:0.77899998 181:0.85000002 182:0.84600002 183:0.898 184:0.94599998 #
-10 1:1 2:0 3:0 4:0 5:0 6:0 7:0 8:0 9:0 10:0 11:0 12:0 13:0 14:0 15:0 16:0 17:0 18:0 19:0 20:0 21:0 22:0 23:0 24:0 25:0 26:0 27:0 28:0 29:0 30:0 31:1 32:0 33:0 34:0 35:0 36:0 37:0 38:0 39:0 40:0 41:0 42:0 43:0 44:0 45:0 46:0 47:0 48:0 49:0 50:0 51:0 52:0 53:0 54:0 55:0 56:0 57:1 58:0 59:0 60:0 61:0 62:0 63:0 64:1 65:0 66:0 67:0 68:0 69:0 70:0 71:0 72:0 73:0 74:0 75:0 76:0 77:0 78:0 79:0 80:0 81:0 82:0 83:0 84:0 85:0 86:0 87:0 88:0 89:0 90:0 91:0 92:0 93:0 94:0 95:1 96:0 97:0 98:0 99:0 100:0 101:1 102:0 103:0 104:0 105:0 106:0 107:0 108:0 109:0 110:0 111:0 112:0 113:0 114:0 115:0 116:0 117:0 118:0 119:0 120:0 121:0 122:0 123:0 124:1 125:0 126:0 127:0 128:0 129:0 130:0 131:0 132:0 133:0 134:0 135:0 136:0 137:0 138:0 139:0 140:0 141:0 142:0 143:0 144:0 145:0 146:0 147:0 148:0 149:0 150:0 151:1 152:0 153:0 154:0 155:0 156:0 157:0 158:0 159:0 160:0 161:0.003 162:0.003 163:0.011 164:0.027000001 165:0.030999999 166:0.039000001 167:0.124 168:0.104 169:0.033869602 170:0.029498525 171:0.26885247 172:0.49409238 173:0.125 174:0.10160881 175:0.62298602 176:0.38839725 177:0.02 178:0.026000001 179:0.050000001 180:0.090000004 181:0.071000002 182:0.081 183:0.118 184:0.336 185:2 186:2 187:2 188:2 189:2 190:2 191:2 192:2 #
-6.6118311430346405899172168574296 1:0 2:0 3:0 4:0 5:0 6:0 7:0 8:0 9:0 10:0 11:0 12:1 13:0 14:0 15:0 16:0 17:0 18:0 19:0 20:0 21:0 22:0 23:0 24:0 25:0 26:0 27:0 28:0 29:0 30:0 31:0 32:0 33:1 34:0 35:0 36:0 37:0 38:0 39:0 40:0 41:0 42:0 43:0 44:0 45:0 46:0 47:0 48:0 49:0 50:0 51:0 52:0 53:0 54:0 55:0 56:0 57:0 58:1 59:0 60:0 61:0 62:0 63:0 64:0 65:0 66:0 67:0 68:0 69:0 70:0 71:0 72:0 73:0 74:0 75:0 76:0 77:0 78:1 79:0 80:0 81:0 82:0 83:0 84:0 85:0 86:0 87:0 88:0 89:0 90:0 91:0 92:0 93:0 94:0 95:0 96:1 97:0 98:0 99:0 100:0 101:0 102:0 103:0 104:0 105:0 106:0 107:0 108:0 109:0 110:0 111:0 112:0 113:0 114:0 115:0 116:1 117:0 118:0 119:0 120:0 121:0 122:0 123:0 124:0 125:0 126:0 127:0 128:0 129:0 130:1 131:0 132:0 133:0 134:0 135:0 136:0 137:0 138:0 139:0 140:0 141:0 142:0 143:0 144:0 145:0 146:1 147:0 148:0 149:0 150:0 151:0 152:0 153:0 154:0 155:0 156:0 157:0 158:0 159:0 160:0 161:0.034000002 162:0.035999998 163:0.043000001 164:0.045000002 165:0.048999999 166:0.054000001 167:0.072999999 168:0.090000004 177:0.83899999 178:0.78100002 179:0.73799998 180:0.70599997 181:0.73699999 182:0.75400001 183:0.76700002 184:0.79699999 #
-10 1:0 2:0 3:0 4:0 5:0 6:0 7:0 8:0 9:0 10:0 11:0 12:1 13:0 14:0 15:0 16:0 17:0 18:0 19:0 20:0 21:0 22:0 23:0 24:0 25:0 26:0 27:0 28:0 29:0 30:0 31:0 32:0 33:1 34:0 35:0 36:0 37:0 38:0 39:0 40:0 41:0 42:0 43:0 44:0 45:0 46:0 47:0 48:0 49:0 50:1 51:0 52:0 53:0 54:0 55:0 56:0 57:0 58:0 59:0 60:0 61:0 62:0 63:0 64:0 65:0 66:0 67:0 68:0 69:0 70:1 71:0 72:0 73:0 74:0 75:0 76:0 77:0 78:0 79:0 80:0 81:1 82:0 83:0 84:0 85:0 86:0 87:0 88:0 89:0 90:0 91:0 92:0 93:0 94:0 95:0 96:0 97:0 98:0 99:0 100:0 101:0 102:0 103:0 104:0 105:0 106:0 107:0 108:0 109:0 110:0 111:0 112:0 113:0 114:0 115:0 116:0 117:0 118:1 119:0 120:0 121:0 122:0 123:0 124:0 125:0 126:0 127:0 128:0 129:0 130:0 131:0 132:0 133:1 134:0 135:0 136:0 137:0 138:0 139:0 140:0 141:1 142:0 143:0 144:0 145:0 146:0 147:0 148:0 149:0 150:0 151:0 152:0 153:0 154:0 155:0 156:0 157:0 158:0 159:0 160:0 161:0.45100001 162:0.47499999 163:0.45100001 164:0.53100002 165:0.63099998 166:0.69099998 167:0.53399998 168:0.72100002 177:0.77899998 178:0.74900001 179:0.741 180:0.79699999 181:0.87900001 182:0.926 183:0.90700001 184:0.93599999 #
3.9940875372328967785051645478234 1:0 2:0 3:0 4:0 5:0 6:0 7:0 8:0 9:0 10:1 11:0 12:0 13:0 14:0 15:0 16:0 17:0 18:0 19:0 20:0 21:1 22:0 23:0 24:0 25:0 26:0 27:0 28:0 29:0 30:0 31:0 32:0 33:0 34:0 35:0 36:0 37:0 38:0 39:0 40:0 41:1 42:0 43:0 44:0 45:0 46:0 47:0 48:0 49:0 50:0 51:0 52:0 53:0 54:0 55:0 56:0 57:0 58:0 59:0 60:0 61:0 62:0 63:0 64:0 65:0 66:0 67:0 68:0 69:0 70:0 71:0 72:0 73:0 74:1 75:0 76:0 77:0 78:0 79:0 80:0 81:0 82:0 83:0 84:0 85:0 86:0 87:0 88:0 89:0 90:0 91:0 92:0 93:0 94:1 95:0 96:0 97:0 98:0 99:0 100:0 101:0 102:0 103:0 104:0 105:0 106:0 107:0 108:0 109:0 110:0 111:0 112:0 113:0 114:1 115:0 116:0 117:0 118:0 119:0 120:0 121:1 122:0 123:0 124:0 125:0 126:0 127:0 128:0 129:0 130:0 131:0 132:0 133:0 134:0 135:0 136:0 137:0 138:0 139:0 140:0 141:1 142:0 143:0 144:0 145:0 146:0 147:0 148:0 149:0 150:0 151:0 152:0 153:0 154:0 155:0 156:0 157:0 158:0 159:0 160:0 161:0.107 162:0.14300001 163:0.167 164:0.14 165:0.18700001 166:0.34999999 167:0.60500002 168:0.62099999 177:0.46000001 178:0.403 179:0.59500003 180:0.63 181:0.662 182:0.77200001 183:0.81199998 184:0.88200003 #
-10 1:0 2:0 3:0 4:0 5:0 6:0 7:0 8:0 9:0 10:0 11:0 12:0 13:1 14:0 15:0 16:0 17:0 18:0 19:0 20:0 21:0 22:0 23:0 24:0 25:0 26:0 27:0 28:0 29:0 30:0 31:0 32:0 33:0 34:0 35:0 36:0 37:0 38:1 39:0 40:0 41:0 42:0 43:0 44:0 45:0 46:0 47:0 48:0 49:0 50:1 51:0 52:0 53:0 54:0 55:0 56:0 57:0 58:0 59:0 60:0 61:0 62:0 63:0 64:0 65:0 66:0 67:0 68:0 69:0 70:0 71:1 72:0 73:0 74:0 75:0 76:0 77:0 78:0 79:0 80:0 81:0 82:0 83:0 84:0 85:0 86:0 87:0 88:0 89:0 90:0 91:0 92:1 93:0 94:0 95:0 96:0 97:0 98:0 99:0 100:0 101:0 102:0 103:0 104:0 105:0 106:0 107:0 108:0 109:0 110:0 111:0 112:0 113:0 114:1 115:0 116:0 117:0 118:0 119:0 120:0 121:0 122:0 123:0 124:0 125:0 126:0 127:0 128:0 129:0 130:0 131:0 132:0 133:1 134:0 135:0 136:0 137:0 138:0 139:0 140:0 141:0 142:0 143:0 144:0 145:0 146:0 147:0 148:0 149:0 150:0 151:0 152:0 153:1 154:0 155:0 156:0 157:0 158:0 159:0 160:0 161:0.792 162:0.80900002 163:0.82099998 164:0.80299997 165:0.76599997 166:0.81999999 167:0.84399998 168:0.764 177:0.96100003 178:0.93800002 179:0.94 180:0.84899998 181:0.90100002 182:0.94400001 183:0.935 184:0.95700002 #
7.5158231914097664017049282847438 1:0 2:0 3:0 4:0 5:0 6:0 7:0 8:0 9:0 10:0 11:0 12:0 13:0 14:0 15:1 16:0 17:0 18:0 19:0 20:0 21:0 22:0 23:0 24:0 25:0 26:0 27:0 28:0 29:0 30:0 31:0 32:0 33:0 34:0 35:0 36:1 37:0 38:0 39:0 40:0 41:0 42:0 43:0 44:0 45:0 46:0 47:0 48:0 49:0 50:1 51:0 52:0 53:0 54:0 55:0 56:0 57:0 58:0 59:0 60:0 61:0 62:0 63:0 64:0 65:0 66:1 67:0 68:0 69:0 70:0 71:0 72:0 73:0 74:0 75:0 76:0 77:0 78:0 79:0 80:0 81:0 82:0 83:0 84:0 85:0 86:0 87:0 88:0 89:0 90:0 91:0 92:0 93:0 94:0 95:0 96:0 97:1 98:0 99:0 100:0 101:1 102:0 103:0 104:0 105:0 106:0 107:0 108:0 109:0 110:0 111:0 112:0 113:0 114:0 115:0 116:0 117:0 118:0 119:0 120:0 121:0 122:0 123:1 124:0 125:0 126:0 127:0 128:0 129:0 130:0 131:0 132:0 133:0 134:0 135:0 136:0 137:0 138:0 139:0 140:0 141:0 142:0 143:0 144:0 145:0 146:0 147:0 148:0 149:0 150:0 151:0 152:0 153:0 154:0 155:0 156:0 157:0 158:1 159:0 160:0 161:0.050000001 162:0.026000001 163:0.025 164:0.0060000001 165:0.0049999999 166:0.0040000002 167:0.0049999999 168:0.0020000001 169:0.54296875 170:0 171:0.4712584 172:0.12485812 173:0.28196722 174:0 175:0.43478259 176:0.018237082 177:0.92000002 178:0.73699999 179:0.79100001 180:0.33399999 181:0.103 182:0.032000002 183:0.022 184:0.037 185:1 186:3 187:3 188:3 189:3 190:3 191:3 192:3 #
-8.9589611771079056268263229867443 1:0 2:0 3:0 4:0 5:0 6:0 7:0 8:1 9:0 10:0 11:0 12:0 13:0 14:0 15:0 16:0 17:0 18:0 19:0 20:0 21:0 22:0 23:0 24:0 25:0 26:0 27:0 28:1 29:0 30:0 31:0 32:0 33:0 34:0 35:0 36:0 37:0 38:0 39:0 40:0 41:0 42:0 43:0 44:0 45:0 46:0 47:0 48:0 49:0 50:0 51:0 52:0 53:0 54:1 55:0 56:0 57:0 58:0 59:0 60:0 61:0 62:0 63:0 64:0 65:0 66:0 67:0 68:0 69:0 70:0 71:0 72:0 73:0 74:0 75:1 76:0 77:0 78:0 79:0 80:0 81:0 82:0 83:0 84:0 85:0 86:0 87:0 88:0 89:0 90:1 91:0 92:0 93:0 94:0 95:0 96:0 97:0 98:0 99:0 100:0 101:0 102:0 103:0 104:0 105:0 106:0 107:0 108:0 109:0 110:1 111:0 112:0 113:0 114:0 115:0 116:0 117:0 118:0 119:0 120:0 121:0 122:0 123:0 124:1 125:0 126:0 127:0 128:0 129:0 130:0 131:0 132:0 133:0 134:0 135:0 136:0 137:0 138:0 139:0 140:0 141:0 142:0 143:0 144:0 145:0 146:0 147:0 148:0 149:0 150:0 151:0 152:0 153:0 154:0 155:0 156:0 157:0 158:1 159:0 160:0 161:0.0049999999 162:0.0020000001 163:0.0020000001 164:0.001 165:0.001 166:0.0040000002 167:0.011 168:0.02 169:0.0055248621 170:0.093922652 171:0.64182192 172:0.2421875 173:0 174:0.16571724 175:0.66058004 176:0.02431611 177:0.0040000002 178:0.003 179:0.0040000002 180:0.0049999999 181:0.0099999998 182:0.041999999 183:0.191 184:0.71899998 185:2 186:2 187:2 188:2 189:2 190:2 191:2 192:1 #
-10 1:0 2:0 3:0 4:0 5:0 6:0 7:0 8:0 9:0 10:0 11:0 12:0 13:0 14:0 15:0 16:1 17:0 18:0 19:0 20:0 21:0 22:0 23:0 24:0 25:0 26:0 27:0 28:1 29:0 30:0 31:0 32:0 33:0 34:0 35:0 36:0 37:0 38:0 39:0 40:0 41:0 42:0 43:0 44:0 45:0 46:0 47:0 48:0 49:0 50:0 51:0 52:0 53:0 54:0 55:0 56:0 57:1 58:0 59:0 60:0 61:0 62:0 63:0 64:0 65:0 66:0 67:0 68:0 69:0 70:0 71:0 72:0 73:0 74:1 75:0 76:0 77:0 78:0 79:0 80:0 81:0 82:0 83:0 84:0 85:0 86:0 87:0 88:1 89:0 90:0 91:0 92:0 93:0 94:0 95:0 96:0 97:0 98:0 99:0 100:0 101:0 102:0 103:0 104:0 105:0 106:0 107:0 108:0 109:1 110:0 111:0 112:0 113:0 114:0 115:0 116:0 117:0 118:0 119:0 120:0 121:0 122:0 123:0 124:0 125:0 126:0 127:0 128:0 129:0 130:0 131:0 132:0 133:0 134:0 135:0 136:0 137:0 138:0 139:0 140:1 141:0 142:0 143:0 144:0 145:0 146:0 147:0 148:0 149:0 150:0 151:0 152:1 153:0 154:0 155:0 156:0 157:0 158:0 159:0 160:0 161:0.001 162:0.0020000001 163:0.0049999999 164:0.0080000004 165:0.0040000002 166:0.0070000002 167:0.0020000001 168:0.001 169:0.58551615 170:0.40883979 171:0.23606557 172:0.15010352 173:0.58011049 174:0.4472985 175:0.44763514 176:0.13293052 177:0.87599999 178:0.064000003 179:0.052999999 180:0.02 181:0.0089999996 182:0.0040000002 183:0.028999999 184:0.95700002 185:1 186:3 187:3 188:3 189:3 190:3 191:3 192:3 #
10 1:0 2:0 3:0 4:1 5:0 6:0 7:0 8:0 9:0 10:0 11:0 12:0 13:0 14:0 15:0 16:0 17:0 18:0 19:0 20:0 21:0 22:0 23:0 24:0 25:0 26:0 27:0 28:0 29:0 30:0 31:0 32:0 33:0 34:0 35:0 36:0 37:1 38:0 39:0 40:0 41:0 42:0 43:0 44:0 45:0 46:0 47:0 48:1 49:0 50:0 51:0 52:0 53:0 54:0 55:0 56:0 57:0 58:0 59:0 60:0 61:0 62:0 63:0 64:0 65:0 66:0 67:0 68:0 69:0 70:0 71:0 72:0 73:0 74:0 75:0 76:0 77:1 78:0 79:0 80:0 81:0 82:0 83:0 84:0 85:0 86:0 87:0 88:0 89:0 90:0 91:0 92:0 93:0 94:0 95:0 96:1 97:0 98:0 99:0 100:0 101:0 102:0 103:0 104:0 105:0 106:0 107:0 108:0 109:0 110:1 111:0 112:0 113:0 114:0 115:0 116:0 117:0 118:0 119:0 120:0 121:0 122:0 123:0 124:0 125:0 126:0 127:0 128:0 129:0 130:0 131:0 132:1 133:0 134:0 135:0 136:0 137:0 138:0 139:0 140:0 141:0 142:0 143:0 144:0 145:0 146:0 147:0 148:0 149:0 150:0 151:0 152:0 153:0 154:1 155:0 156:0 157:0 158:0 159:0 160:0 161:0.59299999 162:0.588 163:0.55400002 164:0.56900001 165:0.59100002 166:0.65799999 167:0.58700001 168:0.61900002 177:0.773 178:0.77100003 179:0.81900001 180:0.82300001 181:0.755 182:0.74000001 183:0.773 184:0.72299999 #
10 1:0 2:0 3:0 4:0 5:0 6:0 7:0 8:0 9:0 10:0 11:0 12:0 13:0 14:0 15:0 16:0 17:1 18:0 19:0 20:0 21:0 22:0 23:0 24:0 25:0 26:0 27:0 28:0 29:1 30:0 31:0 32:0 33:0 34:0 35:0 36:0 37:0 38:0 39:0 40:0 41:1 42:0 43:0 44:0 45:0 46:0 47:0 48:0 49:0 50:0 51:0 52:0 53:0 54:0 55:0 56:0 57:0 58:0 59:0 60:0 61:0 62:0 63:0 64:0 65:0 66:0 67:0 68:0 69:0 70:0 71:0 72:0 73:0 74:0 75:0 76:0 77:1 78:0 79:0 80:0 81:1 82:0 83:0 84:0 85:0 86:0 87:0 88:0 89:0 90:0 91:0 92:0 93:0 94:0 95:0 96:0 97:0 98:0 99:0 100:0 101:0 102:0 103:0 104:0 105:0 106:0 107:0 108:0 109:0 110:0 111:0 112:0 113:1 114:0 115:0 116:0 117:0 118:0 119:0 120:0 121:0 122:0 123:1 124:0 125:0 126:0 127:0 128:0 129:0 130:0 131:0 132:0 133:0 134:0 135:0 136:0 137:0 138:0 139:0 140:0 141:0 142:0 143:0 144:0 145:0 146:0 147:0 148:0 149:0 150:0 151:0 152:0 153:0 154:1 155:0 156:0 157:0 158:0 159:0 160:0 161:0.458 162:0.61799997 163:0.53299999 164:0.602 165:0.69499999 166:0.792 167:0.83099997 168:0.898 177:0.79699999 178:0.708 179:0.81300002 180:0.84100002 181:0.90799999 182:0.73500001 183:0.85299999 184:0.741 #
-0.67566790410466559535507258260623 1:0 2:0 3:0 4:1 5:0 6:0 7:0 8:0 9:0 10:0 11:0 12:0 13:0 14:0 15:0 16:0 17:0 18:0 19:0 20:0 21:0 22:0 23:0 24:0 25:0 26:0 27:0 28:0 29:0 30:0 31:0 32:0 33:0 34:0 35:0 36:1 37:0 38:0 39:0 40:0 41:1 42:0 43:0 44:0 45:0 46:0 47:0 48:0 49:0 50:0 51:0 52:0 53:0 54:0 55:0 56:0 57:0 58:0 59:0 60:0 61:0 62:0 63:0 64:0 65:0 66:0 67:0 68:1 69:0 70:0 71:0 72:0 73:0 74:0 75:0 76:0 77:0 78:0 79:0 80:0 81:0 82:0 83:1 84:0 85:0 86:0 87:0 88:0 89:0 90:0 91:0 92:0 93:0 94:0 95:0 96:0 97:0 98:0 99:0 100:0 101:0 102:0 103:0 104:1 105:0 106:0 107:0 108:0 109:0 110:0 111:0 112:0 113:0 114:0 115:0 116:0 117:0 118:0 119:0 120:0 121:0 122:0 123:0 124:0 125:0 126:0 127:0 128:0 129:0 130:0 131:0 132:0 133:0 134:0 135:0 136:0 137:0 138:1 139:0 140:0 141:0 142:0 143:0 144:0 145:0 146:0 147:0 148:0 149:0 150:0 151:0 152:0 153:0 154:0 155:0 156:0 157:0 158:1 159:0 160:0 161:0.035999998 162:0.02 163:0.0099999998 164:0.0070000002 165:0.0089999996 166:0.0040000002 167:0.001 168:0.0020000001 169:0.63909775 170:0.13867489 171:0.16088061 172:0.011049724 173:0.35916823 174:0.16648765 175:0.0060790274 176:0 177:0.73000002 178:0.884 179:0.90499997 180:0.89999998 181:0.68099999 182:0.154 183:0.018999999 184:0.022 185:2 186:1 187:1 188:1 189:1 190:3 191:3 192:3 #
-10 1:0 2:0 3:0 4:0 5:0 6:0 7:0 8:0 9:0 10:0 11:0 12:0 13:0 14:0 15:0 16:1 17:0 18:0 19:0 20:0 21:0 22:0 23:0 24:0 25:0 26:0 27:0 28:0 29:0 30:0 31:0 32:0 33:0 34:1 35:0 36:0 37:0 38:0 39:0 40:0 41:1 42:0 43:0 44:0 45:0 46:0 47:0 48:0 49:0 50:0 51:0 52:0 53:0 54:0 55:0 56:0 57:0 58:0 59:0 60:0 61:0 62:0 63:0 64:0 65:0 66:1 67:0 68:0 69:0 70:0 71:0 72:0 73:0 74:0 75:0 76:0 77:0 78:0 79:0 80:0 81:0 82:0 83:0 84:0 85:0 86:0 87:0 88:0 89:0 90:0 91:0 92:0 93:0 94:0 95:0 96:1 97:0 98:0 99:0 100:0 101:0 102:0 103:0 104:0 105:0 106:0 107:0 108:0 109:1 110:0 111:0 112:0 113:0 114:0 115:0 116:0 117:0 118:0 119:0 120:0 121:0 122:0 123:1 124:0 125:0 126:0 127:0 128:0 129:0 130:0 131:0 132:0 133:0 134:0 135:0 136:0 137:0 138:0 139:0 140:0 141:0 142:0 143:0 144:0 145:0 146:0 147:0 148:0 149:1 150:0 151:0 152:0 153:0 154:0 155:0 156:0 157:0 158:0 159:0 160:0 161:0.34 162:0.46200001 163:0.486 164:0.43000001 165:0.51599997 166:0.54100001 167:0.611 168:0.722 177:0.73199999 178:0.74599999 179:0.676 180:0.722 181:0.67299998 182:0.67199999 183:0.65600002 184:0.588 #
-10 1:0 2:0 3:0 4:0 5:0 6:0 7:0 8:0 9:0 10:1 11:0 12:0 13:0 14:0 15:0 16:0 17:0 18:0 19:0 20:0 21:1 22:0 23:0 24:0 25:0 26:0 27:0 28:0 29:0 30:0 31:0 32:0 33:0 34:0 35:0 36:0 37:0 38:0 39:0 40:0 41:1 42:0 43:0 44:0 45:0 46:0 47:0 48:0 49:0 50:0 51:0 52:0 53:0 54:0 55:0 56:0 57:0 58:0 59:0 60:0 61:0 62:0 63:0 64:0 65:0 66:1 67:0 68:0 69:0 70:0 71:0 72:0 73:0 74:0 75:0 76:0 77:0 78:0 79:0 80:0 81:0 82:0 83:0 84:0 85:0 86:0 87:0 88:0 89:0 90:0 91:0 92:0 93:0 94:0 95:0 96:1 97:0 98:0 99:0 100:0 101:1 102:0 103:0 104:0 105:0 106:0 107:0 108:0 109:0 110:0 111:0 112:0 113:0 114:0 115:0 116:0 117:0 118:0 119:0 120:0 121:0 122:0 123:0 124:1 125:0 126:0 127:0 128:0 129:0 130:0 131:0 132:0 133:0 134:0 135:0 136:0 137:0 138:0 139:0 140:0 141:0 142:0 143:0 144:0 145:0 146:0 147:0 148:0 149:0 150:0 151:0 152:0 153:0 154:0 155:0 156:0 157:1 158:0 159:0 160:0 161:0.65799999 162:0.77600002 163:0.65700001 164:0.72500002 165:0.59600002 166:0.60900003 167:0.52200001 168:0.264 177:0.90600002 178:0.88700002 179:0.92799997 180:0.95700002 181:0.94300002 182:0.95999998 183:0.93699998 184:0.954 #
-10 1:0 2:0 3:0 4:0 5:0 6:0 7:0 8:0 9:0 10:0 11:0 12:0 13:0 14:0 15:0 16:0 17:1 18:0 19:0 20:0 21:0 22:0 23:0 24:0 25:0 26:0 27:0 28:0 29:0 30:0 31:0 32:0 33:0 34:0 35:0 36:0 37:1 38:0 39:0 40:0 41:0 42:0 43:0 44:0 45:0 46:0 47:0 48:0 49:0 50:0 51:0 52:0 53:0 54:0 55:0 56:1 57:0 58:0 59:0 60:0 61:0 62:0 63:0 64:0 65:0 66:1 67:0 68:0 69:0 70:0 71:0 72:0 73:0 74:0 75:0 76:0 77:0 78:0 79:0 80:0 81:0 82:0 83:0 84:0 85:0 86:0 87:0 88:0 89:0 90:0 91:0 92:0 93:0 94:0 95:0 96:1 97:0 98:0 99:0 100:0 101:0 102:0 103:0 104:0 105:0 106:0 107:0 108:0 109:0 110:0 111:0 112:0 113:0 114:0 115:0 116:1 117:0 118:0 119:0 120:0 121:0 122:0 123:0 124:0 125:0 126:1 127:0 128:0 129:0 130:0 131:0 132:0 133:0 134:0 135:0 136:0 137:0 138:0 139:0 140:0 141:0 142:0 143:0 144:0 145:0 146:0 147:0 148:0 149:0 150:0 151:0 152:0 153:0 154:0 155:0 156:0 157:1 158:0 159:0 160:0 161:0.454 162:0.50999999 163:0.55500001 164:0.68199998 165:0.63800001 166:0.741 167:0.66799998 168:0.741 177:0.69099998 178:0.80900002 179:0.852 180:0.83600003 181:0.75999999 182:0.49000001 183:0.77399999 184:0.74400002 #
10 1:0 2:0 3:0 4:0 5:0 6:0 7:0 8:0 9:0 10:1 11:0 12:0 13:0 14:0 15:0 16:0 17:0 18:0 19:0 20:0 21:0 22:0 23:0 24:0 25:0 26:0 27:0 28:0 29:0 30:0 31:1 32:0 33:0 34:0 35:0 36:0 37:0 38:0 39:0 40:0 41:0 42:0 43:0 44:0 45:0 46:0 47:0 48:0 49:0 50:0 51:1 52:0 53:0 54:0 55:0 56:0 57:0 58:0 59:0 60:0 61:0 62:0 63:0 64:0 65:0 66:0 67:0 68:0 69:0 70:0 71:0 72:0 73:0 74:0 75:0 76:0 77:0 78:0 79:0 80:1 81:0 82:0 83:0 84:0 85:0 86:0 87:0 88:1 89:0 90:0 91:0 92:0 93:0 94:0 95:0 96:0 97:0 98:0 99:0 100:0 101:0 102:0 103:0 104:0 105:0 106:0 107:0 108:0 109:0 110:0 111:0 112:0 113:0 114:0 115:0 116:1 117:0 118:0 119:0 120:0 121:0 122:0 123:0 124:0 125:0 126:0 127:0 128:0 129:1 130:0 131:0 132:0 133:0 134:0 135:0 136:0 137:0 138:0 139:0 140:0 141:0 142:0 143:0 144:0 145:0 146:0 147:0 148:0 149:0 150:0 151:1 152:0 153:0 154:0 155:0 156:0 157:0 158:0 159:0 160:0 161:0.048 162:0.017000001 163:0.013 164:0.013 165:0.0099999998 166:0.015 167:0.021 168:0.045000002 169:0.036250647 170:0.0098328413 171:0.014749262 172:0 173:0.033149172 174:0.023112481 175:0.23914969 176:0.18682399 177:0.1 178:0.011 179:0.015 180:0.021 181:0.090999998 182:0.38999999 183:0.505 184:0.71200001 185:1 186:3 187:3 188:3 189:3 190:3 191:3 192:3 #
0.72232540500046282794244234537473 1:0 2:0 3:0 4:0 5:0 6:0 7:0 8:0 9:0 10:0 11:0 12:0 13:0 14:1 15:0 16:0 17:0 18:0 19:0 20:0 21:0 22:0 23:0 24:0 25:0 26:0 27:0 28:0 29:0 30:0 31:0 32:0 33:0 34:0 35:0 36:0 37:0 38:1 39:0 40:0 41:0 42:0 43:0 44:1 45:0 46:0 47:0 48:0 49:0 50:0 51:0 52:0 53:0 54:0 55:0 56:0 57:0 58:0 59:0 60:0 61:0 62:0 63:0 64:0 65:0 66:0 67:0 68:0 69:0 70:0 71:0 72:0 73:0 74:0 75:1 76:0 77:0 78:0 79:0 80:0 81:1 82:0 83:0 84:0 85:0 86:0 87:0 88:0 89:0 90:0 91:0 92:0 93:0 94:0 95:0 96:0 97:0 98:0 99:0 100:0 101:0 102:0 103:0 104:0 105:0 106:0 107:0 108:0 109:0 110:0 111:0 112:0 113:0 114:0 115:0 116:0 117:0 118:1 119:0 120:0 121:0 122:0 123:0 124:0 125:0 126:0 127:0 128:0 129:0 130:0 131:0 132:0 133:0 134:0 135:0 136:0 137:0 138:1 139:0 140:0 141:0 142:0 143:0 144:0 145:0 146:0 147:0 148:1 149:0 150:0 151:0 152:0 153:0 154:0 155:0 156:0 157:0 158:0 159:0 160:0 161:0.011 162:0.0089999996 163:0.0049999999 164:0.003 165:0.0070000002 166:0.0049999999 167:0.003 168:0.0060000001 169:0.6832298 170:0.34650457 171:0.52631581 172:0.5546875 173:0.42337003 174:0.40729484 175:0.43161094 176:0.33149171 177:0.88099998 178:0.23100001 179:0.089000002 180:0.044 181:0.039999999 182:0.018999999 183:0.028999999 184:0.022 185:1 186:3 187:3 188:3 189:3 190:3 191:3 192:3 #
10 1:0 2:0 3:0 4:0 5:0 6:0 7:0 8:1 9:0 10:0 11:0 12:0 13:0 14:0 15:0 16:0 17:0 18:0 19:0 20:0 21:0 22:0 23:0 24:0 25:0 26:0 27:0 28:0 29:0 30:0 31:0 32:1 33:0 34:0 35:0 36:0 37:0 38:0 39:0 40:0 41:1 42:0 43:0 44:0 45:0 46:0 47:0 48:0 49:0 50:0 51:0 52:0 53:0 54:0 55:0 56:0 57:0 58:0 59:0 60:0 61:1 62:0 63:0 64:0 65:0 66:0 67:0 68:0 69:0 70:0 71:0 72:0 73:0 74:0 75:0 76:0 77:0 78:0 79:0 80:0 81:0 82:0 83:0 84:0 85:0 86:0 87:0 88:0 89:1 90:0 91:0 92:0 93:0 94:0 95:0 96:0 97:0 98:0 99:0 100:0 101:0 102:0 103:0 104:0 105:0 106:0 107:0 108:0 109:0 110:0 111:0 112:0 113:0 114:0 115:0 116:0 117:1 118:0 119:0 120:0 121:0 122:0 123:0 124:0 125:0 126:0 127:0 128:1 129:0 130:0 131:0 132:0 133:0 134:0 135:0 136:0 137:0 138:0 139:0 140:0 141:1 142:0 143:0 144:0 145:0 146:0 147:0 148:0 149:0 150:0 151:0 152:0 153:0 154:0 155:0 156:0 157:0 158:0 159:0 160:0 161:0.011 162:0.014 163:0.0099999998 164:0.0060000001 165:0.0020000001 166:0.0040000002 167:0.0040000002 168:0.0020000001 169:0.016574586 170:0.56193352 171:0.13547841 172:0 173:0.14614703 174:0.49180329 175:0.12707183 176:0 177:0.0089999996 178:0.0070000002 179:0.0060000001 180:0.0040000002 181:0.003 182:0.003 183:0.0049999999 184:0.0089999996 185:2 186:2 187:2 188:2 189:2 190:2 191:2 192:2 #
-10 1:0 2:0 3:0 4:0 5:0 6:0 7:0 8:0 9:0 10:0 11:0 12:0 13:0 14:1 15:0 16:0 17:0 18:0 19:0 20:0 21:0 22:0 23:0 24:0 25:0 26:0 27:0 28:0 29:0 30:0 31:0 32:0 33:0 34:1 35:0 36:0 37:0 38:0 39:0 40:0 41:0 42:0 43:0 44:0 45:0 46:0 47:0 48:1 49:0 50:0 51:0 52:0 53:0 54:0 55:0 56:0 57:0 58:0 59:0 60:0 61:0 62:0 63:0 64:0 65:0 66:0 67:0 68:0 69:0 70:0 71:0 72:0 73:0 74:1 75:0 76:0 77:0 78:0 79:0 80:0 81:0 82:0 83:0 84:0 85:0 86:0 87:0 88:0 89:0 90:1 91:0 92:0 93:0 94:0 95:0 96:0 97:0 98:0 99:0 100:0 101:0 102:0 103:0 104:0 105:0 106:0 107:0 108:0 109:0 110:0 111:0 112:0 113:0 114:0 115:0 116:0 117:0 118:1 119:0 120:0 121:0 122:0 123:0 124:0 125:0 126:0 127:0 128:0 129:0 130:0 131:0 132:0 133:1 134:0 135:0 136:0 137:0 138:0 139:0 140:0 141:0 142:0 143:0 144:0 145:0 146:0 147:0 148:0 149:0 150:0 151:0 152:0 153:1 154:0 155:0 156:0 157:0 158:0 159:0 160:0 161:0.127 162:0.114 163:0.252 164:0.191 165:0.15800001 166:0.271 167:0.26199999 168:0.32699999 169:0.025879918 170:0.3416149 171:0.0055248621 172:0.27950311 173:0.025893319 174:0.012158055 175:0.061307903 176:0.040871933 177:0.068000004 178:0.18000001 179:0.113 180:0.107 181:0.072999999 182:0.226 183:0.90799999 184:0.94300002 185:1 186:3 187:3 188:3 189:3 190:3 191:1 192:1 #
-10 1:0 2:0 3:0 4:0 5:0 6:0 7:0 8:0 9:0 10:0 11:0 12:0 13:1 14:0 15:0 16:0 17:0 18:0 19:0 20:0 21:1 22:0 23:0 24:0 25:0 26:0 27:0 28:0 29:0 30:0 31:0 32:0 33:0 34:0 35:0 36:0 37:0 38:0 39:0 40:0 41:0 42:0 43:0 44:0 45:0 46:0 47:0 48:0 49:0 50:0 51:1 52:0 53:0 54:0 55:0 56:0 57:0 58:0 59:0 60:0 61:0 62:0 63:0 64:0 65:0 66:0 67:0 68:0 69:0 70:0 71:0 72:0 73:0 74:0 75:0 76:0 77:0 78:0 79:0 80:1 81:0 82:0 83:0 84:0 85:0 86:0 87:0 88:0 89:0 90:0 91:0 92:0 93:0 94:0 95:0 96:0 97:0 98:1 99:0 100:0 101:1 102:0 103:0 104:0 105:0 106:0 107:0 108:0 109:0 110:0 111:0 112:0 113:0 114:0 115:0 116:0 117:0 118:0 119:0 120:0 121:0 122:0 123:0 124:0 125:0 126:0 127:0 128:1 129:0 130:0 131:0 132:0 133:0 134:0 135:0 136:0 137:0 138:0 139:0 140:0 141:0 142:0 143:0 144:0 145:0 146:0 147:0 148:0 149:0 150:0 151:0 152:0 153:0 154:1 155:0 156:0 157:0 158:0 159:0 160:0 161:0.001 162:0.001 163:0.001 164:0.001 165:0 166:0.001 167:0.001 168:0.001 169:0.32697546 170:0.067739204 171:0.0049164207 172:0.29983109 173:0.030395137 174:0.084674008 175:0.21546961 176:0.12939958 177:0.447 178:0.048999999 179:0.023 180:0.0080000004 181:0.0040000002 182:0.0040000002 183:0.0080000004 184:0.011 185:1 186:3 187:3 188:3 189:3 190:3 191:3 192:2 #
10 1:0 2:0 3:0 4:0 5:0 6:0 7:0 8:0 9:0 10:0 11:0 12:0 13:0 14:0 15:0 16:1 17:0 18:0 19:0 20:0 21:0 22:0 23:0 24:0 25:0 26:0 27:0 28:0 29:0 30:0 31:0 32:0 33:0 34:0 35:0 36:1 37:0 38:0 39:0 40:0 41:0 42:0 43:0 44:0 45:0 46:0 47:0 48:0 49:0 50:0 51:0 52:0 53:0 54:0 55:0 56:1 57:0 58:0 59:0 60:0 61:0 62:0 63:0 64:0 65:1 66:0 67:0 68:0 69:0 70:0 71:0 72:0 73:0 74:0 75:0 76:0 77:0 78:0 79:0 80:0 81:0 82:0 83:1 84:0 85:0 86:0 87:0 88:0 89:0 90:0 91:0 92:0 93:0 94:0 95:0 96:0 97:0 98:0 99:0 100:0 101:0 102:0 103:0 104:0 105:0 106:0 107:0 108:0 109:0 110:1 111:0 112:0 113:0 114:0 115:0 116:0 117:0 118:0 119:0 120:0 121:0 122:0 123:1 124:0 125:0 126:0 127:0 128:0 129:0 130:0 131:0 132:0 133:0 134:0 135:0 136:0 137:0 138:0 139:0 140:0 141:0 142:0 143:0 144:0 145:0 146:0 147:0 148:0 149:0 150:0 151:0 152:0 153:0 154:0 155:0 156:0 157:0 158:0 159:0 160:1 161:0.235 162:0.12 163:0.1 164:0.083999999 165:0.068000004 166:0.098999999 167:0.093999997 168:0.126 177:0.77100003 178:0.73699999 179:0.82099998 180:0.778 181:0.79900002 182:0.86400002 183:0.85000002 184:0.83600003 #
-10 1:0 2:0 3:0 4:0 5:0 6:0 7:0 8:0 9:0 10:0 11:0 12:0 13:0 14:0 15:0 16:1 17:0 18:0 19:0 20:0 21:0 22:0 23:0 24:0 25:0 26:0 27:0 28:0 29:1 30:0 31:0 32:0 33:0 34:0 35:0 36:0 37:0 38:0 39:0 40:0 41:1 42:0 43:0 44:0 45:0 46:0 47:0 48:0 49:0 50:0 51:0 52:0 53:0 54:0 55:0 56:0 57:0 58:0 59:0 60:0 61:1 62:0 63:0 64:0 65:0 66:0 67:0 68:0 69:0 70:0 71:0 72:0 73:0 74:0 75:0 76:0 77:0 78:0 79:0 80:0 81:0 82:0 83:0 84:0 85:0 86:0 87:0 88:0 89:0 90:0 91:0 92:0 93:0 94:0 95:0 96:0 97:0 98:0 99:1 100:0 101:0 102:0 103:0 104:1 105:0 106:0 107:0 108:0 109:0 110:0 111:0 112:0 113:0 114:0 115:0 116:0 117:0 118:0 119:0 120:0 121:1 122:0 123:0 124:0 125:0 126:0 127:0 128:0 129:0 130:0 131:0 132:0 133:0 134:0 135:0 136:0 137:0 138:0 139:0 140:0 141:0 142:0 143:0 144:0 145:0 146:1 147:0 148:0 149:0 150:0 151:0 152:0 153:0 154:0 155:0 156:0 157:0 158:0 159:0 160:0 161:0.061999999 162:0.14 163:0.093000002 164:0.116 165:0.185 166:0.079999998 167:0.101 168:0.046999998 169:0 170:0.39858282 171:0.39796782 172:0 173:0.12767555 174:0.80021483 175:0.51651144 176:0.48808172 177:0.0040000002 178:0.003 179:0.0040000002 180:0.0060000001 181:0.028000001 182:0.101 183:0.73100001 184:0.97100002 185:2 186:2 187:2 188:2 189:2 190:2 191:2 192:1 #
7.6724796030950503933354411856271 1:1 2:0 3:0 4:0 5:0 6:0 7:0 8:0 9:0 10:0 11:0 12:0 13:0 14:0 15:0 16:0 17:0 18:0 19:0 20:0 21:0 22:0 23:0 24:0 25:0 26:0 27:0 28:0 29:0 30:0 31:0 32:0 33:0 34:0 35:0 36:1 37:0 38:0 39:0 40:0 41:1 42:0 43:0 44:0 45:0 46:0 47:0 48:0 49:0 50:0 51:0 52:0 53:0 54:0 55:0 56:0 57:0 58:0 59:0 60:0 61:1 62:0 63:0 64:0 65:0 66:0 67:0 68:0 69:0 70:0 71:0 72:0 73:0 74:0 75:0 76:0 77:0 78:0 79:0 80:0 81:1 82:0 83:0 84:0 85:0 86:0 87:0 88:0 89:0 90:0 91:0 92:0 93:0 94:0 95:0 96:0 97:0 98:0 99:0 100:0 101:0 102:0 103:0 104:0 105:0 106:0 107:0 108:0 109:0 110:0 111:0 112:0 113:0 114:0 115:0 116:0 117:0 118:1 119:0 120:0 121:0 122:0 123:1 124:0 125:0 126:0 127:0 128:0 129:0 130:0 131:0 132:0 133:0 134:0 135:0 136:0 137:0 138:0 139:0 140:0 141:1 142:0 143:0 144:0 145:0 146:0 147:0 148:0 149:0 150:0 151:0 152:0 153:0 154:0 155:0 156:0 157:0 158:0 159:0 160:0 161:0.46799999 162:0.65200001 163:0.51200002 164:0.59399998 165:0.69700003 166:0.66600001 167:0.68000001 168:0.65100002 177:0.79699999 178:0.82599998 179:0.78200001 180:0.81400001 181:0.81099999 182:0.824 183:0.83899999 184:0.77399999 #
-10 1:0 2:0 3:0 4:0 5:0 6:0 7:0 8:0 9:1 10:0 11:0 12:0 13:0 14:0 15:0 16:0 17:0 18:0 19:0 20:0 21:0 22:0 23:0 24:0 25:0 26:0 27:0 28:0 29:0 30:0 31:0 32:0 33:0 34:0 35:0 36:0 37:1 38:0 39:0 40:0 41:0 42:0 43:0 44:0 45:0 46:0 47:0 48:0 49:0 50:0 51:1 52:0 53:0 54:0 55:0 56:0 57:0 58:0 59:0 60:0 61:0 62:0 63:0 64:0 65:1 66:0 67:0 68:0 69:0 70:0 71:0 72:0 73:0 74:0 75:0 76:0 77:0 78:0 79:0 80:0 81:0 82:0 83:0 84:0 85:0 86:1 87:0 88:0 89:0 90:0 91:0 92:0 93:0 94:0 95:0 96:0 97:0 98:0 99:0 100:0 101:0 102:0 103:0 104:0 105:0 106:0 107:0 108:0 109:1 110:0 111:0 112:0 113:0 114:0 115:0 116:0 117:0 118:0 119:0 120:0 121:0 122:0 123:0 124:0 125:0 126:0 127:0 128:0 129:0 130:0 131:1 132:0 133:0 134:0 135:0 136:0 137:0 138:0 139:0 140:0 141:0 142:0 143:0 144:0 145:0 146:0 147:0 148:0 149:0 150:0 151:0 152:0 153:0 154:0 155:0 156:0 157:0 158:0 159:0 160:1 161:0.67900002 162:0.71399999 163:0.66000003 164:0.73900002 165:0.69599998 166:0.60399997 167:0.43099999 168:0.442 177:0.84399998 178:0.82800001 179:0.74000001 180:0.81900001 181:0.82499999 182:0.80900002 183:0.85000002 184:0.89499998 #
-10 1:0 2:0 3:0 4:0 5:0 6:0 7:0 8:0 9:0 10:1 11:0 12:0 13:0 14:0 15:0 16:0 17:0 18:0 19:0 20:0 21:1 22:0 23:0 24:0 25:0 26:0 27:0 28:0 29:0 30:0 31:0 32:0 33:0 34:0 35:0 36:0 37:0 38:0 39:0 40:0 41:0 42:0 43:0 44:0 45:0 46:0 47:0 48:0 49:0 50:1 51:0 52:0 53:0 54:0 55:0 56:0 57:0 58:0 59:0 60:0 61:1 62:0 63:0 64:0 65:0 66:0 67:0 68:0 69:0 70:0 71:0 72:0 73:0 74:0 75:0 76:0 77:0 78:0 79:0 80:0 81:1 82:0 83:0 84:0 85:0 86:0 87:0 88:0 89:0 90:0 91:0 92:0 93:0 94:0 95:0 96:0 97:0 98:0 99:0 100:0 101:0 102:0 103:0 104:0 105:0 106:0 107:0 108:0 109:0 110:0 111:0 112:0 113:0 114:0 115:0 116:1 117:0 118:0 119:0 120:0 121:1 122:0 123:0 124:0 125:0 126:0 127:0 128:0 129:0 130:0 131:0 132:0 133:0 134:0 135:0 136:0 137:0 138:0 139:0 140:0 141:1 142:0 143:0 144:0 145:0 146:0 147:0 148:0 149:0 150:0 151:0 152:0 153:0 154:0 155:0 156:0 157:0 158:0 159:0 160:0 161:0.42500001 162:0.49000001 163:0.435 164:0.48300001 165:0.46799999 166:0.65200001 167:0.51200002 168:0.59399998 177:0.79400003 178:0.72500002 179:0.667 180:0.77700001 181:0.79699999 182:0.82599998 183:0.78200001 184:0.81400001 #
-10 1:0 2:0 3:0 4:0 5:0 6:0 7:0 8:0 9:0 10:0 11:0 12:0 13:0 14:0 15:0 16:0 17:0 18:0 19:0 20:1 21:0 22:0 23:0 24:0 25:0 26:0 27:0 28:0 29:1 30:0 31:0 32:0 33:0 34:0 35:0 36:0 37:0 38:0 39:0 40:0 41:0 42:0 43:0 44:0 45:0 46:0 47:0 48:0 49:0 50:0 51:0 52:0 53:0 54:0 55:0 56:0 57:0 58:0 59:0 60:1 61:0 62:0 63:0 64:0 65:0 66:0 67:0 68:0 69:0 70:1 71:0 72:0 73:0 74:0 75:0 76:0 77:0 78:0 79:0 80:0 81:1 82:0 83:0 84:0 85:0 86:0 87:0 88:0 89:0 90:0 91:0 92:0 93:0 94:0 95:0 96:0 97:0 98:0 99:0 100:0 101:0 102:0 103:0 104:1 105:0 106:0 107:0 108:0 109:0 110:0 111:0 112:0 113:0 114:0 115:0 116:0 117:0 118:0 119:0 120:0 121:0 122:0 123:1 124:0 125:0 126:0 127:0 128:0 129:0 130:0 131:0 132:0 133:0 134:0 135:0 136:0 137:0 138:0 139:0 140:0 141:0 142:0 143:0 144:0 145:0 146:0 147:0 148:0 149:0 150:0 151:0 152:0 153:0 154:0 155:0 156:1 157:0 158:0 159:0 160:0 161:0.574 162:0.61299998 163:0.62699997 164:0.685 165:0.71700001 166:0.82599998 167:0.91500002 168:0.884 177:0.52100003 178:0.72500002 179:0.82700002 180:0.79100001 181:0.66000003 182:0.62199998 183:0.611 184:0.74299997 #
-10 1:0 2:0 3:0 4:0 5:0 6:0 7:0 8:0 9:0 10:0 11:0 12:0 13:0 14:1 15:0 16:0 17:0 18:0 19:0 20:0 21:0 22:0 23:0 24:0 25:0 26:0 27:0 28:0 29:0 30:1 31:0 32:0 33:0 34:0 35:0 36:0 37:0 38:0 39:0 40:0 41:0 42:0 43:0 44:0 45:0 46:0 47:0 48:0 49:0 50:0 51:0 52:0 53:0 54:0 55:0 56:1 57:0 58:0 59:0 60:0 61:0 62:0 63:0 64:1 65:0 66:0 67:0 68:0 69:0 70:0 71:0 72:0 73:0 74:0 75:0 76:0 77:0 78:0 79:0 80:0 81:0 82:0 83:0 84:0 85:0 86:0 87:0 88:0 89:0 90:0 91:0 92:0 93:0 94:0 95:0 96:0 97:0 98:1 99:0 100:0 101:0 102:0 103:0 104:0 105:1 106:0 107:0 108:0 109:0 110:0 111:0 112:0 113:0 114:0 115:0 116:0 117:0 118:0 119:0 120:0 121:0 122:0 123:0 124:0 125:0 126:0 127:0 128:1 129:0 130:0 131:0 132:0 133:0 134:0 135:0 136:0 137:0 138:0 139:0 140:0 141:0 142:0 143:0 144:0 145:0 146:0 147:0 148:0 149:0 150:0 151:0 152:0 153:0 154:1 155:0 156:0 157:0 158:0 159:0 160:0 161:0.057999998 162:0.059999999 163:0.043000001 164:0.044 165:0.037 166:0.059 167:0.035999998 168:0.056000002 169:0.19668737 170:0 171:0 172:0.58539206 173:0.46808511 174:0.071813285 175:0.19889502 176:0.71946168 177:0.289 178:0.38299999 179:0.368 180:0.359 181:0.34900001 182:0.398 183:0.38999999 184:0.352 185:3 186:2 187:2 188:2 189:2 190:2 191:1 192:1 #
1.3324263812530290351787698455155 1:0 2:0 3:0 4:0 5:0 6:0 7:0 8:0 9:0 10:0 11:0 12:0 13:0 14:0 15:1 16:0 17:0 18:0 19:0 20:0 21:0 22:0 23:0 24:0 25:0 26:0 27:0 28:0 29:0 30:0 31:0 32:0 33:0 34:1 35:0 36:0 37:0 38:0 39:0 40:0 41:0 42:0 43:0 44:0 45:0 46:0 47:0 48:1 49:0 50:0 51:0 52:0 53:0 54:0 55:0 56:0 57:0 58:0 59:0 60:0 61:0 62:0 63:0 64:0 65:0 66:0 67:0 68:0 69:0 70:0 71:0 72:0 73:0 74:0 75:0 76:0 77:1 78:0 79:0 80:0 81:0 82:0 83:0 84:0 85:0 86:0 87:0 88:0 89:0 90:0 91:0 92:0 93:0 94:0 95:0 96:0 97:0 98:1 99:0 100:0 101:0 102:0 103:0 104:0 105:0 106:0 107:0 108:0 109:0 110:0 111:0 112:1 113:0 114:0 115:0 116:0 117:0 118:0 119:0 120:0 121:0 122:0 123:1 124:0 125:0 126:0 127:0 128:0 129:0 130:0 131:0 132:0 133:0 134:0 135:0 136:0 137:0 138:0 139:0 140:0 141:0 142:0 143:0 144:0 145:0 146:0 147:0 148:0 149:0 150:1 151:0 152:0 153:0 154:0 155:0 156:0 157:0 158:0 159:0 160:0 161:0.0020000001 162:0.0020000001 163:0.0040000002 164:0.0020000001 165:0.001 166:0.0020000001 167:0.003 168:0.0040000002 169:0.24609375 170:0.22256729 171:0.23204421 172:0.22950819 173:0.46200609 174:0.26586103 175:0.61751735 176:0.23821855 177:0.034000002 178:0.018999999 179:0.032000002 180:0.059999999 181:0.164 182:0.60900003 183:0.88200003 184:0.91600001 185:3 186:3 187:3 188:3 189:3 190:3 191:1 192:1 #
10 1:0 2:0 3:1 4:0 5:0 6:0 7:0 8:0 9:0 10:0 11:0 12:0 13:0 14:0 15:0 16:0 17:0 18:0 19:0 20:0 21:0 22:0 23:0 24:0 25:0 26:0 27:0 28:0 29:0 30:1 31:0 32:0 33:0 34:0 35:0 36:0 37:0 38:0 39:0 40:0 41:0 42:0 43:0 44:0 45:0 46:0 47:0 48:0 49:0 50:0 51:0 52:0 53:0 54:0 55:0 56:0 57:0 58:1 59:0 60:0 61:0 62:0 63:0 64:0 65:0 66:0 67:0 68:0 69:1 70:0 71:0 72:0 73:0 74:0 75:0 76:0 77:0 78:0 79:0 80:0 81:0 82:0 83:0 84:0 85:0 86:0 87:0 88:0 89:0 90:0 91:0 92:0 93:0 94:0 95:0 96:0 97:0 98:1 99:0 100:0 101:0 102:0 103:0 104:0 105:0 106:0 107:0 108:0 109:0 110:0 111:0 112:0 113:0 114:0 115:0 116:0 117:1 118:0 119:0 120:0 121:0 122:0 123:0 124:0 125:0 126:0 127:0 128:0 129:0 130:1 131:0 132:0 133:0 134:0 135:0 136:0 137:0 138:0 139:0 140:0 141:0 142:0 143:0 144:0 145:0 146:0 147:0 148:0 149:0 150:0 151:0 152:0 153:0 154:0 155:0 156:0 157:1 158:0 159:0 160:0 161:0.0049999999 162:0.003 163:0.0049999999 164:0.0070000002 165:0.0080000004 166:0.011 167:0.015 168:0.048999999 169:0.54820418 170:0.27964786 171:0.3100304 172:0.69973427 173:0.51671731 174:0.84590167 175:0.046607975 176:0.35409835 177:0.141 178:0.048999999 179:0.17 180:0.56 181:0.90799999 182:0.98299998 183:0.97000003 184:0.97500002 185:1 186:1 187:1 188:1 189:1 190:1 191:1 192:1 #
10 1:0 2:0 3:0 4:0 5:0 6:0 7:0 8:0 9:0 10:1 11:0 12:0 13:0 14:0 15:0 16:0 17:0 18:0 19:0 20:0 21:0 22:0 23:0 24:0 25:0 26:0 27:0 28:0 29:0 30:0 31:0 32:0 33:0 34:0 35:1 36:0 37:0 38:0 39:0 40:0 41:1 42:0 43:0 44:0 45:0 46:0 47:0 48:0 49:0 50:0 51:0 52:0 53:0 54:0 55:0 56:0 57:0 58:0 59:0 60:0 61:0 62:0 63:0 64:0 65:0 66:0 67:0 68:0 69:0 70:0 71:0 72:0 73:0 74:0 75:0 76:0 77:1 78:0 79:0 80:0 81:0 82:0 83:0 84:0 85:0 86:0 87:0 88:0 89:0 90:0 91:0 92:0 93:0 94:0 95:0 96:0 97:0 98:1 99:0 100:0 101:1 102:0 103:0 104:0 105:0 106:0 107:0 108:0 109:0 110:0 111:0 112:0 113:0 114:0 115:0 116:0 117:0 118:0 119:0 120:0 121:0 122:0 123:0 124:0 125:0 126:0 127:0 128:0 129:0 130:0 131:0 132:0 133:0 134:0 135:0 136:1 137:0 138:0 139:0 140:0 141:0 142:0 143:0 144:0 145:0 146:0 147:0 148:0 149:0 150:0 151:0 152:0 153:0 154:0 155:0 156:1 157:0 158:0 159:0 160:0 161:0.125 162:0.146 163:0.139 164:0.131 165:0.175 166:0.113 167:0.17399999 168:0.21600001 177:0.39199999 178:0.36199999 179:0.43599999 180:0.528 181:0.68199998 182:0.801 183:0.741 184:0.62400001 #
10 1:0 2:0 3:0 4:0 5:0 6:0 7:0 8:0 9:0 10:0 11:1 12:0 13:0 14:0 15:0 16:0 17:0 18:0 19:0 20:0 21:0 22:0 23:0 24:0 25:0 26:0 27:0 28:0 29:0 30:0 31:0 32:0 33:0 34:1 35:0 36:0 37:0 38:0 39:0 40:0 41:1 42:0 43:0 44:0 45:0 46:0 47:0 48:0 49:0 50:0 51:0 52:0 53:0 54:0 55:0 56:0 57:0 58:0 59:0 60:0 61:0 62:0 63:0 64:0 65:0 66:0 67:0 68:0 69:0 70:0 71:0 72:0 73:0 74:1 75:0 76:0 77:0 78:0 79:0 80:0 81:0 82:0 83:0 84:0 85:0 86:0 87:0 88:0 89:0 90:0 91:0 92:0 93:0 94:0 95:0 96:0 97:0 98:1 99:0 100:0 101:0 102:0 103:0 104:0 105:0 106:1 107:0 108:0 109:0 110:0 111:0 112:0 113:0 114:0 115:0 116:0 117:0 118:0 119:0 120:0 121:0 122:0 123:0 124:0 125:0 126:0 127:0 128:0 129:0 130:0 131:1 132:0 133:0 134:0 135:0 136:0 137:0 138:0 139:0 140:0 141:0 142:0 143:0 144:0 145:0 146:0 147:0 148:0 149:0 150:0 151:0 152:0 153:1 154:0 155:0 156:0 157:0 158:0 159:0 160:0 161:0.73299998 162:0.80400002 163:0.85699999 164:0.83499998 165:0.85399997 166:0.86500001 167:0.86299998 168:0.912 177:0.90399998 178:0.96200001 179:0.94300002 180:0.94400001 181:0.93800002 182:0.94499999 183:0.93900001 184:0.93699998 #
10 1:0 2:0 3:0 4:0 5:0 6:0 7:0 8:0 9:0 10:1 11:0 12:0 13:0 14:0 15:0 16:0 17:0 18:0 19:0 20:0 21:0 22:0 23:0 24:0 25:0 26:0 27:0 28:0 29:0 30:0 31:0 32:0 33:0 34:0 35:0 36:0 37:1 38:0 39:0 40:0 41:1 42:0 43:0 44:0 45:0 46:0 47:0 48:0 49:0 50:0 51:0 52:0 53:0 54:0 55:0 56:0 57:0 58:0 59:0 60:0 61:0 62:0 63:0 64:0 65:0 66:0 67:0 68:0 69:0 70:0 71:0 72:1 73:0 74:0 75:0 76:0 77:0 78:0 79:0 80:0 81:0 82:0 83:0 84:0 85:0 86:0 87:0 88:0 89:0 90:0 91:0 92:0 93:0 94:0 95:0 96:1 97:0 98:0 99:0 100:0 101:0 102:0 103:0 104:0 105:0 106:0 107:0 108:0 109:0 110:0 111:0 112:1 113:0 114:0 115:0 116:0 117:0 118:0 119:0 120:0 121:0 122:0 123:0 124:0 125:0 126:0 127:0 128:0 129:0 130:0 131:0 132:0 133:1 134:0 135:0 136:0 137:0 138:0 139:0 140:0 141:0 142:0 143:0 144:0 145:0 146:0 147:0 148:0 149:0 150:0 151:0 152:0 153:0 154:0 155:0 156:1 157:0 158:0 159:0 160:0 161:0.89499998 162:0.85900003 163:0.92799997 164:0.921 165:0.90200001 166:0.912 167:0.88800001 168:0.884 177:0.92400002 178:0.95999998 179:0.93699998 180:0.94999999 181:0.93800002 182:0.95899999 183:0.88099998 184:0.67199999 #
10 1:1 2:0 3:0 4:0 5:0 6:0 7:0 8:0 9:0 10:0 11:0 12:0 13:0 14:0 15:0 16:0 17:0 18:0 19:0 20:0 21:0 22:0 23:0 24:0 25:0 26:0 27:0 28:0 29:0 30:0 31:0 32:0 33:0 34:0 35:0 36:0 37:0 38:1 39:0 40:0 41:0 42:0 43:0 44:0 45:0 46:0 47:0 48:0 49:0 50:0 51:0 52:0 53:0 54:0 55:0 56:0 57:0 58:1 59:0 60:0 61:0 62:0 63:0 64:0 65:0 66:0 67:0 68:0 69:1 70:0 71:0 72:0 73:0 74:0 75:0 76:0 77:0 78:0 79:0 80:0 81:0 82:0 83:0 84:0 85:0 86:0 87:0 88:0 89:0 90:0 91:0 92:0 93:0 94:0 95:1 96:0 97:0 98:0 99:0 100:0 101:0 102:0 103:0 104:1 105:0 106:0 107:0 108:0 109:0 110:0 111:0 112:0 113:0 114:0 115:0 116:0 117:0 118:0 119:0 120:0 121:0 122:0 123:0 124:0 125:0 126:0 127:0 128:0 129:0 130:0 131:0 132:0 133:1 134:0 135:0 136:0 137:0 138:0 139:0 140:0 141:1 142:0 143:0 144:0 145:0 146:0 147:0 148:0 149:0 150:0 151:0 152:0 153:0 154:0 155:0 156:0 157:0 158:0 159:0 160:0 161:0.184 162:0.207 163:0.19 164:0.164 165:0.193 166:0.39500001 167:0.32300001 168:0.27599999 177:0.74199998 178:0.62599999 179:0.63200003 180:0.72799999 181:0.80500001 182:0.78500003 183:0.60000002 184:0.55699998 #
-10 1:0 2:0 3:0 4:0 5:0 6:0 7:0 8:0 9:0 10:1 11:0 12:0 13:0 14:0 15:0 16:0 17:0 18:0 19:0 20:0 21:0 22:0 23:1 24:0 25:0 26:0 27:0 28:0 29:0 30:0 31:0 32:0 33:0 34:0 35:0 36:0 37:0 38:0 39:0 40:0 41:0 42:0 43:0 44:0 45:0 46:0 47:0 48:0 49:0 50:0 51:0 52:0 53:1 54:0 55:0 56:0 57:0 58:0 59:0 60:0 61:0 62:0 63:0 64:0 65:0 66:0 67:0 68:0 69:0 70:0 71:0 72:0 73:0 74:0 75:0 76:0 77:1 78:0 79:0 80:0 81:0 82:0 83:0 84:0 85:0 86:0 87:0 88:0 89:1 90:0 91:0 92:0 93:0 94:0 95:0 96:0 97:0 98:0 99:0 100:0 101:0 102:0 103:0 104:0 105:0 106:0 107:0 108:0 109:0 110:0 111:0 112:0 113:1 114:0 115:0 116:0 117:0 118:0 119:0 120:0 121:0 122:0 123:0 124:1 125:0 126:0 127:0 128:0 129:0 130:0 131:0 132:0 133:0 134:0 135:0 136:0 137:0 138:0 139:0 140:0 141:0 142:0 143:0 144:0 145:0 146:0 147:0 148:0 149:0 150:0 151:0 152:0 153:0 154:0 155:0 156:1 157:0 158:0 159:0 160:0 161:0.59500003 162:0.83999997 163:0.84799999 164:0.796 165:0.80800003 166:0.84600002 167:0.84200001 168:0.88999999 177:0.88800001 178:0.94700003 179:0.92900002 180:0.93300003 181:0.90100002 182:0.85600001 183:0.84600002 184:0.87599999 #
-10 1:0 2:0 3:0 4:0 5:0 6:0 7:0 8:0 9:0 10:0 11:0 12:0 13:0 14:0 15:0 16:0 17:1 18:0 19:0 20:0 21:0 22:0 23:0 24:0 25:0 26:0 27:0 28:0 29:0 30:0 31:0 32:0 33:0 34:0 35:1 36:0 37:0 38:0 39:0 40:0 41:0 42:0 43:0 44:0 45:0 46:0 47:0 48:0 49:0 50:0 51:0 52:0 53:0 54:1 55:0 56:0 57:0 58:0 59:0 60:0 61:0 62:0 63:0 64:0 65:0 66:0 67:0 68:0 69:0 70:0 71:0 72:0 73:0 74:0 75:0 76:0 77:1 78:0 79:0 80:0 81:0 82:0 83:0 84:0 85:0 86:0 87:0 88:0 89:0 90:0 91:0 92:0 93:0 94:0 95:0 96:0 97:1 98:0 99:0 100:0 101:0 102:0 103:0 104:0 105:0 106:0 107:0 108:1 109:0 110:0 111:0 112:0 113:0 114:0 115:0 116:0 117:0 118:0 119:0 120:0 121:0 122:0 123:0 124:0 125:0 126:0 127:0 128:0 129:0 130:0 131:0 132:0 133:0 134:0 135:0 136:0 137:1 138:0 139:0 140:0 141:0 142:0 143:0 144:0 145:0 146:0 147:0 148:0 149:0 150:0 151:0 152:0 153:0 154:0 155:0 156:1 157:0 158:0 159:0 160:0 161:0.98400003 162:0.97799999 163:0.96899998 164:0.97799999 165:0.98400003 166:0.977 167:0.97799999 168:0.96799999 177:0.93400002 178:0.94 179:0.95999998 180:0.95700002 181:0.95700002 182:0.94400001 183:0.94099998 184:0.95700002 #
-10 1:0 2:0 3:0 4:0 5:0 6:0 7:0 8:0 9:0 10:0 11:0 12:0 13:0 14:0 15:0 16:1 17:0 18:0 19:0 20:0 21:0 22:0 23:0 24:0 25:0 26:0 27:0 28:0 29:0 30:0 31:0 32:0 33:0 34:0 35:0 36:1 37:0 38:0 39:0 40:0 41:0 42:0 43:0 44:0 45:0 46:0 47:0 48:0 49:0 50:0 51:0 52:0 53:0 54:0 55:0 56:0 57:0 58:1 59:0 60:0 61:0 62:0 63:0 64:0 65:0 66:0 67:0 68:0 69:0 70:0 71:0 72:0 73:0 74:1 75:0 76:0 77:0 78:0 79:0 80:0 81:1 82:0 83:0 84:0 85:0 86:0 87:0 88:0 89:0 90:0 91:0 92:0 93:0 94:0 95:0 96:0 97:0 98:0 99:0 100:0 101:0 102:0 103:0 104:0 105:0 106:0 107:0 108:0 109:0 110:0 111:0 112:1 113:0 114:0 115:0 116:0 117:0 118:0 119:0 120:0 121:0 122:0 123:0 124:0 125:0 126:0 127:0 128:0 129:0 130:1 131:0 132:0 133:0 134:0 135:0 136:0 137:0 138:0 139:0 140:0 141:0 142:0 143:0 144:0 145:0 146:0 147:0 148:0 149:0 150:0 151:0 152:0 153:0 154:0 155:0 156:1 157:0 158:0 159:0 160:0 161:0.75400001 162:0.685 163:0.75199997 164:0.79299998 165:0.80599999 166:0.912 167:0.91900003 168:0.88200003 177:0.81800002 178:0.79699999 179:0.71799999 180:0.72500002 181:0.745 182:0.78600001 183:0.79100001 184:0.80500001 #
10 1:0 2:0 3:0 4:0 5:0 6:0 7:0 8:0 9:0 10:0 11:0 12:0 13:0 14:0 15:0 16:0 17:0 18:1 19:0 20:0 21:0 22:0 23:0 24:0 25:1 26:0 27:0 28:0 29:0 30:0 31:0 32:0 33:0 34:0 35:0 36:0 37:0 38:0 39:0 40:0 41:0 42:0 43:0 44:0 45:0 46:0 47:0 48:0 49:0 50:0 51:0 52:0 53:0 54:0 55:0 56:0 57:0 58:1 59:0 60:0 61:0 62:0 63:1 64:0 65:0 66:0 67:0 68:0 69:0 70:0 71:0 72:0 73:0 74:0 75:0 76:0 77:0 78:0 79:0 80:0 81:0 82:0 83:0 84:0 85:0 86:0 87:0 88:0 89:0 90:1 91:0 92:0 93:0 94:0 95:0 96:0 97:0 98:0 99:0 100:0 101:0 102:0 103:0 104:1 105:0 106:0 107:0 108:0 109:0 110:0 111:0 112:0 113:0 114:0 115:0 116:0 117:0 118:0 119:0 120:0 121:0 122:0 123:0 124:0 125:0 126:0 127:0 128:0 129:0 130:0 131:0 132:0 133:1 134:0 135:0 136:0 137:0 138:0 139:0 140:0 141:0 142:0 143:0 144:0 145:0 146:0 147:0 148:0 149:0 150:0 151:0 152:0 153:0 154:0 155:0 156:0 157:1 158:0 159:0 160:0 161:0.0020000001 162:0.0020000001 163:0.001 164:0 165:0 166:0.001 167:0 168:0.001 169:0 170:0 171:0.0060790274 172:0.012602394 173:0.0051786639 174:0.18796992 175:0.33378747 176:0.51147538 177:0.044 178:0.023 179:0.071000002 180:0.252 181:0.86400002 182:0.93000001 183:0.83999997 184:0.60799998 185:3 186:3 187:3 188:1 189:1 190:1 191:1 192:1 #
-10 1:0 2:0 3:0 4:0 5:0 6:0 7:0 8:1 9:0 10:0 11:0 12:0 13:0 14:0 15:0 16:0 17:0 18:0 19:0 20:0 21:0 22:0 23:0 24:0 25:0 26:0 27:0 28:0 29:0 30:1 31:0 32:0 33:0 34:0 35:0 36:0 37:0 38:0 39:0 40:0 41:0 42:0 43:0 44:0 45:0 46:0 47:0 48:0 49:0 50:0 51:0 52:0 53:0 54:1 55:0 56:0 57:0 58:0 59:0 60:0 61:0 62:0 63:0 64:0 65:0 66:0 67:0 68:0 69:0 70:1 71:0 72:0 73:0 74:0 75:0 76:0 77:0 78:0 79:0 80:0 81:0 82:0 83:0 84:0 85:0 86:0 87:0 88:0 89:0 90:0 91:0 92:0 93:0 94:0 95:0 96:0 97:0 98:1 99:0 100:0 101:0 102:0 103:0 104:0 105:0 106:0 107:0 108:1 109:0 110:0 111:0 112:0 113:0 114:0 115:0 116:0 117:0 118:0 119:0 120:0 121:0 122:0 123:0 124:0 125:0 126:0 127:0 128:0 129:0 130:0 131:0 132:0 133:0 134:0 135:0 136:0 137:0 138:1 139:0 140:0 141:0 142:0 143:0 144:1 145:0 146:0 147:0 148:0 149:0 150:0 151:0 152:0 153:0 154:0 155:0 156:0 157:0 158:0 159:0 160:0 161:0.0049999999 162:0.0070000002 163:0.0070000002 164:0.003 165:0.0020000001 166:0.001 167:0.001 168:0.001 169:0.45856354 170:0.36250648 171:0.36749482 172:0.73019159 173:0.13981763 174:0.24309392 175:0.23100305 176:0.33834586 177:0.064999998 178:0.026000001 179:0.0099999998 180:0.0040000002 181:0.0040000002 182:0.0049999999 183:0.0070000002 184:0.014 185:1 186:1 187:1 188:1 189:1 190:1 191:1 192:2 #
10 1:0 2:0 3:0 4:1 5:0 6:0 7:0 8:0 9:0 10:0 11:0 12:0 13:0 14:0 15:0 16:0 17:0 18:0 19:0 20:0 21:0 22:0 23:0 24:0 25:0 26:0 27:0 28:0 29:0 30:0 31:0 32:0 33:0 34:0 35:1 36:0 37:0 38:0 39:0 40:0 41:0 42:0 43:0 44:0 45:0 46:0 47:0 48:0 49:0 50:0 51:0 52:0 53:0 54:0 55:0 56:0 57:1 58:0 59:0 60:0 61:0 62:0 63:0 64:0 65:1 66:0 67:0 68:0 69:0 70:0 71:0 72:0 73:0 74:0 75:0 76:0 77:0 78:0 79:0 80:0 81:0 82:0 83:0 84:0 85:0 86:0 87:0 88:1 89:0 90:0 91:0 92:0 93:0 94:0 95:0 96:0 97:0 98:0 99:0 100:0 101:1 102:0 103:0 104:0 105:0 106:0 107:0 108:0 109:0 110:0 111:0 112:0 113:0 114:0 115:0 116:0 117:0 118:0 119:0 120:0 121:0 122:0 123:0 124:0 125:0 126:0 127:0 128:1 129:0 130:0 131:0 132:0 133:0 134:0 135:0 136:0 137:0 138:0 139:0 140:0 141:0 142:0 143:0 144:0 145:0 146:0 147:0 148:0 149:1 150:0 151:0 152:0 153:0 154:0 155:0 156:0 157:0 158:0 159:0 160:0 161:0.032000002 162:0.003 163:0 164:0.0040000002 165:0.003 166:0.001 167:0.001 168:0.001 169:0.1933405 170:0.1953125 171:0.0065573771 172:0 173:0 174:0.067739204 175:0 176:0.075287864 177:0.495 178:0.20100001 179:0.111 180:0.037 181:0.012 182:0.024 183:0.041000001 184:0.93599999 185:1 186:3 187:3 188:3 189:3 190:3 191:3 192:1 #
-10 1:0 2:0 3:0 4:0 5:0 6:0 7:0 8:0 9:0 10:0 11:0 12:0 13:0 14:0 15:0 16:0 17:0 18:1 19:0 20:0 21:0 22:0 23:0 24:0 25:0 26:0 27:1 28:0 29:0 30:0 31:0 32:0 33:0 34:0 35:0 36:0 37:0 38:0 39:0 40:0 41:0 42:0 43:0 44:0 45:0 46:0 47:0 48:1 49:0 50:0 51:0 52:0 53:0 54:0 55:0 56:0 57:0 58:0 59:0 60:0 61:0 62:0 63:0 64:0 65:0 66:0 67:1 68:0 69:0 70:0 71:0 72:0 73:0 74:0 75:0 76:0 77:0 78:0 79:0 80:0 81:0 82:0 83:0 84:0 85:0 86:0 87:0 88:0 89:0 90:0 91:0 92:0 93:0 94:0 95:0 96:1 97:0 98:0 99:0 100:0 101:0 102:0 103:0 104:0 105:0 106:0 107:0 108:0 109:0 110:0 111:0 112:0 113:0 114:0 115:0 116:0 117:0 118:1 119:0 120:0 121:0 122:0 123:0 124:0 125:0 126:0 127:0 128:1 129:0 130:0 131:0 132:0 133:0 134:0 135:0 136:0 137:0 138:0 139:0 140:0 141:0 142:0 143:0 144:0 145:0 146:0 147:0 148:1 149:0 150:0 151:0 152:0 153:0 154:0 155:0 156:0 157:0 158:0 159:0 160:0 161:0.0070000002 162:0.0060000001 163:0.0049999999 164:0.0080000004 165:0.0089999996 166:0.017000001 167:0.037 168:0.041000001 169:0.12158055 170:0 171:0.011049724 172:0.044444446 173:0.030816641 174:0 175:0.016574586 176:0.19337016 177:0.102 178:0.13500001 179:0.31099999 180:0.61199999 181:0.70899999 182:0.68800002 183:0.65799999 184:0.62900001 185:1 186:3 187:3 188:3 189:3 190:3 191:3 192:1 #
10 1:0 2:0 3:0 4:0 5:0 6:0 7:0 8:0 9:0 10:0 11:0 12:0 13:1 14:0 15:0 16:0 17:0 18:0 19:0 20:0 21:0 22:0 23:0 24:0 25:0 26:0 27:0 28:0 29:1 30:0 31:0 32:0 33:0 34:0 35:0 36:0 37:0 38:0 39:0 40:0 41:0 42:0 43:0 44:0 45:0 46:0 47:0 48:0 49:0 50:0 51:0 52:0 53:0 54:0 55:0 56:1 57:0 58:0 59:0 60:0 61:0 62:0 63:0 64:0 65:0 66:0 67:0 68:0 69:1 70:0 71:0 72:0 73:0 74:0 75:0 76:0 77:0 78:0 79:0 80:0 81:0 82:0 83:0 84:0 85:0 86:0 87:0 88:0 89:1 90:0 91:0 92:0 93:0 94:0 95:0 96:0 97:0 98:0 99:0 100:0 101:0 102:0 103:0 104:0 105:0 106:0 107:0 108:0 109:0 110:0 111:0 112:0 113:0 114:0 115:0 116:0 117:1 118:0 119:0 120:0 121:0 122:1 123:0 124:0 125:0 126:0 127:0 128:0 129:0 130:0 131:0 132:0 133:0 134:0 135:0 136:0 137:0 138:0 139:0 140:0 141:0 142:0 143:0 144:0 145:0 146:0 147:0 148:0 149:0 150:0 151:0 152:0 153:0 154:0 155:0 156:1 157:0 158:0 159:0 160:0 161:0.73000002 162:0.76899999 163:0.796 164:0.88999999 165:0.88999999 166:0.93599999 167:0.96700001 168:0.96399999 177:0.87 178:0.83700001 179:0.85600001 180:0.88599998 181:0.83700001 182:0.89200002 183:0.91799998 184:0.884 #
10 1:0 2:0 3:0 4:0 5:0 6:0 7:0 8:0 9:0 10:0 11:0 12:0 13:1 14:0 15:0 16:0 17:0 18:0 19:0 20:0 21:0 22:0 23:0 24:0 25:0 26:0 27:0 28:0 29:0 30:0 31:0 32:0 33:0 34:0 35:0 36:1 37:0 38:0 39:0 40:0 41:0 42:0 43:0 44:0 45:0 46:0 47:0 48:0 49:0 50:0 51:0 52:0 53:0 54:1 55:0 56:0 57:0 58:0 59:0 60:0 61:0 62:0 63:0 64:0 65:0 66:0 67:0 68:0 69:0 70:0 71:0 72:0 73:0 74:1 75:0 76:0 77:0 78:0 79:0 80:0 81:0 82:0 83:0 84:0 85:0 86:0 87:0 88:0 89:1 90:0 91:0 92:0 93:0 94:0 95:0 96:0 97:0 98:0 99:0 100:0 101:0 102:0 103:0 104:0 105:0 106:0 107:0 108:0 109:1 110:0 111:0 112:0 113:0 114:0 115:0 116:0 117:0 118:0 119:0 120:0 121:0 122:0 123:0 124:0 125:0 126:0 127:0 128:0 129:0 130:1 131:0 132:0 133:0 134:0 135:0 136:0 137:0 138:0 139:0 140:0 141:0 142:0 143:0 144:1 145:0 146:0 147:0 148:0 149:0 150:0 151:0 152:0 153:0 154:0 155:0 156:0 157:0 158:0 159:0 160:0 161:0.79799998 162:0.75800002 163:0.82700002 164:0.84500003 165:0.86900002 166:0.81300002 167:0.861 168:0.92299998 177:0.86400002 178:0.84899998 179:0.41499999 180:0.815 181:0.875 182:0.94099998 183:0.92699999 184:0.89099997 #
10 1:0 2:0 3:0 4:0 5:0 6:0 7:0 8:0 9:0 10:0 11:0 12:0 13:1 14:0 15:0 16:0 17:0 18:0 19:0 20:0 21:0 22:0 23:0 24:0 25:0 26:0 27:0 28:0 29:1 30:0 31:0 32:0 33:0 34:0 35:0 36:0 37:0 38:0 39:0 40:0 41:1 42:0 43:0 44:0 45:0 46:0 47:0 48:0 49:0 50:0 51:0 52:0 53:0 54:0 55:0 56:0 57:0 58:0 59:0 60:0 61:0 62:0 63:0 64:0 65:0 66:0 67:0 68:0 69:0 70:0 71:0 72:0 73:0 74:0 75:0 76:1 77:0 78:0 79:0 80:0 81:0 82:0 83:0 84:0 85:0 86:0 87:0 88:0 89:0 90:0 91:1 92:0 93:0 94:0 95:0 96:0 97:0 98:0 99:0 100:0 101:1 102:0 103:0 104:0 105:0 106:0 107:0 108:0 109:0 110:0 111:0 112:0 113:0 114:0 115:0 116:0 117:0 118:0 119:0 120:0 121:0 122:0 123:0 124:0 125:0 126:1 127:0 128:0 129:0 130:0 131:0 132:0 133:0 134:0 135:0 136:0 137:0 138:0 139:0 140:0 141:1 142:0 143:0 144:0 145:0 146:0 147:0 148:0 149:0 150:0 151:0 152:0 153:0 154:0 155:0 156:0 157:0 158:0 159:0 160:0 161:0.91900003 162:0.912 163:0.926 164:0.95899999 165:0.95700002 166:0.94400001 167:0.963 168:0.96499997 177:0.92299998 178:0.92799997 179:0.91799998 180:0.91600001 181:0.91600001 182:0.91000003 183:0.90200001 184:0.833 #
10 1:1 2:0 3:0 4:0 5:0 6:0 7:0 8:0 9:0 10:0 11:0 12:0 13:0 14:0 15:0 16:0 17:0 18:0 19:0 20:0 21:0 22:0 23:0 24:0 25:0 26:0 27:0 28:0 29:0 30:0 31:0 32:0 33:0 34:0 35:0 36:0 37:0 38:0 39:0 40:1 41:0 42:0 43:0 44:0 45:0 46:0 47:0 48:1 49:0 50:0 51:0 52:0 53:0 54:0 55:0 56:0 57:0 58:0 59:0 60:0 61:0 62:0 63:0 64:0 65:0 66:0 67:0 68:0 69:0 70:0 71:0 72:1 73:0 74:0 75:0 76:0 77:0 78:0 79:0 80:0 81:0 82:0 83:0 84:0 85:1 86:0 87:0 88:0 89:0 90:0 91:0 92:0 93:0 94:0 95:0 96:0 97:0 98:0 99:0 100:0 101:0 102:0 103:0 104:0 105:0 106:0 107:0 108:0 109:0 110:0 111:0 112:0 113:0 114:1 115:0 116:0 117:0 118:0 119:0 120:0 121:0 122:0 123:0 124:0 125:0 126:0 127:0 128:0 129:0 130:0 131:0 132:0 133:0 134:1 135:0 136:0 137:0 138:0 139:0 140:0 141:0 142:0 143:0 144:0 145:0 146:0 147:0 148:0 149:0 150:0 151:0 152:0 153:1 154:0 155:0 156:0 157:0 158:0 159:0 160:0 161:0.003 162:0.0040000002 163:0.0020000001 164:0.001 165:0.001 166:0.001 167:0.001 168:0.0020000001 169:0 170:0.19003378 171:0.0055248621 172:0.27190334 173:0.035906643 174:0.58488613 175:0.5383023 176:0.52452314 177:0.24600001 178:0.050999999 179:0.037999999 180:0.171 181:0.266 182:0.91100001 183:0.94999999 184:0.024 185:3 186:3 187:3 188:3 189:3 190:1 191:1 192:2 #
-10 1:0 2:0 3:0 4:1 5:0 6:0 7:0 8:0 9:0 10:0 11:0 12:0 13:0 14:0 15:0 16:0 17:0 18:0 19:0 20:0 21:0 22:0 23:0 24:0 25:0 26:0 27:0 28:0 29:1 30:0 31:0 32:0 33:0 34:0 35:0 36:0 37:0 38:0 39:0 40:0 41:1 42:0 43:0 44:0 45:0 46:0 47:0 48:0 49:0 50:0 51:0 52:0 53:0 54:0 55:0 56:0 57:0 58:0 59:0 60:0 61:0 62:0 63:0 64:0 65:0 66:0 67:0 68:0 69:1 70:0 71:0 72:0 73:0 74:0 75:0 76:0 77:0 78:0 79:0 80:0 81:0 82:0 83:0 84:0 85:0 86:0 87:0 88:0 89:0 90:0 91:0 92:1 93:0 94:0 95:0 96:0 97:0 98:0 99:0 100:0 101:0 102:0 103:0 104:0 105:0 106:0 107:0 108:0 109:0 110:0 111:0 112:0 113:0 114:0 115:0 116:1 117:0 118:0 119:0 120:0 121:0 122:0 123:0 124:0 125:0 126:0 127:0 128:0 129:1 130:0 131:0 132:0 133:0 134:0 135:0 136:0 137:0 138:0 139:0 140:0 141:0 142:0 143:0 144:0 145:0 146:0 147:0 148:0 149:1 150:0 151:0 152:0 153:0 154:0 155:0 156:0 157:0 158:0 159:0 160:0 161:0.91299999 162:0.91799998 163:0.92799997 164:0.94599998 165:0.93900001 166:0.92299998 167:0.92299998 168:0.93400002 177:0.78600001 178:0.78899997 179:0.80000001 180:0.83399999 181:0.82999998 182:0.764 183:0.76599997 184:0.764 #
-10 1:0 2:0 3:0 4:1 5:0 6:0 7:0 8:0 9:0 10:0 11:0 12:0 13:0 14:0 15:0 16:0 17:0 18:0 19:0 20:0 21:0 22:0 23:0 24:0 25:0 26:0 27:0 28:0 29:1 30:0 31:0 32:0 33:0 34:0 35:0 36:0 37:0 38:0 39:0 40:0 41:0 42:0 43:0 44:0 45:0 46:0 47:0 48:0 49:0 50:1 51:0 52:0 53:0 54:0 55:0 56:0 57:0 58:0 59:0 60:0 61:0 62:0 63:0 64:0 65:0 66:0 67:0 68:0 69:1 70:0 71:0 72:0 73:0 74:0 75:0 76:0 77:0 78:0 79:0 80:0 81:0 82:0 83:0 84:1 85:0 86:0 87:0 88:0 89:0 90:0 91:0 92:0 93:0 94:0 95:0 96:0 97:0 98:0 99:0 100:0 101:0 102:0 103:0 104:1 105:0 106:0 107:0 108:0 109:0 110:0 111:0 112:0 113:0 114:0 115:0 116:0 117:0 118:0 119:0 120:0 121:0 122:0 123:0 124:0 125:0 126:0 127:0 128:0 129:1 130:0 131:0 132:0 133:0 134:0 135:0 136:0 137:0 138:0 139:0 140:0 141:0 142:0 143:0 144:0 145:0 146:0 147:0 148:0 149:1 150:0 151:0 152:0 153:0 154:0 155:0 156:0 157:0 158:0 159:0 160:0 161:0.69099998 162:0.71700001 163:0.75800002 164:0.79500002 165:0.81199998 166:0.83499998 167:0.81999999 168:0.80400002 177:0.708 178:0.722 179:0.62300003 180:0.72399998 181:0.75300002 182:0.66299999 183:0.70200002 184:0.66399997 #
-10 1:0 2:0 3:0 4:1 5:0 6:0 7:0 8:0 9:0 10:0 11:0 12:0 13:0 14:0 15:0 16:0 17:0 18:0 19:0 20:0 21:0 22:0 23:0 24:0 25:0 26:0 27:0 28:0 29:0 30:0 31:0 32:0 33:0 34:1 35:0 36:0 37:0 38:0 39:0 40:0 41:0 42:0 43:0 44:0 45:0 46:0 47:0 48:0 49:0 50:0 51:0 52:0 53:0 54:0 55:0 56:0 57:1 58:0 59:0 60:0 61:0 62:0 63:0 64:0 65:0 66:0 67:0 68:0 69:1 70:0 71:0 72:0 73:0 74:0 75:0 76:0 77:0 78:0 79:0 80:0 81:0 82:0 83:0 84:0 85:0 86:0 87:0 88:1 89:0 90:0 91:0 92:0 93:0 94:0 95:0 96:0 97:0 98:0 99:0 100:0 101:0 102:0 103:1 104:0 105:0 106:0 107:0 108:0 109:0 110:0 111:0 112:0 113:0 114:0 115:0 116:0 117:0 118:0 119:0 120:0 121:0 122:0 123:0 124:0 125:0 126:0 127:0 128:0 129:0 130:0 131:0 132:1 133:0 134:0 135:0 136:0 137:0 138:0 139:0 140:0 141:0 142:0 143:0 144:1 145:0 146:0 147:0 148:0 149:0 150:0 151:0 152:0 153:0 154:0 155:0 156:0 157:0 158:0 159:0 160:0 161:0.64499998 162:0.70999998 163:0.66100001 164:0.65100002 165:0.685 166:0.66600001 167:0.75199997 168:0.68199998 177:0.73199999 178:0.76099998 179:0.82999998 180:0.88700002 181:0.92299998 182:0.94999999 183:0.935 184:0.93699998 #
-10 1:0 2:0 3:0 4:0 5:1 6:0 7:0 8:0 9:0 10:0 11:0 12:0 13:0 14:0 15:0 16:0 17:0 18:0 19:0 20:0 21:0 22:0 23:0 24:0 25:0 26:0 27:0 28:0 29:1 30:0 31:0 32:0 33:0 34:0 35:0 36:0 37:0 38:0 39:0 40:0 41:0 42:0 43:0 44:0 45:0 46:0 47:1 48:0 49:0 50:0 51:0 52:0 53:0 54:0 55:0 56:0 57:0 58:0 59:0 60:0 61:0 62:0 63:0 64:0 65:1 66:0 67:0 68:0 69:0 70:0 71:0 72:0 73:0 74:0 75:0 76:0 77:0 78:0 79:0 80:0 81:0 82:0 83:0 84:0 85:0 86:0 87:0 88:0 89:0 90:1 91:0 92:0 93:0 94:0 95:0 96:0 97:0 98:0 99:0 100:0 101:0 102:0 103:0 104:0 105:0 106:0 107:0 108:0 109:0 110:0 111:0 112:0 113:0 114:0 115:0 116:0 117:0 118:1 119:0 120:0 121:0 122:0 123:0 124:1 125:0 126:0 127:0 128:0 129:0 130:0 131:0 132:0 133:0 134:0 135:0 136:0 137:0 138:0 139:0 140:0 141:0 142:0 143:1 144:0 145:0 146:0 147:0 148:0 149:0 150:0 151:0 152:0 153:0 154:0 155:0 156:0 157:0 158:0 159:0 160:0 161:0.011 162:0.011 163:0.017999999 164:0.0099999998 165:0.0049999999 166:0.0060000001 167:0.0070000002 168:0.0089999996 169:0.0089766607 170:0.29672277 171:0.26172841 172:0.13464992 173:0.010357328 174:0.054711245 175:0.10741138 176:0.19533712 177:0.0040000002 178:0.014 179:0.066 180:0.212 181:0.63999999 182:0.44400001 183:0.56199998 184:0.68000001 185:2 186:2 187:1 188:1 189:1 190:1 191:1 192:1 #
10 1:0 2:0 3:0 4:0 5:0 6:0 7:0 8:0 9:0 10:0 11:0 12:0 13:0 14:0 15:0 16:0 17:0 18:1 19:0 20:0 21:1 22:0 23:0 24:0 25:0 26:0 27:0 28:0 29:0 30:0 31:0 32:0 33:0 34:0 35:0 36:0 37:0 38:0 39:0 40:0 41:0 42:0 43:0 44:0 45:0 46:0 47:0 48:1 49:0 50:0 51:0 52:0 53:0 54:0 55:0 56:0 57:0 58:0 59:0 60:0 61:1 62:0 63:0 64:0 65:0 66:0 67:0 68:0 69:0 70:0 71:0 72:0 73:0 74:0 75:0 76:0 77:0 78:0 79:0 80:0 81:0 82:0 83:0 84:0 85:0 86:0 87:0 88:0 89:0 90:1 91:0 92:0 93:0 94:0 95:0 96:0 97:0 98:0 99:0 100:0 101:0 102:0 103:1 104:0 105:0 106:0 107:0 108:0 109:0 110:0 111:0 112:0 113:0 114:0 115:0 116:0 117:0 118:0 119:0 120:0 121:0 122:0 123:0 124:0 125:0 126:0 127:0 128:0 129:0 130:0 131:0 132:0 133:0 134:0 135:0 136:0 137:1 138:0 139:0 140:0 141:0 142:0 143:0 144:0 145:0 146:0 147:0 148:0 149:1 150:0 151:0 152:0 153:0 154:0 155:0 156:0 157:0 158:0 159:0 160:0 161:0.003 162:0.0020000001 163:0.0020000001 164:0.0020000001 165:0.0040000002 166:0.003 167:0.003 168:0.0020000001 169:0.02431611 170:0 171:0.022099448 172:0 173:0.0051786639 174:0.018903593 175:0.078688525 176:0.28786537 177:0.061999999 178:0.012 179:0.0060000001 180:0.014 181:0.059 182:0.58600003 183:0.884 184:0.91399997 185:1 186:3 187:3 188:3 189:3 190:3 191:1 192:1 #
-10 1:0 2:0 3:0 4:0 5:0 6:0 7:0 8:0 9:1 10:0 11:0 12:0 13:0 14:0 15:0 16:0 17:0 18:0 19:0 20:0 21:0 22:0 23:0 24:0 25:0 26:0 27:0 28:0 29:0 30:0 31:0 32:0 33:0 34:0 35:0 36:0 37:0 38:1 39:0 40:0 41:0 42:0 43:0 44:0 45:0 46:0 47:0 48:0 49:0 50:0 51:0 52:0 53:0 54:0 55:0 56:0 57:0 58:0 59:0 60:1 61:1 62:0 63:0 64:0 65:0 66:0 67:0 68:0 69:0 70:0 71:0 72:0 73:0 74:0 75:0 76:0 77:0 78:0 79:0 80:0 81:0 82:1 83:0 84:0 85:0 86:0 87:0 88:0 89:0 90:0 91:0 92:0 93:0 94:0 95:0 96:0 97:0 98:0 99:0 100:0 101:0 102:0 103:0 104:0 105:0 106:1 107:0 108:0 109:0 110:0 111:0 112:0 113:0 114:0 115:0 116:0 117:0 118:0 119:0 120:0 121:0 122:0 123:0 124:1 125:0 126:0 127:0 128:0 129:0 130:0 131:0 132:0 133:0 134:0 135:0 136:0 137:0 138:0 139:0 140:0 141:1 142:0 143:0 144:0 145:0 146:0 147:0 148:0 149:0 150:0 151:0 152:0 153:0 154:0 155:0 156:0 157:0 158:0 159:0 160:0 161:0.0020000001 162:0.003 163:0.0049999999 164:0.0049999999 165:0.0060000001 166:0.0060000001 167:0.0040000002 168:0.0049999999 169:0.26129317 170:0.066869304 171:0.38851351 172:0.21168502 173:0.25325119 174:0.28376845 175:0.39742213 176:0.42337003 177:0.105 178:0.037999999 179:0.033 180:0.052999999 181:0.28799999 182:0.51999998 183:0.85699999 184:0.889 185:3 186:3 187:3 188:3 189:3 190:3 191:1 192:1 #
-10 1:0 2:0 3:0 4:1 5:0 6:0 7:0 8:0 9:0 10:0 11:0 12:0 13:0 14:0 15:0 16:0 17:0 18:0 19:0 20:0 21:0 22:0 23:0 24:0 25:0 26:0 27:0 28:0 29:0 30:0 31:0 32:0 33:0 34:0 35:0 36:0 37:0 38:0 39:0 40:1 41:0 42:0 43:0 44:0 45:0 46:0 47:0 48:0 49:0 50:1 51:0 52:0 53:0 54:0 55:0 56:0 57:0 58:0 59:0 60:0 61:0 62:0 63:0 64:0 65:1 66:0 67:0 68:0 69:0 70:0 71:0 72:0 73:0 74:0 75:0 76:0 77:0 78:0 79:0 80:0 81:0 82:0 83:0 84:0 85:0 86:0 87:0 88:0 89:0 90:0 91:0 92:1 93:0 94:0 95:0 96:0 97:0 98:0 99:0 100:0 101:0 102:0 103:0 104:0 105:1 106:0 107:0 108:0 109:0 110:0 111:0 112:0 113:0 114:0 115:0 116:0 117:0 118:0 119:0 120:0 121:0 122:0 123:1 124:0 125:0 126:0 127:0 128:0 129:0 130:0 131:0 132:0 133:0 134:0 135:0 136:0 137:0 138:0 139:0 140:0 141:0 142:0 143:0 144:0 145:0 146:0 147:0 148:0 149:0 150:0 151:0 152:1 153:0 154:0 155:0 156:0 157:0 158:0 159:0 160:0 161:0.056000002 162:0.067000002 163:0.050999999 164:0.041999999 165:0.024 166:0.012 167:0.018999999 168:0.0099999998 169:0.75187969 170:0.41807431 171:0.4453651 172:0.4443447 173:0.48338369 174:0.2513465 175:0.63011974 176:0.56797582 177:0.044 178:0.021 179:0.028000001 180:0.035999998 181:0.26100001 182:0.80299997 183:0.96700001 184:0.977 185:1 186:3 187:3 188:3 189:3 190:3 191:1 192:1 #
-10 1:0 2:0 3:0 4:0 5:0 6:1 7:0 8:0 9:0 10:0 11:0 12:0 13:0 14:0 15:0 16:0 17:0 18:0 19:0 20:0 21:0 22:0 23:0 24:0 25:0 26:0 27:0 28:0 29:0 30:0 31:0 32:0 33:0 34:0 35:0 36:0 37:0 38:1 39:0 40:0 41:0 42:1 43:0 44:0 45:0 46:0 47:0 48:0 49:0 50:0 51:0 52:0 53:0 54:0 55:0 56:0 57:0 58:0 59:0 60:0 61:0 62:0 63:0 64:0 65:0 66:0 67:0 68:0 69:0 70:1 71:0 72:0 73:0 74:0 75:0 76:0 77:0 78:0 79:0 80:0 81:0 82:0 83:0 84:0 85:0 86:0 87:0 88:1 89:0 90:0 91:0 92:0 93:0 94:0 95:0 96:0 97:0 98:0 99:0 100:0 101:0 102:0 103:1 104:0 105:0 106:0 107:0 108:0 109:0 110:0 111:0 112:0 113:0 114:0 115:0 116:0 117:0 118:0 119:0 120:0 121:0 122:0 123:0 124:1 125:0 126:0 127:0 128:0 129:0 130:0 131:0 132:0 133:0 134:0 135:0 136:0 137:0 138:0 139:0 140:0 141:0 142:0 143:0 144:0 145:1 146:0 147:0 148:0 149:0 150:0 151:0 152:0 153:0 154:0 155:0 156:0 157:0 158:0 159:0 160:0 161:0.001 162:0 163:0 164:0 165:0 166:0.001 167:0.001 168:0.001 169:0 170:0 171:0.061601643 172:0.015535992 173:0.022099448 174:0.18903592 175:0.27926961 176:0 177:0.92400002 178:0.093000002 179:0.052000001 180:0.050999999 181:0.149 182:0.27000001 183:0.53500003 184:0.63800001 185:1 186:3 187:3 188:3 189:3 190:3 191:1 192:2 #
10 1:0 2:0 3:0 4:0 5:0 6:0 7:0 8:0 9:1 10:0 11:0 12:0 13:0 14:0 15:0 16:0 17:0 18:0 19:0 20:0 21:0 22:0 23:0 24:1 25:0 26:0 27:0 28:0 29:0 30:0 31:0 32:0 33:0 34:0 35:0 36:0 37:0 38:0 39:0 40:0 41:0 42:1 43:0 44:0 45:0 46:0 47:0 48:0 49:0 50:0 51:0 52:0 53:0 54:0 55:0 56:0 57:0 58:0 59:0 60:0 61:0 62:0 63:0 64:0 65:0 66:0 67:0 68:0 69:0 70:0 71:0 72:0 73:0 74:0 75:0 76:1 77:0 78:0 79:0 80:0 81:0 82:0 83:0 84:0 85:0 86:0 87:0 88:0 89:0 90:0 91:0 92:0 93:0 94:0 95:0 96:0 97:0 98:1 99:0 100:0 101:0 102:0 103:0 104:1 105:0 106:0 107:0 108:0 109:0 110:0 111:0 112:0 113:0 114:0 115:0 116:0 117:0 118:0 119:0 120:0 121:0 122:0 123:0 124:0 125:0 126:0 127:0 128:0 129:1 130:0 131:0 132:0 133:0 134:0 135:0 136:0 137:0 138:0 139:0 140:0 141:0 142:0 143:0 144:0 145:0 146:1 147:0 148:0 149:0 150:0 151:0 152:0 153:0 154:0 155:0 156:0 157:0 158:0 159:0 160:0 161:0.99400002 162:0.995 163:0.99299997 164:0.99400002 165:0.99699998 166:0.99599999 167:0.991 168:0.99199998 177:0.66500002 178:0.70499998 179:0.69999999 180:0.81300002 181:0.59799999 182:0.61000001 183:0.662 184:0.81099999 #
9.8585128793128866675488097826019 1:0 2:0 3:0 4:1 5:0 6:0 7:0 8:0 9:0 10:0 11:0 12:0 13:0 14:0 15:0 16:0 17:0 18:0 19:0 20:0 21:0 22:0 23:0 24:0 25:0 26:0 27:0 28:0 29:0 30:0 31:0 32:0 33:0 34:0 35:0 36:0 37:1 38:0 39:0 40:0 41:0 42:0 43:0 44:0 45:1 46:0 47:0 48:0 49:0 50:0 51:0 52:0 53:0 54:0 55:0 56:0 57:0 58:0 59:0 60:0 61:0 62:0 63:0 64:0 65:0 66:1 67:0 68:0 69:0 70:0 71:0 72:0 73:0 74:0 75:0 76:0 77:0 78:0 79:0 80:0 81:0 82:0 83:0 84:0 85:0 86:0 87:0 88:0 89:0 90:0 91:0 92:0 93:0 94:0 95:0 96:0 97:0 98:1 99:0 100:0 101:0 102:0 103:0 104:0 105:0 106:0 107:0 108:0 109:0 110:0 111:0 112:1 113:0 114:0 115:0 116:0 117:0 118:0 119:0 120:0 121:0 122:0 123:0 124:0 125:0 126:0 127:0 128:0 129:0 130:0 131:0 132:1 133:0 134:0 135:0 136:0 137:0 138:0 139:0 140:0 141:1 142:0 143:0 144:0 145:0 146:0 147:0 148:0 149:0 150:0 151:0 152:0 153:0 154:0 155:0 156:0 157:0 158:0 159:0 160:0 161:0.028999999 162:0.024 163:0.021 164:0.035 165:0.090000004 166:0.064999998 167:0.085000001 168:0.131 169:0.55853921 170:0.065573767 171:0.50718135 172:0.49943247 173:0.80243158 174:0.73111784 175:0.27794561 176:0.22015241 177:0.029999999 178:0.096000001 179:0.40900001 180:0.92799997 181:0.95700002 182:0.93599999 183:0.89300001 184:0.88099998 185:1 186:1 187:1 188:1 189:1 190:1 191:1 192:2 #
-8.0786328510932285951184894656762 1:0 2:0 3:0 4:0 5:0 6:0 7:0 8:0 9:0 10:0 11:0 12:0 13:0 14:0 15:0 16:0 17:0 18:1 19:0 20:0 21:0 22:0 23:0 24:0 25:0 26:0 27:0 28:0 29:0 30:1 31:0 32:0 33:0 34:0 35:0 36:0 37:0 38:0 39:0 40:0 41:1 42:0 43:0 44:0 45:0 46:0 47:0 48:0 49:0 50:0 51:0 52:0 53:0 54:0 55:0 56:0 57:0 58:0 59:0 60:0 61:0 62:0 63:0 64:0 65:0 66:0 67:0 68:0 69:0 70:0 71:0 72:0 73:0 74:1 75:0 76:0 77:0 78:0 79:0 80:0 81:0 82:0 83:0 84:0 85:0 86:0 87:0 88:0 89:0 90:0 91:0 92:0 93:1 94:0 95:0 96:0 97:0 98:0 99:0 100:0 101:1 102:0 103:0 104:0 105:0 106:0 107:0 108:0 109:0 110:0 111:0 112:0 113:0 114:0 115:0 116:0 117:0 118:0 119:0 120:0 121:0 122:0 123:0 124:0 125:0 126:0 127:0 128:0 129:0 130:0 131:0 132:0 133:0 134:0 135:0 136:0 137:0 138:1 139:0 140:0 141:0 142:0 143:0 144:0 145:0 146:0 147:0 148:0 149:0 150:0 151:0 152:0 153:0 154:0 155:0 156:1 157:0 158:0 159:0 160:0 161:0.69999999 162:0.80400002 163:0.72100002 164:0.773 165:0.78500003 166:0.68800002 167:0.70700002 168:0.71100003 169:0.82674772 170:0.31589851 171:0.37256563 172:0.4399586 173:0.034059945 174:0 175:0.11550152 176:0.16949153 177:0.81699997 178:0.83200002 179:0.84600002 180:0.89999998 181:0.89999998 182:0.889 183:0.85799998 184:0.87300003 185:1 186:1 187:1 188:2 189:2 190:2 191:1 192:1 #
-0.25870878105273020786114557267865 1:0 2:0 3:0 4:0 5:0 6:0 7:0 8:0 9:1 10:0 11:0 12:0 13:0 14:0 15:0 16:0 17:0 18:0 19:0 20:0 21:0 22:0 23:0 24:0 25:0 26:1 27:0 28:0 29:0 30:0 31:0 32:0 33:0 34:0 35:0 36:0 37:0 38:0 39:0 40:0 41:0 42:0 43:0 44:0 45:0 46:1 47:0 48:0 49:0 50:0 51:0 52:0 53:0 54:0 55:0 56:0 57:0 58:0 59:0 60:0 61:0 62:0 63:0 64:0 65:0 66:0 67:0 68:0 69:1 70:0 71:0 72:0 73:0 74:0 75:0 76:0 77:0 78:0 79:0 80:0 81:0 82:0 83:0 84:0 85:0 86:0 87:0 88:0 89:0 90:0 91:0 92:0 93:0 94:1 95:0 96:0 97:0 98:0 99:0 100:0 101:1 102:0 103:0 104:0 105:0 106:0 107:0 108:0 109:0 110:0 111:0 112:0 113:0 114:0 115:0 116:0 117:0 118:0 119:0 120:0 121:0 122:0 123:0 124:0 125:0 126:0 127:0 128:0 129:0 130:0 131:0 132:0 133:0 134:0 135:0 136:1 137:0 138:0 139:0 140:0 141:1 142:0 143:0 144:0 145:0 146:0 147:0 148:0 149:0 150:0 151:0 152:0 153:0 154:0 155:0 156:0 157:0 158:0 159:0 160:0 161:0.884 162:0.88300002 163:0.898 164:0.86500001 165:0.86799997 166:0.83899999 167:0.83099997 168:0.88300002 177:0.95300001 178:0.95200002 179:0.94700003 180:0.93300003 181:0.94400001 182:0.91900003 183:0.91399997 184:0.91299999 #
-10 1:0 2:0 3:0 4:0 5:0 6:0 7:0 8:0 9:1 10:0 11:0 12:0 13:0 14:0 15:0 16:0 17:0 18:0 19:0 20:0 21:0 22:0 23:0 24:1 25:0 26:0 27:0 28:0 29:0 30:0 31:0 32:0 33:0 34:0 35:0 36:0 37:0 38:0 39:0 40:0 41:0 42:0 43:0 44:0 45:0 46:0 47:0 48:0 49:1 50:0 51:0 52:0 53:0 54:0 55:0 56:0 57:0 58:0 59:0 60:0 61:0 62:0 63:0 64:0 65:0 66:0 67:0 68:0 69:1 70:0 71:0 72:0 73:0 74:0 75:0 76:0 77:0 78:0 79:0 80:0 81:0 82:0 83:0 84:0 85:0 86:0 87:0 88:0 89:1 90:0 91:0 92:0 93:0 94:0 95:0 96:0 97:0 98:0 99:0 100:0 101:0 102:0 103:0 104:0 105:0 106:0 107:0 108:0 109:1 110:0 111:0 112:0 113:0 114:0 115:0 116:0 117:0 118:0 119:0 120:0 121:0 122:0 123:0 124:0 125:0 126:0 127:0 128:0 129:1 130:0 131:0 132:0 133:0 134:0 135:0 136:0 137:0 138:0 139:0 140:0 141:0 142:0 143:0 144:0 145:0 146:0 147:0 148:0 149:0 150:0 151:0 152:0 153:0 154:0 155:0 156:1 157:0 158:0 159:0 160:0 161:0.986 162:0.98699999 163:0.986 164:0.97000003 165:0.963 166:0.94199997 167:0.92199999 168:0.87199998 177:0.796 178:0.80699998 179:0.75700003 180:0.82700002 181:0.85299999 182:0.85000002 183:0.83399999 184:0.82700002 #
-10 1:0 2:0 3:0 4:0 5:0 6:0 7:0 8:0 9:0 10:0 11:0 12:0 13:0 14:1 15:0 16:0 17:0 18:0 19:0 20:0 21:0 22:0 23:0 24:1 25:0 26:0 27:0 28:0 29:0 30:0 31:0 32:0 33:0 34:0 35:0 36:0 37:0 38:0 39:0 40:0 41:0 42:0 43:0 44:1 45:0 46:0 47:0 48:0 49:0 50:0 51:0 52:0 53:0 54:0 55:0 56:0 57:0 58:0 59:0 60:0 61:0 62:0 63:0 64:0 65:0 66:0 67:0 68:0 69:1 70:0 71:0 72:0 73:0 74:0 75:0 76:0 77:0 78:0 79:0 80:0 81:0 82:0 83:0 84:0 85:0 86:0 87:0 88:0 89:0 90:0 91:0 92:0 93:0 94:1 95:0 96:0 97:0 98:0 99:0 100:0 101:0 102:0 103:0 104:0 105:0 106:0 107:0 108:0 109:0 110:0 111:0 112:0 113:1 114:0 115:0 116:0 117:0 118:0 119:0 120:0 121:0 122:0 123:0 124:0 125:0 126:0 127:0 128:0 129:1 130:0 131:0 132:0 133:0 134:0 135:0 136:0 137:0 138:0 139:0 140:0 141:0 142:0 143:0 144:0 145:0 146:0 147:0 148:0 149:1 150:0 151:0 152:0 153:0 154:0 155:0 156:0 157:0 158:0 159:0 160:0 161:0.93000001 162:0.90499997 163:0.91100001 164:0.89899999 165:0.92000002 166:0.898 167:0.90700001 168:0.91500002 177:0.83200002 178:0.84799999 179:0.86799997 180:0.90700001 181:0.93099999 182:0.898 183:0.861 184:0.84500003 #
-10 1:0 2:0 3:0 4:0 5:0 6:0 7:0 8:0 9:0 10:1 11:0 12:0 13:0 14:0 15:0 16:0 17:0 18:0 19:0 20:0 21:0 22:0 23:0 24:0 25:0 26:0 27:0 28:0 29:0 30:0 31:0 32:0 33:0 34:0 35:0 36:1 37:0 38:0 39:0 40:0 41:0 42:0 43:0 44:0 45:0 46:0 47:0 48:0 49:0 50:0 51:0 52:0 53:0 54:0 55:0 56:0 57:0 58:0 59:0 60:1 61:0 62:0 63:0 64:0 65:0 66:0 67:0 68:0 69:0 70:0 71:0 72:0 73:0 74:0 75:1 76:0 77:0 78:0 79:0 80:0 81:0 82:0 83:0 84:0 85:0 86:0 87:0 88:0 89:1 90:0 91:0 92:0 93:0 94:0 95:0 96:0 97:0 98:0 99:0 100:0 101:1 102:0 103:0 104:0 105:0 106:0 107:0 108:0 109:0 110:0 111:0 112:0 113:0 114:0 115:0 116:0 117:0 118:0 119:0 120:0 121:0 122:1 123:0 124:0 125:0 126:0 127:0 128:0 129:0 130:0 131:0 132:0 133:0 134:0 135:0 136:0 137:0 138:0 139:0 140:0 141:0 142:0 143:0 144:0 145:0 146:0 147:0 148:0 149:0 150:1 151:0 152:0 153:0 154:0 155:0 156:0 157:0 158:0 159:0 160:0 161:0.76800001 162:0.77200001 163:0.80500001 164:0.78600001 165:0.80900002 166:0.83600003 167:0.76099998 168:0.66500002 177:0.86500001 178:0.88099998 179:0.93300003 180:0.92500001 181:0.92000002 182:0.89200002 183:0.90200001 184:0.90100002 #
-4.899171993087925613963307114318 1:0 2:0 3:0 4:0 5:0 6:0 7:0 8:0 9:0 10:0 11:0 12:0 13:0 14:0 15:0 16:0 17:1 18:0 19:0 20:0 21:0 22:0 23:0 24:0 25:0 26:1 27:0 28:0 29:0 30:0 31:0 32:0 33:0 34:0 35:0 36:0 37:0 38:0 39:0 40:0 41:0 42:0 43:0 44:0 45:0 46:0 47:0 48:0 49:0 50:0 51:0 52:0 53:0 54:0 55:0 56:0 57:1 58:0 59:0 60:0 61:0 62:0 63:0 64:1 65:0 66:0 67:0 68:0 69:0 70:0 71:0 72:0 73:0 74:0 75:0 76:0 77:0 78:0 79:0 80:0 81:0 82:0 83:0 84:0 85:0 86:0 87:0 88:0 89:0 90:0 91:1 92:0 93:0 94:0 95:0 96:0 97:0 98:0 99:0 100:0 101:0 102:0 103:0 104:0 105:0 106:0 107:0 108:0 109:0 110:0 111:0 112:0 113:1 114:0 115:0 116:0 117:0 118:0 119:0 120:0 121:0 122:0 123:0 124:0 125:0 126:0 127:0 128:0 129:0 130:0 131:1 132:0 133:0 134:0 135:0 136:0 137:0 138:0 139:0 140:0 141:0 142:0 143:0 144:0 145:0 146:0 147:0 148:1 149:0 150:0 151:0 152:0 153:0 154:0 155:0 156:0 157:0 158:0 159:0 160:0 161:0.081 162:0.132 163:0.219 164:0.15800001 165:0.168 166:0.071999997 167:0.057 168:0.023 169:0.69508195 170:0.66969353 171:0.78688526 172:0.82169712 173:0.45231071 174:0.013623978 175:0.53097343 176:0.6077348 177:0.92400002 178:0.93099999 179:0.90200001 180:0.87400001 181:0.91399997 182:0.97899997 183:0.95300001 184:0.912 185:3 186:1 187:1 188:1 189:1 190:1 191:1 192:1 #
10 1:0 2:0 3:0 4:0 5:0 6:1 7:0 8:0 9:0 10:0 11:0 12:0 13:0 14:0 15:0 16:0 17:0 18:0 19:0 20:0 21:0 22:0 23:0 24:0 25:0 26:0 27:0 28:0 29:0 30:0 31:0 32:0 33:0 34:0 35:0 36:0 37:0 38:1 39:0 40:0 41:0 42:1 43:0 44:0 45:0 46:0 47:0 48:0 49:0 50:0 51:0 52:0 53:0 54:0 55:0 56:0 57:0 58:0 59:0 60:0 61:0 62:1 63:0 64:0 65:0 66:0 67:0 68:0 69:0 70:0 71:0 72:0 73:0 74:0 75:0 76:0 77:0 78:0 79:0 80:0 81:0 82:0 83:0 84:0 85:0 86:0 87:0 88:1 89:0 90:0 91:0 92:0 93:0 94:0 95:0 96:0 97:0 98:0 99:0 100:0 101:0 102:0 103:1 104:0 105:0 106:0 107:0 108:0 109:0 110:0 111:0 112:0 113:0 114:0 115:0 116:0 117:0 118:0 119:0 120:0 121:0 122:0 123:0 124:1 125:0 126:0 127:0 128:0 129:0 130:0 131:0 132:0 133:0 134:0 135:0 136:0 137:0 138:0 139:0 140:0 141:0 142:0 143:0 144:0 145:1 146:0 147:0 148:0 149:0 150:0 151:0 152:0 153:0 154:0 155:0 156:0 157:0 158:0 159:0 160:0 161:0.001 162:0 163:0 164:0 165:0 166:0 167:0 168:0.001 169:0 170:0 171:0.034223136 172:0.068446271 173:0.060773481 174:0.34026465 175:0.39205155 176:0.013464991 177:0.93000001 178:0.066 179:0.017000001 180:0.027000001 181:0.081 182:0.207 183:0.50800002 184:0.676 185:3 186:3 187:3 188:3 189:3 190:3 191:1 192:2 #
10 1:0 2:0 3:0 4:0 5:0 6:0 7:1 8:0 9:0 10:0 11:0 12:0 13:0 14:0 15:0 16:0 17:0 18:0 19:0 20:0 21:0 22:0 23:0 24:0 25:0 26:0 27:0 28:1 29:0 30:0 31:0 32:0 33:0 34:0 35:0 36:0 37:0 38:0 39:0 40:0 41:0 42:0 43:1 44:0 45:0 46:0 47:0 48:0 49:0 50:0 51:0 52:0 53:0 54:0 55:0 56:0 57:0 58:0 59:0 60:0 61:0 62:0 63:0 64:0 65:0 66:0 67:0 68:0 69:0 70:1 71:0 72:0 73:0 74:0 75:0 76:0 77:0 78:0 79:0 80:0 81:0 82:0 83:0 84:0 85:0 86:0 87:0 88:1 89:0 90:0 91:0 92:0 93:0 94:0 95:0 96:0 97:0 98:0 99:0 100:0 101:0 102:0 103:1 104:0 105:0 106:0 107:0 108:0 109:0 110:0 111:0 112:0 113:0 114:0 115:0 116:0 117:0 118:0 119:0 120:0 121:0 122:0 123:0 124:0 125:0 126:0 127:0 128:0 129:0 130:1 131:0 132:0 133:0 134:0 135:0 136:0 137:0 138:0 139:0 140:0 141:0 142:0 143:1 144:0 145:0 146:0 147:0 148:0 149:0 150:0 151:0 152:0 153:0 154:0 155:0 156:0 157:0 158:0 159:0 160:0 161:0 162:0 163:0 164:0 165:0 166:0 167:0 168:0.001 169:0.31111112 170:0.0055248621 171:0.012602394 172:0 173:0.022099448 174:0.11342155 175:0.54893839 176:0.32766226 177:0.29499999 178:0.061999999 179:0.017000001 180:0.017000001 181:0.16599999 182:0.59299999 183:0.89999998 184:0.866 185:3 186:3 187:3 188:3 189:3 190:3 191:1 192:1 #
-10 1:0 2:0 3:0 4:0 5:0 6:0 7:0 8:0 9:0 10:0 11:0 12:0 13:0 14:0 15:0 16:0 17:0 18:1 19:0 20:0 21:0 22:0 23:0 24:0 25:0 26:1 27:0 28:0 29:0 30:0 31:0 32:0 33:0 34:0 35:0 36:0 37:0 38:0 39:0 40:0 41:0 42:0 43:0 44:0 45:0 46:0 47:0 48:0 49:0 50:0 51:0 52:0 53:0 54:0 55:0 56:0 57:0 58:1 59:0 60:0 61:0 62:0 63:0 64:0 65:1 66:0 67:0 68:0 69:0 70:0 71:0 72:0 73:0 74:0 75:0 76:0 77:0 78:0 79:0 80:0 81:0 82:0 83:0 84:0 85:0 86:0 87:0 88:0 89:1 90:0 91:0 92:0 93:0 94:0 95:0 96:0 97:0 98:0 99:0 100:0 101:0 102:0 103:0 104:0 105:0 106:0 107:0 108:0 109:0 110:0 111:0 112:1 113:0 114:0 115:0 116:0 117:0 118:0 119:0 120:0 121:0 122:0 123:0 124:0 125:0 126:1 127:0 128:0 129:0 130:0 131:0 132:0 133:0 134:0 135:0 136:0 137:0 138:0 139:0 140:0 141:0 142:0 143:0 144:0 145:0 146:0 147:0 148:0 149:0 150:0 151:0 152:0 153:0 154:0 155:1 156:0 157:0 158:0 159:0 160:0 161:0.001 162:0.001 163:0.001 164:0.0020000001 165:0.0020000001 166:0.0020000001 167:0.003 168:0.0020000001 169:0.048632219 170:0.022701476 171:0.012158055 172:0.34560144 173:0.23029229 174:0.86404836 175:0.76049942 176:0.75 177:0.052999999 178:0.037 179:0.026000001 180:0.056000002 181:0.20100001 182:0.91000003 183:0.96200001 184:0.086000003 185:3 186:3 187:3 188:3 189:3 190:1 191:1 192:3 #
-10 1:0 2:0 3:0 4:0 5:0 6:0 7:0 8:0 9:0 10:1 11:0 12:0 13:0 14:0 15:0 16:0 17:0 18:0 19:0 20:0 21:0 22:0 23:0 24:0 25:0 26:0 27:0 28:1 29:0 30:0 31:0 32:0 33:0 34:0 35:0 36:0 37:0 38:0 39:0 40:0 41:0 42:0 43:0 44:0 45:0 46:0 47:0 48:0 49:0 50:0 51:0 52:0 53:0 54:0 55:0 56:0 57:0 58:1 59:0 60:0 61:0 62:0 63:0 64:0 65:0 66:1 67:0 68:0 69:0 70:0 71:0 72:0 73:0 74:0 75:0 76:0 77:0 78:0 79:0 80:0 81:0 82:0 83:0 84:0 85:1 86:0 87:0 88:0 89:0 90:0 91:0 92:0 93:0 94:0 95:0 96:0 97:0 98:0 99:0 100:0 101:0 102:0 103:1 104:0 105:0 106:0 107:0 108:0 109:0 110:0 111:0 112:0 113:0 114:0 115:0 116:0 117:0 118:0 119:0 120:0 121:0 122:0 123:0 124:0 125:1 126:0 127:0 128:0 129:0 130:0 131:0 132:0 133:0 134:0 135:0 136:0 137:0 138:0 139:0 140:0 141:0 142:0 143:1 144:0 145:0 146:0 147:0 148:0 149:0 150:0 151:0 152:0 153:0 154:0 155:0 156:0 157:0 158:0 159:0 160:0 161:0 162:0 163:0 164:0 165:0 166:0.001 167:0.0020000001 168:0.001 169:0 170:0.0055248621 171:0.012158055 172:0.011350738 173:0.16157989 174:0.25834909 175:0.52513462 176:0.8884688 177:0.0049999999 178:0.0080000004 179:0.02 180:0.017999999 181:0.050000001 182:0.74400002 183:0.94300002 184:0.97299999 185:3 186:3 187:3 188:3 189:3 190:1 191:1 192:1 #
-10 1:1 2:0 3:0 4:0 5:0 6:0 7:0 8:0 9:0 10:0 11:0 12:0 13:0 14:0 15:0 16:0 17:0 18:0 19:0 20:0 21:0 22:0 23:0 24:0 25:0 26:0 27:0 28:0 29:0 30:0 31:1 32:0 33:0 34:0 35:0 36:0 37:0 38:0 39:0 40:0 41:0 42:0 43:0 44:0 45:0 46:0 47:0 48:0 49:0 50:0 51:0 52:0 53:0 54:0 55:0 56:0 57:0 58:0 59:0 60:1 61:0 62:0 63:0 64:0 65:0 66:0 67:0 68:0 69:0 70:0 71:0 72:0 73:0 74:0 75:0 76:0 77:0 78:1 79:0 80:0 81:1 82:0 83:0 84:0 85:0 86:0 87:0 88:0 89:0 90:0 91:0 92:0 93:0 94:0 95:0 96:0 97:0 98:0 99:0 100:0 101:0 102:0 103:0 104:0 105:0 106:0 107:0 108:1 109:0 110:0 111:0 112:0 113:0 114:0 115:0 116:0 117:0 118:0 119:0 120:0 121:0 122:0 123:0 124:0 125:0 126:0 127:0 128:0 129:0 130:0 131:0 132:0 133:0 134:1 135:0 136:0 137:0 138:0 139:0 140:0 141:1 142:0 143:0 144:0 145:0 146:0 147:0 148:0 149:0 150:0 151:0 152:0 153:0 154:0 155:0 156:0 157:0 158:0 159:0 160:0 161:0.001 162:0.001 163:0.001 164:0 165:0.001 166:0.001 167:0.001 168:0.001 169:0 170:0 171:0.30827704 172:0.012158055 173:0.076206602 174:0.082872927 175:0.1242236 176:0.0084674004 177:0.048 178:0.023 179:0.0080000004 180:0.0040000002 181:0.0040000002 182:0.0070000002 183:0.011 184:0.016000001 185:3 186:3 187:3 188:3 189:3 190:3 191:2 192:2 #
0.41377692927899190067364543210715 1:0 2:0 3:0 4:1 5:0 6:0 7:0 8:0 9:0 10:0 11:0 12:0 13:0 14:0 15:0 16:0 17:0 18:0 19:0 20:0 21:0 22:0 23:0 24:0 25:0 26:0 27:0 28:0 29:1 30:0 31:0 32:0 33:0 34:0 35:0 36:0 37:0 38:0 39:0 40:0 41:0 42:0 43:0 44:0 45:0 46:0 47:0 48:0 49:1 50:0 51:0 52:0 53:0 54:0 55:0 56:0 57:0 58:0 59:0 60:0 61:0 62:0 63:0 64:0 65:0 66:0 67:0 68:0 69:1 70:0 71:0 72:0 73:0 74:0 75:0 76:0 77:0 78:0 79:0 80:0 81:0 82:0 83:0 84:0 85:0 86:0 87:0 88:0 89:1 90:0 91:0 92:0 93:0 94:0 95:0 96:0 97:0 98:0 99:0 100:0 101:0 102:0 103:0 104:0 105:0 106:0 107:0 108:0 109:1 110:0 111:0 112:0 113:0 114:0 115:0 116:0 117:0 118:0 119:0 120:0 121:0 122:0 123:0 124:0 125:0 126:0 127:0 128:0 129:1 130:0 131:0 132:0 133:0 134:0 135:0 136:0 137:0 138:0 139:0 140:0 141:0 142:0 143:0 144:0 145:0 146:0 147:0 148:0 149:1 150:0 151:0 152:0 153:0 154:0 155:0 156:0 157:0 158:0 159:0 160:0 161:0.838 162:0.838 163:0.85699999 164:0.875 165:0.861 166:0.866 167:0.66799998 168:0.80199999 177:0.81999999 178:0.77899998 179:0.778 180:0.78399998 181:0.84299999 182:0.87900001 183:0.75599998 184:0.68400002 #
-10 1:0 2:0 3:0 4:0 5:0 6:0 7:0 8:0 9:0 10:0 11:0 12:0 13:0 14:0 15:0 16:1 17:0 18:0 19:0 20:0 21:0 22:0 23:0 24:0 25:0 26:0 27:0 28:0 29:0 30:0 31:0 32:0 33:0 34:1 35:0 36:0 37:0 38:0 39:0 40:0 41:0 42:0 43:0 44:0 45:0 46:0 47:0 48:1 49:0 50:0 51:0 52:0 53:0 54:0 55:0 56:0 57:0 58:0 59:0 60:0 61:0 62:0 63:0 64:0 65:0 66:0 67:0 68:0 69:0 70:0 71:0 72:0 73:0 74:1 75:0 76:0 77:0 78:0 79:0 80:0 81:0 82:0 83:0 84:0 85:0 86:1 87:0 88:0 89:0 90:0 91:0 92:0 93:0 94:0 95:0 96:0 97:0 98:0 99:0 100:0 101:0 102:0 103:0 104:0 105:1 106:0 107:0 108:0 109:0 110:0 111:0 112:0 113:0 114:0 115:0 116:0 117:0 118:0 119:0 120:0 121:0 122:0 123:0 124:0 125:1 126:0 127:0 128:0 129:0 130:0 131:0 132:0 133:0 134:0 135:0 136:0 137:0 138:0 139:0 140:0 141:0 142:0 143:1 144:0 145:0 146:0 147:0 148:0 149:0 150:0 151:0 152:0 153:0 154:0 155:0 156:0 157:0 158:0 159:0 160:0 161:0.001 162:0.001 163:0.001 164:0.0040000002 165:0.0020000001 166:0.001 167:0.001 168:0.001 169:0.57781202 170:0.70910972 171:0.0055248621 172:0.35196689 173:0.71509647 174:0.15709156 175:0.058348294 176:1.0207939 177:0.102 178:0.134 179:0.31099999 180:0.86400002 181:0.86000001 182:0.52499998 183:0.76700002 184:0.73100001 185:2 186:2 187:2 188:2 189:2 190:2 191:1 192:1 #
10 1:0 2:0 3:0 4:0 5:0 6:0 7:0 8:0 9:0 10:0 11:0 12:0 13:0 14:0 15:0 16:0 17:1 18:0 19:0 20:0 21:0 22:0 23:0 24:0 25:1 26:0 27:0 28:0 29:0 30:0 31:0 32:0 33:0 34:0 35:0 36:0 37:0 38:0 39:0 40:0 41:0 42:0 43:0 44:0 45:0 46:0 47:0 48:0 49:0 50:0 51:0 52:0 53:0 54:0 55:0 56:0 57:0 58:0 59:0 60:1 61:0 62:0 63:0 64:0 65:0 66:0 67:0 68:0 69:0 70:0 71:0 72:0 73:0 74:0 75:0 76:1 77:0 78:0 79:0 80:0 81:0 82:0 83:0 84:0 85:0 86:0 87:0 88:0 89:0 90:0 91:0 92:1 93:0 94:0 95:0 96:0 97:0 98:0 99:0 100:0 101:0 102:0 103:0 104:0 105:0 106:0 107:0 108:0 109:1 110:0 111:0 112:0 113:0 114:0 115:0 116:0 117:0 118:0 119:0 120:0 121:0 122:0 123:0 124:1 125:0 126:0 127:0 128:0 129:0 130:0 131:0 132:0 133:0 134:0 135:0 136:0 137:0 138:0 139:0 140:0 141:0 142:0 143:0 144:0 145:0 146:0 147:0 148:1 149:0 150:0 151:0 152:0 153:0 154:0 155:0 156:0 157:0 158:0 159:0 160:0 161:0.0020000001 162:0.001 163:0.001 164:0.001 165:0.001 166:0.001 167:0.001 168:0.001 169:0.40655738 170:0.8303411 171:0.11824324 172:0.77041602 173:0.30211481 174:0.20814881 175:0.10741138 176:0 177:0.43099999 178:0.75599998 179:0.63200003 180:0.62599999 181:0.53100002 182:0.23199999 183:0.088 184:0.037999999 185:1 186:1 187:1 188:1 189:1 190:1 191:1 192:2 #
10 1:0 2:0 3:0 4:0 5:0 6:0 7:0 8:1 9:0 10:0 11:0 12:0 13:0 14:0 15:0 16:0 17:0 18:0 19:0 20:0 21:0 22:0 23:0 24:1 25:0 26:0 27:0 28:0 29:0 30:0 31:0 32:0 33:0 34:0 35:0 36:0 37:0 38:0 39:0 40:0 41:0 42:1 43:0 44:0 45:0 46:0 47:0 48:0 49:0 50:0 51:0 52:0 53:0 54:0 55:0 56:0 57:0 58:0 59:0 60:0 61:0 62:0 63:0 64:0 65:1 66:0 67:0 68:0 69:0 70:0 71:0 72:0 73:0 74:0 75:0 76:0 77:0 78:0 79:0 80:0 81:0 82:0 83:0 84:0 85:0 86:0 87:0 88:0 89:0 90:0 91:1 92:0 93:0 94:0 95:0 96:0 97:0 98:0 99:0 100:0 101:0 102:0 103:0 104:0 105:0 106:0 107:0 108:0 109:0 110:0 111:0 112:1 113:0 114:0 115:0 116:0 117:0 118:0 119:0 120:0 121:0 122:0 123:1 124:0 125:0 126:0 127:0 128:0 129:0 130:0 131:0 132:0 133:0 134:0 135:0 136:0 137:0 138:0 139:0 140:0 141:0 142:0 143:0 144:0 145:0 146:0 147:0 148:0 149:1 150:0 151:0 152:0 153:0 154:0 155:0 156:0 157:0 158:0 159:0 160:0 161:0.0070000002 162:0.0089999996 163:0.003 164:0.001 165:0.0020000001 166:0.0020000001 167:0.0020000001 168:0.0020000001 169:0.011049724 170:0.64446831 171:0.35592061 172:0.049371634 173:0.04916421 174:0.67673719 175:0.76244485 176:0.4030115 177:0.15700001 178:0.127 179:0.1 180:0.211 181:0.58899999 182:0.76899999 183:0.92400002 184:0.787 185:3 186:3 187:3 188:3 189:3 190:1 191:1 192:3 #
-4.6142763688127175214503949973732 1:0 2:0 3:0 4:0 5:0 6:1 7:0 8:0 9:0 10:0 11:0 12:0 13:0 14:0 15:0 16:0 17:0 18:0 19:0 20:0 21:0 22:0 23:0 24:0 25:0 26:0 27:0 28:0 29:0 30:0 31:0 32:0 33:1 34:0 35:0 36:0 37:0 38:0 39:0 40:0 41:0 42:0 43:0 44:0 45:0 46:0 47:0 48:0 49:0 50:0 51:0 52:0 53:1 54:0 55:0 56:0 57:0 58:0 59:0 60:0 61:0 62:0 63:0 64:0 65:0 66:0 67:0 68:0 69:1 70:0 71:0 72:0 73:0 74:0 75:0 76:0 77:0 78:0 79:0 80:0 81:0 82:0 83:0 84:0 85:0 86:0 87:0 88:0 89:1 90:0 91:0 92:0 93:0 94:0 95:0 96:0 97:0 98:0 99:0 100:0 101:0 102:0 103:0 104:0 105:0 106:0 107:0 108:0 109:1 110:0 111:0 112:0 113:0 114:0 115:0 116:0 117:0 118:0 119:0 120:0 121:0 122:0 123:0 124:0 125:0 126:0 127:0 128:0 129:0 130:0 131:0 132:0 133:0 134:0 135:1 136:0 137:0 138:0 139:0 140:0 141:0 142:0 143:0 144:0 145:0 146:0 147:0 148:0 149:1 150:0 151:0 152:0 153:0 154:0 155:0 156:0 157:0 158:0 159:0 160:0 161:0.80699998 162:0.792 163:0.84299999 164:0.85600001 165:0.77100003 166:0.81099999 167:0.82099998 168:0.84100002 177:0.95099998 178:0.96499997 179:0.92199999 180:0.72600001 181:0.653 182:0.65600002 183:0.60399997 184:0.57300001 #
-10 1:0 2:0 3:0 4:0 5:0 6:0 7:0 8:0 9:0 10:0 11:0 12:0 13:0 14:0 15:0 16:0 17:1 18:0 19:0 20:0 21:0 22:0 23:0 24:0 25:0 26:0 27:0 28:0 29:0 30:0 31:0 32:0 33:0 34:0 35:0 36:0 37:1 38:0 39:0 40:0 41:1 42:0 43:0 44:0 45:0 46:0 47:0 48:0 49:0 50:0 51:0 52:0 53:0 54:0 55:0 56:0 57:0 58:0 59:0 60:0 61:0 62:0 63:0 64:0 65:0 66:0 67:0 68:0 69:0 70:0 71:0 72:0 73:0 74:0 75:0 76:0 77:0 78:0 79:0 80:1 81:0 82:0 83:0 84:0 85:0 86:0 87:0 88:0 89:0 90:0 91:0 92:0 93:0 94:0 95:0 96:1 97:0 98:0 99:0 100:0 101:0 102:0 103:0 104:0 105:0 106:0 107:0 108:0 109:1 110:0 111:0 112:0 113:0 114:0 115:0 116:0 117:0 118:0 119:0 120:0 121:0 122:0 123:0 124:0 125:0 126:0 127:0 128:0 129:0 130:0 131:0 132:0 133:1 134:0 135:0 136:0 137:0 138:0 139:0 140:0 141:0 142:0 143:0 144:0 145:0 146:0 147:0 148:0 149:1 150:0 151:0 152:0 153:0 154:0 155:0 156:0 157:0 158:0 159:0 160:0 161:0.63599998 162:0.65700001 163:0.69800001 164:0.69599998 165:0.58099997 166:0.55500001 167:0.70499998 168:0.74900001 177:0.95099998 178:0.90499997 179:0.88999999 180:0.87699997 181:0.95599997 182:0.94 183:0.926 184:0.87599999 #
10 1:0 2:0 3:0 4:0 5:0 6:1 7:0 8:0 9:0 10:0 11:0 12:0 13:0 14:0 15:0 16:0 17:0 18:0 19:0 20:0 21:0 22:0 23:0 24:0 25:0 26:0 27:0 28:0 29:0 30:0 31:0 32:0 33:0 34:0 35:0 36:1 37:0 38:0 39:0 40:0 41:0 42:0 43:0 44:0 45:0 46:0 47:0 48:0 49:0 50:0 51:0 52:0 53:0 54:0 55:0 56:0 57:0 58:1 59:0 60:0 61:0 62:0 63:0 64:0 65:0 66:1 67:0 68:0 69:0 70:0 71:0 72:0 73:0 74:0 75:0 76:0 77:0 78:0 79:0 80:0 81:0 82:0 83:0 84:0 85:0 86:0 87:0 88:0 89:0 90:0 91:0 92:0 93:0 94:0 95:0 96:1 97:0 98:0 99:0 100:0 101:0 102:0 103:0 104:0 105:0 106:0 107:0 108:0 109:0 110:0 111:0 112:0 113:0 114:1 115:0 116:0 117:0 118:0 119:0 120:0 121:0 122:0 123:0 124:0 125:0 126:0 127:0 128:0 129:0 130:0 131:0 132:0 133:1 134:0 135:0 136:0 137:0 138:0 139:0 140:0 141:0 142:0 143:0 144:0 145:0 146:0 147:0 148:0 149:0 150:0 151:0 152:0 153:1 154:0 155:0 156:0 157:0 158:0 159:0 160:0 161:0.77200001 162:0.85600001 163:0.87699997 164:0.866 165:0.85000002 166:0.85799998 167:0.875 168:0.92000002 177:0.55000001 178:0.59899998 179:0.65100002 180:0.75 181:0.71499997 182:0.755 183:0.838 184:0.86000001 #
-10 1:0 2:0 3:0 4:0 5:0 6:0 7:0 8:0 9:0 10:0 11:0 12:0 13:0 14:0 15:0 16:0 17:0 18:0 19:0 20:1 21:0 22:0 23:0 24:0 25:0 26:0 27:0 28:0 29:1 30:0 31:0 32:0 33:0 34:0 35:0 36:0 37:0 38:0 39:0 40:0 41:0 42:0 43:0 44:1 45:0 46:0 47:0 48:0 49:0 50:0 51:0 52:0 53:0 54:0 55:0 56:0 57:0 58:0 59:0 60:0 61:1 62:0 63:0 64:0 65:0 66:0 67:0 68:0 69:0 70:0 71:0 72:0 73:0 74:0 75:0 76:0 77:0 78:0 79:0 80:0 81:0 82:0 83:0 84:0 85:0 86:0 87:0 88:0 89:0 90:0 91:0 92:0 93:0 94:0 95:0 96:1 97:0 98:0 99:0 100:0 101:0 102:0 103:0 104:1 105:0 106:0 107:0 108:0 109:0 110:0 111:0 112:0 113:0 114:0 115:0 116:0 117:0 118:0 119:0 120:0 121:0 122:0 123:0 124:0 125:0 126:0 127:0 128:0 129:0 130:0 131:0 132:0 133:0 134:0 135:0 136:0 137:0 138:1 139:0 140:0 141:0 142:0 143:0 144:0 145:0 146:0 147:0 148:0 149:1 150:0 151:0 152:0 153:0 154:0 155:0 156:0 157:0 158:0 159:0 160:0 161:0.043000001 162:0.064000003 163:0.119 164:0.082000002 165:0.106 166:0.119 167:0.075999998 168:0.093999997 169:0.10557432 170:0.62001771 171:0.71965629 172:0.22861981 173:1.0477659 174:0.76799142 175:0.86322188 176:0.20814881 177:0.61900002 178:0.68000001 179:0.63800001 180:0.69099998 181:0.78500003 182:0.773 183:0.81599998 184:0.86699998 185:1 186:1 187:1 188:1 189:1 190:1 191:1 192:1 #
10 1:0 2:0 3:0 4:0 5:0 6:0 7:0 8:0 9:1 10:0 11:0 12:0 13:0 14:0 15:0 16:0 17:0 18:0 19:0 20:0 21:0 22:0 23:0 24:0 25:0 26:0 27:0 28:0 29:0 30:0 31:0 32:0 33:0 34:0 35:0 36:1 37:0 38:0 39:0 40:0 41:0 42:0 43:0 44:0 45:0 46:0 47:0 48:0 49:0 50:0 51:0 52:1 53:0 54:0 55:0 56:0 57:0 58:0 59:0 60:0 61:0 62:0 63:0 64:0 65:0 66:0 67:0 68:0 69:0 70:0 71:0 72:0 73:0 74:1 75:0 76:0 77:0 78:0 79:0 80:0 81:0 82:0 83:0 84:0 85:0 86:0 87:0 88:0 89:0 90:0 91:0 92:1 93:0 94:0 95:0 96:0 97:0 98:0 99:0 100:0 101:0 102:0 103:0 104:0 105:0 106:1 107:0 108:0 109:0 110:0 111:0 112:0 113:0 114:0 115:0 116:0 117:0 118:0 119:0 120:0 121:0 122:0 123:0 124:0 125:0 126:0 127:0 128:0 129:1 130:0 131:0 132:0 133:0 134:0 135:0 136:0 137:0 138:0 139:0 140:0 141:0 142:0 143:1 144:0 145:0 146:0 147:0 148:0 149:0 150:0 151:0 152:0 153:0 154:0 155:0 156:0 157:0 158:0 159:0 160:0 161:0.64499998 162:0.64499998 163:0.722 164:0.77999997 165:0.755 166:0.68099999 167:0.78100002 168:0.75099999 177:0.77899998 178:0.85000002 179:0.84600002 180:0.898 181:0.94599998 182:0.95700002 183:0.90399998 184:0.91900003 #
-10 1:0 2:0 3:0 4:0 5:0 6:0 7:0 8:0 9:0 10:0 11:0 12:0 13:0 14:0 15:0 16:1 17:0 18:0 19:0 20:0 21:0 22:0 23:0 24:0 25:0 26:0 27:0 28:0 29:0 30:0 31:0 32:0 33:0 34:0 35:0 36:1 37:0 38:0 39:0 40:0 41:0 42:0 43:0 44:0 45:0 46:0 47:0 48:0 49:0 50:0 51:0 52:0 53:1 54:0 55:0 56:0 57:0 58:0 59:0 60:0 61:1 62:0 63:0 64:0 65:0 66:0 67:0 68:0 69:0 70:0 71:0 72:0 73:0 74:0 75:0 76:0 77:0 78:0 79:0 80:0 81:0 82:0 83:0 84:0 85:0 86:0 87:0 88:0 89:1 90:0 91:0 92:0 93:0 94:0 95:0 96:0 97:0 98:0 99:0 100:0 101:0 102:0 103:0 104:0 105:0 106:1 107:0 108:0 109:0 110:0 111:0 112:0 113:0 114:0 115:0 116:0 117:0 118:0 119:0 120:0 121:0 122:0 123:0 124:0 125:0 126:0 127:0 128:0 129:0 130:0 131:0 132:0 133:1 134:0 135:0 136:0 137:0 138:0 139:0 140:0 141:0 142:0 143:0 144:0 145:0 146:0 147:0 148:0 149:0 150:0 151:0 152:0 153:1 154:0 155:0 156:0 157:0 158:0 159:0 160:0 161:0.93599999 162:0.94499999 163:0.93900001 164:0.93300003 165:0.92299998 166:0.92699999 167:0.91399997 168:0.90499997 177:0.92199999 178:0.92299998 179:0.926 180:0.94099998 181:0.94099998 182:0.93199998 183:0.91799998 184:0.93199998 #
-1.4985816618091547525182249955833 1:0 2:0 3:0 4:0 5:0 6:0 7:0 8:0 9:0 10:0 11:0 12:0 13:1 14:0 15:0 16:0 17:0 18:0 19:0 20:0 21:0 22:0 23:0 24:0 25:0 26:0 27:0 28:0 29:0 30:0 31:0 32:0 33:0 34:0 35:0 36:1 37:0 38:0 39:0 40:0 41:0 42:0 43:0 44:0 45:0 46:0 47:0 48:0 49:0 50:0 51:0 52:0 53:0 54:0 55:0 56:0 57:0 58:1 59:0 60:0 61:0 62:0 63:0 64:0 65:0 66:0 67:0 68:0 69:1 70:0 71:0 72:0 73:0 74:0 75:0 76:0 77:0 78:0 79:0 80:0 81:0 82:0 83:0 84:0 85:0 86:1 87:0 88:0 89:0 90:0 91:0 92:0 93:0 94:0 95:0 96:0 97:0 98:0 99:0 100:0 101:0 102:0 103:0 104:0 105:0 106:0 107:0 108:0 109:0 110:0 111:0 112:0 113:0 114:0 115:0 116:0 117:0 118:1 119:0 120:0 121:0 122:0 123:0 124:0 125:0 126:0 127:0 128:0 129:0 130:0 131:0 132:0 133:0 134:0 135:0 136:1 137:0 138:0 139:0 140:0 141:0 142:0 143:0 144:0 145:1 146:0 147:0 148:0 149:0 150:0 151:0 152:0 153:0 154:0 155:0 156:0 157:0 158:0 159:0 160:0 161:0.69400001 162:0.59600002 163:0.63800001 164:0.70099998 165:0.671 166:0.77100003 167:0.68199998 168:0.43200001 177:0.87 178:0.84299999 179:0.838 180:0.89600003 181:0.84600002 182:0.755 183:0.74800003 184:0.82300001 #
-10 1:0 2:0 3:0 4:0 5:1 6:0 7:0 8:0 9:0 10:0 11:0 12:0 13:0 14:0 15:0 16:0 17:0 18:0 19:0 20:0 21:0 22:0 23:0 24:0 25:0 26:0 27:0 28:0 29:0 30:0 31:0 32:0 33:0 34:0 35:0 36:1 37:0 38:0 39:0 40:0 41:0 42:0 43:0 44:0 45:0 46:0 47:0 48:0 49:0 50:0 51:0 52:0 53:0 54:0 55:0 56:1 57:0 58:0 59:0 60:0 61:0 62:0 63:0 64:1 65:0 66:0 67:0 68:0 69:0 70:0 71:0 72:0 73:0 74:0 75:0 76:0 77:0 78:0 79:0 80:0 81:0 82:0 83:0 84:0 85:0 86:0 87:0 88:0 89:1 90:0 91:0 92:0 93:0 94:0 95:0 96:0 97:0 98:0 99:0 100:0 101:0 102:0 103:0 104:0 105:0 106:0 107:0 108:0 109:0 110:0 111:0 112:0 113:0 114:0 115:0 116:1 117:0 118:0 119:0 120:0 121:0 122:0 123:0 124:0 125:0 126:0 127:0 128:0 129:0 130:0 131:0 132:1 133:0 134:0 135:0 136:0 137:0 138:0 139:0 140:0 141:0 142:0 143:0 144:0 145:0 146:0 147:0 148:0 149:0 150:0 151:0 152:0 153:1 154:0 155:0 156:0 157:0 158:0 159:0 160:0 161:0.79000002 162:0.75700003 163:0.70599997 164:0.773 165:0.58899999 166:0.65499997 167:0.68900001 168:0.588 177:0.85100001 178:0.87199998 179:0.85299999 180:0.83700001 181:0.90399998 182:0.921 183:0.91600001 184:0.86400002 #
-10 1:0 2:0 3:0 4:0 5:0 6:1 7:0 8:0 9:0 10:0 11:0 12:0 13:0 14:0 15:0 16:0 17:0 18:0 19:0 20:0 21:0 22:0 23:0 24:0 25:0 26:0 27:0 28:0 29:1 30:0 31:0 32:0 33:0 34:0 35:0 36:0 37:0 38:0 39:0 40:0 41:0 42:0 43:0 44:0 45:0 46:0 47:0 48:0 49:0 50:1 51:0 52:0 53:0 54:0 55:0 56:0 57:0 58:0 59:0 60:0 61:0 62:0 63:0 64:0 65:0 66:0 67:0 68:0 69:0 70:0 71:0 72:0 73:0 74:0 75:1 76:0 77:0 78:0 79:0 80:0 81:0 82:0 83:0 84:0 85:0 86:0 87:0 88:0 89:0 90:1 91:0 92:0 93:0 94:0 95:0 96:0 97:0 98:0 99:0 100:0 101:0 102:0 103:0 104:0 105:0 106:0 107:0 108:0 109:0 110:0 111:0 112:0 113:0 114:1 115:0 116:0 117:0 118:0 119:0 120:0 121:0 122:0 123:0 124:0 125:0 126:0 127:0 128:0 129:1 130:0 131:0 132:0 133:0 134:0 135:0 136:0 137:0 138:0 139:0 140:0 141:0 142:0 143:0 144:0 145:0 146:0 147:0 148:0 149:0 150:0 151:0 152:0 153:0 154:0 155:0 156:0 157:0 158:0 159:1 160:0 161:0.0020000001 162:0.0020000001 163:0.001 164:0.001 165:0.001 166:0.0020000001 167:0.001 168:0.001 169:0.39727584 170:0.49601418 171:0.32107717 172:0.234375 173:0.036250647 174:0.30020705 175:0.19929141 176:0.15020654 177:0.98400003 178:0.93199998 179:0.078000002 180:0.029999999 181:0.02 182:0.014 183:0.032000002 184:0.36300001 185:1 186:1 187:3 188:3 189:3 190:3 191:3 192:3 #
-10 1:0 2:0 3:0 4:0 5:0 6:0 7:0 8:1 9:0 10:0 11:0 12:0 13:0 14:0 15:0 16:0 17:0 18:0 19:0 20:0 21:0 22:0 23:0 24:0 25:0 26:0 27:0 28:0 29:1 30:0 31:0 32:0 33:0 34:0 35:0 36:0 37:0 38:0 39:0 40:0 41:0 42:0 43:0 44:0 45:0 46:0 47:0 48:0 49:0 50:0 51:0 52:0 53:0 54:1 55:0 56:0 57:0 58:0 59:0 60:0 61:0 62:0 63:0 64:0 65:0 66:0 67:0 68:1 69:0 70:0 71:0 72:0 73:0 74:0 75:0 76:0 77:0 78:0 79:0 80:0 81:0 82:0 83:0 84:0 85:0 86:0 87:0 88:0 89:1 90:0 91:0 92:0 93:0 94:0 95:0 96:0 97:0 98:0 99:0 100:0 101:0 102:0 103:0 104:0 105:0 106:0 107:0 108:0 109:0 110:0 111:0 112:1 113:0 114:0 115:0 116:0 117:0 118:0 119:0 120:0 121:0 122:0 123:0 124:0 125:0 126:1 127:0 128:0 129:0 130:0 131:0 132:0 133:0 134:0 135:0 136:0 137:0 138:0 139:0 140:0 141:0 142:0 143:0 144:0 145:0 146:0 147:0 148:0 149:0 150:0 151:0 152:0 153:0 154:0 155:0 156:0 157:1 158:0 159:0 160:0 161:0.72299999 162:0.73699999 163:0.764 164:0.80400002 165:0.80299997 166:0.85699999 167:0.87900001 168:0.87900001 169:0.5690608 170:0.81930912 171:0.72981364 172:0.85082871 173:0.55801594 174:0.83987916 175:0.24971624 176:0.5770492 177:0.67000002 178:0.62199998 179:0.59299999 180:0.704 181:0.76599997 182:0.81800002 183:0.84200001 184:0.87 185:1 186:1 187:1 188:1 189:1 190:1 191:1 192:1 #
10 1:1 2:0 3:0 4:0 5:0 6:0 7:0 8:0 9:0 10:0 11:0 12:0 13:0 14:0 15:0 16:0 17:0 18:0 19:0 20:0 21:0 22:0 23:0 24:0 25:0 26:0 27:0 28:0 29:0 30:0 31:0 32:0 33:0 34:0 35:0 36:0 37:1 38:0 39:0 40:0 41:0 42:0 43:0 44:0 45:0 46:0 47:0 48:0 49:0 50:0 51:1 52:0 53:0 54:0 55:0 56:0 57:0 58:0 59:0 60:0 61:0 62:0 63:0 64:1 65:0 66:0 67:0 68:0 69:0 70:0 71:0 72:0 73:0 74:0 75:0 76:0 77:0 78:0 79:0 80:0 81:0 82:0 83:0 84:0 85:0 86:1 87:0 88:0 89:0 90:0 91:0 92:0 93:0 94:0 95:0 96:0 97:0 98:0 99:0 100:0 101:0 102:0 103:0 104:0 105:0 106:0 107:0 108:1 109:0 110:0 111:0 112:0 113:0 114:0 115:0 116:0 117:0 118:0 119:0 120:0 121:0 122:0 123:0 124:0 125:0 126:1 127:0 128:0 129:0 130:0 131:0 132:0 133:0 134:0 135:0 136:0 137:0 138:0 139:0 140:0 141:1 142:0 143:0 144:0 145:0 146:0 147:0 148:0 149:0 150:0 151:0 152:0 153:0 154:0 155:0 156:0 157:0 158:0 159:0 160:0 161:0.86900002 162:0.87699997 163:0.83700001 164:0.88599998 165:0.84100002 166:0.79500002 167:0.82599998 168:0.76499999 177:0.88099998 178:0.89399999 179:0.93099999 180:0.95099998 181:0.935 182:0.935 183:0.96399999 184:0.963 #
10 1:0 2:0 3:1 4:0 5:0 6:0 7:0 8:0 9:0 10:0 11:0 12:0 13:0 14:0 15:0 16:0 17:0 18:0 19:0 20:0 21:0 22:0 23:0 24:0 25:0 26:1 27:0 28:0 29:0 30:0 31:0 32:0 33:0 34:0 35:0 36:0 37:0 38:0 39:0 40:0 41:0 42:0 43:0 44:0 45:0 46:0 47:0 48:0 49:0 50:0 51:0 52:0 53:1 54:0 55:0 56:0 57:0 58:0 59:0 60:0 61:1 62:0 63:0 64:0 65:0 66:0 67:0 68:0 69:0 70:0 71:0 72:0 73:0 74:0 75:0 76:0 77:0 78:0 79:0 80:0 81:1 82:0 83:0 84:0 85:0 86:0 87:0 88:0 89:0 90:0 91:0 92:0 93:0 94:0 95:0 96:0 97:0 98:0 99:0 100:0 101:0 102:0 103:0 104:0 105:0 106:0 107:0 108:0 109:0 110:0 111:0 112:0 113:0 114:0 115:0 116:1 117:0 118:0 119:0 120:0 121:0 122:0 123:0 124:0 125:0 126:1 127:0 128:0 129:0 130:0 131:0 132:0 133:0 134:0 135:0 136:0 137:0 138:0 139:0 140:0 141:0 142:0 143:0 144:0 145:0 146:0 147:0 148:0 149:0 150:0 151:0 152:0 153:1 154:0 155:0 156:0 157:0 158:0 159:0 160:0 161:0.35299999 162:0.34200001 163:0.70599997 164:0.72000003 165:0.53500003 166:0.55000001 167:0.421 168:0.31400001 177:0.958 178:0.95099998 179:0.91299999 180:0.93900001 181:0.96200001 182:0.96899998 183:0.96100003 184:0.80000001 #
10 1:0 2:0 3:0 4:0 5:0 6:0 7:0 8:0 9:0 10:0 11:0 12:0 13:0 14:0 15:0 16:0 17:0 18:1 19:0 20:0 21:0 22:0 23:0 24:0 25:0 26:0 27:0 28:0 29:0 30:0 31:0 32:0 33:0 34:0 35:0 36:1 37:0 38:0 39:0 40:0 41:0 42:0 43:0 44:0 45:0 46:0 47:0 48:0 49:0 50:0 51:0 52:0 53:0 54:0 55:0 56:1 57:0 58:0 59:0 60:0 61:0 62:0 63:0 64:0 65:0 66:0 67:0 68:0 69:0 70:0 71:0 72:0 73:0 74:0 75:0 76:1 77:0 78:0 79:0 80:0 81:1 82:0 83:0 84:0 85:0 86:0 87:0 88:0 89:0 90:0 91:0 92:0 93:0 94:0 95:0 96:0 97:0 98:0 99:0 100:0 101:1 102:0 103:0 104:0 105:0 106:0 107:0 108:0 109:0 110:0 111:0 112:0 113:0 114:0 115:0 116:0 117:0 118:0 119:0 120:0 121:0 122:0 123:0 124:0 125:0 126:0 127:0 128:0 129:0 130:0 131:0 132:0 133:0 134:0 135:0 136:0 137:0 138:1 139:0 140:0 141:0 142:0 143:0 144:1 145:0 146:0 147:0 148:0 149:0 150:0 151:0 152:0 153:0 154:0 155:0 156:0 157:0 158:0 159:0 160:0 161:0.69700003 162:0.66000003 163:0.62400001 164:0.62199998 165:0.49200001 166:0.50800002 167:0.57099998 168:0.64300001 177:0.85600001 178:0.92400002 179:0.86900002 180:0.75700003 181:0.713 182:0.73100001 183:0.67900002 184:0.69099998 #
-9.0092207551399532405866921180859 1:0 2:0 3:0 4:0 5:0 6:0 7:0 8:0 9:0 10:0 11:0 12:0 13:1 14:0 15:0 16:0 17:0 18:0 19:0 20:0 21:0 22:0 23:0 24:0 25:0 26:0 27:0 28:0 29:0 30:0 31:0 32:0 33:0 34:0 35:0 36:0 37:0 38:0 39:0 40:1 41:0 42:0 43:0 44:0 45:0 46:0 47:0 48:0 49:0 50:0 51:0 52:0 53:1 54:0 55:0 56:0 57:0 58:0 59:0 60:0 61:0 62:0 63:0 64:0 65:1 66:0 67:0 68:0 69:0 70:0 71:0 72:0 73:0 74:0 75:0 76:0 77:0 78:0 79:0 80:0 81:0 82:0 83:0 84:0 85:0 86:1 87:0 88:0 89:0 90:0 91:0 92:0 93:0 94:0 95:0 96:0 97:0 98:0 99:0 100:0 101:0 102:0 103:0 104:0 105:0 106:0 107:0 108:0 109:0 110:0 111:0 112:0 113:0 114:0 115:0 116:0 117:1 118:0 119:0 120:0 121:0 122:0 123:0 124:0 125:0 126:1 127:0 128:0 129:0 130:0 131:0 132:0 133:0 134:0 135:0 136:0 137:0 138:0 139:0 140:0 141:0 142:0 143:0 144:0 145:0 146:1 147:0 148:0 149:0 150:0 151:0 152:0 153:0 154:0 155:0 156:0 157:0 158:0 159:0 160:0 161:0.53100002 162:0.52700001 163:0.57200003 164:0.59600002 165:0.50999999 166:0.43700001 167:0.51300001 168:0.63099998 177:0.95599997 178:0.94300002 179:0.94300002 180:0.94999999 181:0.958 182:0.93199998 183:0.954 184:0.94300002 #
-10 1:0 2:0 3:0 4:0 5:0 6:0 7:0 8:0 9:0 10:0 11:0 12:0 13:0 14:0 15:0 16:0 17:0 18:1 19:0 20:0 21:0 22:0 23:0 24:0 25:0 26:0 27:0 28:0 29:0 30:0 31:0 32:0 33:1 34:0 35:0 36:0 37:0 38:0 39:0 40:0 41:1 42:0 43:0 44:0 45:0 46:0 47:0 48:0 49:0 50:0 51:0 52:0 53:0 54:0 55:0 56:0 57:0 58:0 59:0 60:0 61:1 62:0 63:0 64:0 65:0 66:0 67:0 68:0 69:0 70:0 71:0 72:0 73:0 74:0 75:0 76:0 77:0 78:0 79:0 80:0 81:1 82:0 83:0 84:0 85:0 86:0 87:0 88:0 89:0 90:0 91:0 92:0 93:0 94:0 95:0 96:0 97:0 98:0 99:0 100:0 101:0 102:0 103:0 104:0 105:0 106:0 107:0 108:0 109:0 110:0 111:0 112:0 113:0 114:0 115:0 116:0 117:1 118:0 119:0 120:0 121:0 122:0 123:0 124:0 125:0 126:0 127:0 128:0 129:0 130:0 131:0 132:0 133:0 134:0 135:0 136:0 137:1 138:0 139:0 140:0 141:0 142:0 143:0 144:0 145:0 146:0 147:0 148:0 149:0 150:0 151:0 152:0 153:0 154:0 155:0 156:0 157:0 158:1 159:0 160:0 161:0.736 162:0.66799998 163:0.71499997 164:0.72899997 165:0.72500002 166:0.62199998 167:0.61900002 168:0.58999997 177:0.86799997 178:0.80800003 179:0.91100001 180:0.92699999 181:0.95499998 182:0.949 183:0.92699999 184:0.95599997 #
-9.355536026862239395995857194066 1:0 2:0 3:0 4:0 5:0 6:0 7:0 8:0 9:0 10:0 11:0 12:0 13:0 14:0 15:1 16:0 17:0 18:0 19:0 20:0 21:0 22:0 23:0 24:0 25:0 26:0 27:0 28:0 29:0 30:1 31:0 32:0 33:0 34:0 35:0 36:0 37:0 38:0 39:0 40:0 41:0 42:0 43:0 44:0 45:0 46:0 47:0 48:0 49:0 50:0 51:0 52:0 53:1 54:0 55:0 56:0 57:0 58:0 59:0 60:0 61:0 62:0 63:0 64:0 65:0 66:0 67:0 68:0 69:0 70:0 71:0 72:0 73:0 74:0 75:0 76:1 77:0 78:0 79:0 80:0 81:0 82:0 83:0 84:0 85:0 86:0 87:0 88:0 89:0 90:0 91:1 92:0 93:0 94:0 95:0 96:0 97:0 98:0 99:0 100:0 101:0 102:0 103:0 104:0 105:0 106:0 107:0 108:0 109:0 110:0 111:0 112:0 113:0 114:0 115:0 116:0 117:1 118:0 119:0 120:0 121:0 122:0 123:0 124:0 125:0 126:1 127:0 128:0 129:0 130:0 131:0 132:0 133:0 134:0 135:0 136:0 137:0 138:0 139:0 140:0 141:0 142:0 143:0 144:0 145:0 146:0 147:0 148:0 149:0 150:0 151:0 152:0 153:1 154:0 155:0 156:0 157:0 158:0 159:0 160:0 161:0.68000001 162:0.73799998 163:0.66100001 164:0.77100003 165:0.78100002 166:0.83200002 167:0.78200001 168:0.79400003 177:0.93900001 178:0.949 179:0.93000001 180:0.93400002 181:0.89600003 182:0.94300002 183:0.93900001 184:0.94999999 #
7.3604682282943478810466331196949 1:0 2:0 3:0 4:1 5:0 6:0 7:0 8:0 9:0 10:0 11:0 12:0 13:0 14:0 15:0 16:0 17:0 18:0 19:0 20:0 21:0 22:0 23:1 24:0 25:0 26:0 27:0 28:0 29:0 30:0 31:0 32:0 33:0 34:0 35:0 36:0 37:0 38:0 39:0 40:0 41:0 42:0 43:0 44:0 45:0 46:0 47:0 48:0 49:0 50:0 51:0 52:0 53:0 54:0 55:0 56:0 57:0 58:1 59:0 60:0 61:0 62:0 63:0 64:0 65:0 66:0 67:0 68:0 69:0 70:0 71:0 72:0 73:0 74:0 75:0 76:1 77:0 78:0 79:0 80:0 81:1 82:0 83:0 84:0 85:0 86:0 87:0 88:0 89:0 90:0 91:0 92:0 93:0 94:0 95:0 96:0 97:0 98:0 99:0 100:0 101:0 102:0 103:0 104:0 105:0 106:0 107:0 108:0 109:0 110:0 111:0 112:0 113:0 114:0 115:0 116:0 117:0 118:1 119:0 120:0 121:0 122:0 123:0 124:1 125:0 126:0 127:0 128:0 129:0 130:0 131:0 132:0 133:0 134:0 135:0 136:0 137:0 138:0 139:0 140:0 141:0 142:0 143:0 144:0 145:0 146:0 147:0 148:1 149:0 150:0 151:0 152:0 153:0 154:0 155:0 156:0 157:0 158:0 159:0 160:0 161:0.075999998 162:0.025 163:0.011 164:0.0099999998 165:0.0080000004 166:0.0049999999 167:0.0040000002 168:0.0040000002 169:0.8968851 170:0.32766226 171:0.030395137 172:0.41602466 173:0.14394581 174:0.0060790274 175:0.010741139 176:0.022099448 177:0.071000002 178:0.056000002 179:0.94300002 180:0.54900002 181:0.098999999 182:0.0099999998 183:0.0070000002 184:0.012 185:2 186:2 187:3 188:3 189:3 190:3 191:3 192:3 #
10 1:0 2:0 3:0 4:0 5:0 6:0 7:0 8:0 9:0 10:0 11:0 12:0 13:0 14:0 15:0 16:0 17:1 18:0 19:0 20:0 21:0 22:0 23:0 24:0 25:0 26:0 27:0 28:0 29:0 30:0 31:0 32:0 33:0 34:0 35:0 36:1 37:0 38:0 39:0 40:0 41:0 42:0 43:0 44:0 45:0 46:0 47:0 48:0 49:1 50:0 51:0 52:0 53:0 54:0 55:0 56:0 57:0 58:0 59:0 60:0 61:0 62:0 63:0 64:0 65:0 66:0 67:0 68:0 69:0 70:0 71:0 72:0 73:0 74:0 75:0 76:0 77:0 78:0 79:0 80:1 81:0 82:0 83:0 84:0 85:0 86:0 87:0 88:0 89:0 90:0 91:0 92:0 93:0 94:0 95:0 96:0 97:0 98:0 99:0 100:1 101:0 102:0 103:0 104:0 105:0 106:0 107:0 108:0 109:0 110:0 111:0 112:0 113:0 114:0 115:0 116:0 117:0 118:1 119:0 120:0 121:0 122:0 123:0 124:0 125:0 126:0 127:0 128:0 129:0 130:0 131:0 132:0 133:0 134:0 135:0 136:0 137:1 138:0 139:0 140:0 141:0 142:0 143:0 144:0 145:0 146:0 147:0 148:1 149:0 150:0 151:0 152:0 153:0 154:0 155:0 156:0 157:0 158:0 159:0 160:0 161:0.001 162:0.001 163:0.001 164:0.001 165:0.001 166:0.0020000001 167:0.0020000001 168:0.0020000001 169:0 170:0.2311248 171:0.50487155 172:0.038006756 173:0.2956081 174:0.0060790274 175:0.091803275 176:0.038674034 177:0.80800003 178:0.82700002 179:0.58099997 180:0.16500001 181:0.041000001 182:0.014 183:0.015 184:0.029999999 185:1 186:1 187:1 188:3 189:3 190:3 191:3 192:3 #
-10 1:0 2:0 3:0 4:0 5:0 6:1 7:0 8:0 9:0 10:0 11:0 12:0 13:0 14:0 15:0 16:0 17:0 18:0 19:0 20:0 21:0 22:0 23:0 24:0 25:0 26:0 27:0 28:0 29:0 30:0 31:1 32:0 33:0 34:0 35:0 36:0 37:0 38:0 39:0 40:0 41:0 42:0 43:0 44:0 45:0 46:0 47:0 48:0 49:0 50:0 51:0 52:0 53:0 54:0 55:0 56:0 57:1 58:0 59:0 60:0 61:0 62:0 63:0 64:0 65:0 66:0 67:0 68:0 69:0 70:0 71:0 72:0 73:0 74:0 75:0 76:1 77:0 78:0 79:0 80:0 81:0 82:0 83:0 84:0 85:0 86:0 87:0 88:0 89:0 90:1 91:0 92:0 93:0 94:0 95:0 96:0 97:0 98:0 99:0 100:0 101:0 102:0 103:0 104:0 105:0 106:0 107:0 108:0 109:1 110:0 111:0 112:0 113:0 114:0 115:0 116:0 117:0 118:0 119:0 120:0 121:0 122:0 123:0 124:0 125:0 126:0 127:0 128:0 129:0 130:0 131:0 132:0 133:0 134:0 135:0 136:0 137:0 138:1 139:0 140:0 141:0 142:0 143:1 144:0 145:0 146:0 147:0 148:0 149:0 150:0 151:0 152:0 153:0 154:0 155:0 156:0 157:0 158:0 159:0 160:0 161:0.052000001 162:0.027000001 163:0.012 164:0.003 165:0.0020000001 166:0.0020000001 167:0.001 168:0.001 169:0.68104428 170:0.29498526 171:0.30819672 172:0.38520801 173:0 174:0.12400354 175:0.018237082 176:0.11972275 177:0.96200001 178:0.91299999 179:0.81900001 180:0.23 181:0.055 182:0.056000002 183:0.093000002 184:0.39700001 185:1 186:1 187:1 188:3 189:3 190:3 191:3 192:3 #
-5.8901725650530467603971374046523 1:0 2:0 3:0 4:0 5:0 6:0 7:0 8:0 9:0 10:0 11:0 12:0 13:0 14:0 15:1 16:0 17:0 18:0 19:0 20:0 21:0 22:0 23:0 24:0 25:0 26:1 27:0 28:0 29:0 30:0 31:0 32:0 33:0 34:0 35:0 36:0 37:0 38:0 39:0 40:0 41:0 42:0 43:0 44:0 45:0 46:0 47:0 48:0 49:0 50:0 51:0 52:0 53:1 54:0 55:0 56:0 57:0 58:0 59:0 60:0 61:0 62:0 63:0 64:0 65:0 66:0 67:0 68:0 69:0 70:1 71:0 72:0 73:0 74:0 75:0 76:0 77:0 78:0 79:0 80:0 81:0 82:0 83:0 84:0 85:0 86:0 87:0 88:0 89:1 90:0 91:0 92:0 93:0 94:0 95:0 96:0 97:0 98:0 99:0 100:0 101:0 102:1 103:0 104:0 105:0 106:0 107:0 108:0 109:0 110:0 111:0 112:0 113:0 114:0 115:0 116:0 117:0 118:0 119:0 120:0 121:0 122:0 123:0 124:0 125:0 126:0 127:0 128:0 129:0 130:0 131:0 132:0 133:0 134:0 135:0 136:0 137:0 138:1 139:0 140:0 141:0 142:0 143:0 144:0 145:0 146:0 147:0 148:0 149:1 150:0 151:0 152:0 153:0 154:0 155:0 156:0 157:0 158:0 159:0 160:0 161:0.0020000001 162:0.0020000001 163:0.001 164:0.001 165:0.0020000001 166:0.001 167:0.0020000001 168:0.001 169:0.3515625 170:0.22701475 171:0.53814715 172:0 173:0.23472099 174:0.013689253 175:0.0060790274 176:0.15943313 177:0.759 178:0.86000001 179:0.91600001 180:0.094999999 181:0.011 182:0.0070000002 183:0.0040000002 184:0.0040000002 185:1 186:1 187:1 188:3 189:3 190:3 191:3 192:3 #
-4.9761899431091904943968984298408 1:0 2:0 3:1 4:0 5:0 6:0 7:0 8:0 9:0 10:0 11:0 12:0 13:0 14:0 15:0 16:0 17:0 18:0 19:0 20:0 21:0 22:0 23:0 24:0 25:0 26:1 27:0 28:0 29:0 30:0 31:0 32:0 33:0 34:0 35:0 36:0 37:0 38:0 39:0 40:0 41:0 42:0 43:0 44:0 45:0 46:0 47:0 48:0 49:0 50:0 51:0 52:0 53:0 54:0 55:0 56:0 57:0 58:1 59:0 60:0 61:0 62:0 63:0 64:1 65:0 66:0 67:0 68:0 69:0 70:0 71:0 72:0 73:0 74:0 75:0 76:0 77:0 78:0 79:0 80:0 81:0 82:0 83:0 84:0 85:0 86:0 87:0 88:0 89:0 90:0 91:0 92:0 93:0 94:0 95:0 96:0 97:1 98:0 99:0 100:0 101:0 102:0 103:0 104:0 105:0 106:0 107:0 108:0 109:0 110:0 111:0 112:0 113:0 114:0 115:0 116:0 117:0 118:0 119:0 120:1 121:0 122:0 123:0 124:0 125:0 126:0 127:0 128:0 129:0 130:0 131:1 132:0 133:0 134:0 135:0 136:0 137:0 138:0 139:0 140:0 141:0 142:0 143:0 144:0 145:0 146:0 147:0 148:0 149:0 150:0 151:0 152:0 153:0 154:0 155:0 156:0 157:0 158:1 159:0 160:0 161:0.0049999999 162:0.0080000004 163:0.0049999999 164:0.0060000001 165:0.0080000004 166:0.003 167:0.003 168:0.001 169:0.97038436 170:0.81725311 171:0.47416413 172:0.38668099 173:0.13114753 174:0.1731419 175:0.039331365 176:0.030395137 177:0.972 178:0.96700001 179:0.061999999 180:0.048999999 181:0.046 182:0.017999999 183:0.014 184:0.015 185:1 186:1 187:3 188:3 189:3 190:3 191:3 192:3 #
10 1:0 2:0 3:0 4:0 5:0 6:1 7:0 8:0 9:0 10:0 11:0 12:0 13:0 14:0 15:0 16:0 17:0 18:0 19:0 20:0 21:0 22:0 23:0 24:0 25:0 26:0 27:0 28:0 29:1 30:0 31:0 32:0 33:0 34:0 35:0 36:0 37:0 38:0 39:0 40:0 41:0 42:0 43:0 44:0 45:0 46:0 47:0 48:0 49:0 50:0 51:0 52:0 53:0 54:0 55:0 56:0 57:1 58:0 59:0 60:0 61:0 62:0 63:0 64:1 65:0 66:0 67:0 68:0 69:0 70:0 71:0 72:0 73:0 74:0 75:0 76:0 77:0 78:0 79:0 80:0 81:0 82:0 83:0 84:0 85:0 86:0 87:0 88:0 89:0 90:0 91:0 92:0 93:0 94:1 95:0 96:0 97:0 98:0 99:0 100:0 101:0 102:0 103:0 104:0 105:0 106:0 107:0 108:0 109:1 110:0 111:0 112:0 113:0 114:0 115:0 116:0 117:0 118:0 119:0 120:0 121:0 122:0 123:0 124:0 125:0 126:1 127:0 128:0 129:0 130:0 131:0 132:0 133:0 134:0 135:0 136:0 137:0 138:0 139:0 140:0 141:0 142:0 143:0 144:0 145:0 146:1 147:0 148:0 149:0 150:0 151:0 152:0 153:0 154:0 155:0 156:0 157:0 158:0 159:0 160:0 161:0.963 162:0.95899999 163:0.95499998 164:0.96899998 165:0.97299999 166:0.95599997 167:0.97100002 168:0.954 177:0.84200001 178:0.83399999 179:0.838 180:0.82200003 181:0.861 182:0.88200003 183:0.84899998 184:0.787 #
10 1:0 2:0 3:0 4:0 5:0 6:0 7:0 8:0 9:0 10:0 11:0 12:0 13:0 14:0 15:1 16:0 17:0 18:0 19:0 20:0 21:0 22:0 23:0 24:0 25:0 26:0 27:0 28:0 29:0 30:0 31:0 32:0 33:1 34:0 35:0 36:0 37:0 38:0 39:0 40:0 41:0 42:0 43:0 44:0 45:0 46:0 47:0 48:0 49:0 50:0 51:0 52:0 53:0 54:0 55:0 56:0 57:0 58:1 59:0 60:0 61:0 62:0 63:0 64:0 65:0 66:1 67:0 68:0 69:0 70:0 71:0 72:0 73:0 74:0 75:0 76:0 77:0 78:0 79:0 80:0 81:0 82:0 83:0 84:0 85:0 86:0 87:0 88:0 89:0 90:1 91:0 92:0 93:0 94:0 95:0 96:0 97:0 98:0 99:0 100:0 101:0 102:0 103:0 104:0 105:0 106:1 107:0 108:0 109:0 110:0 111:0 112:0 113:0 114:0 115:0 116:0 117:0 118:0 119:0 120:0 121:0 122:0 123:0 124:0 125:0 126:0 127:0 128:0 129:0 130:0 131:0 132:0 133:1 134:0 135:0 136:0 137:0 138:0 139:0 140:0 141:0 142:0 143:0 144:0 145:0 146:1 147:0 148:0 149:0 150:0 151:0 152:0 153:0 154:0 155:0 156:0 157:0 158:0 159:0 160:0 161:0.64899999 162:0.72600001 163:0.70599997 164:0.68199998 165:0.84200001 166:0.824 167:0.75199997 168:0.72899997 177:0.90600002 178:0.93300003 179:0.90899998 180:0.917 181:0.90399998 182:0.91399997 183:0.889 184:0.926 #
10 1:0 2:0 3:0 4:0 5:0 6:0 7:0 8:0 9:0 10:0 11:0 12:0 13:1 14:0 15:0 16:0 17:0 18:0 19:0 20:0 21:0 22:0 23:0 24:0 25:0 26:0 27:0 28:0 29:0 30:1 31:0 32:0 33:0 34:0 35:0 36:0 37:0 38:0 39:0 40:0 41:0 42:0 43:0 44:0 45:0 46:0 47:0 48:0 49:0 50:0 51:0 52:0 53:0 54:0 55:0 56:0 57:0 58:1 59:0 60:0 61:0 62:0 63:0 64:0 65:0 66:0 67:0 68:0 69:0 70:0 71:0 72:0 73:0 74:1 75:0 76:0 77:0 78:0 79:0 80:0 81:0 82:0 83:0 84:0 85:0 86:0 87:0 88:0 89:0 90:0 91:0 92:0 93:0 94:1 95:0 96:0 97:0 98:0 99:0 100:0 101:0 102:0 103:0 104:0 105:0 106:0 107:0 108:0 109:0 110:0 111:0 112:0 113:1 114:0 115:0 116:0 117:0 118:0 119:0 120:0 121:0 122:0 123:0 124:0 125:0 126:0 127:0 128:1 129:0 130:0 131:0 132:0 133:0 134:0 135:0 136:0 137:0 138:0 139:0 140:0 141:0 142:0 143:0 144:0 145:0 146:0 147:0 148:0 149:0 150:1 151:0 152:0 153:0 154:0 155:0 156:0 157:0 158:0 159:0 160:0 161:0.93599999 162:0.935 163:0.949 164:0.92299998 165:0.86900002 166:0.85500002 167:0.85299999 168:0.801 177:0.75599998 178:0.70599997 179:0.773 180:0.81400001 181:0.82099998 182:0.89300001 183:0.917 184:0.91299999 #
-10 1:1 2:0 3:0 4:0 5:0 6:0 7:0 8:0 9:0 10:0 11:0 12:0 13:0 14:0 15:0 16:0 17:0 18:0 19:0 20:0 21:0 22:0 23:0 24:0 25:0 26:0 27:0 28:0 29:1 30:0 31:0 32:0 33:0 34:0 35:0 36:0 37:0 38:0 39:0 40:0 41:0 42:0 43:0 44:0 45:0 46:0 47:0 48:0 49:1 50:0 51:0 52:0 53:0 54:0 55:0 56:0 57:0 58:0 59:0 60:0 61:1 62:0 63:0 64:0 65:0 66:0 67:0 68:0 69:0 70:0 71:0 72:0 73:0 74:0 75:0 76:0 77:0 78:0 79:0 80:0 81:1 82:0 83:0 84:0 85:0 86:0 87:0 88:0 89:0 90:0 91:0 92:0 93:0 94:0 95:0 96:0 97:0 98:0 99:0 100:0 101:0 102:0 103:0 104:0 105:0 106:0 107:0 108:0 109:0 110:0 111:0 112:0 113:0 114:0 115:0 116:0 117:0 118:1 119:0 120:0 121:0 122:0 123:0 124:0 125:0 126:0 127:0 128:0 129:0 130:0 131:0 132:0 133:1 134:0 135:0 136:0 137:0 138:0 139:0 140:0 141:1 142:0 143:0 144:0 145:0 146:0 147:0 148:0 149:0 150:0 151:0 152:0 153:0 154:0 155:0 156:0 157:0 158:0 159:0 160:0 161:0.96100003 162:0.95899999 163:0.95599997 164:0.95499998 165:0.95599997 166:0.96700001 167:0.94800001 168:0.94800001 177:0.903 178:0.87800002 179:0.87900001 180:0.91000003 181:0.921 182:0.93599999 183:0.92799997 184:0.926 #
-10 1:0 2:0 3:0 4:0 5:0 6:0 7:0 8:0 9:0 10:0 11:0 12:0 13:1 14:0 15:0 16:0 17:0 18:0 19:0 20:0 21:0 22:0 23:0 24:1 25:0 26:0 27:0 28:0 29:0 30:0 31:0 32:0 33:0 34:0 35:0 36:0 37:0 38:0 39:0 40:0 41:0 42:0 43:0 44:0 45:0 46:0 47:0 48:0 49:0 50:0 51:0 52:0 53:0 54:0 55:0 56:0 57:0 58:1 59:0 60:0 61:0 62:0 63:0 64:1 65:0 66:0 67:0 68:0 69:0 70:0 71:0 72:0 73:0 74:0 75:0 76:0 77:0 78:0 79:0 80:0 81:0 82:0 83:0 84:0 85:0 86:0 87:0 88:0 89:0 90:0 91:0 92:0 93:0 94:0 95:0 96:1 97:0 98:0 99:0 100:0 101:0 102:0 103:0 104:0 105:0 106:0 107:0 108:0 109:0 110:0 111:0 112:0 113:0 114:0 115:0 116:1 117:0 118:0 119:0 120:0 121:0 122:0 123:0 124:0 125:0 126:0 127:0 128:0 129:0 130:0 131:0 132:0 133:1 134:0 135:0 136:0 137:0 138:0 139:0 140:0 141:0 142:0 143:0 144:1 145:0 146:0 147:0 148:0 149:0 150:0 151:0 152:0 153:0 154:0 155:0 156:0 157:0 158:0 159:0 160:0 161:0.81900001 162:0.84600002 163:0.84200001 164:0.824 165:0.83600003 166:0.87300003 167:0.81 168:0.815 177:0.94599998 178:0.94 179:0.92900002 180:0.95599997 181:0.963 182:0.94800001 183:0.93400002 184:0.90899998 #
-10 1:0 2:0 3:0 4:0 5:0 6:0 7:0 8:0 9:0 10:0 11:0 12:0 13:0 14:0 15:0 16:0 17:0 18:0 19:0 20:1 21:0 22:0 23:0 24:0 25:0 26:1 27:0 28:0 29:0 30:0 31:0 32:0 33:0 34:0 35:0 36:0 37:0 38:0 39:0 40:0 41:0 42:0 43:0 44:0 45:0 46:0 47:0 48:0 49:0 50:0 51:0 52:0 53:0 54:0 55:0 56:1 57:0 58:0 59:0 60:0 61:0 62:0 63:0 64:0 65:0 66:1 67:0 68:0 69:0 70:0 71:0 72:0 73:0 74:0 75:0 76:0 77:0 78:0 79:0 80:0 81:0 82:0 83:0 84:0 85:0 86:0 87:0 88:0 89:0 90:0 91:1 92:0 93:0 94:0 95:0 96:0 97:0 98:0 99:0 100:0 101:1 102:0 103:0 104:0 105:0 106:0 107:0 108:0 109:0 110:0 111:0 112:0 113:0 114:0 115:0 116:0 117:0 118:0 119:0 120:0 121:0 122:0 123:0 124:0 125:0 126:0 127:0 128:0 129:0 130:0 131:0 132:0 133:1 134:0 135:0 136:0 137:0 138:0 139:0 140:0 141:0 142:0 143:0 144:0 145:0 146:0 147:0 148:0 149:0 150:0 151:0 152:0 153:1 154:0 155:0 156:0 157:0 158:0 159:0 160:0 161:0.86199999 162:0.85000002 163:0.85399997 164:0.824 165:0.82700002 166:0.787 167:0.83399999 168:0.80199999 177:0.94999999 178:0.96399999 179:0.912 180:0.96799999 181:0.93300003 182:0.95899999 183:0.95899999 184:0.93699998 #
10 1:0 2:0 3:0 4:0 5:0 6:1 7:0 8:0 9:0 10:0 11:0 12:0 13:0 14:0 15:0 16:0 17:0 18:0 19:0 20:0 21:0 22:0 23:0 24:0 25:0 26:1 27:0 28:0 29:0 30:0 31:0 32:0 33:0 34:0 35:0 36:0 37:0 38:0 39:0 40:0 41:1 42:0 43:0 44:0 45:0 46:0 47:0 48:0 49:0 50:0 51:0 52:0 53:0 54:0 55:0 56:0 57:0 58:0 59:0 60:0 61:0 62:0 63:0 64:0 65:1 66:0 67:0 68:0 69:0 70:0 71:0 72:0 73:0 74:0 75:0 76:0 77:0 78:0 79:0 80:0 81:0 82:0 83:0 84:0 85:0 86:0 87:0 88:0 89:0 90:1 91:0 92:0 93:0 94:0 95:0 96:0 97:0 98:0 99:0 100:0 101:0 102:0 103:0 104:0 105:0 106:0 107:0 108:0 109:0 110:0 111:0 112:0 113:0 114:0 115:0 116:0 117:0 118:1 119:0 120:0 121:0 122:0 123:0 124:0 125:0 126:0 127:0 128:0 129:0 130:1 131:0 132:0 133:0 134:0 135:0 136:0 137:0 138:0 139:0 140:0 141:0 142:0 143:0 144:0 145:0 146:0 147:0 148:0 149:0 150:0 151:0 152:0 153:1 154:0 155:0 156:0 157:0 158:0 159:0 160:0 161:0.017000001 162:0.02 163:0.0080000004 164:0.0089999996 165:0.0080000004 166:0.0040000002 167:0.0020000001 168:0.003 169:0.1475596 170:0.079455167 171:0.127011 172:0 173:0.067322634 174:0.018237082 175:0.13464527 176:0.12942779 177:0.97399998 178:0.917 179:0.72600001 180:0.041999999 181:0.0099999998 182:0.017000001 183:0.028999999 184:0.082000002 185:1 186:1 187:3 188:3 189:3 190:3 191:3 192:3 #
10 1:0 2:0 3:0 4:0 5:0 6:0 7:0 8:0 9:1 10:0 11:0 12:0 13:0 14:0 15:0 16:0 17:0 18:0 19:0 20:0 21:0 22:0 23:0 24:0 25:0 26:0 27:0 28:0 29:0 30:0 31:0 32:0 33:1 34:0 35:0 36:0 37:0 38:0 39:0 40:0 41:0 42:0 43:0 44:0 45:0 46:0 47:0 48:0 49:0 50:0 51:0 52:0 53:1 54:0 55:0 56:0 57:0 58:0 59:0 60:0 61:0 62:0 63:0 64:0 65:0 66:0 67:0 68:0 69:0 70:0 71:0 72:0 73:0 74:0 75:0 76:0 77:0 78:1 79:0 80:0 81:0 82:0 83:0 84:0 85:0 86:0 87:0 88:1 89:0 90:0 91:0 92:0 93:0 94:0 95:0 96:0 97:0 98:0 99:0 100:0 101:0 102:0 103:0 104:0 105:0 106:0 107:0 108:1 109:0 110:0 111:0 112:0 113:0 114:0 115:0 116:0 117:0 118:0 119:0 120:0 121:0 122:0 123:0 124:0 125:0 126:0 127:0 128:0 129:0 130:0 131:0 132:0 133:0 134:0 135:0 136:1 137:0 138:0 139:0 140:0 141:0 142:0 143:1 144:0 145:0 146:0 147:0 148:0 149:0 150:0 151:0 152:0 153:0 154:0 155:0 156:0 157:0 158:0 159:0 160:0 161:0.028999999 162:0.048999999 163:0.037 164:0.021 165:0.025 166:0.017999999 167:0.013 168:0.017000001 169:0.48272806 170:0.17029972 171:0.068119891 172:0 173:0.099447511 174:0.011049724 175:0.40061632 176:0.52930057 177:0.903 178:0.94 179:0.88599998 180:0.096000001 181:0.030999999 182:0.026000001 183:0.025 184:0.046 185:1 186:1 187:1 188:3 189:3 190:3 191:3 192:3 #
10 1:1 2:0 3:0 4:0 5:0 6:0 7:0 8:0 9:0 10:0 11:0 12:0 13:0 14:0 15:0 16:0 17:0 18:0 19:0 20:0 21:0 22:0 23:0 24:0 25:0 26:1 27:0 28:0 29:0 30:0 31:0 32:0 33:0 34:0 35:0 36:0 37:0 38:0 39:0 40:0 41:0 42:0 43:0 44:0 45:0 46:0 47:0 48:0 49:1 50:0 51:0 52:0 53:0 54:0 55:0 56:0 57:0 58:0 59:0 60:0 61:0 62:0 63:0 64:0 65:0 66:0 67:0 68:0 69:0 70:1 71:0 72:0 73:0 74:0 75:0 76:0 77:0 78:0 79:0 80:0 81:0 82:0 83:0 84:0 85:0 86:0 87:0 88:0 89:0 90:0 91:0 92:0 93:0 94:0 95:0 96:0 97:0 98:1 99:0 100:0 101:1 102:0 103:0 104:0 105:0 106:0 107:0 108:0 109:0 110:0 111:0 112:0 113:0 114:0 115:0 116:0 117:0 118:0 119:0 120:0 121:0 122:0 123:0 124:0 125:0 126:0 127:0 128:1 129:0 130:0 131:0 132:0 133:0 134:0 135:0 136:0 137:0 138:0 139:0 140:0 141:0 142:0 143:0 144:0 145:0 146:0 147:0 148:0 149:0 150:0 151:0 152:0 153:0 154:0 155:0 156:0 157:0 158:1 159:0 160:0 161:0.0070000002 162:0.003 163:0.003 164:0.003 165:0.001 166:0.001 167:0.001 168:0.001 169:0.57578325 170:0.73779798 171:0.40744022 172:0.24339721 173:0.018237082 174:0.1100762 175:0.027624309 176:0.17629179 177:0.89600003 178:0.94 179:0.926 180:0.082000002 181:0.027000001 182:0.018999999 183:0.014 184:0.02 185:1 186:1 187:1 188:3 189:3 190:3 191:3 192:3 #
-10 1:0 2:0 3:0 4:0 5:0 6:0 7:0 8:0 9:0 10:0 11:0 12:0 13:0 14:0 15:0 16:0 17:0 18:0 19:0 20:1 21:0 22:0 23:0 24:0 25:0 26:0 27:0 28:0 29:0 30:0 31:0 32:0 33:1 34:0 35:0 36:0 37:0 38:0 39:0 40:0 41:0 42:0 43:0 44:1 45:0 46:0 47:0 48:0 49:0 50:0 51:0 52:0 53:0 54:0 55:0 56:0 57:0 58:0 59:0 60:0 61:0 62:0 63:0 64:0 65:0 66:0 67:0 68:0 69:0 70:0 71:0 72:0 73:0 74:0 75:0 76:0 77:1 78:0 79:0 80:0 81:0 82:0 83:0 84:0 85:0 86:0 87:0 88:0 89:1 90:0 91:0 92:0 93:0 94:0 95:0 96:0 97:0 98:0 99:0 100:0 101:0 102:0 103:0 104:0 105:0 106:0 107:0 108:1 109:0 110:0 111:0 112:0 113:0 114:0 115:0 116:0 117:0 118:0 119:0 120:0 121:0 122:0 123:0 124:0 125:0 126:0 127:0 128:1 129:0 130:0 131:0 132:0 133:0 134:0 135:0 136:0 137:0 138:0 139:0 140:0 141:0 142:0 143:0 144:0 145:0 146:0 147:0 148:0 149:1 150:0 151:0 152:0 153:0 154:0 155:0 156:0 157:0 158:0 159:0 160:0 161:0.0099999998 162:0.021 163:0.017000001 164:0.014 165:0.027000001 166:0.023 167:0.023 168:0.0049999999 169:0.067567565 170:0.48365122 171:0.16648765 172:0.10491803 173:0.57573074 174:0.38674033 175:0.47513813 176:0.61116034 177:0.86000001 178:0.87900001 179:0.85500002 180:0.16 181:0.050000001 182:0.030999999 183:0.024 184:0.141 185:1 186:1 187:1 188:3 189:3 190:3 191:3 192:3 #
9.6913461600754970959314960055053 1:0 2:0 3:0 4:0 5:0 6:0 7:0 8:0 9:0 10:1 11:0 12:0 13:0 14:0 15:0 16:0 17:0 18:0 19:0 20:0 21:1 22:0 23:0 24:0 25:0 26:0 27:0 28:0 29:0 30:0 31:0 32:0 33:0 34:0 35:0 36:0 37:0 38:0 39:0 40:0 41:1 42:0 43:0 44:0 45:0 46:0 47:0 48:0 49:0 50:0 51:0 52:0 53:0 54:0 55:0 56:0 57:0 58:0 59:0 60:0 61:1 62:0 63:0 64:0 65:0 66:0 67:0 68:0 69:0 70:0 71:0 72:0 73:0 74:0 75:0 76:0 77:0 78:0 79:0 80:0 81:0 82:0 83:0 84:0 85:0 86:0 87:0 88:1 89:0 90:0 91:0 92:0 93:0 94:0 95:0 96:0 97:0 98:0 99:0 100:0 101:1 102:0 103:0 104:0 105:0 106:0 107:0 108:0 109:0 110:0 111:0 112:0 113:0 114:0 115:0 116:0 117:0 118:0 119:0 120:0 121:0 122:0 123:0 124:0 125:0 126:1 127:0 128:0 129:0 130:0 131:0 132:0 133:0 134:0 135:0 136:0 137:0 138:0 139:0 140:0 141:1 142:0 143:0 144:0 145:0 146:0 147:0 148:0 149:0 150:0 151:0 152:0 153:0 154:0 155:0 156:0 157:0 158:0 159:0 160:0 161:0.26499999 162:0.244 163:0.223 164:0.167 165:0.15099999 166:0.219 167:0.287 168:0.30500001 177:0.50700003 178:0.54699999 179:0.52700001 180:0.54799998 181:0.736 182:0.81099999 183:0.90200001 184:0.92299998 #
-10 1:0 2:0 3:0 4:1 5:0 6:0 7:0 8:0 9:0 10:0 11:0 12:0 13:0 14:0 15:0 16:0 17:0 18:0 19:0 20:0 21:1 22:0 23:0 24:0 25:0 26:0 27:0 28:0 29:0 30:0 31:0 32:0 33:0 34:0 35:0 36:0 37:0 38:0 39:0 40:0 41:0 42:0 43:0 44:0 45:0 46:0 47:0 48:0 49:0 50:0 51:0 52:0 53:0 54:0 55:0 56:0 57:0 58:1 59:0 60:0 61:0 62:0 63:0 64:0 65:1 66:0 67:0 68:0 69:0 70:0 71:0 72:0 73:0 74:0 75:0 76:0 77:0 78:0 79:0 80:0 81:1 82:0 83:0 84:0 85:0 86:0 87:0 88:0 89:0 90:0 91:0 92:0 93:0 94:0 95:0 96:0 97:0 98:0 99:0 100:0 101:1 102:0 103:0 104:0 105:0 106:0 107:0 108:0 109:0 110:0 111:0 112:0 113:0 114:0 115:0 116:0 117:0 118:0 119:0 120:0 121:0 122:0 123:1 124:0 125:0 126:0 127:0 128:0 129:0 130:0 131:0 132:0 133:0 134:0 135:0 136:0 137:0 138:0 139:0 140:0 141:0 142:0 143:0 144:0 145:1 146:0 147:0 148:0 149:0 150:0 151:0 152:0 153:0 154:0 155:0 156:0 157:0 158:0 159:0 160:0 161:0.02 162:0.0049999999 163:0.0040000002 164:0.0049999999 165:0.0040000002 166:0.003 167:0.0049999999 168:0.0020000001 169:0.53705692 170:0.093141407 171:0.0060790274 172:0.26481149 173:0.025402201 174:0.076206602 175:0.07561437 176:0.076301619 177:0.94199997 178:0.92799997 179:0.067000002 180:0.030999999 181:0.015 182:0.011 183:0.0049999999 184:0.044 185:1 186:1 187:3 188:3 189:3 190:3 191:3 192:3 #
4.6915569795801141950164492300246 1:0 2:0 3:0 4:0 5:0 6:0 7:0 8:0 9:0 10:0 11:0 12:0 13:0 14:1 15:0 16:0 17:0 18:0 19:0 20:0 21:0 22:0 23:0 24:0 25:0 26:0 27:0 28:0 29:0 30:0 31:0 32:0 33:0 34:0 35:0 36:1 37:0 38:0 39:0 40:0 41:1 42:0 43:0 44:0 45:0 46:0 47:0 48:0 49:0 50:0 51:0 52:0 53:0 54:0 55:0 56:0 57:0 58:0 59:0 60:0 61:1 62:0 63:0 64:0 65:0 66:0 67:0 68:0 69:0 70:0 71:0 72:0 73:0 74:0 75:0 76:0 77:0 78:0 79:0 80:0 81:1 82:0 83:0 84:0 85:0 86:0 87:0 88:0 89:0 90:0 91:0 92:0 93:0 94:0 95:0 96:0 97:0 98:0 99:0 100:0 101:1 102:0 103:0 104:0 105:0 106:0 107:0 108:0 109:0 110:0 111:0 112:0 113:0 114:0 115:0 116:0 117:0 118:0 119:0 120:0 121:0 122:0 123:0 124:0 125:0 126:1 127:0 128:0 129:0 130:0 131:0 132:0 133:0 134:0 135:0 136:0 137:0 138:0 139:0 140:0 141:0 142:0 143:0 144:0 145:0 146:0 147:0 148:0 149:0 150:0 151:0 152:0 153:1 154:0 155:0 156:0 157:0 158:0 159:0 160:0 161:0.48199999 162:0.398 163:0.359 164:0.26899999 165:0.31299999 166:0.31200001 167:0.296 168:0.32300001 169:0.98861283 170:0.27734977 171:0.55884844 172:0.23708722 173:0.87214226 174:0.65198982 175:0.13620885 176:0.16348773 177:0.73500001 178:0.65399998 179:0.602 180:0.50599998 181:0.602 182:0.70200002 183:0.884 184:0.85699999 185:1 186:1 187:3 188:1 189:1 190:1 191:1 192:3 #
10 1:0 2:0 3:0 4:0 5:0 6:1 7:0 8:0 9:0 10:0 11:0 12:0 13:0 14:0 15:0 16:0 17:0 18:0 19:0 20:0 21:0 22:0 23:0 24:0 25:1 26:0 27:0 28:0 29:0 30:0 31:0 32:0 33:0 34:0 35:0 36:0 37:0 38:0 39:0 40:0 41:0 42:0 43:0 44:0 45:0 46:0 47:0 48:0 49:0 50:0 51:0 52:0 53:1 54:0 55:0 56:0 57:0 58:0 59:0 60:0 61:0 62:0 63:0 64:0 65:0 66:0 67:0 68:0 69:0 70:0 71:1 72:0 73:0 74:0 75:0 76:0 77:0 78:0 79:0 80:0 81:1 82:0 83:0 84:0 85:0 86:0 87:0 88:0 89:0 90:0 91:0 92:0 93:0 94:0 95:0 96:0 97:0 98:0 99:0 100:0 101:0 102:0 103:0 104:0 105:0 106:0 107:1 108:0 109:0 110:0 111:0 112:0 113:0 114:0 115:0 116:0 117:0 118:0 119:0 120:0 121:0 122:0 123:0 124:0 125:0 126:0 127:0 128:0 129:0 130:0 131:0 132:0 133:1 134:0 135:0 136:0 137:0 138:0 139:0 140:0 141:0 142:0 143:0 144:0 145:0 146:0 147:0 148:0 149:0 150:0 151:0 152:0 153:1 154:0 155:0 156:0 157:0 158:0 159:0 160:0 161:0.68699998 162:0.71100003 163:0.70700002 164:0.59399998 165:0.417 166:0.56300002 167:0.56599998 168:0.579 177:0.90600002 178:0.91000003 179:0.861 180:0.87 181:0.921 182:0.95099998 183:0.95899999 184:0.95099998 #
-10 1:0 2:0 3:0 4:0 5:0 6:0 7:0 8:0 9:0 10:0 11:0 12:0 13:0 14:0 15:1 16:0 17:0 18:0 19:0 20:0 21:0 22:0 23:0 24:0 25:1 26:0 27:0 28:0 29:0 30:0 31:0 32:0 33:0 34:0 35:0 36:0 37:0 38:0 39:0 40:0 41:0 42:0 43:0 44:0 45:0 46:0 47:0 48:0 49:0 50:0 51:0 52:0 53:1 54:0 55:0 56:0 57:0 58:0 59:0 60:0 61:0 62:0 63:0 64:0 65:0 66:0 67:0 68:0 69:1 70:0 71:0 72:0 73:0 74:0 75:0 76:0 77:0 78:0 79:0 80:0 81:1 82:0 83:0 84:0 85:0 86:0 87:0 88:0 89:0 90:0 91:0 92:0 93:0 94:0 95:0 96:0 97:0 98:0 99:0 100:0 101:0 102:0 103:0 104:0 105:0 106:0 107:0 108:0 109:0 110:0 111:0 112:0 113:1 114:0 115:0 116:0 117:0 118:0 119:0 120:0 121:0 122:0 123:0 124:0 125:0 126:0 127:0 128:0 129:0 130:0 131:0 132:0 133:0 134:0 135:0 136:1 137:0 138:0 139:0 140:0 141:0 142:0 143:0 144:0 145:0 146:0 147:0 148:0 149:1 150:0 151:0 152:0 153:0 154:0 155:0 156:0 157:0 158:0 159:0 160:0 161:0.82700002 162:0.87900001 163:0.80800003 164:0.76200002 165:0.78100002 166:0.73500001 167:0.70999998 168:0.75700003 177:0.89700001 178:0.93800002 179:0.92400002 180:0.903 181:0.93800002 182:0.90899998 183:0.88800001 184:0.84799999 #
-10 1:0 2:0 3:0 4:0 5:0 6:0 7:0 8:0 9:0 10:0 11:1 12:0 13:0 14:0 15:0 16:0 17:0 18:0 19:0 20:0 21:0 22:0 23:0 24:0 25:0 26:0 27:0 28:0 29:0 30:0 31:0 32:1 33:0 34:0 35:0 36:0 37:0 38:0 39:0 40:0 41:0 42:0 43:0 44:0 45:0 46:0 47:0 48:1 49:0 50:0 51:0 52:0 53:0 54:0 55:0 56:0 57:0 58:0 59:0 60:0 61:0 62:0 63:0 64:0 65:0 66:0 67:0 68:0 69:1 70:0 71:0 72:0 73:0 74:0 75:0 76:0 77:0 78:0 79:0 80:0 81:1 82:0 83:0 84:0 85:0 86:0 87:0 88:0 89:0 90:0 91:0 92:0 93:0 94:0 95:0 96:0 97:0 98:0 99:0 100:0 101:0 102:0 103:0 104:0 105:0 106:0 107:0 108:0 109:0 110:0 111:0 112:0 113:1 114:0 115:0 116:0 117:0 118:0 119:0 120:0 121:0 122:0 123:0 124:0 125:0 126:0 127:0 128:0 129:1 130:0 131:0 132:0 133:0 134:0 135:0 136:0 137:0 138:0 139:0 140:0 141:0 142:0 143:0 144:0 145:0 146:0 147:0 148:1 149:0 150:0 151:0 152:0 153:0 154:0 155:0 156:0 157:0 158:0 159:0 160:0 161:0.34900001 162:0.31999999 163:0.36199999 164:0.243 165:0.34400001 166:0.36500001 167:0.29499999 168:0.51499999 177:0.74900001 178:0.824 179:0.82599998 180:0.68099999 181:0.829 182:0.85299999 183:0.74900001 184:0.56400001 #
4.2401091859648136761506975744851 1:0 2:0 3:0 4:0 5:0 6:0 7:0 8:0 9:0 10:0 11:0 12:0 13:0 14:0 15:0 16:1 17:0 18:0 19:0 20:0 21:0 22:0 23:0 24:0 25:0 26:1 27:0 28:0 29:0 30:0 31:0 32:0 33:0 34:0 35:0 36:0 37:0 38:0 39:0 40:0 41:0 42:0 43:0 44:0 45:0 46:0 47:0 48:0 49:0 50:0 51:1 52:0 53:0 54:0 55:0 56:0 57:0 58:0 59:0 60:0 61:0 62:1 63:0 64:0 65:0 66:0 67:0 68:0 69:0 70:0 71:0 72:0 73:0 74:0 75:0 76:0 77:0 78:0 79:0 80:0 81:0 82:0 83:0 84:0 85:0 86:0 87:0 88:0 89:1 90:0 91:0 92:0 93:0 94:0 95:0 96:0 97:0 98:0 99:0 100:0 101:1 102:0 103:0 104:0 105:0 106:0 107:0 108:0 109:0 110:0 111:0 112:0 113:0 114:0 115:0 116:0 117:0 118:0 119:0 120:0 121:0 122:0 123:0 124:0 125:0 126:1 127:0 128:0 129:0 130:0 131:0 132:0 133:0 134:0 135:0 136:0 137:0 138:0 139:0 140:0 141:0 142:0 143:0 144:0 145:1 146:0 147:0 148:0 149:0 150:0 151:0 152:0 153:0 154:0 155:0 156:0 157:0 158:0 159:0 160:0 161:0.02 162:0.015 163:0.015 164:0.015 165:0.021 166:0.034000002 167:0.032000002 168:0.041999999 169:0.13867489 170:0.11350738 171:0.42772862 172:0 173:0.13286094 174:0 175:0 176:0.13016158 177:0.88300002 178:0.792 179:0.49900001 180:0.41499999 181:0.58999997 182:0.73699999 183:0.78399998 184:0.76099998 185:1 186:1 187:3 188:3 189:3 190:3 191:3 192:3 #
-2.7827448343318503809484809607966 1:1 2:0 3:0 4:0 5:0 6:0 7:0 8:0 9:0 10:0 11:0 12:0 13:0 14:0 15:0 16:0 17:0 18:0 19:0 20:0 21:0 22:0 23:0 24:0 25:0 26:0 27:1 28:0 29:0 30:0 31:0 32:0 33:0 34:0 35:0 36:0 37:0 38:0 39:0 40:0 41:0 42:0 43:0 44:0 45:0 46:0 47:0 48:0 49:0 50:0 51:0 52:1 53:0 54:0 55:0 56:0 57:0 58:0 59:0 60:0 61:0 62:1 63:0 64:0 65:0 66:0 67:0 68:0 69:0 70:0 71:0 72:0 73:0 74:0 75:0 76:0 77:0 78:0 79:0 80:0 81:0 82:0 83:0 84:0 85:0 86:0 87:0 88:1 89:0 90:0 91:0 92:0 93:0 94:0 95:0 96:0 97:0 98:0 99:0 100:0 101:0 102:0 103:0 104:0 105:0 106:0 107:0 108:0 109:0 110:0 111:0 112:0 113:1 114:0 115:0 116:0 117:0 118:0 119:0 120:0 121:0 122:0 123:0 124:1 125:0 126:0 127:0 128:0 129:0 130:0 131:0 132:0 133:0 134:0 135:0 136:0 137:0 138:0 139:0 140:0 141:0 142:0 143:0 144:0 145:0 146:0 147:0 148:0 149:0 150:1 151:0 152:0 153:0 154:0 155:0 156:0 157:0 158:0 159:0 160:0 161:0.0040000002 162:0.003 163:0.0040000002 164:0.0040000002 165:0.0060000001 166:0.0070000002 167:0.0060000001 168:0.0040000002 169:0.025402201 170:0.17283951 171:0.14501511 172:0.15058179 173:0.24309392 174:0.17029972 175:0.88077337 176:0.1864319 177:0.29300001 178:0.121 179:0.083999999 180:0.133 181:0.50999999 182:0.78200001 183:0.926 184:0.91900003 185:3 186:3 187:3 188:3 189:3 190:3 191:3 192:3 #
-10 1:0 2:0 3:0 4:0 5:0 6:0 7:0 8:0 9:0 10:0 11:0 12:1 13:0 14:0 15:0 16:0 17:0 18:0 19:0 20:0 21:0 22:0 23:0 24:1 25:0 26:0 27:0 28:0 29:0 30:0 31:0 32:0 33:0 34:0 35:0 36:0 37:0 38:0 39:0 40:0 41:0 42:0 43:0 44:0 45:1 46:0 47:0 48:0 49:0 50:0 51:0 52:0 53:0 54:0 55:0 56:0 57:0 58:0 59:0 60:0 61:0 62:0 63:0 64:0 65:0 66:0 67:0 68:0 69:0 70:0 71:0 72:0 73:0 74:0 75:0 76:0 77:0 78:1 79:0 80:0 81:0 82:0 83:0 84:0 85:0 86:0 87:0 88:0 89:0 90:0 91:0 92:0 93:0 94:0 95:0 96:0 97:1 98:0 99:0 100:0 101:0 102:0 103:0 104:0 105:0 106:0 107:0 108:1 109:0 110:0 111:0 112:0 113:0 114:0 115:0 116:0 117:0 118:0 119:0 120:0 121:0 122:0 123:0 124:0 125:0 126:0 127:0 128:0 129:1 130:0 131:0 132:0 133:0 134:0 135:0 136:0 137:0 138:0 139:0 140:0 141:0 142:0 143:0 144:0 145:0 146:0 147:0 148:0 149:1 150:0 151:0 152:0 153:0 154:0 155:0 156:0 157:0 158:0 159:0 160:0 161:0.012 162:0.02 163:0.013 164:0.0040000002 165:0.003 166:0.0020000001 167:0.001 168:0.001 169:0.39879155 170:0.77336198 171:0.44883305 172:0.34650457 173:0.039344262 174:0.74033147 175:0.51815766 176:0.22143489 177:0.013 178:0.024 179:0.046 180:0.090999998 181:0.17299999 182:0.233 183:0.331 184:0.60699999 185:1 186:1 187:1 188:1 189:1 190:1 191:1 192:2 #
10 1:0 2:0 3:0 4:0 5:0 6:0 7:0 8:0 9:0 10:0 11:0 12:0 13:1 14:0 15:0 16:0 17:0 18:0 19:0 20:0 21:1 22:0 23:0 24:0 25:0 26:0 27:0 28:0 29:0 30:0 31:0 32:0 33:0 34:0 35:0 36:0 37:0 38:0 39:0 40:0 41:0 42:0 43:0 44:1 45:0 46:0 47:0 48:0 49:0 50:0 51:0 52:0 53:0 54:0 55:0 56:0 57:0 58:0 59:0 60:0 61:0 62:0 63:0 64:0 65:0 66:0 67:0 68:0 69:1 70:0 71:0 72:0 73:0 74:0 75:0 76:0 77:0 78:0 79:0 80:0 81:0 82:0 83:0 84:0 85:0 86:0 87:0 88:0 89:0 90:0 91:0 92:0 93:0 94:0 95:0 96:0 97:1 98:0 99:0 100:0 101:0 102:0 103:0 104:0 105:0 106:0 107:0 108:0 109:0 110:0 111:0 112:0 113:1 114:0 115:0 116:0 117:0 118:0 119:0 120:0 121:0 122:0 123:0 124:0 125:0 126:0 127:0 128:0 129:0 130:0 131:0 132:0 133:0 134:0 135:0 136:0 137:0 138:1 139:0 140:0 141:0 142:0 143:0 144:0 145:0 146:0 147:0 148:0 149:1 150:0 151:0 152:0 153:0 154:0 155:0 156:0 157:0 158:0 159:0 160:0 161:0.396 162:0.67400002 163:0.71700001 164:0.78399998 165:0.80400002 166:0.87599999 167:0.87300003 168:0.90499997 177:0.89200002 178:0.89300001 179:0.93300003 180:0.917 181:0.94599998 182:0.90799999 183:0.90200001 184:0.917 #
10 1:0 2:0 3:0 4:0 5:0 6:0 7:0 8:0 9:0 10:0 11:0 12:0 13:0 14:0 15:0 16:0 17:0 18:1 19:0 20:0 21:0 22:0 23:0 24:0 25:0 26:0 27:0 28:0 29:1 30:0 31:0 32:0 33:0 34:0 35:0 36:0 37:0 38:0 39:0 40:0 41:0 42:0 43:0 44:0 45:0 46:0 47:0 48:0 49:1 50:0 51:0 52:0 53:0 54:0 55:0 56:0 57:0 58:0 59:0 60:0 61:0 62:0 63:0 64:0 65:0 66:0 67:0 68:0 69:1 70:0 71:0 72:0 73:0 74:0 75:0 76:0 77:0 78:0 79:0 80:0 81:1 82:0 83:0 84:0 85:0 86:0 87:0 88:0 89:0 90:0 91:0 92:0 93:0 94:0 95:0 96:0 97:0 98:0 99:0 100:0 101:1 102:0 103:0 104:0 105:0 106:0 107:0 108:0 109:0 110:0 111:0 112:0 113:0 114:0 115:0 116:0 117:0 118:0 119:0 120:0 121:0 122:0 123:0 124:0 125:0 126:0 127:0 128:0 129:1 130:0 131:0 132:0 133:0 134:0 135:0 136:0 137:0 138:0 139:0 140:0 141:0 142:0 143:0 144:0 145:0 146:0 147:0 148:0 149:1 150:0 151:0 152:0 153:0 154:0 155:0 156:0 157:0 158:0 159:0 160:0 161:0.94700003 162:0.94800001 163:0.97000003 164:0.96799999 165:0.97500002 166:0.97299999 167:0.96700001 168:0.96600002 177:0.921 178:0.93000001 179:0.89499998 180:0.86299998 181:0.82999998 182:0.81300002 183:0.88 184:0.84899998 #
-8.342701261203130158605745236855 1:0 2:0 3:0 4:0 5:0 6:0 7:0 8:0 9:0 10:0 11:0 12:0 13:1 14:0 15:0 16:0 17:0 18:0 19:0 20:0 21:0 22:0 23:0 24:0 25:0 26:0 27:0 28:0 29:0 30:0 31:0 32:0 33:0 34:0 35:0 36:0 37:1 38:0 39:0 40:0 41:0 42:0 43:0 44:1 45:0 46:0 47:0 48:0 49:0 50:0 51:0 52:0 53:0 54:0 55:0 56:0 57:0 58:0 59:0 60:0 61:0 62:0 63:0 64:1 65:0 66:0 67:0 68:0 69:0 70:0 71:0 72:0 73:0 74:0 75:0 76:0 77:0 78:0 79:0 80:0 81:0 82:0 83:1 84:0 85:0 86:0 87:0 88:0 89:0 90:0 91:0 92:0 93:0 94:0 95:0 96:0 97:0 98:0 99:0 100:0 101:0 102:0 103:0 104:0 105:0 106:0 107:0 108:1 109:0 110:0 111:0 112:0 113:0 114:0 115:0 116:0 117:0 118:0 119:0 120:0 121:0 122:0 123:0 124:1 125:0 126:0 127:0 128:0 129:0 130:0 131:0 132:0 133:0 134:0 135:0 136:0 137:0 138:0 139:0 140:0 141:0 142:0 143:0 144:0 145:0 146:0 147:0 148:0 149:1 150:0 151:0 152:0 153:0 154:0 155:0 156:0 157:0 158:0 159:0 160:0 161:0.86000001 162:0.83600003 163:0.88999999 164:0.829 165:0.82700002 166:0.787 167:0.83399999 168:0.82499999 177:0.94599998 178:0.903 179:0.847 180:0.84299999 181:0.82300001 182:0.79799998 183:0.85699999 184:0.87199998 #
10 1:0 2:0 3:0 4:0 5:0 6:0 7:0 8:0 9:0 10:0 11:0 12:0 13:0 14:0 15:0 16:0 17:1 18:0 19:0 20:0 21:0 22:0 23:0 24:0 25:0 26:0 27:0 28:0 29:0 30:0 31:0 32:0 33:0 34:1 35:0 36:0 37:0 38:0 39:0 40:0 41:0 42:0 43:0 44:0 45:0 46:0 47:0 48:0 49:0 50:0 51:0 52:0 53:0 54:0 55:0 56:0 57:0 58:1 59:0 60:0 61:0 62:0 63:0 64:0 65:0 66:0 67:0 68:0 69:0 70:0 71:0 72:0 73:0 74:0 75:1 76:0 77:0 78:0 79:0 80:0 81:0 82:0 83:0 84:0 85:0 86:0 87:0 88:0 89:0 90:0 91:0 92:0 93:0 94:0 95:0 96:0 97:0 98:1 99:0 100:0 101:0 102:0 103:0 104:1 105:0 106:0 107:0 108:0 109:0 110:0 111:0 112:0 113:0 114:0 115:0 116:0 117:0 118:0 119:0 120:0 121:0 122:0 123:0 124:0 125:1 126:0 127:0 128:0 129:0 130:0 131:0 132:0 133:0 134:0 135:0 136:0 137:0 138:0 139:0 140:0 141:0 142:0 143:0 144:0 145:0 146:0 147:0 148:0 149:0 150:0 151:1 152:0 153:0 154:0 155:0 156:0 157:0 158:0 159:0 160:0 161:0.016000001 162:0.0060000001 163:0.0070000002 164:0.0060000001 165:0.0080000004 166:0.0049999999 167:0.0060000001 168:0.0089999996 169:0.13770492 170:0.20703934 171:0.091185413 172:0.4375 173:0.036474165 174:0.46723953 175:0.13913824 176:0.53588986 177:0.021 178:0.013 179:0.0089999996 180:0.011 181:0.013 182:0.0089999996 183:0.025 184:0.31799999 185:3 186:3 187:3 188:3 189:3 190:3 191:3 192:1 #
-10 1:0 2:0 3:0 4:0 5:0 6:0 7:0 8:1 9:0 10:0 11:0 12:0 13:0 14:0 15:0 16:0 17:0 18:0 19:0 20:0 21:0 22:0 23:0 24:0 25:0 26:0 27:0 28:0 29:0 30:0 31:0 32:0 33:0 34:0 35:0 36:0 37:0 38:0 39:0 40:1 41:0 42:0 43:0 44:0 45:0 46:0 47:0 48:0 49:0 50:1 51:0 52:0 53:0 54:0 55:0 56:0 57:0 58:0 59:0 60:0 61:0 62:0 63:0 64:0 65:0 66:0 67:0 68:0 69:1 70:0 71:0 72:0 73:0 74:0 75:0 76:0 77:0 78:0 79:0 80:0 81:1 82:0 83:0 84:0 85:0 86:0 87:0 88:0 89:0 90:0 91:0 92:0 93:0 94:0 95:0 96:0 97:0 98:0 99:0 100:0 101:0 102:0 103:0 104:1 105:0 106:0 107:0 108:0 109:0 110:0 111:0 112:0 113:0 114:0 115:0 116:0 117:0 118:0 119:0 120:0 121:0 122:0 123:0 124:0 125:0 126:0 127:0 128:0 129:0 130:0 131:0 132:0 133:0 134:0 135:0 136:0 137:0 138:1 139:0 140:0 141:1 142:0 143:0 144:0 145:0 146:0 147:0 148:0 149:0 150:0 151:0 152:0 153:0 154:0 155:0 156:0 157:0 158:0 159:0 160:0 161:0.51200002 162:0.65899998 163:0.63099998 164:0.69300002 165:0.68099999 166:0.64099997 167:0.71499997 168:0.75300002 169:0 170:0.11824324 171:0.015535992 172:0.4118689 173:0.042337004 174:0.49946293 175:0.15805471 176:0.40643522 177:0.271 178:0.34299999 179:0.69800001 180:0.74599999 181:0.81400001 182:0.74800003 183:0.76099998 184:0.83099997 185:3 186:3 187:3 188:3 189:3 190:3 191:3 192:1 #
-10 1:0 2:0 3:0 4:0 5:0 6:0 7:0 8:0 9:1 10:0 11:0 12:0 13:0 14:0 15:0 16:0 17:0 18:0 19:0 20:0 21:0 22:0 23:0 24:0 25:0 26:0 27:0 28:0 29:0 30:1 31:0 32:0 33:0 34:0 35:0 36:0 37:0 38:0 39:0 40:0 41:0 42:0 43:0 44:0 45:0 46:0 47:0 48:0 49:0 50:0 51:1 52:0 53:0 54:0 55:0 56:0 57:0 58:0 59:0 60:0 61:0 62:0 63:0 64:0 65:0 66:0 67:0 68:0 69:0 70:0 71:0 72:0 73:0 74:0 75:0 76:0 77:1 78:0 79:0 80:0 81:0 82:0 83:0 84:0 85:0 86:0 87:0 88:0 89:0 90:0 91:0 92:0 93:0 94:0 95:0 96:0 97:0 98:1 99:0 100:0 101:0 102:0 103:0 104:0 105:0 106:0 107:0 108:0 109:0 110:0 111:0 112:0 113:0 114:0 115:0 116:0 117:0 118:1 119:0 120:0 121:0 122:0 123:0 124:0 125:0 126:0 127:0 128:0 129:0 130:0 131:0 132:0 133:0 134:0 135:0 136:1 137:0 138:0 139:0 140:0 141:0 142:0 143:0 144:0 145:0 146:1 147:0 148:0 149:0 150:0 151:0 152:0 153:0 154:0 155:0 156:0 157:0 158:0 159:0 160:0 161:0.001 162:0.001 163:0.001 164:0.001 165:0.001 166:0.001 167:0.001 168:0.001 169:0.23472099 170:0.010357328 171:0.019665683 172:0 173:0.0060790274 174:0 175:0.10785824 176:0.034052212 177:0.90399998 178:0.068999998 179:0.012 180:0.0080000004 181:0.0060000001 182:0.0049999999 183:0.079000004 184:0.96200001 185:1 186:3 187:3 188:3 189:3 190:3 191:3 192:1 #
10 1:0 2:0 3:0 4:0 5:0 6:0 7:0 8:0 9:0 10:0 11:0 12:0 13:0 14:0 15:0 16:0 17:0 18:0 19:0 20:1 21:0 22:0 23:0 24:1 25:0 26:0 27:0 28:0 29:0 30:0 31:0 32:0 33:0 34:0 35:0 36:0 37:0 38:0 39:0 40:0 41:0 42:0 43:0 44:0 45:1 46:0 47:0 48:0 49:0 50:0 51:0 52:0 53:0 54:0 55:0 56:0 57:0 58:0 59:0 60:0 61:0 62:0 63:0 64:0 65:0 66:0 67:0 68:0 69:0 70:0 71:0 72:0 73:0 74:0 75:1 76:0 77:0 78:0 79:0 80:0 81:0 82:0 83:0 84:1 85:0 86:0 87:0 88:0 89:0 90:0 91:0 92:0 93:0 94:0 95:0 96:0 97:0 98:0 99:0 100:0 101:0 102:0 103:0 104:1 105:0 106:0 107:0 108:0 109:0 110:0 111:0 112:0 113:0 114:0 115:0 116:0 117:0 118:0 119:0 120:0 121:1 122:0 123:0 124:0 125:0 126:0 127:0 128:0 129:0 130:0 131:0 132:0 133:0 134:0 135:0 136:0 137:0 138:0 139:0 140:0 141:0 142:0 143:0 144:0 145:0 146:0 147:0 148:0 149:0 150:0 151:0 152:0 153:0 154:0 155:0 156:0 157:0 158:0 159:0 160:1 161:0.801 162:0.80299997 163:0.81999999 164:0.83600003 165:0.85900003 166:0.875 167:0.88300002 168:0.91100001 177:0.78899997 178:0.78399998 179:0.73100001 180:0.73799998 181:0.755 182:0.77499998 183:0.75700003 184:0.76599997 #
10 1:0 2:0 3:0 4:0 5:0 6:0 7:0 8:0 9:0 10:0 11:0 12:0 13:0 14:0 15:0 16:0 17:0 18:0 19:1 20:0 21:0 22:0 23:0 24:0 25:0 26:0 27:0 28:0 29:0 30:0 31:0 32:0 33:0 34:0 35:0 36:0 37:1 38:0 39:0 40:0 41:1 42:0 43:0 44:0 45:0 46:0 47:0 48:0 49:0 50:0 51:0 52:0 53:0 54:0 55:0 56:0 57:0 58:0 59:0 60:0 61:0 62:0 63:0 64:0 65:0 66:0 67:0 68:0 69:0 70:0 71:0 72:0 73:0 74:0 75:0 76:0 77:1 78:0 79:0 80:0 81:0 82:0 83:0 84:0 85:1 86:0 87:0 88:0 89:0 90:0 91:0 92:0 93:0 94:0 95:0 96:0 97:0 98:0 99:0 100:0 101:0 102:0 103:1 104:0 105:0 106:0 107:0 108:0 109:0 110:0 111:0 112:0 113:0 114:0 115:0 116:0 117:0 118:0 119:0 120:0 121:0 122:0 123:0 124:0 125:0 126:0 127:0 128:0 129:0 130:0 131:0 132:0 133:1 134:0 135:0 136:0 137:0 138:0 139:0 140:0 141:0 142:0 143:0 144:0 145:0 146:0 147:0 148:0 149:0 150:0 151:0 152:0 153:0 154:0 155:0 156:0 157:0 158:1 159:0 160:0 161:0.56599998 162:0.551 163:0.58899999 164:0.55900002 165:0.51700002 166:0.56800002 167:0.60399997 168:0.602 177:0.96600002 178:0.93900001 179:0.91299999 180:0.90700001 181:0.91100001 182:0.91900003 183:0.85399997 184:0.90100002 #
10 1:0 2:0 3:0 4:0 5:0 6:0 7:0 8:0 9:0 10:0 11:0 12:1 13:0 14:0 15:0 16:0 17:0 18:0 19:0 20:0 21:0 22:0 23:0 24:1 25:0 26:0 27:0 28:0 29:0 30:0 31:0 32:0 33:0 34:0 35:0 36:0 37:0 38:0 39:0 40:0 41:0 42:0 43:0 44:0 45:0 46:0 47:0 48:0 49:0 50:0 51:0 52:0 53:0 54:0 55:0 56:0 57:1 58:0 59:0 60:0 61:0 62:0 63:0 64:0 65:0 66:0 67:0 68:0 69:0 70:0 71:0 72:0 73:1 74:0 75:0 76:0 77:0 78:0 79:0 80:0 81:0 82:0 83:0 84:0 85:0 86:0 87:0 88:0 89:1 90:0 91:0 92:0 93:0 94:0 95:0 96:0 97:0 98:0 99:0 100:0 101:0 102:0 103:0 104:0 105:0 106:0 107:0 108:0 109:1 110:0 111:0 112:0 113:0 114:0 115:0 116:0 117:0 118:0 119:0 120:0 121:0 122:0 123:0 124:0 125:0 126:0 127:0 128:0 129:1 130:0 131:0 132:0 133:0 134:0 135:0 136:0 137:0 138:0 139:0 140:0 141:0 142:0 143:0 144:0 145:0 146:0 147:0 148:0 149:1 150:0 151:0 152:0 153:0 154:0 155:0 156:0 157:0 158:0 159:0 160:0 161:0.93900001 162:0.94199997 163:0.96399999 164:0.95200002 165:0.95200002 166:0.95200002 167:0.94499999 168:0.958 177:0.87099999 178:0.87 179:0.89600003 180:0.87400001 181:0.88700002 182:0.87800002 183:0.87400001 184:0.86000001 #
-10 1:0 2:0 3:0 4:0 5:0 6:0 7:0 8:0 9:0 10:0 11:0 12:0 13:0 14:0 15:0 16:0 17:1 18:0 19:0 20:0 21:0 22:0 23:0 24:0 25:0 26:0 27:0 28:0 29:0 30:0 31:0 32:0 33:1 34:0 35:0 36:0 37:0 38:0 39:0 40:0 41:0 42:0 43:0 44:0 45:0 46:0 47:0 48:1 49:0 50:0 51:0 52:0 53:0 54:0 55:0 56:0 57:0 58:0 59:0 60:0 61:0 62:0 63:0 64:0 65:0 66:0 67:0 68:0 69:0 70:0 71:0 72:0 73:0 74:0 75:1 76:0 77:0 78:0 79:0 80:0 81:0 82:0 83:0 84:0 85:0 86:0 87:0 88:0 89:1 90:0 91:0 92:0 93:0 94:0 95:0 96:0 97:0 98:0 99:0 100:0 101:0 102:1 103:0 104:0 105:0 106:0 107:0 108:0 109:0 110:0 111:0 112:0 113:0 114:0 115:0 116:0 117:0 118:0 119:0 120:0 121:0 122:0 123:0 124:0 125:0 126:0 127:0 128:0 129:0 130:0 131:0 132:1 133:0 134:0 135:0 136:0 137:0 138:0 139:0 140:0 141:0 142:0 143:1 144:0 145:0 146:0 147:0 148:0 149:0 150:0 151:0 152:0 153:0 154:0 155:0 156:0 157:0 158:0 159:0 160:0 161:0.26800001 162:0.33399999 163:0.43200001 164:0.359 165:0.32499999 166:0.456 167:0.62 168:0.54900002 177:0.90100002 178:0.40700001 179:0.259 180:0.289 181:0.361 182:0.80800003 183:0.58600003 184:0.248 #
-10 1:0 2:0 3:0 4:0 5:0 6:0 7:0 8:1 9:0 10:0 11:0 12:0 13:0 14:0 15:0 16:0 17:0 18:0 19:0 20:0 21:1 22:0 23:0 24:0 25:0 26:0 27:0 28:0 29:0 30:0 31:0 32:0 33:0 34:0 35:0 36:0 37:0 38:0 39:0 40:0 41:0 42:0 43:0 44:0 45:0 46:0 47:0 48:0 49:0 50:0 51:0 52:0 53:0 54:0 55:0 56:0 57:1 58:0 59:0 60:0 61:0 62:0 63:0 64:0 65:0 66:0 67:0 68:0 69:0 70:0 71:0 72:0 73:0 74:0 75:1 76:0 77:0 78:0 79:0 80:0 81:0 82:0 83:0 84:0 85:0 86:0 87:0 88:1 89:0 90:0 91:0 92:0 93:0 94:0 95:0 96:0 97:0 98:0 99:0 100:0 101:0 102:0 103:0 104:0 105:0 106:0 107:0 108:0 109:0 110:0 111:0 112:0 113:0 114:0 115:0 116:0 117:1 118:0 119:0 120:0 121:0 122:0 123:0 124:0 125:0 126:1 127:0 128:0 129:0 130:0 131:0 132:0 133:0 134:0 135:0 136:0 137:0 138:0 139:0 140:0 141:0 142:0 143:0 144:0 145:0 146:1 147:0 148:0 149:0 150:0 151:0 152:0 153:0 154:0 155:0 156:0 157:0 158:0 159:0 160:0 161:0.92299998 162:0.93900001 163:0.90399998 164:0.898 165:0.921 166:0.89200002 167:0.88 168:0.87699997 177:0.75099999 178:0.708 179:0.68699998 180:0.76700002 181:0.79400003 182:0.87099999 183:0.875 184:0.87699997 #
-10 1:0 2:0 3:0 4:0 5:0 6:0 7:0 8:0 9:0 10:0 11:0 12:0 13:0 14:0 15:0 16:1 17:0 18:0 19:0 20:0 21:0 22:0 23:0 24:0 25:0 26:0 27:1 28:0 29:0 30:0 31:0 32:0 33:0 34:0 35:0 36:0 37:0 38:0 39:0 40:0 41:0 42:0 43:0 44:0 45:0 46:0 47:0 48:1 49:0 50:0 51:0 52:0 53:0 54:0 55:0 56:0 57:0 58:0 59:0 60:0 61:0 62:0 63:0 64:0 65:0 66:0 67:0 68:0 69:0 70:0 71:0 72:0 73:0 74:1 75:0 76:0 77:0 78:0 79:0 80:0 81:0 82:0 83:0 84:0 85:0 86:0 87:0 88:0 89:0 90:0 91:0 92:0 93:0 94:0 95:0 96:1 97:0 98:0 99:0 100:0 101:0 102:0 103:0 104:0 105:0 106:0 107:0 108:0 109:1 110:0 111:0 112:0 113:0 114:0 115:0 116:0 117:0 118:0 119:0 120:0 121:0 122:1 123:0 124:0 125:0 126:0 127:0 128:0 129:0 130:0 131:0 132:0 133:0 134:0 135:0 136:0 137:0 138:0 139:0 140:0 141:0 142:0 143:0 144:0 145:0 146:1 147:0 148:0 149:0 150:0 151:0 152:0 153:0 154:0 155:0 156:0 157:0 158:0 159:0 160:0 161:0.292 162:0.354 163:0.57499999 164:0.58600003 165:0.43900001 166:0.34900001 167:0.38499999 168:0.40000001 177:0.68800002 178:0.64600003 179:0.76200002 180:0.83899999 181:0.83899999 182:0.84899998 183:0.88 184:0.89899999 #
10 1:0 2:0 3:0 4:0 5:0 6:0 7:1 8:0 9:0 10:0 11:0 12:0 13:0 14:0 15:0 16:0 17:0 18:0 19:0 20:0 21:0 22:0 23:0 24:0 25:0 26:0 27:1 28:0 29:0 30:0 31:0 32:0 33:0 34:0 35:0 36:0 37:0 38:0 39:0 40:0 41:0 42:0 43:0 44:0 45:0 46:0 47:0 48:0 49:0 50:0 51:0 52:0 53:0 54:0 55:0 56:0 57:0 58:1 59:0 60:0 61:0 62:0 63:0 64:0 65:0 66:0 67:0 68:0 69:0 70:0 71:0 72:0 73:0 74:0 75:1 76:0 77:0 78:0 79:0 80:0 81:0 82:0 83:0 84:0 85:0 86:0 87:0 88:0 89:0 90:0 91:0 92:0 93:0 94:0 95:0 96:0 97:1 98:0 99:0 100:0 101:0 102:0 103:0 104:0 105:0 106:0 107:0 108:0 109:1 110:0 111:0 112:0 113:0 114:0 115:0 116:0 117:0 118:0 119:0 120:0 121:0 122:0 123:0 124:0 125:0 126:0 127:0 128:0 129:0 130:1 131:0 132:0 133:0 134:0 135:0 136:0 137:0 138:0 139:0 140:0 141:0 142:0 143:1 144:0 145:0 146:0 147:0 148:0 149:0 150:0 151:0 152:0 153:0 154:0 155:0 156:0 157:0 158:0 159:0 160:0 161:0.021 162:0.02 163:0.024 164:0.012 165:0.033 166:0.023 167:0.023 168:0.032000002 177:0.727 178:0.47499999 179:0.38999999 180:0.51599997 181:0.58399999 182:0.49399999 183:0.257 184:0.071000002 #
-10 1:0 2:0 3:0 4:0 5:0 6:0 7:1 8:0 9:0 10:0 11:0 12:0 13:0 14:0 15:0 16:0 17:0 18:0 19:0 20:0 21:0 22:0 23:0 24:0 25:0 26:0 27:0 28:0 29:0 30:0 31:0 32:0 33:0 34:0 35:0 36:0 37:0 38:1 39:0 40:0 41:0 42:0 43:0 44:0 45:0 46:0 47:0 48:0 49:0 50:0 51:0 52:0 53:0 54:0 55:0 56:0 57:1 58:0 59:0 60:0 61:0 62:0 63:0 64:0 65:0 66:0 67:0 68:0 69:0 70:0 71:0 72:0 73:0 74:0 75:0 76:1 77:0 78:0 79:0 80:0 81:0 82:0 83:0 84:0 85:0 86:0 87:0 88:0 89:1 90:0 91:0 92:0 93:0 94:0 95:0 96:0 97:0 98:0 99:0 100:0 101:0 102:0 103:0 104:0 105:0 106:0 107:0 108:0 109:0 110:0 111:0 112:0 113:1 114:0 115:0 116:0 117:0 118:0 119:0 120:0 121:0 122:0 123:0 124:0 125:0 126:0 127:0 128:0 129:0 130:0 131:0 132:0 133:0 134:0 135:0 136:0 137:0 138:1 139:0 140:0 141:0 142:0 143:1 144:0 145:0 146:0 147:0 148:0 149:0 150:0 151:0 152:0 153:0 154:0 155:0 156:0 157:0 158:0 159:0 160:0 161:0.25099999 162:0.241 163:0.28799999 164:0.17399999 165:0.186 166:0.164 167:0.132 168:0.17900001 169:0.84444445 170:0.27355623 171:0.32131147 172:0.061633281 173:0.47387069 174:0.16348773 175:0.22492401 176:0.07561437 177:0.28400001 178:0.33199999 179:0.63200003 180:0.78200001 181:0.78899997 182:0.74199998 183:0.80800003 184:0.84600002 185:1 186:1 187:3 188:3 189:3 190:3 191:3 192:3 #
-2.6050766472794331107820653414819 1:0 2:0 3:0 4:0 5:0 6:0 7:0 8:0 9:0 10:0 11:0 12:0 13:0 14:0 15:0 16:0 17:0 18:1 19:0 20:0 21:0 22:0 23:0 24:0 25:0 26:0 27:0 28:0 29:0 30:0 31:0 32:0 33:0 34:0 35:0 36:1 37:0 38:0 39:0 40:0 41:0 42:0 43:0 44:0 45:0 46:0 47:0 48:0 49:0 50:0 51:0 52:0 53:0 54:0 55:0 56:0 57:0 58:1 59:0 60:0 61:0 62:0 63:1 64:0 65:0 66:0 67:0 68:0 69:0 70:0 71:0 72:0 73:0 74:0 75:0 76:0 77:0 78:0 79:0 80:0 81:0 82:0 83:0 84:0 85:0 86:0 87:0 88:0 89:0 90:0 91:0 92:0 93:0 94:0 95:0 96:0 97:0 98:0 99:1 100:0 101:1 102:0 103:0 104:0 105:0 106:0 107:0 108:0 109:0 110:0 111:0 112:0 113:0 114:0 115:0 116:0 117:0 118:0 119:0 120:0 121:0 122:0 123:0 124:0 125:0 126:0 127:0 128:0 129:0 130:0 131:0 132:0 133:1 134:0 135:0 136:0 137:0 138:0 139:0 140:0 141:0 142:0 143:0 144:0 145:0 146:0 147:0 148:0 149:0 150:0 151:0 152:0 153:0 154:0 155:0 156:1 157:0 158:0 159:0 160:0 161:0.034000002 162:0.056000002 163:0.017000001 164:0.014 165:0.014 166:0.015 167:0.012 168:0.02 169:0.072948329 170:0.05392912 171:0.012158055 172:0.27725267 173:0.018775817 174:0.254022 175:0.4972752 176:0.077041604 177:0.017000001 178:0.015 179:0.011 180:0.018999999 181:0.13500001 182:0.52200001 183:0.95200002 184:0.88800001 185:3 186:3 187:3 188:3 189:3 190:3 191:1 192:1 #
-10 1:0 2:0 3:0 4:0 5:0 6:0 7:0 8:0 9:0 10:0 11:0 12:0 13:0 14:0 15:0 16:1 17:0 18:0 19:0 20:0 21:0 22:0 23:0 24:0 25:0 26:0 27:0 28:0 29:0 30:0 31:0 32:0 33:0 34:0 35:0 36:0 37:0 38:1 39:0 40:0 41:0 42:0 43:0 44:0 45:0 46:0 47:0 48:1 49:0 50:0 51:0 52:0 53:0 54:0 55:0 56:0 57:0 58:0 59:0 60:0 61:0 62:0 63:0 64:0 65:0 66:0 67:0 68:0 69:0 70:0 71:0 72:0 73:0 74:0 75:1 76:0 77:0 78:0 79:0 80:0 81:0 82:0 83:1 84:0 85:0 86:0 87:0 88:0 89:0 90:0 91:0 92:0 93:0 94:0 95:0 96:0 97:0 98:0 99:0 100:0 101:0 102:0 103:0 104:0 105:0 106:0 107:0 108:0 109:0 110:0 111:0 112:0 113:0 114:0 115:0 116:1 117:0 118:0 119:0 120:0 121:0 122:0 123:0 124:0 125:0 126:0 127:0 128:0 129:0 130:1 131:0 132:0 133:0 134:0 135:0 136:0 137:0 138:0 139:0 140:0 141:0 142:0 143:0 144:0 145:0 146:0 147:0 148:0 149:0 150:1 151:0 152:0 153:0 154:0 155:0 156:0 157:0 158:0 159:0 160:0 161:0.0020000001 162:0.0020000001 163:0.0020000001 164:0.0040000002 165:0.0070000002 166:0.017000001 167:0.011 168:0.017999999 169:0.40061632 170:0.10334346 171:0.50828731 172:0.5078125 173:0.18903592 174:0.22342065 175:0.0051786639 176:0.34179181 177:0.0049999999 178:0.012 179:0.030999999 180:0.123 181:0.55900002 182:0.40400001 183:0.34 184:0.49000001 185:3 186:3 187:3 188:3 189:3 190:3 191:1 192:1 #
10 1:0 2:0 3:0 4:0 5:0 6:0 7:0 8:0 9:0 10:0 11:0 12:0 13:0 14:0 15:0 16:0 17:1 18:0 19:0 20:0 21:0 22:0 23:0 24:0 25:0 26:0 27:0 28:0 29:0 30:0 31:0 32:0 33:1 34:0 35:0 36:0 37:0 38:0 39:0 40:0 41:1 42:0 43:0 44:0 45:0 46:0 47:0 48:0 49:0 50:0 51:0 52:0 53:0 54:0 55:0 56:0 57:0 58:0 59:0 60:0 61:0 62:0 63:0 64:0 65:0 66:0 67:0 68:0 69:1 70:0 71:0 72:0 73:0 74:0 75:0 76:0 77:0 78:0 79:0 80:0 81:0 82:0 83:0 84:0 85:0 86:0 87:0 88:0 89:0 90:0 91:0 92:1 93:0 94:0 95:0 96:0 97:0 98:0 99:0 100:0 101:1 102:0 103:0 104:0 105:0 106:0 107:0 108:0 109:0 110:0 111:0 112:0 113:0 114:0 115:0 116:0 117:0 118:0 119:0 120:0 121:0 122:0 123:0 124:0 125:0 126:0 127:0 128:0 129:0 130:0 131:0 132:0 133:0 134:1 135:0 136:0 137:0 138:0 139:0 140:0 141:0 142:0 143:0 144:0 145:0 146:0 147:0 148:0 149:1 150:0 151:0 152:0 153:0 154:0 155:0 156:0 157:0 158:0 159:0 160:0 161:0.42899999 162:0.63599998 163:0.67299998 164:0.73799998 165:0.72600001 166:0.57499999 167:0.727 168:0.64499998 177:0.94800001 178:0.92699999 179:0.87599999 180:0.77999997 181:0.81800002 182:0.83999997 183:0.79400003 184:0.77899998 #
10 1:0 2:0 3:0 4:0 5:0 6:1 7:0 8:0 9:0 10:0 11:0 12:0 13:0 14:0 15:0 16:0 17:0 18:0 19:0 20:0 21:0 22:0 23:0 24:0 25:0 26:0 27:0 28:0 29:0 30:0 31:0 32:0 33:0 34:0 35:0 36:0 37:0 38:1 39:0 40:0 41:0 42:0 43:0 44:0 45:0 46:0 47:0 48:0 49:0 50:0 51:0 52:0 53:0 54:0 55:0 56:0 57:0 58:0 59:0 60:1 61:0 62:0 63:0 64:0 65:0 66:1 67:0 68:0 69:0 70:0 71:0 72:0 73:0 74:0 75:0 76:0 77:0 78:0 79:0 80:0 81:0 82:0 83:0 84:0 85:0 86:0 87:0 88:0 89:0 90:0 91:0 92:0 93:0 94:1 95:0 96:0 97:0 98:0 99:0 100:0 101:0 102:0 103:0 104:1 105:0 106:0 107:0 108:0 109:0 110:0 111:0 112:0 113:0 114:0 115:0 116:0 117:0 118:0 119:0 120:0 121:0 122:0 123:0 124:0 125:0 126:0 127:0 128:0 129:0 130:0 131:0 132:0 133:0 134:0 135:0 136:1 137:0 138:0 139:0 140:0 141:0 142:0 143:0 144:0 145:0 146:1 147:0 148:0 149:0 150:0 151:0 152:0 153:0 154:0 155:0 156:0 157:0 158:0 159:0 160:0 161:0.85900003 162:0.90200001 163:0.84500003 164:0.84200001 165:0.85000002 166:0.77200001 167:0.79699999 168:0.87199998 177:0.88700002 178:0.87300003 179:0.81300002 180:0.88999999 181:0.87900001 182:0.84399998 183:0.89399999 184:0.85799998 #
10 1:0 2:0 3:0 4:0 5:0 6:0 7:0 8:1 9:0 10:0 11:0 12:0 13:0 14:0 15:0 16:0 17:0 18:0 19:0 20:0 21:0 22:0 23:0 24:0 25:0 26:0 27:0 28:0 29:0 30:1 31:0 32:0 33:0 34:0 35:0 36:0 37:0 38:0 39:0 40:0 41:0 42:0 43:0 44:0 45:0 46:0 47:0 48:0 49:0 50:0 51:0 52:0 53:0 54:0 55:0 56:0 57:1 58:0 59:0 60:0 61:0 62:0 63:0 64:0 65:0 66:0 67:0 68:0 69:1 70:0 71:0 72:0 73:0 74:0 75:0 76:0 77:0 78:0 79:0 80:0 81:1 82:0 83:0 84:0 85:0 86:0 87:0 88:0 89:0 90:0 91:0 92:0 93:0 94:0 95:0 96:0 97:0 98:0 99:0 100:0 101:0 102:0 103:1 104:0 105:0 106:0 107:0 108:0 109:0 110:0 111:0 112:0 113:0 114:0 115:0 116:0 117:0 118:0 119:0 120:0 121:0 122:0 123:0 124:0 125:0 126:0 127:0 128:0 129:0 130:0 131:0 132:0 133:0 134:0 135:0 136:0 137:1 138:0 139:0 140:0 141:0 142:0 143:0 144:0 145:0 146:0 147:0 148:0 149:0 150:1 151:0 152:0 153:0 154:0 155:0 156:0 157:0 158:0 159:0 160:0 161:0.61699998 162:0.58600003 163:0.58700001 164:0.56999999 165:0.63200003 166:0.63499999 167:0.662 168:0.73500001 177:0.60500002 178:0.67699999 179:0.74900001 180:0.67299998 181:0.72799999 182:0.722 183:0.69700003 184:0.69400001 #
-7.1330024034948280586831970140338 1:0 2:0 3:0 4:0 5:0 6:1 7:0 8:0 9:0 10:0 11:0 12:0 13:0 14:0 15:0 16:0 17:0 18:0 19:0 20:0 21:0 22:0 23:0 24:0 25:0 26:0 27:0 28:0 29:1 30:0 31:0 32:0 33:0 34:0 35:0 36:0 37:0 38:0 39:0 40:0 41:0 42:0 43:0 44:0 45:0 46:0 47:0 48:0 49:0 50:0 51:0 52:0 53:0 54:0 55:0 56:1 57:0 58:0 59:0 60:0 61:0 62:0 63:0 64:0 65:0 66:1 67:0 68:0 69:0 70:0 71:0 72:0 73:0 74:0 75:0 76:0 77:0 78:0 79:0 80:0 81:0 82:0 83:0 84:0 85:0 86:0 87:0 88:0 89:0 90:0 91:0 92:0 93:0 94:0 95:0 96:0 97:1 98:0 99:0 100:0 101:0 102:0 103:0 104:0 105:0 106:0 107:0 108:0 109:0 110:0 111:0 112:0 113:0 114:0 115:0 116:0 117:0 118:1 119:0 120:0 121:0 122:0 123:0 124:0 125:0 126:0 127:0 128:0 129:0 130:0 131:0 132:0 133:0 134:0 135:0 136:1 137:0 138:0 139:0 140:0 141:0 142:0 143:0 144:0 145:0 146:0 147:0 148:0 149:0 150:0 151:0 152:0 153:0 154:0 155:0 156:1 157:0 158:0 159:0 160:0 161:0.91000003 162:0.90200001 163:0.889 164:0.92400002 165:0.90799999 166:0.94 167:0.92299998 168:0.93400002 177:0.79299998 178:0.64200002 179:0.88599998 180:0.93900001 181:0.92799997 182:0.90499997 183:0.86699998 184:0.76200002 #
-10 1:0 2:0 3:0 4:0 5:0 6:1 7:0 8:0 9:0 10:0 11:0 12:0 13:0 14:0 15:0 16:0 17:0 18:0 19:0 20:0 21:0 22:0 23:0 24:0 25:0 26:0 27:0 28:0 29:0 30:0 31:0 32:0 33:0 34:0 35:0 36:0 37:0 38:1 39:0 40:0 41:0 42:0 43:0 44:0 45:0 46:0 47:0 48:0 49:0 50:0 51:0 52:0 53:0 54:0 55:0 56:0 57:0 58:1 59:0 60:0 61:0 62:0 63:0 64:0 65:0 66:0 67:0 68:0 69:0 70:0 71:0 72:0 73:0 74:0 75:1 76:0 77:0 78:0 79:0 80:0 81:0 82:0 83:0 84:0 85:0 86:0 87:0 88:0 89:0 90:0 91:0 92:0 93:0 94:0 95:0 96:0 97:0 98:1 99:0 100:0 101:0 102:0 103:0 104:0 105:0 106:0 107:0 108:0 109:0 110:0 111:0 112:0 113:0 114:0 115:1 116:0 117:0 118:0 119:0 120:0 121:0 122:0 123:0 124:0 125:0 126:0 127:0 128:1 129:0 130:0 131:0 132:0 133:0 134:0 135:0 136:0 137:0 138:0 139:0 140:0 141:0 142:0 143:0 144:1 145:0 146:0 147:0 148:0 149:0 150:0 151:0 152:0 153:0 154:0 155:0 156:0 157:0 158:0 159:0 160:0 161:0.035999998 162:0.077 163:0.030999999 164:0.018999999 165:0.028999999 166:0.02 167:0.017999999 168:0.050000001 169:0.70374572 170:0.44984803 171:0.48632219 172:0.6875 173:0.41945288 174:0.47265625 175:0.70165747 176:0.48335123 177:0.97899997 178:0.82800001 179:0.161 180:0.037999999 181:0.016000001 182:0.015 183:0.171 184:0.79900002 185:1 186:1 187:1 188:1 189:1 190:1 191:1 192:1 #
10 1:0 2:0 3:0 4:0 5:0 6:0 7:0 8:0 9:0 10:0 11:0 12:0 13:0 14:0 15:0 16:1 17:0 18:0 19:0 20:0 21:0 22:0 23:0 24:0 25:0 26:0 27:0 28:0 29:0 30:0 31:0 32:0 33:0 34:0 35:0 36:0 37:0 38:0 39:0 40:1 41:0 42:1 43:0 44:0 45:0 46:0 47:0 48:0 49:0 50:0 51:0 52:0 53:0 54:0 55:0 56:0 57:0 58:0 59:0 60:0 61:1 62:0 63:0 64:0 65:0 66:0 67:0 68:0 69:0 70:0 71:0 72:0 73:0 74:0 75:0 76:0 77:0 78:0 79:0 80:0 81:0 82:0 83:0 84:1 85:0 86:0 87:0 88:0 89:0 90:0 91:0 92:0 93:0 94:0 95:0 96:0 97:0 98:0 99:0 100:0 101:0 102:0 103:0 104:0 105:0 106:0 107:0 108:1 109:0 110:0 111:0 112:0 113:0 114:0 115:0 116:0 117:0 118:0 119:0 120:0 121:1 122:0 123:0 124:0 125:0 126:0 127:0 128:0 129:0 130:0 131:0 132:0 133:0 134:0 135:0 136:0 137:0 138:0 139:0 140:0 141:0 142:0 143:0 144:0 145:0 146:0 147:1 148:0 149:0 150:0 151:0 152:0 153:0 154:0 155:0 156:0 157:0 158:0 159:0 160:0 161:0.028000001 162:0.016000001 163:0.022 164:0.02 165:0.022 166:0.017000001 167:0.022 168:0.061000001 169:0.33127889 170:0.15202703 171:0 172:0.0084674004 173:0.26852846 174:0.044198897 175:0.16088061 176:0.8493827 177:0.57300001 178:0.163 179:0.037 180:0.014 181:0.014 182:0.035 183:0.18099999 184:0.80299997 185:1 186:3 187:3 188:3 189:3 190:3 191:1 192:1 #
-10 1:0 2:0 3:0 4:0 5:0 6:0 7:0 8:0 9:0 10:0 11:0 12:0 13:0 14:0 15:0 16:1 17:0 18:0 19:0 20:0 21:0 22:0 23:0 24:0 25:0 26:0 27:0 28:0 29:0 30:0 31:0 32:0 33:1 34:0 35:0 36:0 37:0 38:0 39:0 40:0 41:0 42:0 43:0 44:0 45:0 46:0 47:0 48:0 49:0 50:0 51:1 52:0 53:0 54:0 55:0 56:0 57:0 58:0 59:0 60:0 61:0 62:0 63:0 64:0 65:0 66:0 67:0 68:0 69:0 70:0 71:0 72:0 73:0 74:0 75:0 76:0 77:0 78:1 79:0 80:0 81:0 82:0 83:0 84:0 85:0 86:0 87:0 88:0 89:1 90:0 91:0 92:0 93:0 94:0 95:0 96:0 97:0 98:0 99:0 100:0 101:0 102:0 103:0 104:0 105:0 106:0 107:0 108:0 109:0 110:0 111:0 112:0 113:0 114:0 115:0 116:1 117:0 118:0 119:0 120:0 121:0 122:0 123:0 124:0 125:0 126:0 127:0 128:0 129:1 130:0 131:0 132:0 133:0 134:0 135:0 136:0 137:0 138:0 139:0 140:0 141:0 142:0 143:0 144:0 145:0 146:0 147:0 148:0 149:1 150:0 151:0 152:0 153:0 154:0 155:0 156:0 157:0 158:0 159:0 160:0 161:0.389 162:0.60600001 163:0.722 164:0.704 165:0.48899999 166:0.40900001 167:0.40099999 168:0.36500001 177:0.84200001 178:0.69499999 179:0.65600002 180:0.56900001 181:0.58600003 182:0.80000001 183:0.84200001 184:0.206 #
-6.2393343084274448528958600945771 1:0 2:0 3:0 4:1 5:0 6:0 7:0 8:0 9:0 10:0 11:0 12:0 13:0 14:0 15:0 16:0 17:0 18:0 19:0 20:0 21:0 22:0 23:0 24:0 25:0 26:0 27:0 28:0 29:0 30:0 31:0 32:0 33:0 34:0 35:0 36:0 37:0 38:1 39:0 40:0 41:0 42:0 43:0 44:0 45:0 46:0 47:0 48:0 49:0 50:0 51:0 52:0 53:0 54:1 55:0 56:0 57:0 58:0 59:0 60:0 61:0 62:0 63:0 64:0 65:0 66:1 67:0 68:0 69:0 70:0 71:0 72:0 73:0 74:0 75:0 76:0 77:0 78:0 79:0 80:0 81:0 82:0 83:0 84:0 85:0 86:0 87:0 88:0 89:0 90:0 91:1 92:0 93:0 94:0 95:0 96:0 97:0 98:0 99:0 100:0 101:0 102:0 103:0 104:0 105:0 106:0 107:0 108:0 109:0 110:0 111:0 112:0 113:0 114:0 115:0 116:0 117:0 118:1 119:0 120:0 121:0 122:0 123:0 124:1 125:0 126:0 127:0 128:0 129:0 130:0 131:0 132:0 133:0 134:0 135:0 136:0 137:0 138:0 139:0 140:0 141:0 142:0 143:0 144:0 145:0 146:0 147:0 148:0 149:0 150:1 151:0 152:0 153:0 154:0 155:0 156:0 157:0 158:0 159:0 160:0 161:0.02 162:0.016000001 163:0.024 164:0.037999999 165:0.045000002 166:0.097999997 167:0.12899999 168:0.109 169:0.88077337 170:0.11550152 171:0.46066251 172:0.31782067 173:0 174:0.43768996 175:0.47798067 176:0 177:0.463 178:0.56599998 179:0.685 180:0.54100001 181:0.13 182:0.22400001 183:0.26499999 184:0.708 185:1 186:3 187:3 188:1 189:1 190:1 191:2 192:2 #
-10 1:0 2:0 3:0 4:0 5:0 6:0 7:0 8:0 9:0 10:0 11:0 12:0 13:0 14:0 15:0 16:0 17:0 18:1 19:0 20:0 21:0 22:0 23:0 24:0 25:0 26:0 27:0 28:1 29:0 30:0 31:0 32:0 33:0 34:0 35:0 36:0 37:0 38:0 39:0 40:0 41:0 42:0 43:0 44:0 45:0 46:0 47:0 48:0 49:1 50:0 51:0 52:0 53:0 54:0 55:0 56:0 57:0 58:0 59:0 60:0 61:0 62:0 63:0 64:0 65:0 66:0 67:0 68:0 69:1 70:0 71:0 72:0 73:0 74:0 75:0 76:0 77:0 78:0 79:0 80:0 81:0 82:0 83:0 84:1 85:0 86:0 87:0 88:0 89:0 90:0 91:0 92:0 93:0 94:0 95:0 96:0 97:0 98:0 99:0 100:0 101:0 102:0 103:0 104:1 105:0 106:0 107:0 108:0 109:0 110:0 111:0 112:0 113:0 114:0 115:0 116:0 117:0 118:0 119:0 120:0 121:0 122:0 123:0 124:0 125:0 126:0 127:0 128:0 129:1 130:0 131:0 132:0 133:0 134:0 135:0 136:0 137:0 138:0 139:0 140:0 141:0 142:0 143:0 144:0 145:0 146:0 147:0 148:1 149:0 150:0 151:0 152:0 153:0 154:0 155:0 156:0 157:0 158:0 159:0 160:0 161:0.74699998 162:0.75800002 163:0.77899998 164:0.77499998 165:0.79100001 166:0.80400002 167:0.82999998 168:0.87099999 177:0.68000001 178:0.72600001 179:0.78600001 180:0.81999999 181:0.685 182:0.65499997 183:0.66900003 184:0.73500001 #
10 1:0 2:0 3:0 4:0 5:0 6:0 7:0 8:0 9:0 10:0 11:0 12:0 13:0 14:0 15:0 16:1 17:0 18:0 19:0 20:0 21:0 22:0 23:0 24:0 25:0 26:0 27:0 28:0 29:1 30:0 31:0 32:0 33:0 34:0 35:0 36:0 37:0 38:0 39:0 40:0 41:0 42:1 43:0 44:0 45:0 46:0 47:0 48:0 49:0 50:0 51:0 52:0 53:0 54:0 55:0 56:0 57:0 58:0 59:0 60:0 61:0 62:1 63:0 64:0 65:0 66:0 67:0 68:0 69:0 70:0 71:0 72:0 73:0 74:0 75:0 76:0 77:0 78:0 79:0 80:0 81:0 82:1 83:0 84:0 85:0 86:0 87:0 88:0 89:0 90:0 91:0 92:0 93:0 94:0 95:0 96:0 97:0 98:0 99:0 100:0 101:0 102:0 103:0 104:0 105:0 106:0 107:0 108:1 109:0 110:0 111:0 112:0 113:0 114:0 115:0 116:0 117:0 118:0 119:0 120:0 121:0 122:0 123:0 124:0 125:0 126:0 127:0 128:0 129:0 130:0 131:0 132:0 133:0 134:0 135:0 136:0 137:0 138:0 139:0 140:1 141:0 142:0 143:0 144:1 145:0 146:0 147:0 148:0 149:0 150:0 151:0 152:0 153:0 154:0 155:0 156:0 157:0 158:0 159:0 160:0 161:0.026000001 162:0.027000001 163:0.032000002 164:0.027000001 165:0.018999999 166:0.025 167:0.0089999996 168:0.0040000002 169:0.63174117 170:0.71744907 171:0.41752225 172:0.74606436 173:0.15058179 174:0.060773481 175:0.1858108 176:0.43501613 177:0.81900001 178:0.65899998 179:0.177 180:0.192 181:0.23199999 182:0.17299999 183:0.18799999 184:0.414 185:1 186:1 187:1 188:1 189:1 190:1 191:3 192:3 #
10 1:0 2:0 3:0 4:0 5:0 6:0 7:0 8:0 9:0 10:1 11:0 12:0 13:0 14:0 15:0 16:0 17:0 18:0 19:0 20:0 21:0 22:0 23:0 24:0 25:0 26:0 27:0 28:0 29:0 30:0 31:0 32:0 33:0 34:0 35:0 36:0 37:1 38:0 39:0 40:0 41:0 42:0 43:0 44:0 45:0 46:0 47:0 48:0 49:0 50:1 51:0 52:0 53:0 54:0 55:0 56:0 57:0 58:0 59:0 60:0 61:0 62:0 63:0 64:0 65:0 66:1 67:0 68:0 69:0 70:0 71:0 72:0 73:0 74:0 75:0 76:0 77:0 78:0 79:0 80:0 81:0 82:0 83:0 84:0 85:0 86:1 87:0 88:0 89:0 90:0 91:0 92:0 93:0 94:0 95:0 96:0 97:0 98:0 99:0 100:0 101:0 102:0 103:0 104:0 105:0 106:0 107:0 108:0 109:0 110:0 111:0 112:0 113:0 114:1 115:0 116:0 117:0 118:0 119:0 120:0 121:0 122:0 123:0 124:0 125:0 126:0 127:0 128:0 129:1 130:0 131:0 132:0 133:0 134:0 135:0 136:0 137:0 138:0 139:0 140:0 141:0 142:1 143:0 144:0 145:0 146:0 147:0 148:0 149:0 150:0 151:0 152:0 153:0 154:0 155:0 156:0 157:0 158:0 159:0 160:0 161:0.0080000004 162:0.0080000004 163:0.0020000001 164:0.0020000001 165:0.001 166:0.001 167:0.001 168:0.0020000001 169:0.067322634 170:0.30163935 171:0 172:0.24971624 173:0.61293983 174:0.17080745 175:0.4384411 176:0 177:0.28299999 178:0.052000001 179:0.046 180:0.97299999 181:0.93599999 182:0.061999999 183:0.035 184:0.0099999998 185:3 186:3 187:3 188:1 189:1 190:3 191:3 192:3 #
10 1:0 2:0 3:0 4:0 5:0 6:0 7:0 8:0 9:1 10:0 11:0 12:0 13:0 14:0 15:0 16:0 17:0 18:0 19:0 20:0 21:1 22:0 23:0 24:0 25:0 26:0 27:0 28:0 29:0 30:0 31:0 32:0 33:0 34:0 35:0 36:0 37:0 38:0 39:0 40:0 41:0 42:0 43:0 44:0 45:0 46:0 47:0 48:0 49:0 50:1 51:0 52:0 53:0 54:0 55:0 56:0 57:0 58:0 59:0 60:0 61:0 62:0 63:0 64:0 65:0 66:0 67:0 68:1 69:0 70:0 71:0 72:0 73:0 74:0 75:0 76:0 77:0 78:0 79:0 80:0 81:1 82:0 83:0 84:0 85:0 86:0 87:0 88:0 89:0 90:0 91:0 92:0 93:0 94:0 95:0 96:0 97:0 98:0 99:0 100:0 101:1 102:0 103:0 104:0 105:0 106:0 107:0 108:0 109:0 110:0 111:0 112:0 113:0 114:0 115:0 116:0 117:0 118:0 119:0 120:0 121:0 122:0 123:0 124:0 125:0 126:0 127:0 128:0 129:0 130:0 131:0 132:0 133:0 134:1 135:0 136:0 137:0 138:0 139:0 140:0 141:0 142:0 143:0 144:0 145:0 146:0 147:0 148:0 149:0 150:0 151:0 152:0 153:0 154:0 155:0 156:0 157:0 158:0 159:0 160:1 161:0.0020000001 162:0.001 163:0.001 164:0.001 165:0 166:0.001 167:0.001 168:0.0020000001 169:0.057573073 170:0.033869602 171:0.19678923 172:0.060773481 173:0.050804403 174:0.11854361 175:0.27432713 176:0.33783785 177:0.0080000004 178:0.0040000002 179:0.003 180:0.003 181:0.0049999999 182:0.0060000001 183:0.026000001 184:0.089000002 185:2 186:2 187:2 188:2 189:2 190:2 191:2 192:2 #
-9.8535150038673045003179140621796 1:0 2:0 3:0 4:0 5:0 6:0 7:0 8:0 9:0 10:1 11:0 12:0 13:0 14:0 15:0 16:0 17:0 18:0 19:0 20:0 21:0 22:0 23:0 24:0 25:0 26:0 27:0 28:0 29:1 30:0 31:0 32:0 33:0 34:0 35:0 36:0 37:0 38:0 39:0 40:0 41:0 42:0 43:0 44:0 45:0 46:0 47:0 48:1 49:0 50:0 51:0 52:0 53:0 54:0 55:0 56:0 57:0 58:0 59:0 60:0 61:0 62:0 63:0 64:0 65:0 66:0 67:0 68:0 69:0 70:0 71:0 72:0 73:0 74:1 75:0 76:0 77:0 78:0 79:0 80:0 81:0 82:0 83:0 84:0 85:0 86:0 87:0 88:0 89:0 90:0 91:0 92:0 93:0 94:0 95:0 96:0 97:0 98:1 99:0 100:0 101:0 102:0 103:0 104:0 105:0 106:0 107:1 108:0 109:0 110:0 111:0 112:0 113:0 114:0 115:0 116:0 117:0 118:0 119:0 120:0 121:0 122:0 123:0 124:0 125:0 126:0 127:0 128:0 129:0 130:0 131:0 132:0 133:0 134:0 135:0 136:0 137:0 138:0 139:0 140:1 141:0 142:0 143:0 144:0 145:0 146:0 147:0 148:0 149:0 150:0 151:0 152:0 153:0 154:0 155:0 156:0 157:0 158:0 159:0 160:1 161:0.0089999996 162:0.003 163:0.0020000001 164:0.0020000001 165:0.001 166:0.001 167:0.001 168:0 169:0.010357328 170:0.30558017 171:0.1436464 172:0.10869565 173:0.36474165 174:0.024691358 175:0.38006756 176:0.24493243 177:0.0089999996 178:0.0099999998 179:0.035999998 180:0.113 181:0.041000001 182:0.017999999 183:0.028999999 184:0.147 185:3 186:3 187:3 188:3 189:3 190:3 191:3 192:1 #
-10 1:0 2:0 3:0 4:0 5:0 6:0 7:0 8:1 9:0 10:0 11:0 12:0 13:0 14:0 15:0 16:0 17:0 18:0 19:0 20:0 21:0 22:0 23:0 24:0 25:1 26:0 27:0 28:0 29:0 30:0 31:0 32:0 33:0 34:0 35:0 36:0 37:0 38:0 39:0 40:0 41:0 42:0 43:0 44:0 45:0 46:0 47:0 48:0 49:0 50:1 51:0 52:0 53:0 54:0 55:0 56:0 57:0 58:0 59:0 60:0 61:0 62:0 63:0 64:0 65:0 66:0 67:0 68:0 69:0 70:0 71:0 72:0 73:0 74:1 75:0 76:0 77:0 78:0 79:0 80:0 81:0 82:0 83:0 84:0 85:0 86:0 87:0 88:0 89:1 90:0 91:0 92:0 93:0 94:0 95:0 96:0 97:0 98:0 99:0 100:0 101:0 102:0 103:0 104:0 105:0 106:0 107:0 108:0 109:0 110:0 111:0 112:0 113:0 114:0 115:0 116:0 117:0 118:1 119:0 120:0 121:1 122:0 123:0 124:0 125:0 126:0 127:0 128:0 129:0 130:0 131:0 132:0 133:0 134:0 135:0 136:0 137:0 138:0 139:0 140:0 141:0 142:0 143:0 144:0 145:0 146:0 147:0 148:0 149:0 150:0 151:0 152:0 153:0 154:1 155:0 156:0 157:0 158:0 159:0 160:0 161:0.0049999999 162:0.0080000004 163:0.0060000001 164:0.017999999 165:0.0099999998 166:0.0099999998 167:0.016000001 168:0.012 169:0.21546961 170:0.022441652 171:0.43500778 172:0.60559005 173:0.18157661 174:0.20668693 175:0.73666382 176:0.60559005 177:0.0020000001 178:0.0020000001 179:0.0020000001 180:0.0020000001 181:0.0040000002 182:0.0089999996 183:0.052000001 184:0.13699999 185:2 186:2 187:2 188:2 189:2 190:2 191:2 192:2 #
10 1:0 2:0 3:0 4:0 5:0 6:0 7:0 8:0 9:1 10:0 11:0 12:0 13:0 14:0 15:0 16:0 17:0 18:0 19:0 20:0 21:0 22:0 23:0 24:0 25:0 26:0 27:0 28:0 29:0 30:1 31:0 32:0 33:0 34:0 35:0 36:0 37:0 38:0 39:0 40:0 41:0 42:0 43:0 44:0 45:0 46:0 47:0 48:0 49:0 50:0 51:0 52:0 53:0 54:0 55:1 56:0 57:0 58:0 59:0 60:0 61:0 62:0 63:0 64:0 65:0 66:0 67:0 68:0 69:1 70:0 71:0 72:0 73:0 74:0 75:0 76:0 77:0 78:0 79:0 80:0 81:0 82:0 83:0 84:0 85:0 86:0 87:0 88:0 89:0 90:0 91:0 92:0 93:0 94:0 95:0 96:0 97:0 98:1 99:0 100:0 101:0 102:0 103:0 104:0 105:0 106:0 107:0 108:0 109:0 110:0 111:0 112:0 113:0 114:0 115:0 116:1 117:0 118:0 119:0 120:0 121:0 122:0 123:0 124:0 125:0 126:0 127:0 128:0 129:1 130:0 131:0 132:0 133:0 134:0 135:0 136:0 137:0 138:0 139:0 140:0 141:0 142:0 143:0 144:0 145:0 146:0 147:0 148:0 149:0 150:0 151:0 152:0 153:0 154:1 155:0 156:0 157:0 158:0 159:0 160:0 161:0.30899999 162:0.40200001 163:0.53100002 164:0.551 165:0.61400002 166:0.81900001 167:0.71200001 168:0.77399999 177:0.903 178:0.90899998 179:0.91600001 180:0.87400001 181:0.83200002 182:0.84600002 183:0.89300001 184:0.95700002 #
10 1:0 2:0 3:0 4:0 5:0 6:0 7:0 8:0 9:0 10:0 11:0 12:0 13:1 14:0 15:0 16:0 17:0 18:0 19:0 20:0 21:0 22:0 23:0 24:0 25:0 26:0 27:0 28:0 29:0 30:1 31:0 32:0 33:0 34:0 35:0 36:0 37:0 38:0 39:0 40:0 41:0 42:0 43:0 44:0 45:0 46:0 47:0 48:0 49:0 50:0 51:0 52:0 53:1 54:0 55:0 56:0 57:0 58:0 59:0 60:0 61:0 62:0 63:0 64:0 65:0 66:0 67:0 68:0 69:0 70:0 71:0 72:0 73:0 74:0 75:0 76:0 77:1 78:0 79:0 80:0 81:0 82:0 83:0 84:0 85:0 86:0 87:0 88:1 89:0 90:0 91:0 92:0 93:0 94:0 95:0 96:0 97:0 98:0 99:0 100:0 101:0 102:0 103:0 104:0 105:0 106:0 107:0 108:0 109:0 110:0 111:0 112:0 113:0 114:0 115:0 116:1 117:0 118:0 119:0 120:0 121:0 122:0 123:0 124:0 125:0 126:0 127:0 128:0 129:0 130:0 131:0 132:0 133:0 134:0 135:0 136:1 137:0 138:0 139:0 140:0 141:0 142:0 143:0 144:0 145:0 146:0 147:0 148:0 149:0 150:0 151:0 152:0 153:0 154:0 155:0 156:1 157:0 158:0 159:0 160:0 161:0.579 162:0.498 163:0.51800001 164:0.63 165:0.428 166:0.479 167:0.405 168:0.45500001 177:0.917 178:0.93900001 179:0.91399997 180:0.83899999 181:0.83600003 182:0.82499999 183:0.79100001 184:0.73299998 #
4.537653301130450955724882078357 1:0 2:0 3:0 4:0 5:0 6:0 7:0 8:0 9:0 10:0 11:0 12:0 13:0 14:0 15:0 16:1 17:0 18:0 19:0 20:0 21:0 22:0 23:0 24:0 25:0 26:0 27:0 28:0 29:1 30:0 31:0 32:0 33:0 34:0 35:0 36:0 37:0 38:0 39:0 40:0 41:0 42:0 43:0 44:0 45:0 46:0 47:0 48:0 49:0 50:0 51:0 52:0 53:0 54:0 55:0 56:0 57:0 58:1 59:0 60:0 61:0 62:0 63:0 64:0 65:0 66:0 67:0 68:0 69:1 70:0 71:0 72:0 73:0 74:0 75:0 76:0 77:0 78:0 79:0 80:0 81:0 82:0 83:0 84:0 85:0 86:0 87:0 88:0 89:0 90:0 91:0 92:0 93:0 94:0 95:0 96:0 97:1 98:0 99:0 100:0 101:0 102:0 103:0 104:0 105:0 106:1 107:0 108:0 109:0 110:0 111:0 112:0 113:0 114:0 115:0 116:0 117:0 118:0 119:0 120:0 121:0 122:0 123:0 124:0 125:0 126:0 127:0 128:0 129:1 130:0 131:0 132:0 133:0 134:0 135:0 136:0 137:0 138:0 139:0 140:0 141:0 142:0 143:0 144:0 145:0 146:0 147:0 148:0 149:0 150:0 151:0 152:0 153:1 154:0 155:0 156:0 157:0 158:0 159:0 160:0 161:0.86400002 162:0.89899999 163:0.85000002 164:0.86299998 165:0.86199999 166:0.87300003 167:0.85500002 168:0.861 177:0.79500002 178:0.75199997 179:0.76999998 180:0.755 181:0.79500002 182:0.88099998 183:0.89600003 184:0.84799999 #
-10 1:0 2:0 3:1 4:0 5:0 6:0 7:0 8:0 9:0 10:0 11:0 12:0 13:0 14:0 15:0 16:0 17:0 18:0 19:0 20:0 21:0 22:0 23:0 24:0 25:0 26:0 27:0 28:0 29:1 30:0 31:0 32:0 33:0 34:0 35:0 36:0 37:0 38:0 39:0 40:0 41:0 42:0 43:0 44:0 45:0 46:0 47:0 48:0 49:0 50:0 51:0 52:0 53:0 54:0 55:0 56:0 57:1 58:0 59:0 60:0 61:0 62:0 63:0 64:0 65:0 66:0 67:0 68:0 69:0 70:0 71:0 72:0 73:0 74:0 75:0 76:0 77:1 78:0 79:0 80:0 81:0 82:0 83:0 84:0 85:0 86:0 87:0 88:1 89:0 90:0 91:0 92:0 93:0 94:0 95:0 96:0 97:0 98:0 99:0 100:0 101:0 102:0 103:0 104:0 105:0 106:0 107:0 108:0 109:1 110:0 111:0 112:0 113:0 114:0 115:0 116:0 117:0 118:0 119:0 120:0 121:0 122:1 123:0 124:0 125:0 126:0 127:0 128:0 129:0 130:0 131:0 132:0 133:0 134:0 135:0 136:0 137:0 138:0 139:0 140:0 141:0 142:0 143:0 144:1 145:0 146:0 147:0 148:0 149:0 150:0 151:0 152:0 153:0 154:0 155:0 156:0 157:0 158:0 159:0 160:0 161:0.88099998 162:0.87599999 163:0.73500001 164:0.79299998 165:0.81900001 166:0.852 167:0.85399997 168:0.86799997 177:0.87800002 178:0.93400002 179:0.89399999 180:0.93300003 181:0.94199997 182:0.93300003 183:0.87199998 184:0.76200002 #
-10 1:0 2:0 3:0 4:0 5:0 6:0 7:0 8:0 9:0 10:0 11:0 12:0 13:0 14:0 15:0 16:1 17:0 18:0 19:0 20:0 21:0 22:0 23:0 24:0 25:0 26:0 27:0 28:0 29:0 30:0 31:0 32:0 33:0 34:0 35:0 36:0 37:0 38:0 39:0 40:1 41:0 42:0 43:0 44:0 45:1 46:0 47:0 48:0 49:0 50:0 51:0 52:0 53:0 54:0 55:0 56:0 57:0 58:0 59:0 60:0 61:0 62:0 63:0 64:0 65:0 66:0 67:0 68:0 69:0 70:0 71:0 72:1 73:0 74:0 75:0 76:0 77:0 78:0 79:0 80:0 81:0 82:0 83:0 84:0 85:0 86:0 87:0 88:0 89:0 90:0 91:0 92:1 93:0 94:0 95:0 96:0 97:0 98:0 99:0 100:0 101:0 102:1 103:0 104:0 105:0 106:0 107:0 108:0 109:0 110:0 111:0 112:0 113:0 114:0 115:0 116:0 117:0 118:0 119:0 120:0 121:0 122:0 123:0 124:0 125:0 126:0 127:0 128:0 129:0 130:0 131:0 132:0 133:0 134:0 135:0 136:0 137:1 138:0 139:0 140:0 141:0 142:0 143:0 144:0 145:0 146:0 147:0 148:0 149:0 150:0 151:0 152:0 153:0 154:0 155:0 156:0 157:0 158:1 159:0 160:0 161:0.014 162:0.012 163:0.015 164:0.022 165:0.027000001 166:0.034000002 167:0.048999999 168:0.037999999 169:0.33127889 170:0.038006756 171:0 172:0.61027193 173:0.47129908 174:0.068446271 175:0.7081967 176:0.52887535 177:0.0040000002 178:0.015 179:0.061000001 180:0.127 181:0.49399999 182:0.847 183:0.95200002 184:0.87800002 185:2 186:2 187:2 188:2 189:2 190:1 191:1 192:1 #
10 1:0 2:0 3:0 4:0 5:0 6:0 7:0 8:0 9:0 10:1 11:0 12:0 13:0 14:0 15:0 16:0 17:0 18:0 19:0 20:0 21:0 22:0 23:0 24:0 25:0 26:0 27:0 28:0 29:0 30:0 31:0 32:0 33:1 34:0 35:0 36:0 37:0 38:0 39:0 40:0 41:0 42:0 43:0 44:0 45:0 46:0 47:0 48:0 49:0 50:1 51:0 52:0 53:0 54:0 55:0 56:0 57:0 58:0 59:0 60:0 61:0 62:0 63:0 64:0 65:0 66:0 67:0 68:0 69:0 70:0 71:0 72:0 73:0 74:1 75:0 76:0 77:0 78:0 79:0 80:0 81:0 82:0 83:1 84:0 85:0 86:0 87:0 88:0 89:0 90:0 91:0 92:0 93:0 94:0 95:0 96:0 97:0 98:0 99:0 100:0 101:0 102:0 103:0 104:0 105:0 106:0 107:0 108:0 109:0 110:0 111:0 112:0 113:0 114:0 115:0 116:0 117:0 118:1 119:0 120:0 121:0 122:0 123:0 124:0 125:0 126:0 127:0 128:0 129:0 130:0 131:0 132:0 133:0 134:0 135:0 136:0 137:0 138:0 139:0 140:1 141:0 142:0 143:0 144:0 145:0 146:0 147:0 148:0 149:1 150:0 151:0 152:0 153:0 154:0 155:0 156:0 157:0 158:0 159:0 160:0 161:0.0080000004 162:0.0099999998 163:0.003 164:0.0040000002 165:0.0070000002 166:0.003 167:0.0040000002 168:0.0049999999 169:0 170:0.013623978 171:0 172:0.26397514 173:0.26465029 174:0.2006079 175:0.53631759 176:0.71744907 177:0.815 178:0.68300003 179:0.38699999 180:0.303 181:0.23 182:0.25999999 183:0.126 184:0.154 185:3 186:3 187:3 188:3 189:3 190:3 191:3 192:3 #
-10 1:0 2:0 3:0 4:0 5:0 6:0 7:0 8:0 9:0 10:0 11:0 12:0 13:0 14:0 15:0 16:0 17:0 18:0 19:0 20:1 21:0 22:0 23:0 24:0 25:0 26:0 27:0 28:0 29:0 30:0 31:0 32:0 33:0 34:1 35:0 36:0 37:0 38:0 39:0 40:0 41:0 42:0 43:0 44:1 45:0 46:0 47:0 48:0 49:0 50:0 51:0 52:0 53:0 54:0 55:0 56:0 57:0 58:0 59:0 60:0 61:0 62:0 63:0 64:0 65:0 66:0 67:0 68:0 69:1 70:0 71:0 72:0 73:0 74:0 75:0 76:0 77:0 78:0 79:0 80:0 81:0 82:0 83:0 84:0 85:0 86:0 87:0 88:0 89:0 90:0 91:0 92:0 93:0 94:0 95:0 96:0 97:1 98:0 99:0 100:0 101:1 102:0 103:0 104:0 105:0 106:0 107:0 108:0 109:0 110:0 111:0 112:0 113:0 114:0 115:0 116:0 117:0 118:0 119:0 120:0 121:0 122:0 123:0 124:0 125:0 126:0 127:0 128:0 129:0 130:0 131:0 132:0 133:0 134:0 135:0 136:0 137:1 138:0 139:0 140:0 141:0 142:0 143:0 144:0 145:0 146:0 147:0 148:0 149:0 150:0 151:0 152:0 153:0 154:0 155:0 156:0 157:0 158:1 159:0 160:0 161:0.0049999999 162:0.0080000004 163:0.0080000004 164:0.015 165:0.035 166:0.061000001 167:0.072999999 168:0.085000001 169:0.038006756 170:0.79192549 171:0.66058004 172:0.72630644 173:0.36065573 174:0.042337004 175:0.20983607 176:0.30395138 177:0.023 178:0.101 179:0.81900001 180:0.95599997 181:0.95200002 182:0.87900001 183:0.75700003 184:0.85799998 185:2 186:2 187:2 188:1 189:1 190:1 191:1 192:1 #
10 1:0 2:0 3:0 4:0 5:0 6:0 7:0 8:0 9:0 10:0 11:0 12:0 13:0 14:0 15:0 16:0 17:0 18:0 19:0 20:1 21:0 22:0 23:0 24:0 25:0 26:0 27:0 28:0 29:0 30:0 31:0 32:0 33:0 34:0 35:0 36:0 37:1 38:0 39:0 40:0 41:0 42:0 43:0 44:1 45:0 46:0 47:0 48:0 49:0 50:0 51:0 52:0 53:0 54:0 55:0 56:0 57:0 58:0 59:0 60:0 61:0 62:0 63:0 64:0 65:0 66:1 67:0 68:0 69:0 70:0 71:0 72:0 73:0 74:0 75:0 76:0 77:0 78:0 79:0 80:0 81:1 82:0 83:0 84:0 85:0 86:0 87:0 88:0 89:0 90:0 91:0 92:0 93:0 94:0 95:0 96:0 97:0 98:0 99:0 100:0 101:0 102:0 103:0 104:1 105:0 106:0 107:0 108:0 109:0 110:0 111:0 112:0 113:0 114:0 115:0 116:0 117:0 118:0 119:0 120:0 121:0 122:0 123:0 124:0 125:0 126:0 127:0 128:0 129:0 130:1 131:0 132:0 133:0 134:0 135:0 136:0 137:0 138:0 139:0 140:0 141:0 142:0 143:0 144:0 145:0 146:0 147:0 148:0 149:0 150:0 151:0 152:0 153:0 154:0 155:0 156:0 157:0 158:1 159:0 160:0 161:0.0089999996 162:0.0060000001 163:0.0049999999 164:0.0080000004 165:0.0099999998 166:0.0080000004 167:0.0060000001 168:0.0049999999 169:0.41385135 170:0.24918033 171:0.30612245 172:0 173:0.32176122 174:0.52094519 175:0.0051786639 176:0.08510638 177:0.74599999 178:0.72299999 179:0.70700002 180:0.54100001 181:0.116 182:0.071000002 183:0.068000004 184:0.064999998 185:1 186:1 187:1 188:1 189:2 190:2 191:2 192:2 #
-10 1:0 2:0 3:0 4:0 5:0 6:0 7:0 8:0 9:0 10:0 11:0 12:0 13:1 14:0 15:0 16:0 17:0 18:0 19:0 20:0 21:1 22:0 23:0 24:0 25:0 26:0 27:0 28:0 29:0 30:0 31:0 32:0 33:0 34:0 35:0 36:0 37:0 38:0 39:0 40:0 41:1 42:0 43:0 44:0 45:0 46:0 47:0 48:0 49:0 50:0 51:0 52:0 53:0 54:0 55:0 56:0 57:0 58:0 59:0 60:0 61:0 62:0 63:0 64:0 65:0 66:0 67:0 68:0 69:0 70:1 71:0 72:0 73:0 74:0 75:0 76:0 77:0 78:0 79:0 80:0 81:0 82:0 83:0 84:0 85:0 86:0 87:0 88:0 89:0 90:1 91:0 92:0 93:0 94:0 95:0 96:0 97:0 98:0 99:0 100:0 101:0 102:0 103:0 104:0 105:0 106:0 107:0 108:0 109:0 110:0 111:0 112:0 113:1 114:0 115:0 116:0 117:0 118:0 119:0 120:0 121:0 122:0 123:0 124:0 125:0 126:0 127:0 128:0 129:0 130:1 131:0 132:0 133:0 134:0 135:0 136:0 137:0 138:0 139:0 140:0 141:0 142:0 143:0 144:0 145:0 146:0 147:0 148:0 149:0 150:0 151:0 152:0 153:1 154:0 155:0 156:0 157:0 158:0 159:0 160:0 161:0.917 162:0.84200001 163:0.86000001 164:0.90499997 165:0.87400001 166:0.89499998 167:0.94400001 168:0.87 177:0.93699998 178:0.93199998 179:0.94300002 180:0.91900003 181:0.94099998 182:0.94499999 183:0.93599999 184:0.94300002 #
-10 1:0 2:0 3:0 4:0 5:0 6:0 7:0 8:0 9:0 10:0 11:0 12:0 13:1 14:0 15:0 16:0 17:0 18:0 19:0 20:0 21:0 22:0 23:0 24:0 25:0 26:0 27:0 28:0 29:0 30:1 31:0 32:0 33:0 34:0 35:0 36:0 37:0 38:0 39:0 40:0 41:1 42:0 43:0 44:0 45:0 46:0 47:0 48:0 49:0 50:0 51:0 52:0 53:0 54:0 55:0 56:0 57:0 58:0 59:0 60:0 61:0 62:0 63:0 64:0 65:0 66:1 67:0 68:0 69:0 70:0 71:0 72:0 73:0 74:0 75:0 76:0 77:0 78:0 79:0 80:0 81:0 82:1 83:0 84:0 85:0 86:0 87:0 88:0 89:0 90:0 91:0 92:0 93:0 94:0 95:0 96:0 97:0 98:0 99:0 100:0 101:0 102:0 103:0 104:0 105:0 106:0 107:0 108:0 109:0 110:0 111:0 112:0 113:0 114:0 115:0 116:1 117:0 118:0 119:0 120:0 121:0 122:0 123:0 124:0 125:0 126:0 127:0 128:0 129:0 130:1 131:0 132:0 133:0 134:0 135:0 136:0 137:0 138:0 139:0 140:0 141:1 142:0 143:0 144:0 145:0 146:0 147:0 148:0 149:0 150:0 151:0 152:0 153:0 154:0 155:0 156:0 157:0 158:0 159:0 160:0 161:0.31 162:0.40200001 163:0.495 164:0.65600002 165:0.57099998 166:0.55400002 167:0.45100001 168:0.47600001 177:0.94300002 178:0.92699999 179:0.92400002 180:0.89999998 181:0.875 182:0.88800001 183:0.88 184:0.89999998 #
-10 1:0 2:0 3:0 4:0 5:0 6:0 7:0 8:0 9:1 10:0 11:0 12:0 13:0 14:0 15:0 16:0 17:0 18:0 19:0 20:0 21:0 22:0 23:0 24:0 25:0 26:0 27:0 28:0 29:0 30:0 31:0 32:0 33:0 34:0 35:1 36:0 37:0 38:0 39:0 40:0 41:0 42:0 43:0 44:0 45:0 46:0 47:0 48:0 49:0 50:0 51:0 52:0 53:0 54:1 55:0 56:0 57:0 58:0 59:0 60:0 61:0 62:0 63:0 64:0 65:0 66:0 67:0 68:0 69:0 70:0 71:0 72:0 73:0 74:0 75:1 76:0 77:0 78:0 79:0 80:0 81:1 82:0 83:0 84:0 85:0 86:0 87:0 88:0 89:0 90:0 91:0 92:0 93:0 94:0 95:0 96:0 97:0 98:0 99:0 100:0 101:1 102:0 103:0 104:0 105:0 106:0 107:0 108:0 109:0 110:0 111:0 112:0 113:0 114:0 115:0 116:0 117:0 118:0 119:0 120:0 121:0 122:0 123:0 124:0 125:0 126:1 127:0 128:0 129:0 130:0 131:0 132:0 133:0 134:0 135:0 136:0 137:0 138:0 139:0 140:0 141:0 142:0 143:0 144:0 145:0 146:0 147:0 148:0 149:0 150:0 151:0 152:1 153:0 154:0 155:0 156:0 157:0 158:0 159:0 160:0 161:0.662 162:0.64099997 163:0.66799998 164:0.727 165:0.66500002 166:0.71799999 167:0.65899998 168:0.55599999 177:0.91799998 178:0.903 179:0.91100001 180:0.898 181:0.89999998 182:0.89200002 183:0.89600003 184:0.90600002 #
10 1:1 2:0 3:0 4:0 5:0 6:0 7:0 8:0 9:0 10:0 11:0 12:0 13:0 14:0 15:0 16:0 17:0 18:0 19:0 20:0 21:0 22:0 23:0 24:0 25:1 26:0 27:0 28:0 29:0 30:0 31:0 32:0 33:0 34:0 35:0 36:0 37:0 38:0 39:0 40:0 41:0 42:0 43:0 44:0 45:0 46:0 47:0 48:0 49:0 50:1 51:0 52:0 53:0 54:0 55:0 56:0 57:0 58:0 59:0 60:0 61:0 62:0 63:0 64:0 65:0 66:0 67:0 68:0 69:0 70:0 71:0 72:0 73:0 74:0 75:0 76:0 77:0 78:1 79:0 80:0 81:0 82:0 83:0 84:0 85:0 86:0 87:0 88:0 89:0 90:1 91:0 92:0 93:0 94:0 95:0 96:0 97:0 98:0 99:0 100:0 101:0 102:0 103:0 104:0 105:0 106:0 107:0 108:0 109:0 110:0 111:0 112:0 113:1 114:0 115:0 116:0 117:0 118:0 119:0 120:0 121:0 122:0 123:0 124:0 125:0 126:0 127:0 128:0 129:0 130:1 131:0 132:0 133:0 134:0 135:0 136:0 137:0 138:0 139:0 140:0 141:0 142:0 143:0 144:0 145:0 146:1 147:0 148:0 149:0 150:0 151:0 152:0 153:0 154:0 155:0 156:0 157:0 158:0 159:0 160:0 161:0.0080000004 162:0.0089999996 163:0.0080000004 164:0.0040000002 165:0.0020000001 166:0.003 167:0.0020000001 168:0.003 169:0.127011 170:0 171:0.067322634 172:0.018237082 173:0.13464527 174:0.12942779 175:0.17607458 176:0.72644722 177:0.72600001 178:0.041999999 179:0.0099999998 180:0.017000001 181:0.028999999 182:0.082000002 183:0.87300003 184:0.81400001 185:3 186:3 187:3 188:3 189:3 190:3 191:1 192:1 #
10 1:0 2:0 3:0 4:0 5:0 6:0 7:1 8:0 9:0 10:0 11:0 12:0 13:0 14:0 15:0 16:0 17:0 18:0 19:0 20:0 21:0 22:0 23:0 24:0 25:0 26:0 27:0 28:0 29:0 30:0 31:0 32:0 33:0 34:0 35:0 36:0 37:0 38:0 39:0 40:1 41:0 42:0 43:0 44:0 45:0 46:0 47:0 48:0 49:0 50:1 51:0 52:0 53:0 54:0 55:0 56:0 57:0 58:0 59:0 60:0 61:0 62:0 63:0 64:0 65:0 66:0 67:0 68:0 69:0 70:0 71:0 72:0 73:0 74:0 75:0 76:1 77:0 78:0 79:0 80:0 81:0 82:0 83:0 84:0 85:0 86:0 87:0 88:0 89:0 90:0 91:1 92:0 93:0 94:0 95:0 96:0 97:0 98:0 99:0 100:0 101:0 102:0 103:0 104:0 105:1 106:0 107:0 108:0 109:0 110:0 111:0 112:0 113:0 114:0 115:0 116:0 117:0 118:0 119:0 120:0 121:0 122:0 123:0 124:0 125:0 126:0 127:0 128:0 129:0 130:0 131:0 132:0 133:0 134:0 135:0 136:1 137:0 138:0 139:0 140:0 141:0 142:0 143:0 144:0 145:0 146:0 147:0 148:0 149:0 150:0 151:0 152:0 153:0 154:0 155:0 156:1 157:0 158:0 159:0 160:0 161:0.021 162:0.039999999 163:0.046 164:0.046999998 165:0.043000001 166:0.056000002 167:0.068000004 168:0.096000001 169:0.23209876 170:0.48141891 171:0.072501294 172:0.22342065 173:0.30973452 174:0.094254941 175:0.64714944 176:0.18489985 177:0.082999997 178:0.15899999 179:0.35600001 180:0.55900002 181:0.676 182:0.75700003 183:0.89399999 184:0.94099998 185:3 186:3 187:3 188:3 189:3 190:3 191:1 192:1 #
[truncated: 4,810,267 more chars]
